# Supplementary material for: Dye Induced Luminescence Properties of Gold(I) Complexes with near Unity Quantum Efficiency
Source: Angew Chem Int Ed Engl. 2024 Oct 22;64(1):e202414517. doi: 10.1002/anie.202414517 (PMC11701351; doi:10.1002/anie.202414517)
Supplement: Supplementary file 1 — Supporting Information [file ANIE-64-e202414517-s003.cif]

data_nv340-2
_audit_creation_date               2023-12-18
_audit_creation_method
;
Olex2 1.5-alpha
(compiled 2023.11.24 svn.r209d9fb2 for OlexSys, GUI svn.r6869)
;
_shelx_SHELXL_version_number       '2018/3'
loop_
  _audit_author_name
  _audit_author_address
 'Roesky, Peter W.'
;
     Karlsruher Institut fuer Technologie (KIT), CS 
      Institut fuer Anorganische Chemie (AOC)
      Engesserstr. 15, Geb. 30.45
      76131 Karlsruhe 
      Bundesrepublik Deutschland
;
 'Vanitha Reddy, Naina '
;
     Karlsruher Institut fuer Technologie (KIT), CS
      Institut fuer Anorganische Chemie (AOC)
      Engesserstr. 15, Geb. 30.45
      76131 Karlsruhe 
      Bundesrepublik Deutschland
;

_audit_contact_author
;
      Prof. Dr. Peter W. Roesky
      Karlsruher Institut fuer Technologie (KIT), CS
      Institut fuer Anorganische Chemie (AOC)
      Lehrstuhl fuer Anorganische Funktionsmaterialien
      Engesserstr. 15, Geb. 30.45
      76131 Karlsruhe 
      Bundesrepublik Deutschland
;
_audit_contact_author_address      ?
_audit_contact_author_email        ?
_audit_contact_author_fax          '+49 721 60844854'
_audit_contact_author_name         ''
_audit_contact_author_phone        ?
_audit_contact_letter
;
;
_publ_contact_author_id_orcid      ?
_publ_requested_coeditor_name
;
;
#==============================================================================
_publ_requested_journal            'xxx'
_publ_section_abstract
;
;
_publ_section_comment
;
;
_publ_section_experimental
;
;
_publ_section_figure_captions
;
;
_publ_section_references
;
Dolomanov, O.V., Bourhis, L.J., Gildea, R.J, Howard, J.A.K. & Puschmann, H.
 (2009), J. Appl. Cryst. 42, 339-341.

Sheldrick, G.M. (2015). Acta Cryst. A71, 3-8.

Sheldrick, G.M. (2015). Acta Cryst. C71, 3-8.
;
_publ_section_title
;
;
#===================================================
_chemical_name_common              ?
_chemical_name_systematic          ?
_chemical_formula_moiety           'C37 H44 Au N3 O2, 3(C H Cl3)'
_chemical_formula_sum              'C40 H47 Au Cl9 N3 O2'
_chemical_formula_weight           1117.82
_chemical_absolute_configuration   ?
_chemical_melting_point            ?
loop_
  _atom_type_symbol
  _atom_type_description
  _atom_type_scat_dispersion_real
  _atom_type_scat_dispersion_imag
  _atom_type_scat_source
 'C' 'C' 0.0033 0.0016 'International Tables Vol C Tables 4.2.6.8 and 6.1.1.4'
 'H' 'H' 0.0000 0.0000 'International Tables Vol C Tables 4.2.6.8 and 6.1.1.4'
 'Au' 'Au' -2.0133 8.8022
 'International Tables Vol C Tables 4.2.6.8 and 6.1.1.4'
 'Cl' 'Cl' 0.1484 0.1585 'International Tables Vol C Tables 4.2.6.8 and 6.1.1.4'
 'N' 'N' 0.0061 0.0033 'International Tables Vol C Tables 4.2.6.8 and 6.1.1.4'
 'O' 'O' 0.0106 0.0060 'International Tables Vol C Tables 4.2.6.8 and 6.1.1.4'

_shelx_space_group_comment
;
The symmetry employed for this shelxl refinement is uniquely defined
by the following loop, which should always be used as a source of
symmetry information in preference to the above space-group names.
They are only intended as comments.
;
_space_group_crystal_system        'orthorhombic'
_space_group_IT_number             19
_space_group_name_H-M_alt          'P 21 21 21'
_space_group_name_Hall             'P 2ac 2ab'
loop_
  _space_group_symop_operation_xyz
 'x, y, z'
 '-x+1/2, -y, z+1/2'
 '-x, y+1/2, -z+1/2'
 'x+1/2, -y+1/2, -z'

_cell_length_a                     13.9636(4)
_cell_length_b                     17.9666(6)
_cell_length_c                     18.5704(6)
_cell_angle_alpha                  90
_cell_angle_beta                   90
_cell_angle_gamma                  90
_cell_volume                       4658.9(3)
_cell_formula_units_Z              4
_cell_measurement_reflns_used      34096
_cell_measurement_temperature      100
_cell_measurement_theta_max        30.95
_cell_measurement_theta_min        1.58
_shelx_estimated_absorpt_T_max     ?
_shelx_estimated_absorpt_T_min     ?
_exptl_absorpt_coefficient_mu      3.710
_exptl_absorpt_correction_T_max    0.7049
_exptl_absorpt_correction_T_min    0.4505
_exptl_absorpt_correction_type     multi-scan
_exptl_absorpt_process_details
;
STOE X-Red32, absorption correction by Gaussian integration, analogous to
P. Coppens, "The Evaluation of Absorption and Extinction in Single-Crystal
Structure Analysis", published in: F. R. Ahmed (Editor), "Crystallographic
Computing", Munksgaard, Copenhagen (1970), 255 - 270.
Afterwards scaling of reflection intensities was performed within STOE LANA.
J. Koziskova, F. Hahn, J. Richter, J. Kozisek, "Comparison of different
absorption corrections on the model structure of tetrakis(\m~2~-acetato)-
diaqua-di-copper(II)", Acta Chimica Slovaca, vol. 9, no. 2, 2016, pp. 136 - 140.
;
_exptl_absorpt_special_details     ?
_exptl_crystal_colour              orange
_exptl_crystal_colour_primary      orange
_exptl_crystal_density_diffrn      1.594
_exptl_crystal_density_meas        ?
_exptl_crystal_density_method      'not measured'
_exptl_crystal_description         fragment
_exptl_crystal_F_000               2224
loop_
  _exptl_crystal_face_index_h
  _exptl_crystal_face_index_k
  _exptl_crystal_face_index_l
  _exptl_crystal_face_perp_dist
 0 1 -1 0.0420
 1 -6 7 0.0310
 5 1 1 0.0680
 -10 -1 -1 0.0780
 1 5 5 0.0610
 -1 -4 -4 0.0590
 -4 5 5 0.0840
 3 -5 -5 0.0690
 -3 -3 4 0.0550

_exptl_crystal_size_max            0.146
_exptl_crystal_size_mid            0.113
_exptl_crystal_size_min            0.073
_exptl_transmission_factor_max     ?
_exptl_transmission_factor_min     ?
_diffrn_reflns_av_R_equivalents    0.0355
_diffrn_reflns_av_unetI/netI       0.0626
_diffrn_reflns_Laue_measured_fraction_full  0.998
_diffrn_reflns_Laue_measured_fraction_max  0.846
_diffrn_reflns_limit_h_max         19
_diffrn_reflns_limit_h_min         -19
_diffrn_reflns_limit_k_max         25
_diffrn_reflns_limit_k_min         -21
_diffrn_reflns_limit_l_max         26
_diffrn_reflns_limit_l_min         -22
_diffrn_reflns_number              31501
_diffrn_reflns_point_group_measured_fraction_full  0.998
_diffrn_reflns_point_group_measured_fraction_max  0.800
_diffrn_reflns_theta_full          25.242
_diffrn_reflns_theta_max           31.551
_diffrn_reflns_theta_min           1.577
_diffrn_ambient_temperature        100
_diffrn_detector                   Pilatus200K
_diffrn_detector_area_resol_mean   5.81
_diffrn_detector_type              'DECTRIS PILATUS 200K'
_diffrn_measured_fraction_theta_full  0.998
_diffrn_measured_fraction_theta_max  0.846
_diffrn_measurement_details
;
 310 frames, detector distance = 40 mm
;
_diffrn_measurement_device         'Eulerian 4-circle diffractometer'
_diffrn_measurement_device_type    'STOE STADIVARI'
_diffrn_measurement_method         'rotation method, \w scans'
_diffrn_radiation_collimation      '0.5 mm diameter, monocapillary'
_diffrn_radiation_monochromator    'plane graphite'
_diffrn_radiation_polarisn_norm    0
_diffrn_radiation_probe            x-ray
_diffrn_radiation_type             'Mo K\a'
_diffrn_radiation_wavelength       0.71073
_diffrn_source                     'Mo Genix 3D HF'
_diffrn_source_current             1.00
_diffrn_source_power               0.050
_diffrn_source_voltage             50
_reflns_Friedel_coverage           0.736
_reflns_Friedel_fraction_full      0.997
_reflns_Friedel_fraction_max       0.746
_reflns_number_gt                  10174
_reflns_number_total               12476
_reflns_special_details
;
 Reflections were merged by SHELXL according to the crystal
 class for the calculation of statistics and refinement.
 
 _reflns_Friedel_fraction is defined as the number of unique
 Friedel pairs measured divided by the number that would be
 possible theoretically, ignoring centric projections and
 systematic absences. Completness statistics refer to single and
 composite reflections containing twin component 1 only.
;
_reflns_threshold_expression       'I > 2\s(I)'
_computing_cell_refinement
;
X-Area Recipe 1.33.0.0 (STOE, 2015)
;
_computing_data_collection
;
X-Area Pilatus3_SV 1.31.150.0 (STOE, 2018)
;
_computing_data_reduction
;
X-Area Integrate 2.5.3.0 (STOE, 2021)
X-Area LANA 2.7.5.0 (STOE, 2022)
;
_computing_molecular_graphics      'Olex2 1.5-alpha (Dolomanov et al., 2009)'
_computing_publication_material
;
STOE & Cie GmbH, X-Area, software package for collecting single-crystal or
multi-domain crystal data on STOE area-detector diffractometers, for image 
processing, for the correction and scaling of reflection intensities and 
for outlier rejection, version 1.84, Darmstadt 2018
;
_computing_structure_refinement    'SHELXL 2018/3 (Sheldrick, 2015)'
_computing_structure_solution      'SHELXT  (Sheldrick, 2015)'
_refine_diff_density_max           1.027
_refine_diff_density_min           -0.791
_refine_diff_density_rms           0.150
_refine_ls_abs_structure_details
;
 Refined as an inversion twin.
;
_refine_ls_abs_structure_Flack     0.211(8)
_refine_ls_extinction_coef         .
_refine_ls_extinction_method       none
_refine_ls_goodness_of_fit_ref     1.020
_refine_ls_hydrogen_treatment      mixed
_refine_ls_matrix_type             full
_refine_ls_number_parameters       485
_refine_ls_number_reflns           12476
_refine_ls_number_restraints       0
_refine_ls_R_factor_all            0.0681
_refine_ls_R_factor_gt             0.0452
_refine_ls_restrained_S_all        1.020
_refine_ls_shift/su_max            0.001
_refine_ls_shift/su_mean           0.000
_refine_ls_structure_factor_coef   Fsqd
_refine_ls_weighting_details      
 'w=1/[\s^2^(Fo^2^)+(0.0432P)^2^+8.0565P] where P=(Fo^2^+2Fc^2^)/3'
_refine_ls_weighting_scheme        calc
_refine_ls_wR_factor_gt            0.0884
_refine_ls_wR_factor_ref           0.0972
_refine_special_details
;
 Refined as a 2-component inversion twin.
;
_olex2_refinement_description
;
1. Twinned data refinement
 Scales: 0.789(8)
 0.211(8)
2. Fixed Uiso
 At 1.2 times of:
  All C(H) groups, All N(H) groups
 At 1.5 times of:
  All C(H,H,H) groups
3.a Ternary CH refined with riding coordinates:
 C23(H23), C40(H40), C39(H39), C35(H35), C32(H32), C20(H20), C38(H38)
3.b Aromatic/amide H refined with riding coordinates:
 C12(H12), C6(H6), C13(H13), C3(H3), C2(H2), C16(H16), C17(H17), C18(H18),
 C30(H30), C29(H29), C28(H28), C8(H8)
3.c Fitted hexagon refined as free rotating group:
 C14(C15,C16,C17,C18,C19), C26(C31,C30,C29,C28,C27)
3.d Idealised Me refined as rotating group:
 C25(H25A,H25B,H25C), C10(H10A,H10B,H10C), C24(H24A,H24B,H24C), C37(H37A,H37B,
 H37C), C21(H21A,H21B,H21C), C22(H22A,H22B,H22C), C34(H34A,H34B,H34C), C36(H36A,
 H36B,H36C), C33(H33A,H33B,H33C)
;
_atom_sites_solution_hydrogens     mixed
_atom_sites_solution_primary       dual
_atom_sites_solution_secondary     ?
loop_
  _atom_site_label
  _atom_site_type_symbol
  _atom_site_fract_x
  _atom_site_fract_y
  _atom_site_fract_z
  _atom_site_U_iso_or_equiv
  _atom_site_adp_type
  _atom_site_occupancy
  _atom_site_site_symmetry_order
  _atom_site_calc_flag
  _atom_site_refinement_flags_posn
  _atom_site_refinement_flags_adp
  _atom_site_refinement_flags_occupancy
  _atom_site_disorder_assembly
  _atom_site_disorder_group
 Au Au 0.50748(2) 0.79557(2) 0.45276(2) 0.02045(7) Uani 1 1 d . . . . .
 Cl5 Cl 0.7591(2) 0.59672(17) 0.92515(19) 0.0644(9) Uani 1 1 d . . . . .
 Cl3 Cl 0.2005(2) 0.58560(19) 0.94331(19) 0.0641(8) Uani 1 1 d . . . . .
 Cl1 Cl 0.3437(2) 0.64086(18) 0.84516(17) 0.0567(7) Uani 1 1 d . . . . .
 Cl2 Cl 0.3269(2) 0.7033(2) 0.98925(18) 0.0685(8) Uani 1 1 d . . . . .
 Cl6 Cl 0.5953(2) 0.69323(16) 0.9364(2) 0.0707(10) Uani 1 1 d . . . . .
 Cl4 Cl 0.7457(2) 0.7287(2) 0.83701(17) 0.0692(9) Uani 1 1 d . . . . .
 Cl7 Cl 0.5114(2) 0.7667(2) 1.10949(16) 0.0768(9) Uani 1 1 d . . . . .
 Cl8 Cl 0.6144(3) 0.7547(2) 1.2433(2) 0.0858(12) Uani 1 1 d . . . . .
 Cl9 Cl 0.4533(3) 0.6593(2) 1.2165(2) 0.0800(10) Uani 1 1 d . . . . .
 O2 O 0.5214(4) 0.5978(3) 0.6664(3) 0.0258(12) Uani 1 1 d . . . . .
 N3 N 0.5171(4) 0.9637(3) 0.4454(3) 0.0219(13) Uani 1 1 d . . . . .
 N2 N 0.5055(5) 0.9245(3) 0.5537(3) 0.0214(11) Uani 1 1 d . . . . .
 C11 C 0.5102(6) 0.9008(4) 0.4846(4) 0.0181(14) Uani 1 1 d . . . . .
 O1 O 0.5352(4) 0.5650(3) 0.7800(3) 0.0354(14) Uani 1 1 d . . . . .
 C12 C 0.5174(6) 1.0259(4) 0.4898(4) 0.0270(17) Uani 1 1 d . . . . .
 H12 H 0.521912 1.076330 0.474880 0.032 Uiso 1 1 calc R U . . .
 N1 N 0.5065(6) 0.6878(3) 0.4262(3) 0.0266(14) Uani 1 1 d . . . . .
 H1 H 0.508(7) 0.676(4) 0.384(5) 0.032 Uiso 1 1 d . U . . .
 C6 C 0.5132(5) 0.6411(4) 0.5484(4) 0.0244(14) Uani 1 1 d . . . . .
 H6 H 0.510075 0.690024 0.567508 0.029 Uiso 1 1 calc R U . . .
 C13 C 0.5102(6) 1.0012(4) 0.5577(4) 0.0263(15) Uani 1 1 d . . . . .
 H13 H 0.508705 1.030587 0.600144 0.032 Uiso 1 1 calc R U . . .
 C5 C 0.5196(5) 0.5813(4) 0.5941(4) 0.0226(16) Uani 1 1 d . . . . .
 C3 C 0.5229(6) 0.4958(4) 0.4954(4) 0.0263(18) Uani 1 1 d . . . . .
 H3 H 0.527399 0.446594 0.477078 0.032 Uiso 1 1 calc R U . . .
 C2 C 0.5148(5) 0.5547(4) 0.4477(4) 0.0276(15) Uani 1 1 d . . . . .
 H2 H 0.511566 0.544637 0.397492 0.033 Uiso 1 1 calc R U . . .
 C14 C 0.4988(4) 0.8735(2) 0.6129(2) 0.0224(14) Uani 1 1 d G . . . .
 C15 C 0.4094(3) 0.8531(3) 0.6391(3) 0.0251(18) Uani 1 1 d G . . . .
 C16 C 0.4021(3) 0.7997(3) 0.6930(3) 0.035(2) Uani 1 1 d G . . . .
 H16 H 0.340947 0.785772 0.710946 0.042 Uiso 1 1 calc R U . . .
 C17 C 0.4843(4) 0.7667(3) 0.7207(2) 0.039(2) Uani 1 1 d G . . . .
 H17 H 0.479307 0.730224 0.757486 0.046 Uiso 1 1 calc R U . . .
 C18 C 0.5737(4) 0.7871(3) 0.6944(3) 0.038(2) Uani 1 1 d G . . . .
 H18 H 0.629901 0.764585 0.713326 0.046 Uiso 1 1 calc R U . . .
 C19 C 0.5810(3) 0.8405(3) 0.6406(3) 0.032(2) Uani 1 1 d G . . . .
 C23 C 0.3183(6) 0.8877(6) 0.6075(5) 0.032(2) Uani 1 1 d . . . . .
 H23 H 0.338714 0.931584 0.578166 0.039 Uiso 1 1 calc R U . . .
 C4 C 0.5246(5) 0.5070(4) 0.5699(4) 0.0238(17) Uani 1 1 d . . . . .
 C9 C 0.5300(5) 0.4490(4) 0.6235(5) 0.0273(18) Uani 1 1 d . . . . .
 C26 C 0.5237(3) 0.9628(3) 0.36947(19) 0.0222(16) Uani 1 1 d G . . . .
 C31 C 0.6133(3) 0.9617(3) 0.3370(2) 0.0269(18) Uani 1 1 d G . . . .
 C30 C 0.6207(3) 0.9568(3) 0.2625(2) 0.031(2) Uani 1 1 d G . . . .
 H30 H 0.681984 0.956097 0.240260 0.037 Uiso 1 1 calc R U . . .
 C29 C 0.5384(4) 0.9530(3) 0.22049(19) 0.032(2) Uani 1 1 d G . . . .
 H29 H 0.543504 0.949684 0.169573 0.038 Uiso 1 1 calc R U . . .
 C28 C 0.4488(3) 0.9541(4) 0.2530(3) 0.034(2) Uani 1 1 d G . . . .
 H28 H 0.392569 0.951485 0.224291 0.040 Uiso 1 1 calc R U . . .
 C27 C 0.4414(3) 0.9590(3) 0.3275(3) 0.031(2) Uani 1 1 d G . . . .
 C25 C 0.2507(7) 0.9171(6) 0.6667(6) 0.044(3) Uani 1 1 d . . . . .
 H25A H 0.228683 0.875497 0.696545 0.065 Uiso 1 1 calc R U . . .
 H25B H 0.195468 0.941534 0.644384 0.065 Uiso 1 1 calc R U . . .
 H25C H 0.285108 0.953026 0.696917 0.065 Uiso 1 1 calc R U . . .
 C10 C 0.5341(8) 0.3688(5) 0.5999(5) 0.045(3) Uani 1 1 d . . . . .
 H10A H 0.476773 0.356925 0.571655 0.067 Uiso 1 1 calc R U . . .
 H10B H 0.536831 0.336499 0.642340 0.067 Uiso 1 1 calc R U . . .
 H10C H 0.591253 0.360863 0.570256 0.067 Uiso 1 1 calc R U . . .
 C1 C 0.5113(6) 0.6302(4) 0.4718(4) 0.0236(16) Uani 1 1 d . . . . .
 C7 C 0.5300(5) 0.5429(5) 0.7181(5) 0.0265(17) Uani 1 1 d . . . . .
 C8 C 0.5315(6) 0.4677(5) 0.6943(5) 0.032(2) Uani 1 1 d . . . . .
 H8 H 0.533572 0.429116 0.729189 0.038 Uiso 1 1 calc R U . . .
 C40 C 0.5052(10) 0.7474(6) 1.2026(6) 0.057(3) Uani 1 1 d . . . . .
 H40 H 0.461927 0.785250 1.225027 0.068 Uiso 1 1 calc R U . . .
 C39 C 0.6806(7) 0.6559(6) 0.8788(6) 0.047(3) Uani 1 1 d . . . . .
 H39 H 0.647107 0.626483 0.840597 0.057 Uiso 1 1 calc R U . . .
 C35 C 0.7061(6) 0.9622(7) 0.3830(5) 0.042(3) Uani 1 1 d . . . . .
 H35 H 0.686991 0.969730 0.434415 0.051 Uiso 1 1 calc R U . . .
 C24 C 0.2683(7) 0.8345(7) 0.5572(7) 0.058(3) Uani 1 1 d . . . . .
 H24A H 0.252314 0.788664 0.583088 0.087 Uiso 1 1 calc R U . . .
 H24B H 0.310539 0.822804 0.516616 0.087 Uiso 1 1 calc R U . . .
 H24C H 0.209374 0.857611 0.539107 0.087 Uiso 1 1 calc R U . . .
 C37 C 0.7557(8) 0.8865(8) 0.3777(8) 0.072(4) Uani 1 1 d . . . . .
 H37A H 0.711585 0.847399 0.393611 0.107 Uiso 1 1 calc R U . . .
 H37B H 0.812781 0.886309 0.408421 0.107 Uiso 1 1 calc R U . . .
 H37C H 0.774543 0.877268 0.327655 0.107 Uiso 1 1 calc R U . . .
 C21 C 0.7377(9) 0.9050(7) 0.6650(7) 0.059(3) Uani 1 1 d . . . . .
 H21A H 0.705268 0.952011 0.675911 0.088 Uiso 1 1 calc R U . . .
 H21B H 0.801413 0.915341 0.645230 0.088 Uiso 1 1 calc R U . . .
 H21C H 0.744166 0.875637 0.709245 0.088 Uiso 1 1 calc R U . . .
 C32 C 0.3427(6) 0.9604(7) 0.3642(6) 0.045(3) Uani 1 1 d . . . . .
 H32 H 0.351439 0.940386 0.413994 0.054 Uiso 1 1 calc R U . . .
 C20 C 0.6804(6) 0.8623(6) 0.6113(5) 0.038(2) Uani 1 1 d . . . . .
 H20 H 0.670283 0.895232 0.568535 0.046 Uiso 1 1 calc R U . . .
 C22 C 0.7376(8) 0.7939(8) 0.5858(9) 0.082(5) Uani 1 1 d . . . . .
 H22A H 0.792013 0.810262 0.556532 0.123 Uiso 1 1 calc R U . . .
 H22B H 0.695998 0.761629 0.556959 0.123 Uiso 1 1 calc R U . . .
 H22C H 0.761032 0.766307 0.627773 0.123 Uiso 1 1 calc R U . . .
 C34 C 0.2693(8) 0.9114(7) 0.3269(7) 0.066(4) Uani 1 1 d . . . . .
 H34A H 0.250322 0.934301 0.281206 0.099 Uiso 1 1 calc R U . . .
 H34B H 0.212888 0.905917 0.357887 0.099 Uiso 1 1 calc R U . . .
 H34C H 0.297244 0.862282 0.317627 0.099 Uiso 1 1 calc R U . . .
 C36 C 0.7732(8) 1.0244(7) 0.3629(7) 0.062(3) Uani 1 1 d . . . . .
 H36A H 0.801639 1.013976 0.315729 0.094 Uiso 1 1 calc R U . . .
 H36B H 0.823978 1.028281 0.399112 0.094 Uiso 1 1 calc R U . . .
 H36C H 0.737554 1.071305 0.360762 0.094 Uiso 1 1 calc R U . . .
 C38 C 0.2646(8) 0.6647(7) 0.9145(7) 0.058(3) Uani 1 1 d . . . . .
 H38 H 0.218135 0.702404 0.895898 0.069 Uiso 1 1 calc R U . . .
 C33 C 0.3059(7) 1.0402(8) 0.3716(6) 0.064(4) Uani 1 1 d . . . . .
 H33A H 0.353905 1.070545 0.396505 0.096 Uiso 1 1 calc R U . . .
 H33B H 0.246209 1.040226 0.399385 0.096 Uiso 1 1 calc R U . . .
 H33C H 0.293905 1.061046 0.323659 0.096 Uiso 1 1 calc R U . . .

loop_
  _atom_site_aniso_label
  _atom_site_aniso_U_11
  _atom_site_aniso_U_22
  _atom_site_aniso_U_33
  _atom_site_aniso_U_23
  _atom_site_aniso_U_13
  _atom_site_aniso_U_12
 Au 0.02449(12) 0.02046(12) 0.01640(11) -0.00010(11) -0.00117(13) -0.00054(14)
 Cl5 0.0626(17) 0.0433(17) 0.087(3) 0.0026(15) -0.0124(15) 0.0099(13)
 Cl3 0.0542(15) 0.077(2) 0.061(2) 0.0156(17) -0.0064(15) -0.0211(14)
 Cl1 0.0517(15) 0.066(2) 0.0524(18) 0.0103(14) 0.0033(13) -0.0041(13)
 Cl2 0.0718(18) 0.0577(18) 0.076(2) -0.0186(18) 0.0081(15) -0.0095(17)
 Cl6 0.0635(16) 0.0383(16) 0.110(3) -0.0029(16) 0.0344(17) 0.0037(12)
 Cl4 0.0628(17) 0.095(3) 0.0501(18) 0.0262(16) -0.0126(14) -0.0193(16)
 Cl7 0.0660(18) 0.113(3) 0.0514(16) 0.0154(15) -0.0050(16) -0.0292(19)
 Cl8 0.096(3) 0.066(2) 0.096(3) 0.018(2) -0.046(2) -0.0165(19)
 Cl9 0.078(2) 0.060(2) 0.102(3) 0.0175(19) 0.0018(19) -0.0195(17)
 O2 0.033(3) 0.024(3) 0.020(3) -0.002(2) 0.002(2) 0.000(2)
 N3 0.021(3) 0.022(3) 0.023(3) 0.005(2) 0.001(3) 0.001(2)
 N2 0.026(3) 0.022(3) 0.016(3) -0.001(2) 0.001(4) -0.001(3)
 C11 0.015(3) 0.017(3) 0.022(3) 0.002(2) -0.005(3) -0.003(3)
 O1 0.048(4) 0.035(3) 0.023(3) 0.000(3) 0.001(3) -0.003(3)
 C12 0.033(5) 0.019(4) 0.029(4) -0.001(3) -0.001(4) 0.001(3)
 N1 0.037(4) 0.023(3) 0.020(3) -0.003(2) -0.005(3) 0.003(3)
 C6 0.028(4) 0.024(3) 0.021(3) -0.008(3) 0.001(4) -0.001(3)
 C13 0.030(4) 0.020(3) 0.030(4) -0.002(3) 0.003(4) -0.002(3)
 C5 0.020(4) 0.026(4) 0.021(4) -0.001(3) 0.003(3) 0.002(3)
 C3 0.032(5) 0.018(4) 0.030(4) -0.005(3) 0.002(3) -0.003(3)
 C2 0.034(4) 0.029(4) 0.019(3) -0.008(3) 0.000(4) -0.005(3)
 C14 0.035(4) 0.015(3) 0.017(3) -0.005(2) 0.000(4) -0.005(4)
 C15 0.036(4) 0.018(4) 0.020(5) 0.000(3) 0.005(3) 0.002(3)
 C16 0.052(5) 0.027(5) 0.026(5) -0.004(4) 0.010(4) -0.012(5)
 C17 0.061(6) 0.028(4) 0.026(4) 0.005(3) 0.008(5) 0.000(4)
 C18 0.055(5) 0.036(6) 0.024(5) -0.007(4) -0.012(4) 0.019(5)
 C19 0.043(5) 0.034(5) 0.019(5) -0.004(4) -0.005(4) 0.008(4)
 C23 0.027(4) 0.043(6) 0.027(5) 0.006(4) -0.001(3) -0.008(4)
 C4 0.023(4) 0.015(4) 0.033(4) 0.000(3) 0.001(3) 0.001(3)
 C9 0.026(4) 0.021(4) 0.035(5) 0.001(3) 0.000(3) 0.003(3)
 C26 0.026(4) 0.018(3) 0.023(4) 0.003(3) 0.002(3) 0.002(3)
 C31 0.031(4) 0.029(5) 0.021(4) 0.008(3) -0.001(3) 0.002(3)
 C30 0.029(4) 0.037(5) 0.027(5) 0.006(4) 0.005(3) 0.004(4)
 C29 0.046(5) 0.035(5) 0.014(4) 0.008(3) -0.004(4) 0.003(4)
 C28 0.043(5) 0.037(5) 0.021(5) 0.009(4) -0.010(4) 0.001(4)
 C27 0.027(4) 0.040(5) 0.026(5) 0.011(4) 0.000(3) 0.003(4)
 C25 0.044(6) 0.041(6) 0.045(7) -0.011(5) 0.014(5) 0.004(5)
 C10 0.072(7) 0.027(5) 0.036(5) 0.008(4) -0.009(5) 0.003(4)
 C1 0.018(4) 0.027(4) 0.026(4) -0.003(3) 0.003(3) -0.003(3)
 C7 0.024(4) 0.029(4) 0.027(4) 0.004(3) 0.003(3) 0.000(3)
 C8 0.033(5) 0.034(5) 0.028(5) 0.011(4) 0.000(3) -0.005(3)
 C40 0.065(7) 0.053(6) 0.053(6) 0.004(5) -0.003(7) -0.001(7)
 C39 0.039(5) 0.052(7) 0.052(7) -0.004(5) -0.008(5) -0.005(5)
 C35 0.025(4) 0.078(8) 0.024(5) 0.007(5) 0.000(4) -0.004(5)
 C24 0.030(5) 0.078(8) 0.066(8) -0.041(7) 0.004(5) -0.005(5)
 C37 0.035(6) 0.086(10) 0.094(11) 0.041(8) -0.016(6) 0.013(6)
 C21 0.062(7) 0.059(8) 0.055(8) -0.018(6) 0.004(6) -0.016(6)
 C32 0.026(5) 0.074(8) 0.036(6) 0.022(5) -0.004(4) 0.006(5)
 C20 0.038(5) 0.052(7) 0.023(5) 0.002(4) -0.007(4) 0.010(4)
 C22 0.042(6) 0.074(9) 0.131(13) -0.045(10) 0.027(7) 0.008(7)
 C34 0.042(6) 0.083(10) 0.073(9) 0.025(7) -0.008(6) -0.005(6)
 C36 0.040(6) 0.086(10) 0.062(8) 0.002(7) -0.014(5) -0.019(6)
 C38 0.040(6) 0.059(8) 0.075(9) 0.015(6) 0.004(5) 0.010(5)
 C33 0.036(6) 0.106(11) 0.050(8) -0.023(7) -0.003(5) 0.021(6)

_geom_special_details
;
 All esds (except the esd in the dihedral angle between two l.s. planes)
 are estimated using the full covariance matrix.  The cell esds are taken
 into account individually in the estimation of esds in distances, angles
 and torsion angles; correlations between esds in cell parameters are only
 used when they are defined by crystal symmetry.  An approximate (isotropic)
 treatment of cell esds is used for estimating esds involving l.s. planes.
;
loop_
  _geom_bond_atom_site_label_1
  _geom_bond_atom_site_label_2
  _geom_bond_distance
  _geom_bond_site_symmetry_2
  _geom_bond_publ_flag
 Au C11 1.981(6) . ?
 Au N1 1.997(6) . ?
 Cl5 C39 1.753(11) . ?
 Cl3 C38 1.762(12) . ?
 Cl1 C38 1.749(12) . ?
 Cl2 C38 1.779(13) . ?
 Cl6 C39 1.736(11) . ?
 Cl4 C39 1.772(11) . ?
 Cl7 C40 1.766(11) . ?
 Cl8 C40 1.707(13) . ?
 Cl9 C40 1.759(11) . ?
 O2 C5 1.375(9) . ?
 O2 C7 1.383(9) . ?
 N3 C11 1.347(8) . ?
 N3 C12 1.389(9) . ?
 N3 C26 1.413(7) . ?
 N2 C11 1.354(9) . ?
 N2 C13 1.381(8) . ?
 N2 C14 1.434(6) . ?
 O1 C7 1.218(10) . ?
 C12 H12 0.9500 . ?
 C12 C13 1.340(10) . ?
 N1 H1 0.81(8) . ?
 N1 C1 1.338(9) . ?
 C6 H6 0.9500 . ?
 C6 C5 1.373(10) . ?
 C6 C1 1.436(10) . ?
 C13 H13 0.9500 . ?
 C5 C4 1.410(10) . ?
 C3 H3 0.9500 . ?
 C3 C2 1.385(11) . ?
 C3 C4 1.399(12) . ?
 C2 H2 0.9500 . ?
 C2 C1 1.429(10) . ?
 C14 C15 1.3900 . ?
 C14 C19 1.3900 . ?
 C15 C16 1.3900 . ?
 C15 C23 1.531(10) . ?
 C16 H16 0.9500 . ?
 C16 C17 1.3900 . ?
 C17 H17 0.9500 . ?
 C17 C18 1.3900 . ?
 C18 H18 0.9500 . ?
 C18 C19 1.3900 . ?
 C19 C20 1.541(11) . ?
 C23 H23 1.0000 . ?
 C23 C25 1.542(13) . ?
 C23 C24 1.509(13) . ?
 C4 C9 1.443(11) . ?
 C9 C10 1.506(12) . ?
 C9 C8 1.356(12) . ?
 C26 C31 1.3900 . ?
 C26 C27 1.3900 . ?
 C31 C30 1.3900 . ?
 C31 C35 1.553(9) . ?
 C30 H30 0.9500 . ?
 C30 C29 1.3900 . ?
 C29 H29 0.9500 . ?
 C29 C28 1.3900 . ?
 C28 H28 0.9500 . ?
 C28 C27 1.3900 . ?
 C27 C32 1.537(10) . ?
 C25 H25A 0.9800 . ?
 C25 H25B 0.9800 . ?
 C25 H25C 0.9800 . ?
 C10 H10A 0.9800 . ?
 C10 H10B 0.9800 . ?
 C10 H10C 0.9800 . ?
 C7 C8 1.422(12) . ?
 C8 H8 0.9500 . ?
 C40 H40 1.0000 . ?
 C39 H39 1.0000 . ?
 C35 H35 1.0000 . ?
 C35 C37 1.529(16) . ?
 C35 C36 1.504(15) . ?
 C24 H24A 0.9800 . ?
 C24 H24B 0.9800 . ?
 C24 H24C 0.9800 . ?
 C37 H37A 0.9800 . ?
 C37 H37B 0.9800 . ?
 C37 H37C 0.9800 . ?
 C21 H21A 0.9800 . ?
 C21 H21B 0.9800 . ?
 C21 H21C 0.9800 . ?
 C21 C20 1.492(15) . ?
 C32 H32 1.0000 . ?
 C32 C34 1.519(16) . ?
 C32 C33 1.530(16) . ?
 C20 H20 1.0000 . ?
 C20 C22 1.539(15) . ?
 C22 H22A 0.9800 . ?
 C22 H22B 0.9800 . ?
 C22 H22C 0.9800 . ?
 C34 H34A 0.9800 . ?
 C34 H34B 0.9800 . ?
 C34 H34C 0.9800 . ?
 C36 H36A 0.9800 . ?
 C36 H36B 0.9800 . ?
 C36 H36C 0.9800 . ?
 C38 H38 1.0000 . ?
 C33 H33A 0.9800 . ?
 C33 H33B 0.9800 . ?
 C33 H33C 0.9800 . ?

loop_
  _geom_angle_atom_site_label_1
  _geom_angle_atom_site_label_2
  _geom_angle_atom_site_label_3
  _geom_angle
  _geom_angle_site_symmetry_1
  _geom_angle_site_symmetry_3
  _geom_angle_publ_flag
 C11 Au N1 176.8(3) . . ?
 C5 O2 C7 121.7(6) . . ?
 C11 N3 C12 110.8(6) . . ?
 C11 N3 C26 122.3(6) . . ?
 C12 N3 C26 127.0(6) . . ?
 C11 N2 C13 111.2(6) . . ?
 C11 N2 C14 122.0(5) . . ?
 C13 N2 C14 126.8(5) . . ?
 N3 C11 Au 129.9(5) . . ?
 N3 C11 N2 104.6(6) . . ?
 N2 C11 Au 125.6(5) . . ?
 N3 C12 H12 126.5 . . ?
 C13 C12 N3 106.9(6) . . ?
 C13 C12 H12 126.5 . . ?
 Au N1 H1 119(6) . . ?
 C1 N1 Au 126.4(5) . . ?
 C1 N1 H1 114(6) . . ?
 C5 C6 H6 119.7 . . ?
 C5 C6 C1 120.6(7) . . ?
 C1 C6 H6 119.7 . . ?
 N2 C13 H13 126.8 . . ?
 C12 C13 N2 106.5(6) . . ?
 C12 C13 H13 126.8 . . ?
 O2 C5 C4 121.0(7) . . ?
 C6 C5 O2 115.9(7) . . ?
 C6 C5 C4 123.1(7) . . ?
 C2 C3 H3 119.1 . . ?
 C2 C3 C4 121.7(7) . . ?
 C4 C3 H3 119.1 . . ?
 C3 C2 H2 119.1 . . ?
 C3 C2 C1 121.8(7) . . ?
 C1 C2 H2 119.1 . . ?
 C15 C14 N2 119.7(5) . . ?
 C15 C14 C19 120.0 . . ?
 C19 C14 N2 120.1(5) . . ?
 C14 C15 C16 120.0 . . ?
 C14 C15 C23 120.3(5) . . ?
 C16 C15 C23 119.7(5) . . ?
 C15 C16 H16 120.0 . . ?
 C17 C16 C15 120.0 . . ?
 C17 C16 H16 120.0 . . ?
 C16 C17 H17 120.0 . . ?
 C18 C17 C16 120.0 . . ?
 C18 C17 H17 120.0 . . ?
 C17 C18 H18 120.0 . . ?
 C19 C18 C17 120.0 . . ?
 C19 C18 H18 120.0 . . ?
 C14 C19 C20 120.3(5) . . ?
 C18 C19 C14 120.0 . . ?
 C18 C19 C20 119.7(5) . . ?
 C15 C23 H23 107.0 . . ?
 C15 C23 C25 111.9(8) . . ?
 C25 C23 H23 107.0 . . ?
 C24 C23 C15 111.4(8) . . ?
 C24 C23 H23 107.0 . . ?
 C24 C23 C25 112.0(7) . . ?
 C5 C4 C9 117.8(7) . . ?
 C3 C4 C5 116.7(7) . . ?
 C3 C4 C9 125.4(7) . . ?
 C4 C9 C10 119.5(7) . . ?
 C8 C9 C4 119.3(7) . . ?
 C8 C9 C10 121.3(8) . . ?
 C31 C26 N3 119.5(4) . . ?
 C31 C26 C27 120.0 . . ?
 C27 C26 N3 120.4(4) . . ?
 C26 C31 C30 120.0 . . ?
 C26 C31 C35 120.8(5) . . ?
 C30 C31 C35 119.1(5) . . ?
 C31 C30 H30 120.0 . . ?
 C29 C30 C31 120.0 . . ?
 C29 C30 H30 120.0 . . ?
 C30 C29 H29 120.0 . . ?
 C30 C29 C28 120.0 . . ?
 C28 C29 H29 120.0 . . ?
 C29 C28 H28 120.0 . . ?
 C29 C28 C27 120.0 . . ?
 C27 C28 H28 120.0 . . ?
 C26 C27 C32 119.4(5) . . ?
 C28 C27 C26 120.0 . . ?
 C28 C27 C32 120.6(5) . . ?
 C23 C25 H25A 109.5 . . ?
 C23 C25 H25B 109.5 . . ?
 C23 C25 H25C 109.5 . . ?
 H25A C25 H25B 109.5 . . ?
 H25A C25 H25C 109.5 . . ?
 H25B C25 H25C 109.5 . . ?
 C9 C10 H10A 109.5 . . ?
 C9 C10 H10B 109.5 . . ?
 C9 C10 H10C 109.5 . . ?
 H10A C10 H10B 109.5 . . ?
 H10A C10 H10C 109.5 . . ?
 H10B C10 H10C 109.5 . . ?
 N1 C1 C6 121.5(7) . . ?
 N1 C1 C2 122.6(7) . . ?
 C2 C1 C6 116.0(6) . . ?
 O2 C7 C8 117.6(7) . . ?
 O1 C7 O2 115.4(7) . . ?
 O1 C7 C8 127.1(8) . . ?
 C9 C8 C7 122.5(8) . . ?
 C9 C8 H8 118.7 . . ?
 C7 C8 H8 118.7 . . ?
 Cl7 C40 H40 107.7 . . ?
 Cl8 C40 Cl7 111.9(7) . . ?
 Cl8 C40 Cl9 111.9(6) . . ?
 Cl8 C40 H40 107.7 . . ?
 Cl9 C40 Cl7 109.9(6) . . ?
 Cl9 C40 H40 107.7 . . ?
 Cl5 C39 Cl4 110.0(5) . . ?
 Cl5 C39 H39 108.7 . . ?
 Cl6 C39 Cl5 111.1(6) . . ?
 Cl6 C39 Cl4 109.7(6) . . ?
 Cl6 C39 H39 108.7 . . ?
 Cl4 C39 H39 108.7 . . ?
 C31 C35 H35 107.6 . . ?
 C37 C35 C31 109.7(9) . . ?
 C37 C35 H35 107.6 . . ?
 C36 C35 C31 112.7(8) . . ?
 C36 C35 H35 107.6 . . ?
 C36 C35 C37 111.3(9) . . ?
 C23 C24 H24A 109.5 . . ?
 C23 C24 H24B 109.5 . . ?
 C23 C24 H24C 109.5 . . ?
 H24A C24 H24B 109.5 . . ?
 H24A C24 H24C 109.5 . . ?
 H24B C24 H24C 109.5 . . ?
 C35 C37 H37A 109.5 . . ?
 C35 C37 H37B 109.5 . . ?
 C35 C37 H37C 109.5 . . ?
 H37A C37 H37B 109.5 . . ?
 H37A C37 H37C 109.5 . . ?
 H37B C37 H37C 109.5 . . ?
 H21A C21 H21B 109.5 . . ?
 H21A C21 H21C 109.5 . . ?
 H21B C21 H21C 109.5 . . ?
 C20 C21 H21A 109.5 . . ?
 C20 C21 H21B 109.5 . . ?
 C20 C21 H21C 109.5 . . ?
 C27 C32 H32 107.2 . . ?
 C34 C32 C27 113.2(9) . . ?
 C34 C32 H32 107.2 . . ?
 C34 C32 C33 111.0(8) . . ?
 C33 C32 C27 110.9(8) . . ?
 C33 C32 H32 107.2 . . ?
 C19 C20 H20 107.6 . . ?
 C21 C20 C19 112.2(8) . . ?
 C21 C20 H20 107.6 . . ?
 C21 C20 C22 109.7(9) . . ?
 C22 C20 C19 111.9(9) . . ?
 C22 C20 H20 107.6 . . ?
 C20 C22 H22A 109.5 . . ?
 C20 C22 H22B 109.5 . . ?
 C20 C22 H22C 109.5 . . ?
 H22A C22 H22B 109.5 . . ?
 H22A C22 H22C 109.5 . . ?
 H22B C22 H22C 109.5 . . ?
 C32 C34 H34A 109.5 . . ?
 C32 C34 H34B 109.5 . . ?
 C32 C34 H34C 109.5 . . ?
 H34A C34 H34B 109.5 . . ?
 H34A C34 H34C 109.5 . . ?
 H34B C34 H34C 109.5 . . ?
 C35 C36 H36A 109.5 . . ?
 C35 C36 H36B 109.5 . . ?
 C35 C36 H36C 109.5 . . ?
 H36A C36 H36B 109.5 . . ?
 H36A C36 H36C 109.5 . . ?
 H36B C36 H36C 109.5 . . ?
 Cl3 C38 Cl2 109.0(7) . . ?
 Cl3 C38 H38 108.8 . . ?
 Cl1 C38 Cl3 110.3(7) . . ?
 Cl1 C38 Cl2 111.2(6) . . ?
 Cl1 C38 H38 108.8 . . ?
 Cl2 C38 H38 108.8 . . ?
 C32 C33 H33A 109.5 . . ?
 C32 C33 H33B 109.5 . . ?
 C32 C33 H33C 109.5 . . ?
 H33A C33 H33B 109.5 . . ?
 H33A C33 H33C 109.5 . . ?
 H33B C33 H33C 109.5 . . ?

loop_
  _geom_torsion_atom_site_label_1
  _geom_torsion_atom_site_label_2
  _geom_torsion_atom_site_label_3
  _geom_torsion_atom_site_label_4
  _geom_torsion
  _geom_torsion_site_symmetry_1
  _geom_torsion_site_symmetry_2
  _geom_torsion_site_symmetry_3
  _geom_torsion_site_symmetry_4
  _geom_torsion_publ_flag
 Au N1 C1 C6 3.0(12) . . . . ?
 Au N1 C1 C2 -176.9(6) . . . . ?
 O2 C5 C4 C3 -179.6(7) . . . . ?
 O2 C5 C4 C9 1.0(11) . . . . ?
 O2 C7 C8 C9 3.6(11) . . . . ?
 N3 C12 C13 N2 -0.1(9) . . . . ?
 N3 C26 C31 C30 176.6(5) . . . . ?
 N3 C26 C31 C35 -0.6(7) . . . . ?
 N3 C26 C27 C28 -176.5(5) . . . . ?
 N3 C26 C27 C32 3.6(7) . . . . ?
 N2 C14 C15 C16 175.3(5) . . . . ?
 N2 C14 C15 C23 -3.0(7) . . . . ?
 N2 C14 C19 C18 -175.3(5) . . . . ?
 N2 C14 C19 C20 4.1(8) . . . . ?
 C11 N3 C12 C13 -0.3(9) . . . . ?
 C11 N3 C26 C31 -91.9(7) . . . . ?
 C11 N3 C26 C27 84.7(7) . . . . ?
 C11 N2 C13 C12 0.4(10) . . . . ?
 C11 N2 C14 C15 -92.4(8) . . . . ?
 C11 N2 C14 C19 83.0(8) . . . . ?
 O1 C7 C8 C9 -176.7(8) . . . . ?
 C12 N3 C11 Au -179.4(6) . . . . ?
 C12 N3 C11 N2 0.5(9) . . . . ?
 C12 N3 C26 C31 87.5(7) . . . . ?
 C12 N3 C26 C27 -95.9(7) . . . . ?
 C6 C5 C4 C3 0.1(11) . . . . ?
 C6 C5 C4 C9 -179.3(7) . . . . ?
 C13 N2 C11 Au 179.3(6) . . . . ?
 C13 N2 C11 N3 -0.5(9) . . . . ?
 C13 N2 C14 C15 89.2(8) . . . . ?
 C13 N2 C14 C19 -95.4(8) . . . . ?
 C5 O2 C7 O1 176.8(7) . . . . ?
 C5 O2 C7 C8 -3.5(10) . . . . ?
 C5 C6 C1 N1 -179.0(8) . . . . ?
 C5 C6 C1 C2 0.9(12) . . . . ?
 C5 C4 C9 C10 179.2(8) . . . . ?
 C5 C4 C9 C8 -0.9(11) . . . . ?
 C3 C2 C1 N1 177.8(8) . . . . ?
 C3 C2 C1 C6 -2.1(12) . . . . ?
 C3 C4 C9 C10 -0.2(12) . . . . ?
 C3 C4 C9 C8 179.7(8) . . . . ?
 C2 C3 C4 C5 -1.2(12) . . . . ?
 C2 C3 C4 C9 178.1(7) . . . . ?
 C14 N2 C11 Au 0.7(11) . . . . ?
 C14 N2 C11 N3 -179.2(6) . . . . ?
 C14 N2 C13 C12 179.0(7) . . . . ?
 C14 C15 C16 C17 0.0 . . . . ?
 C14 C15 C23 C25 -130.6(7) . . . . ?
 C14 C15 C23 C24 103.1(8) . . . . ?
 C14 C19 C20 C21 110.5(9) . . . . ?
 C14 C19 C20 C22 -125.6(9) . . . . ?
 C15 C14 C19 C18 0.0 . . . . ?
 C15 C14 C19 C20 179.4(7) . . . . ?
 C15 C16 C17 C18 0.0 . . . . ?
 C16 C15 C23 C25 51.1(9) . . . . ?
 C16 C15 C23 C24 -75.3(8) . . . . ?
 C16 C17 C18 C19 0.0 . . . . ?
 C17 C18 C19 C14 0.0 . . . . ?
 C17 C18 C19 C20 -179.4(7) . . . . ?
 C18 C19 C20 C21 -70.1(10) . . . . ?
 C18 C19 C20 C22 53.8(10) . . . . ?
 C19 C14 C15 C16 0.0 . . . . ?
 C19 C14 C15 C23 -178.4(7) . . . . ?
 C23 C15 C16 C17 178.4(7) . . . . ?
 C4 C3 C2 C1 2.3(13) . . . . ?
 C4 C9 C8 C7 -1.4(12) . . . . ?
 C26 N3 C11 Au 0.1(10) . . . . ?
 C26 N3 C11 N2 180.0(6) . . . . ?
 C26 N3 C12 C13 -179.7(6) . . . . ?
 C26 C31 C30 C29 0.0 . . . . ?
 C26 C31 C35 C37 109.9(8) . . . . ?
 C26 C31 C35 C36 -125.5(8) . . . . ?
 C26 C27 C32 C34 -144.1(7) . . . . ?
 C26 C27 C32 C33 90.4(8) . . . . ?
 C31 C26 C27 C28 0.0 . . . . ?
 C31 C26 C27 C32 -179.8(7) . . . . ?
 C31 C30 C29 C28 0.0 . . . . ?
 C30 C31 C35 C37 -67.2(9) . . . . ?
 C30 C31 C35 C36 57.3(10) . . . . ?
 C30 C29 C28 C27 0.0 . . . . ?
 C29 C28 C27 C26 0.0 . . . . ?
 C29 C28 C27 C32 179.8(7) . . . . ?
 C28 C27 C32 C34 36.0(10) . . . . ?
 C28 C27 C32 C33 -89.4(9) . . . . ?
 C27 C26 C31 C30 0.0 . . . . ?
 C27 C26 C31 C35 -177.1(7) . . . . ?
 C10 C9 C8 C7 178.5(8) . . . . ?
 C1 C6 C5 O2 179.7(7) . . . . ?
 C1 C6 C5 C4 0.0(12) . . . . ?
 C7 O2 C5 C6 -178.4(7) . . . . ?
 C7 O2 C5 C4 1.3(10) . . . . ?
 C35 C31 C30 C29 177.2(7) . . . . ?

_shelx_res_file
;
TITL nv340-2_a.res in P2(1)2(1)2(1)
    nv340-2.res
    created by SHELXL-2018/3 at 17:57:32 on 18-Dec-2023
REM Old TITL
REM SHELXT solution in P2(1)2(1)2(1): R1 0.077, Rweak 0.026, Alpha 0.012
REM <I/s> 1.574 for 26 systematic absences, Orientation as input
REM Flack x = 0.184 ( 0.013 ) from 3523 Parsons' quotients
REM Formula found by SHELXT: C34 N7 Au O4 Cl9
CELL 0.71073 13.9636 17.9666 18.5704 90 90 90
ZERR 4 0.0004 0.0006 0.0006 0 0 0
LATT -1
SYMM 0.5-X,-Y,0.5+Z
SYMM -X,0.5+Y,0.5-Z
SYMM 0.5+X,0.5-Y,-Z
SFAC C H Au Cl N O
UNIT 160 188 4 36 12 8

L.S. 4
PLAN  17
TEMP -163.15
CONF
BOND
list 4
MORE -1
BOND $H
fmap 2
acta
TWIN -1 0 0 0 -1 0 0 0 -1 2
REM <olex2.extras>
REM <HklSrc "%.\\NV340-2.hkl">
REM </olex2.extras>

WGHT    0.043200    8.056499
BASF   0.21137
FVAR       0.12260
AU    3    0.507483    0.795569    0.452756    11.00000    0.02449    0.02046 =
         0.01640   -0.00010   -0.00117   -0.00054
CL5   4    0.759097    0.596725    0.925154    11.00000    0.06263    0.04330 =
         0.08727    0.00265   -0.01240    0.00990
CL3   4    0.200501    0.585603    0.943307    11.00000    0.05419    0.07740 =
         0.06071    0.01560   -0.00638   -0.02112
CL1   4    0.343664    0.640855    0.845164    11.00000    0.05175    0.06582 =
         0.05241    0.01028    0.00329   -0.00413
CL2   4    0.326878    0.703252    0.989246    11.00000    0.07179    0.05767 =
         0.07609   -0.01857    0.00814   -0.00952
CL6   4    0.595306    0.693226    0.936389    11.00000    0.06351    0.03832 =
         0.11041   -0.00290    0.03444    0.00373
CL4   4    0.745701    0.728702    0.837013    11.00000    0.06281    0.09463 =
         0.05008    0.02622   -0.01255   -0.01932
CL7   4    0.511405    0.766672    1.109495    11.00000    0.06605    0.11284 =
         0.05139    0.01538   -0.00501   -0.02918
CL8   4    0.614370    0.754685    1.243287    11.00000    0.09557    0.06577 =
         0.09621    0.01787   -0.04586   -0.01648
CL9   4    0.453330    0.659309    1.216465    11.00000    0.07804    0.05985 =
         0.10198    0.01748    0.00180   -0.01954
O2    6    0.521402    0.597848    0.666402    11.00000    0.03347    0.02427 =
         0.01952   -0.00239    0.00237    0.00045
N3    5    0.517088    0.963672    0.445398    11.00000    0.02130    0.02154 =
         0.02273    0.00495    0.00105    0.00054
N2    5    0.505511    0.924484    0.553701    11.00000    0.02605    0.02193 =
         0.01621   -0.00140    0.00068   -0.00097
C11   1    0.510231    0.900801    0.484556    11.00000    0.01488    0.01695 =
         0.02235    0.00164   -0.00494   -0.00326
O1    6    0.535156    0.564975    0.780049    11.00000    0.04803    0.03470 =
         0.02341    0.00026    0.00117   -0.00262
C12   1    0.517433    1.025869    0.489788    11.00000    0.03327    0.01909 =
         0.02870   -0.00068   -0.00073    0.00085
AFIX  43
H12   2    0.521912    1.076330    0.474880    11.00000   -1.20000
AFIX   0
N1    5    0.506521    0.687838    0.426234    11.00000    0.03675    0.02333 =
         0.01980   -0.00335   -0.00463    0.00302
H1    2    0.507890    0.676314    0.384202    11.00000   -1.20000
C6    1    0.513225    0.641056    0.548351    11.00000    0.02848    0.02361 =
         0.02109   -0.00781    0.00081   -0.00134
AFIX  43
H6    2    0.510075    0.690024    0.567508    11.00000   -1.20000
AFIX   0
C13   1    0.510244    1.001155    0.557660    11.00000    0.02951    0.01955 =
         0.02970   -0.00231    0.00291   -0.00159
AFIX  43
H13   2    0.508705    1.030587    0.600144    11.00000   -1.20000
AFIX   0
C5    1    0.519615    0.581289    0.594131    11.00000    0.02045    0.02617 =
         0.02113   -0.00063    0.00270    0.00154
C3    1    0.522896    0.495830    0.495419    11.00000    0.03176    0.01759 =
         0.02966   -0.00509    0.00192   -0.00260
AFIX  43
H3    2    0.527399    0.446594    0.477078    11.00000   -1.20000
AFIX   0
C2    1    0.514823    0.554714    0.447651    11.00000    0.03447    0.02901 =
         0.01936   -0.00773   -0.00037   -0.00463
AFIX  43
H2    2    0.511566    0.544637    0.397492    11.00000   -1.20000
AFIX  66
C14   1    0.498808    0.873542    0.612909    11.00000    0.03534    0.01529 =
         0.01671   -0.00478    0.00004   -0.00512
C15   1    0.409353    0.853130    0.639141    11.00000    0.03644    0.01843 =
         0.02044   -0.00046    0.00501    0.00212
C16   1    0.402086    0.799722    0.693018    11.00000    0.05229    0.02747 =
         0.02640   -0.00368    0.00966   -0.01215
AFIX  43
H16   2    0.340947    0.785772    0.710946    11.00000   -1.20000
AFIX  65
C17   1    0.484274    0.766726    0.720663    11.00000    0.06128    0.02818 =
         0.02605    0.00542    0.00751   -0.00033
AFIX  43
H17   2    0.479307    0.730224    0.757486    11.00000   -1.20000
AFIX  65
C18   1    0.573730    0.787137    0.694432    11.00000    0.05522    0.03591 =
         0.02358   -0.00692   -0.01234    0.01917
AFIX  43
H18   2    0.629901    0.764585    0.713326    11.00000   -1.20000
AFIX  65
C19   1    0.580998    0.840545    0.640555    11.00000    0.04337    0.03366 =
         0.01865   -0.00441   -0.00489    0.00767
AFIX   0
C23   1    0.318344    0.887705    0.607542    11.00000    0.02725    0.04297 =
         0.02723    0.00583   -0.00084   -0.00802
AFIX  13
H23   2    0.338714    0.931584    0.578166    11.00000   -1.20000
AFIX   0
C4    1    0.524589    0.506974    0.569940    11.00000    0.02307    0.01508 =
         0.03318    0.00042    0.00096    0.00059
C9    1    0.530019    0.448961    0.623502    11.00000    0.02562    0.02127 =
         0.03498    0.00063    0.00033    0.00288
AFIX  66
C26   1    0.523652    0.962776    0.369474    11.00000    0.02640    0.01769 =
         0.02263    0.00328    0.00233    0.00200
C31   1    0.613309    0.961707    0.336969    11.00000    0.03120    0.02860 =
         0.02084    0.00825   -0.00063    0.00212
C30   1    0.620707    0.956828    0.262475    11.00000    0.02904    0.03713 =
         0.02701    0.00609    0.00501    0.00430
AFIX  43
H30   2    0.681984    0.956097    0.240260    11.00000   -1.20000
AFIX  65
C29   1    0.538447    0.953018    0.220486    11.00000    0.04579    0.03463 =
         0.01433    0.00771   -0.00449    0.00299
AFIX  43
H29   2    0.543504    0.949684    0.169573    11.00000   -1.20000
AFIX  65
C28   1    0.448789    0.954088    0.252990    11.00000    0.04319    0.03666 =
         0.02068    0.00906   -0.01043    0.00098
AFIX  43
H28   2    0.392569    0.951485    0.224291    11.00000   -1.20000
AFIX  65
C27   1    0.441390    0.958967    0.327483    11.00000    0.02655    0.04016 =
         0.02641    0.01067    0.00009    0.00332
AFIX   0
C25   1    0.250738    0.917122    0.666744    11.00000    0.04436    0.04138 =
         0.04493   -0.01097    0.01352    0.00354
AFIX 137
H25A  2    0.228683    0.875497    0.696545    11.00000   -1.50000
H25B  2    0.195468    0.941534    0.644384    11.00000   -1.50000
H25C  2    0.285108    0.953026    0.696917    11.00000   -1.50000
AFIX   0
C10   1    0.534073    0.368809    0.599874    11.00000    0.07153    0.02661 =
         0.03588    0.00771   -0.00900    0.00254
AFIX 137
H10A  2    0.476773    0.356925    0.571655    11.00000   -1.50000
H10B  2    0.536831    0.336499    0.642340    11.00000   -1.50000
H10C  2    0.591253    0.360863    0.570256    11.00000   -1.50000
AFIX   0
C1    1    0.511259    0.630224    0.471756    11.00000    0.01785    0.02740 =
         0.02563   -0.00270    0.00301   -0.00317
C7    1    0.530002    0.542897    0.718129    11.00000    0.02391    0.02870 =
         0.02678    0.00422    0.00291   -0.00048
C8    1    0.531481    0.467705    0.694250    11.00000    0.03335    0.03448 =
         0.02800    0.01135    0.00029   -0.00484
AFIX  43
H8    2    0.533572    0.429116    0.729189    11.00000   -1.20000
AFIX   0

C40   1    0.505151    0.747377    1.202650    11.00000    0.06517    0.05265 =
         0.05334    0.00449   -0.00335   -0.00077
AFIX  13
H40   2    0.461927    0.785250    1.225027    11.00000   -1.20000
AFIX   0

C39   1    0.680599    0.655896    0.878752    11.00000    0.03869    0.05185 =
         0.05158   -0.00355   -0.00839   -0.00498
AFIX  13
H39   2    0.647107    0.626483    0.840597    11.00000   -1.20000
AFIX   0

C35   1    0.706142    0.962203    0.383040    11.00000    0.02462    0.07750 =
         0.02430    0.00737    0.00000   -0.00367
AFIX  13
H35   2    0.686991    0.969730    0.434415    11.00000   -1.20000
AFIX   0
C24   1    0.268254    0.834537    0.557175    11.00000    0.03001    0.07822 =
         0.06573   -0.04061    0.00385   -0.00487
AFIX 137
H24A  2    0.252314    0.788664    0.583088    11.00000   -1.50000
H24B  2    0.310539    0.822804    0.516616    11.00000   -1.50000
H24C  2    0.209374    0.857611    0.539107    11.00000   -1.50000
AFIX   0
C37   1    0.755715    0.886496    0.377703    11.00000    0.03457    0.08612 =
         0.09397    0.04051   -0.01570    0.01313
AFIX 137
H37A  2    0.711585    0.847399    0.393611    11.00000   -1.50000
H37B  2    0.812781    0.886309    0.408421    11.00000   -1.50000
H37C  2    0.774543    0.877268    0.327655    11.00000   -1.50000
AFIX   0
C21   1    0.737734    0.904980    0.665023    11.00000    0.06187    0.05884 =
         0.05511   -0.01803    0.00382   -0.01630
AFIX 137
H21A  2    0.705268    0.952011    0.675911    11.00000   -1.50000
H21B  2    0.801413    0.915341    0.645230    11.00000   -1.50000
H21C  2    0.744166    0.875637    0.709245    11.00000   -1.50000
AFIX   0
C32   1    0.342723    0.960413    0.364180    11.00000    0.02568    0.07426 =
         0.03597    0.02154   -0.00406    0.00640
AFIX  13
H32   2    0.351439    0.940386    0.413994    11.00000   -1.20000
AFIX   0
C20   1    0.680425    0.862279    0.611257    11.00000    0.03835    0.05249 =
         0.02319    0.00210   -0.00737    0.01024
AFIX  13
H20   2    0.670283    0.895232    0.568535    11.00000   -1.20000
AFIX   0
C22   1    0.737554    0.793912    0.585820    11.00000    0.04182    0.07359 =
         0.13137   -0.04543    0.02658    0.00766
AFIX 137
H22A  2    0.792013    0.810262    0.556532    11.00000   -1.50000
H22B  2    0.695998    0.761629    0.556959    11.00000   -1.50000
H22C  2    0.761032    0.766307    0.627773    11.00000   -1.50000
AFIX   0
C34   1    0.269282    0.911380    0.326921    11.00000    0.04150    0.08322 =
         0.07321    0.02452   -0.00826   -0.00505
AFIX 137
H34A  2    0.250322    0.934301    0.281206    11.00000   -1.50000
H34B  2    0.212888    0.905917    0.357887    11.00000   -1.50000
H34C  2    0.297244    0.862282    0.317627    11.00000   -1.50000
AFIX   0
C36   1    0.773168    1.024357    0.362906    11.00000    0.03957    0.08558 =
         0.06218    0.00185   -0.01397   -0.01904
AFIX 137
H36A  2    0.801639    1.013976    0.315729    11.00000   -1.50000
H36B  2    0.823978    1.028281    0.399112    11.00000   -1.50000
H36C  2    0.737554    1.071305    0.360762    11.00000   -1.50000
AFIX   0

C38   1    0.264607    0.664651    0.914462    11.00000    0.03976    0.05879 =
         0.07504    0.01496    0.00412    0.00973
AFIX  13
H38   2    0.218135    0.702404    0.895898    11.00000   -1.20000
AFIX   0

C33   1    0.305875    1.040228    0.371599    11.00000    0.03634    0.10601 =
         0.04973   -0.02329   -0.00270    0.02114
AFIX 137
H33A  2    0.353905    1.070545    0.396505    11.00000   -1.50000
H33B  2    0.246209    1.040226    0.399385    11.00000   -1.50000
H33C  2    0.293905    1.061046    0.323659    11.00000   -1.50000
AFIX   0
HKLF 4


REM  nv340-2_a.res in P2(1)2(1)2(1)
REM wR2 = 0.0972, GooF = S = 1.020, Restrained GooF = 1.020 for all data
REM R1 = 0.0452 for 10174 Fo > 4sig(Fo) and 0.0681 for all 12476 data
REM 485 parameters refined using 0 restraints

END

WGHT      0.0432      8.0569

REM Highest difference peak  1.027,  deepest hole -0.791,  1-sigma level  0.150
Q1    1   0.4770  0.8401  0.4114  11.00000  0.05    1.03
Q2    1   0.4913  0.7901  0.5069  11.00000  0.05    0.98
Q3    1   0.5375  0.8414  0.4879  11.00000  0.05    0.96
Q4    1   0.4664  0.8354  0.4839  11.00000  0.05    0.95
Q5    1   0.5123  0.7987  0.3956  11.00000  0.05    0.93
Q6    1   0.4633  0.7999  0.3980  11.00000  0.05    0.93
Q7    1   0.5365  0.8387  0.4137  11.00000  0.05    0.91
Q8    1   0.5569  0.8559  0.4552  11.00000  0.05    0.89
Q9    1   0.4670  0.7609  0.4209  11.00000  0.05    0.89
Q10   1   0.4797  0.7918  0.4569  11.00000  0.05    0.89
Q11   1   0.5084  0.8024  0.4292  11.00000  0.05    0.83
Q12   1   0.4378  0.7955  0.4153  11.00000  0.05    0.81
Q13   1   0.2791  0.7245  0.9521  11.00000  0.05    0.77
Q14   1   0.5157  0.8168  0.4672  11.00000  0.05    0.76
Q15   1   0.4656  0.7557  0.4762  11.00000  0.05    0.76
Q16   1   0.5358  0.7874  0.4638  11.00000  0.05    0.76
Q17   1   0.4361  0.7993  0.4863  11.00000  0.05    0.75
;
_shelx_res_checksum                58646
_shelx_hkl_file
;
 -12   1   4   20.52    3.02   0
 -11  -5 -15   23.35    4.77   0
 -11  -5 -14   41.66    4.93   0
 -11  -5 -13   75.92    4.91   0
 -11  -5 -12   34.35    4.00   0
 -11  -5 -11  189.41    5.70   0
 -11  -5 -10   69.91    4.28   0
 -11  -4 -20   38.70    6.45   0
 -10  -5 -16  158.20    8.44   0
 -10  -5 -15   46.27    5.64   0
 -10  -5  -9   26.41    3.02   0
 -10  -4 -20   10.63    5.61   0
 -10  -1   2   71.53    2.56   0
 -10   3   7   72.61    4.20   0
  -9  -5 -17   19.46    5.98   0
  -9  -5 -16    9.45    4.94   0
  -9  -5  -8  149.72    4.05   0
  -9   1   5   66.98    3.05   0
  -9   2   6   45.13    3.85   0
  -9   3   7   60.29    4.42   0
  -9   4   8   82.53    4.88   0
  -8  -5 -17   34.25    6.44   0
  -8  -5 -16  120.26    6.76   0
  -8  -4 -21   -5.96    6.12   0
  -8   1   5   27.17    2.85   0
  -8   4   8   43.89    4.12   0
  -7  -5 -17   17.84    6.70   0
  -7  -5 -16    1.94    4.97   0
  -7  -5  -8    7.41    2.71   0
  -7  -4 -21   13.22    7.20   0
  -7   1   5   34.52    3.22   0
  -7   4   8  243.47    6.36   0
  -6  -5 -16  280.86    8.82   0
  -6  -5 -15   11.10    5.12   0
  -6  -5  -9   95.05    3.91   0
  -6  -4 -20    8.17    6.29   0
  -6   2   6    7.66    2.76   0
  -6   3   7   28.80    3.49   0
  -5  -5 -14   25.52    5.00   0
  -5  -5 -13  201.63    6.58   0
  -5  -5 -12   30.56    4.10   0
  -5  -5 -11  493.10    8.40   0
  -5  -5 -10   42.49    3.65   0
  -5  -4 -20   94.66    8.44   0
  -4  -4 -19   87.19    7.40   0
  -4   0   3   -1.63    1.89   0
  -4   6   9  148.86    5.45   0
  -3  -4  -7  165.41    4.36   0
  -2  -4 -16   18.33    5.96   0
  -2  -4 -14   13.28    4.53   0
  -2  -4  -9   69.83    4.14   0
  -2  -3 -20   13.77    6.45   0
  -1  -3 -18   77.35    7.46   0
  -1  -3  -6  453.09    5.95   0
  -1  -2 -21   -6.05    5.68   0
  -1  -2  -3  392.76    3.97   0
  -1   3   5  210.42    3.97   0
  -1   4   6    9.62    2.81   0
   0  -3 -16  320.77    9.28   0
   0  -3 -15   22.58    5.67   0
   0  -3  -9  179.82    5.46   0
   0  -2 -20  198.83    9.74   0
   0  -1  -2   11.28    1.92   0
   0   2   3  556.55    5.07   0
   1  -2 -18   21.02    6.71   0
   1  -2 -17  258.82    9.24   0
   1  -2  -7  133.83    4.45   0
   1  -1 -21   29.65    7.50   0
   1   7   7  278.69    5.77   0
   2  -2 -13   18.97    4.53   0
   2  -2 -12  533.40    9.32   0
   2  -1 -19  141.57    8.61   0
   2   0 -21    1.76    5.95   0
   2   0  -3    6.12    2.20   0
   2   7   6  371.43    5.88   0
   2  10   8  204.91    5.62   0
   3  -1 -15   13.13    5.41   0
   3  -1 -14  327.79    8.56   0
   3  -1 -12  112.91    5.61   0
   3  -1 -11  125.37    5.36   0
   3  -1 -10    4.42    3.58   0
   3   0 -19   59.09    7.41   0
   3   4   2  921.17    5.13   0
   3   7   5   31.76    2.55   0
   3  10   7  229.11    5.47   0
   3  12   8   28.71    3.97   0
   4   0 -16    0.16    5.03   0
   4   0 -15   -3.17    5.26   0
   4   0 -14   97.47    6.30   0
   4   0 -10  374.39    7.24   0
   4   0  -9   30.78    3.78   0
   4   1 -19  123.32    8.28   0
   4  12   7   24.15    3.55   0
   5   1 -15   75.80    6.15   0
   5   1 -14  148.18    6.55   0
   5   1 -10   40.69    3.79   0
   5   2 -19   53.83    7.13   0
   5   3 -21   63.99    7.40   0
   5   9   4  111.15    3.32   0
   6   2 -14  100.51    5.60   0
   6   2 -12  226.50    6.59   0
   6   3 -18   86.13    7.27   0
   6   3  -6  557.17    6.32   0
   7   4 -17   52.67    6.74   0
   7   5 -20   20.68    7.08   0
   7  15   4   11.35    2.80   0
   8   5 -13   47.09    5.12   0
   8   5 -12   47.92    4.55   0
   8   5 -11    8.43    3.69   0
   8   6 -18   14.42    5.77   0
   8   7 -20   11.34    6.00   0
   9   7 -15   33.06    6.01   0
   9   7 -14   31.48    4.97   0
   9   7 -13   84.01    5.36   0
   9   7 -12   71.02    4.53   0
   9   7 -11  269.10    6.61   0
   9   8 -18   24.10    6.43   0
   9   9 -20   10.96    6.32   0
   9  15   0   27.62    1.98   0
  10  10 -16    3.88    4.33   0
  10  11 -18    2.77    4.74   0
 -14   2   4   19.62    2.97   0
 -14   3   5   42.13    4.10   0
 -13   0   2   47.60    2.73   0
 -12  -5 -13   34.16    4.31   0
 -12  -5 -12   11.05    3.73   0
 -12  -5 -11    9.56    3.19   0
 -12  -1   1  237.45    4.07   0
 -12   2   5   35.47    3.72   0
 -12   3   6  103.56    5.33   0
 -11  -5 -16    3.08    5.05   0
 -11  -5  -9  208.00    5.06   0
 -11   0   3  167.65    3.85   0
 -10  -5 -17   14.37    5.35   0
 -10  -5  -8  148.19    3.93   0
  -9  -5 -18   28.03    6.51   0
  -8  -5 -18   99.54    7.26   0
  -8  -5  -7   39.18    2.82   0
  -8   2   6   66.11    3.52   0
  -8   3   7   39.45    3.56   0
  -7  -5 -18   19.06    6.30   0
  -7   2   6   89.29    3.90   0
  -7   3   7   40.78    3.54   0
  -6  -5 -17   19.76    5.71   0
  -6  -5  -8  282.89    5.23   0
  -6  -4 -21    8.02    6.43   0
  -5  -5 -17   25.66    6.69   0
  -5  -5 -16   13.99    5.49   0
  -5  -5  -9  475.18    7.21   0
  -5  -4 -21    4.86    6.57   0
  -5   6   9   36.33    4.11   0
  -4  -5 -15   20.74    5.18   0
  -4  -5 -14  408.04    9.08   0
  -4  -5 -13   33.20    4.52   0
  -4  -5 -12  131.78    5.54   0
  -4  -5 -11   18.27    3.64   0
  -4  -4 -20   43.93    6.79   0
  -3  -4 -19   18.34    6.19   0
  -3   7   9  559.65    9.03   0
  -2  -4  -8  216.29    5.28   0
  -2   6   8  136.59    4.68   0
  -1  -4 -14  134.52    6.30   0
  -1  -4 -13   10.24    4.20   0
  -1  -4 -12  422.83    8.60   0
  -1  -3 -20   10.99    7.30   0
  -1  -3 -19   95.12    8.00   0
  -1   7   8   42.46    3.67   0
   0  -3  -8   62.65    4.06   0
   0  -2 -21   -6.22    7.13   0
   0   3   4  371.55    4.90   0
   0   4   5  328.06    5.28   0
   0   5   6  764.06    8.07   0
   0   8   8  403.99    7.30   0
   1  -2 -19   67.55    7.79   0
   1  -1 -22   11.35    6.71   0
   1   6   6   39.98    3.27   0
   1  11   9    1.99    3.86   0
   2  -2 -16    3.89    5.49   0
   2  -2 -15  114.86    7.10   0
   2  -2 -14  129.88    6.17   0
   2  -2 -11   -0.84    3.92   0
   2  -2 -10  301.68    6.80   0
   2  -1 -20   19.05    7.22   0
   2   6   5  983.95    8.32   0
   3  -1 -16  252.42    8.80   0
   3  -1  -9  121.68    4.93   0
   3   0 -20    0.85    6.78   0
   3   6   4  231.71    3.97   0
   4   0 -17    2.60    6.02   0
   4   0  -8  862.83    9.13   0
   4   1 -20   13.49    7.10   0
   4   9   5    6.93    2.57   0
   4  13   7   77.15    4.58   0
   5   1 -16  106.95    7.00   0
   5   1  -8  548.27    7.70   0
   5   2 -20   54.85    7.28   0
   5   8   3  357.96    4.54   0
   5  11   5   31.17    2.96   0
   5  13   6  249.38    6.11   0
   6   2 -16   19.60    5.19   0
   6   2 -15   36.81    5.47   0
   6   2 -10  118.62    4.75   0
   6   2  -9  166.01    5.30   0
   6   3 -20   39.69    7.12   0
   6   3 -19   42.76    7.18   0
   6  10   3   95.45    3.05   0
   7   3 -14   87.34    6.42   0
   7   3 -13   74.62    5.05   0
   7   4 -18  108.35    7.86   0
   7  11   2  110.11    2.92   0
   7  13   3   26.94    2.71   0
   7  16   4   24.25    3.02   0
   8   5 -16  121.08    7.12   0
   8   5 -15   39.34    5.55   0
   8   6 -19   46.56    6.91   0
   9   7 -17   16.25    6.17   0
   9   7 -16   56.39    6.29   0
   9   7  -9  232.65    5.55   0
   9   8 -19   19.86    6.29   0
  10   9 -15   14.13    5.43   0
  10   9 -14   22.06    4.81   0
  10   9 -13   56.55    4.47   0
  10   9 -11   56.73    4.51   0
  10   9 -10    0.57    3.46   0
  10  10 -18   37.69    6.11   0
  10  10 -17    1.80    4.60   0
 -14   0   1  200.43    4.28   0
 -12  -5 -16   99.14    6.43   0
 -12  -5 -10    7.35    3.01   0
 -11  -5 -18   15.54    5.52   0
 -11  -5 -17   16.82    4.65   0
 -11   1   4  265.58    5.32   0
 -11   4   7   36.22    4.53   0
 -10  -5 -19    8.40    5.74   0
  -9  -5 -19   75.22    7.02   0
  -9  -5  -7  161.46    3.73   0
  -9  -1   2   43.68    2.08   0
  -7  -5  -7   20.77    2.55   0
  -6  -5 -19    3.92    6.30   0
  -6  -5  -7   27.00    2.82   0
  -5  -5 -18    2.48    6.18   0
  -5  -5  -8   54.16    3.34   0
  -5   5   8   54.16    4.41   0
  -4  -5 -17    2.63    4.90   0
  -4  -5 -16  203.93    8.06   0
  -4  -4 -21   -3.75    5.81   0
  -4   1   4    8.83    2.58   0
  -3  -5 -14   46.48    5.47   0
  -3  -5 -13  259.38    7.43   0
  -3  -5 -12   78.02    5.04   0
  -3  -4 -20  167.48    8.95   0
  -3  -4  -6   12.57    2.60   0
  -3  -3  -3  131.83    2.64   0
  -2  -4 -19   82.82    7.63   0
  -2  -4 -18   19.70    6.62   0
  -2   1   3  864.49    6.25   0
  -2   5   7   83.85    3.98   0
  -1  -4 -16    5.76    5.55   0
  -1  -4 -15  143.52    7.33   0
  -1  -4 -11   20.13    4.05   0
  -1  -3 -21  113.48    7.89   0
  -1   9   9  103.20    5.29   0
   0  -3 -19   29.18    7.16   0
   0  -3 -18  184.20    8.48   0
   0  -3  -7  685.12    7.88   0
   0  -2 -22   57.76    7.91   0
   1  -3 -16  130.64    7.40   0
   1  -3 -15   -0.79    5.51   0
   1  -3 -14  118.36    6.17   0
   1  -3 -13  127.68    6.02   0
   1  -3 -11  362.59    7.68   0
   1  -2 -20   84.88    8.36   0
   1  -2  -6   50.50    3.58   0
   1   3   3  150.90    3.41   0
   1   4   4  134.22    3.68   0
   1   5   5  172.36    4.30   0
   2  -2 -18   40.72    6.27   0
   2  -2 -17  144.34    7.65   0
   2  -2  -9   72.13    4.47   0
   2  -1 -21  161.44    9.83   0
   2   5   4  451.78    5.20   0
   2   9   7  236.15    5.58   0
   2  11   8   45.37    4.06   0
   3  -1 -18  104.82    7.88   0
   3  -1  -8  258.31    5.77   0
   3   0 -21    8.48    6.52   0
   3  11   7   20.19    3.63   0
   4   0 -19    5.65    6.51   0
   4   0 -18  315.31   10.51   0
   4   1 -21  142.18    8.57   0
   4  11   6    1.95    2.54   0
   5   1 -19   26.83    6.75   0
   5   1 -18   96.57    7.77   0
   5   2 -21    6.19    6.10   0
   5  14   6   20.30    4.22   0
   6   2 -18   60.50    6.82   0
   6   2 -17   77.06    7.00   0
   6   2  -8   84.42    4.19   0
   6   3 -21   34.86    6.93   0
   6  12   4   32.81    2.73   0
   6  15   5   11.76    3.19   0
   7   3 -16   85.50    6.75   0
   7   3 -15   25.40    5.49   0
   7   3 -11  120.10    5.14   0
   7   3 -10   33.90    3.42   0
   7   4 -20   74.47    8.28   0
   7   4 -19   11.94    6.81   0
   7  17   4   13.42    3.35   0
   8   5 -17   32.42    6.36   0
   8   5  -8  205.20    4.84   0
   8   6 -20   -0.78    6.11   0
   8  13   1  187.11    3.69   0
   9   6 -14   70.69    6.16   0
   9   6 -13   20.18    4.90   0
   9   7 -18   16.70    6.47   0
   9   7  -8   15.94    2.83   0
   9   8 -20   23.51    6.44   0
  10   9 -17    7.05    5.97   0
  10   9 -16   18.00    4.81   0
  10  10 -19   24.22    6.37   0
  10  10  -7   27.49    2.51   0
 -13  -1   0    0.86    1.85   0
 -13   1   3   29.93    2.70   0
 -13   2   4   27.22    3.40   0
 -13   3   5   52.96    4.56   0
 -12  -5 -17    9.03    4.26   0
 -12  -5  -9   20.89    2.80   0
 -12  -4  -5  209.18    2.42   0
 -12  -2  -1   10.38    1.63   0
 -11  -5 -19   36.80    6.42   0
 -11   2   5  151.82    4.69   0
 -10  -5 -20   -2.95    5.28   0
 -10  -5  -7   66.04    2.87   0
 -10   4   7   96.91    4.86   0
  -9  -5 -20   20.53    5.70   0
  -8  -5 -20   24.21    5.96   0
  -8  -1   2   83.70    2.46   0
  -8   5   8  208.92    6.30   0
  -7  -5 -20   26.29    6.58   0
  -7  -1   2  271.35    3.61   0
  -7   5   8   12.36    3.82   0
  -6  -5 -20   18.50    6.42   0
  -6   5   8  288.85    6.78   0
  -5  -5 -19  142.01    8.51   0
  -5   0   3 1391.49    7.98   0
  -5   4   7   45.70    3.90   0
  -5   7   9  249.01    6.86   0
  -4  -5 -18  125.00    7.87   0
  -4   2   5  266.95    5.03   0
  -4   7   9  186.60    6.24   0
  -3  -5 -17   15.51    5.15   0
  -3  -5 -16   21.69    5.17   0
  -3  -5 -15   96.24    6.49   0
  -3  -5 -11  527.01    8.84   0
  -3  -5 -10   33.19    3.83   0
  -3   6   8  310.08    6.39   0
  -2  -4 -20   47.25    7.03   0
  -2   3   5  460.24    6.02   0
  -2   4   6  174.29    4.62   0
  -1  -4 -17   94.59    6.86   0
  -1  -4  -9  220.81    5.85   0
  -1   6   7   27.23    3.26   0
   0  -4 -13   69.53    5.28   0
   0  -3 -20   21.96    7.26   0
   0   7   7  157.48    5.00   0
   1  -3 -18   82.05    7.07   0
   1  -3 -17   15.22    5.95   0
   1  -3 -10   16.78    4.06   0
   1  -2 -21   -0.94    7.03   0
   1  -1  -3    2.14    2.44   0
   1   8   7  217.08    5.51   0
   1  10   8   17.10    3.72   0
   2  -2 -19   23.88    7.24   0
   3  -1 -20   57.43    7.71   0
   3  -1 -19    8.93    6.20   0
   3  -1  -7  121.90    4.32   0
   4  -1 -15   34.77    5.77   0
   4  -1 -13  157.56    6.40   0
   4  -1 -12    0.50    3.93   0
   4   0 -20  130.61    8.87   0
   4   0  -7   47.15    3.47   0
   4  14   7  125.25    5.36   0
   5   0 -15  301.48    9.26   0
   5   0 -14    1.56    4.95   0
   5   0 -13  347.09    8.37   0
   5   0 -12   84.89    5.11   0
   5   1 -20   51.03    7.14   0
   5   7   2  377.21    3.95   0
   5  12   5  430.21    6.97   0
   5  15   6   19.53    4.11   0
   6   2 -19   20.83    6.77   0
   7   3 -18   50.79    7.66   0
   7   3 -17   69.34    7.01   0
   7   3  -9  148.20    4.61   0
   7   4  -6   69.32    2.99   0
   7  10   1   24.55    1.79   0
   7  14   3   25.00    2.81   0
   8   4 -16    7.07    6.43   0
   8   4 -14   27.83    5.18   0
   8   4 -12   56.51    4.53   0
   8   5 -19   13.27    6.07   0
   8  16   2   22.30    2.42   0
   9   6 -12  213.79    6.44   0
  10   8 -15   59.98    6.11   0
  10   8 -13   38.80    4.97   0
  10   8 -12   37.01    4.63   0
  10   9 -18   22.95    5.29   0
  11  11 -13   10.81    4.08   0
  11  11 -12   29.18    3.99   0
 -14   1   2   55.86    3.29   0
 -13  -5 -11   74.86    4.16   0
 -13  -4  -6   25.08    1.59   0
 -12   0   2  370.05    5.53   0
 -11  -5 -20   14.77    5.55   0
 -10  -6 -14   32.72    4.88   0
 -10  -6 -13   67.55    5.20   0
 -10   1   4   30.15    2.78   0
 -10   2   5  205.36    5.60   0
  -9  -6 -16   16.42    5.62   0
  -9  -6 -15    6.01    4.42   0
  -9  -6 -14   77.77    5.32   0
  -9  -6 -12  212.36    6.44   0
  -9  -5 -21   79.96    7.73   0
  -9   0   3  283.05    4.61   0
  -9   4   7   19.67    3.74   0
  -8  -6 -17  178.04    8.62   0
  -8  -6 -16    8.21    5.13   0
  -8  -6 -15  220.26    7.79   0
  -8  -6 -14   28.04    4.62   0
  -8  -6 -13   95.96    5.31   0
  -8  -6 -12   35.52    3.56   0
  -8  -6 -11   10.08    4.03   0
  -8  -5 -21   14.55    5.87   0
  -8   4   7  345.47    7.09   0
  -7  -6 -17    3.04    5.91   0
  -7  -6 -16    9.72    5.06   0
  -7  -6 -14   53.14    5.13   0
  -7  -6 -13   77.83    5.22   0
  -7  -6 -11   90.58    5.37   0
  -7  -5 -21  126.96    8.58   0
  -7   4   7  110.59    4.66   0
  -6  -6 -16    7.45    5.91   0
  -6  -6 -15  266.45    8.57   0
  -6  -6 -14   35.19    4.79   0
  -6  -6 -13  121.80    5.57   0
  -6  -6 -12   24.79    4.46   0
  -6   4   7  361.54    6.76   0
  -5  -5 -21  148.55    9.15   0
  -5  -5 -20    7.11    5.93   0
  -5  -5  -7   95.85    3.41   0
  -5   1   4  256.83    4.77   0
  -5   3   6  508.89    7.23   0
  -4  -5 -20   30.50    6.79   0
  -4   6   8    7.24    3.68   0
  -3  -5 -19  152.39    8.04   0
  -3  -5 -18   21.20    6.13   0
  -3  -5  -9  581.94    8.23   0
  -3   5   7  120.93    4.47   0
  -3   8   9   20.51    3.41   0
  -2  -5 -16  317.69    9.53   0
  -2  -5 -15    6.91    5.26   0
  -2  -5 -14  264.59    8.00   0
  -2  -5 -13    4.90    4.19   0
  -2  -5 -12   70.46    4.98   0
  -2  -5 -11   57.10    5.22   0
  -2  -4 -21    2.12    6.37   0
  -2   7   8  594.58    8.69   0
  -2   9   9  163.68    6.04   0
  -1  -4 -20  190.57    9.35   0
  -1  -4  -8  294.11    6.12   0
  -1   5   6    6.71    2.93   0
  -1   8   8  201.85    5.72   0
   0  -4 -17  215.13    8.87   0
   0  -4 -16   25.31    5.87   0
   0  -4 -15  412.01   10.16   0
   0  -4 -12   44.75    4.76   0
   0  -4 -11    0.51    3.84   0
   0  -3 -21   87.90    8.25   0
   0   9   8  104.51    4.68   0
   1  -3 -19  122.24    8.58   0
   2  -3 -15   53.88    6.35   0
   2  -3 -14  117.94    6.29   0
   2  -3 -13   79.69    5.43   0
   2  -2 -20  127.10    9.32   0
   2   8   6   33.94    3.39   0
   2  10   7    9.49    3.20   0
   3  -2 -17  208.22    8.74   0
   3  -2 -16    1.35    5.48   0
   3  -2 -15  247.60    8.62   0
   3  -2 -14   40.39    4.08   0
   3  -2 -13  190.35    6.07   0
   3  -2 -12   99.25    5.55   0
   3  -2 -11    9.74    4.00   0
   3  -1 -21   28.17    7.07   0
   3   8   5  728.38    7.59   0
   4  -1 -18    9.30    5.80   0
   4  -1 -16    0.01    5.33   0
   4  -1 -11  627.21    9.58   0
   4  -1 -10   58.54    4.35   0
   4   0 -21   25.47    6.91   0
   5   0 -18    3.91    5.60   0
   5   0 -17  111.68    6.92   0
   5   0 -16  -10.37    5.29   0
   5   0 -11   -2.92    3.66   0
   5   0 -10   18.51    3.64   0
   5   1 -21    6.08    6.32   0
   5   6   1   93.97    1.97   0
   5  10   4  135.48    3.49   0
   6   1 -17   46.34    6.13   0
   6   1 -16   -3.64    5.72   0
   6   1 -15   39.71    5.44   0
   6   1 -12   58.74    4.73   0
   6   1 -11  436.28    8.21   0
   6   2 -21   10.84    7.05   0
   6   2 -20   66.06    7.82   0
   6   2  -7  355.00    5.96   0
   6  13   4  140.48    4.42   0
   6  17   5   22.65    4.03   0
   7   2 -14   44.84    6.01   0
   7   3 -19   82.79    7.93   0
   7   3  -8  125.31    4.41   0
   7  12   2   27.98    2.57   0
   8   4 -18   28.34    7.21   0
   8   4 -11   13.12    3.36   0
   8   4 -10   74.10    4.33   0
   8   5 -20   34.31    6.54   0
   8   5  -7   38.97    2.75   0
   9   6 -18   48.17    7.05   0
   9   6 -17   -2.52    5.94   0
   9   7 -20   22.18    6.31   0
  10   8 -17   39.40    6.21   0
  10   8 -16    5.53    4.82   0
  10   8 -11   31.37    4.11   0
  10   9 -20   23.72    6.51   0
  10   9 -19   20.87    5.44   0
  11  11 -11    1.27    2.94   0
 -14  -1  -1  155.65    3.26   0
 -13  -5 -10   51.30    3.30   0
 -12  -5  -8   76.85    3.20   0
 -12   1   3   96.15    3.71   0
 -12   4   6   92.59    4.83   0
 -11  -6 -15    1.58    4.45   0
 -11  -6 -14   51.07    4.93   0
 -10  -6 -17  102.06    7.11   0
 -10  -6 -16   40.01    5.36   0
 -10  -6 -12   22.09    4.10   0
 -10  -6 -11    5.07    3.49   0
  -9  -6 -17    9.31    5.47   0
  -9  -6 -11   48.42    3.82   0
  -9  -6 -10  204.77    5.50   0
  -9   1   4  325.90    5.43   0
  -9   2   5  201.82    5.35   0
  -8  -6 -19   51.37    7.54   0
  -8  -6 -18   16.93    5.90   0
  -8  -6 -10   17.69    3.77   0
  -8   0   3   55.27    2.70   0
  -8   3   6  153.43    4.88   0
  -7  -6 -19   12.56    6.94   0
  -7  -6 -10  513.33    8.18   0
  -7   3   6  195.77    5.14   0
  -6  -6 -18   17.34    6.45   0
  -6  -6 -17  136.75    8.07   0
  -6  -6 -11   54.36    4.18   0
  -6   2   5   52.03    3.70   0
  -6   3   6  595.41    7.83   0
  -5  -6 -17    6.49    6.22   0
  -5  -6 -15    7.27    4.61   0
  -5  -6 -13   29.14    4.15   0
  -5  -6 -12  468.39    8.92   0
  -5  -6 -11   25.56    4.43   0
  -5   2   5  344.52    5.56   0
  -5   6   8  328.12    7.22   0
  -4  -6 -15  297.38    9.43   0
  -4  -6 -14    4.69    4.91   0
  -4  -3  -2  248.26    2.30   0
  -3  -5 -20    7.51    6.28   0
  -3   4   6    9.90    2.97   0
  -3   7   8   52.32    4.22   0
  -2  -5 -18  183.22    8.94   0
  -2  -5 -10  114.32    4.95   0
  -2  -4  -6  180.47    4.36   0
  -2   6   7  176.63    5.08   0
  -1  -5 -14   38.46    5.15   0
  -1  -4 -21    1.18    6.45   0
   0  -4 -19   70.95    7.78   0
   0  -4 -18   -6.69    6.89   0
   0  -4 -10   55.99    4.43   0
   0   6   6   17.67    3.12   0
   1  -3 -21  124.99    8.74   0
   1  -3 -20   14.93    7.45   0
   1  -3  -8  314.22    6.34   0
   1   7   6   89.31    3.99   0
   1   9   7   74.84    4.20   0
   1  11   8  183.27    6.05   0
   2  -3 -18  171.74    8.43   0
   2  -3 -17    0.72    6.52   0
   2  -3 -16  274.66    9.29   0
   2  -3 -12   71.38    5.26   0
   2  -3 -11  170.75    6.00   0
   2  -2 -21    1.40    5.92   0
   2  -2  -7  223.69    4.70   0
   3  -2 -19   35.55    7.54   0
   3  -2 -18   23.98    6.80   0
   3  -2 -10  168.31    5.71   0
   3  13   7    8.63    4.05   0
   4  -1 -19  131.54    8.47   0
   4   0  -6  160.08    4.19   0
   4  10   5   40.37    2.73   0
   5   0 -19   59.38    7.32   0
   5   0  -9   76.68    4.18   0
   5   1  -6  521.96    6.60   0
   5  13   5   24.63    3.41   0
   6   1 -19  115.22    7.78   0
   6   1 -18   12.04    6.20   0
   6   1 -10   49.57    3.98   0
   6  11   3   68.59    3.04   0
   7   2 -17  119.65    7.93   0
   7   2 -16   15.94    5.67   0
   7   2 -15  234.84    8.12   0
   7   2 -12  161.30    6.02   0
   7   2 -11   15.56    4.35   0
   7   3 -21   55.85    8.09   0
   7   3 -20   16.94    6.52   0
   7  15   3   25.27    3.04   0
   8   4 -19   30.10    7.01   0
   8   4  -9   81.43    4.12   0
   8  14   1   34.06    2.47   0
   9   5 -16    6.99    5.99   0
   9   5 -15   22.78    5.99   0
   9   5 -13  110.70    6.18   0
   9   6 -20   73.11    8.42   0
   9   6 -19   19.74    6.31   0
   9   6  -9   80.53    4.35   0
   9  14  -1   11.00    1.66   0
  10   7 -15   10.46    5.88   0
  10   7 -14   39.00    5.68   0
  10   8 -19   21.34    5.72   0
  10   8 -18   22.48    5.83   0
  10   8 -10  136.48    4.97   0
  10  11  -5    3.42    1.14   0
  11  10 -15   73.23    6.19   0
  11  10 -14   25.43    4.89   0
  11  10 -13   39.99    4.57   0
  11  10 -12    5.41    3.59   0
 -13  -2  -2   47.20    1.90   0
 -13   0   1   -0.50    2.15   0
 -12   2   4    9.58    2.67   0
 -11  -6 -18   31.51    6.02   0
 -11  -6 -17   16.41    5.28   0
 -11  -6 -16    4.13    4.15   0
 -11  -6 -12  137.21    5.60   0
 -11   4   6   20.43    4.05   0
 -10  -6 -18   10.29    5.26   0
 -10  -6 -10    9.40    3.41   0
  -9  -6 -20   80.96    7.88   0
  -9  -6 -19   18.31    5.91   0
  -8  -6  -9   92.69    4.32   0
  -8   2   5   81.64    3.63   0
  -7  -6  -9   55.21    3.73   0
  -7   1   4  490.50    6.01   0
  -7   2   5  478.41    6.68   0
  -6  -6 -20    4.86    6.67   0
  -6  -6 -19   52.23    7.44   0
  -6  -6 -10   38.83    3.51   0
  -6   1   4  125.89    3.47   0
  -6   6   8   35.44    4.23   0
  -5  -6 -19    7.22    6.24   0
  -5  -6 -18   70.56    7.27   0
  -5  -6 -10  668.08    9.34   0
  -4  -6 -18   32.63    6.09   0
  -4  -6 -16   36.96    5.46   0
  -4  -6 -13  124.33    6.21   0
  -4  -5  -7   92.68    3.62   0
  -4   5   7   97.83    4.38   0
  -3  -5 -21  174.06    9.62   0
  -3  -5  -8   57.04    3.67   0
  -3   3   5   44.57    3.21   0
  -2  -5 -20   36.50    6.77   0
  -2  -5 -19    9.84    5.75   0
  -2  -5  -9  136.17    5.02   0
  -1  -5 -18    5.58    6.00   0
  -1  -5 -17   35.60    6.07   0
  -1  -5 -12   35.02    4.49   0
  -1  -4  -7    5.36    3.16   0
  -1   1   2  109.38    2.76   0
  -1   4   5   11.68    2.87   0
   0  -4 -20   47.82    7.77   0
   0  -4  -9  302.94    6.57   0
   0   8   7  320.40    6.51   0
   1  -4 -18   80.11    7.15   0
   1  -4 -17   90.90    7.23   0
   1  -4 -16    8.23    5.77   0
   1  -4 -15  129.87    7.41   0
   1  -4 -14  139.08    6.64   0
   1  -4 -13    8.39    4.50   0
   1  -4 -12  409.65    8.60   0
   2  -3 -19   52.19    8.05   0
   2   7   5   37.43    3.03   0
   2  11   7  143.25    5.38   0
   3  -2 -20   92.95    8.26   0
   3  -2  -9   62.46    4.30   0
   3  -1  -6  916.89    8.25   0
   4  -1 -21  160.04    9.38   0
   4  -1 -20   16.85    6.50   0
   4   7   3  265.27    4.11   0
   4  13   6  162.42    5.19   0
   5  -1 -14  167.85    6.97   0
   5   0 -21   -3.52    6.22   0
   5   0 -20    2.47    6.32   0
   5   9   3   77.00    2.90   0
   6   1 -20    7.92    6.92   0
   6   1  -9  625.64    8.51   0
   6   8   1   18.19    1.68   0
   6  14   4   29.87    3.36   0
   7   2 -19   37.32    6.95   0
   7   2 -18   23.11    7.08   0
   7   2 -10   35.23    3.70   0
   7   3  -7   38.70    3.14   0
   7  16   3    4.23    2.75   0
   8   3 -17   28.42    7.40   0
   8   3 -16  120.81    7.16   0
   8   3 -15   31.18    5.98   0
   8   3 -14  147.63    6.60   0
   8   3 -13   45.24    4.75   0
   8   3 -12   41.46    5.16   0
   8   4 -20   24.70    6.94   0
   9   5 -18   23.32    6.51   0
   9   5 -17   11.59    5.78   0
   9   5 -12   49.93    4.54   0
   9   5 -11  285.53    7.20   0
  10   7 -18   40.03    6.72   0
  10   7 -17   13.08    5.56   0
  10   7 -16   76.13    6.59   0
  10   7 -13   41.67    4.40   0
  10   7 -12   19.96    4.68   0
  10   8 -20    5.65    6.28   0
  10   8  -9   80.86    4.03   0
  11  10 -11    0.52    3.13   0
  11  11  -9    6.39    2.37   0
 -14  -2  -3   31.21    1.61   0
 -13  -5  -9   67.55    3.11   0
 -13   3   4   56.09    4.21   0
 -13   4   5    9.22    3.59   0
 -12  -6 -15   85.38    5.71   0
 -12  -6 -14   12.71    4.23   0
 -12  -6 -13   33.52    3.86   0
 -11  -6 -19   12.63    5.72   0
 -11  -6 -11   93.99    4.61   0
 -11   0   2   10.15    2.15   0
 -11   3   5    7.09    3.11   0
 -10  -6 -20    6.38    5.12   0
 -10   4   6   79.76    4.97   0
  -9  -6 -21   16.24    6.45   0
  -9   5   7  153.29    5.75   0
  -8  -6 -21    1.88    5.60   0
  -8   5   7   43.67    4.72   0
  -7  -6 -21    6.59    6.60   0
  -7  -4  -3  133.27    1.87   0
  -6  -6 -21    3.29    6.30   0
  -6  -6  -9   71.89    3.65   0
  -5  -6 -21    7.59    7.48   0
  -5  -6 -20  120.80    8.63   0
  -5   5   7   96.96    4.45   0
  -4  -6 -20   11.50    5.70   0
  -4  -6 -19   69.13    7.21   0
  -4  -6 -11    4.34    3.60   0
  -4   4   6   30.80    3.52   0
  -4   7   8  194.29    5.93   0
  -3  -6 -18  113.18    7.67   0
  -3  -6 -17   -0.94    5.26   0
  -3  -6 -16    6.30    5.30   0
  -3  -6 -15    7.54    5.23   0
  -3  -6 -14  166.98    7.30   0
  -3  -6 -13   11.04    4.26   0
  -3  -6 -12  522.36    9.47   0
  -3   1   3  476.19    5.09   0
  -3   2   4  155.14    4.05   0
  -3   6   7   36.53    3.53   0
  -2   5   6  850.87    8.84   0
  -1  -5 -20   13.97    6.20   0
  -1  -5 -19  150.12    8.94   0
  -1  -5 -11  566.04    9.30   0
  -1   2   3  416.65    4.80   0
  -1   3   4 1156.83    8.14   0
   0  -5 -16  383.34   10.32   0
   0  -5 -15   -0.37    5.55   0
   0  -5 -14  415.44    9.64   0
   0  -4 -21    4.16    5.82   0
   0  -4  -8    8.18    3.57   0
   0   5   5   13.13    3.03   0
   1  -4 -20  180.16    9.47   0
   1  -4 -19   20.00    7.62   0
   1  -4 -11   18.92    4.26   0
   1  -3  -7  173.91    5.00   0
   1   6   5    5.59    2.89   0
   1  10   7  306.99    7.07   0
   2  -3 -21   46.26    8.22   0
   2  -3 -20    5.05    6.62   0
   2  -3  -9   89.21    4.79   0
   2  -2  -6  256.65    5.20   0
   2  12   7   91.72    5.43   0
   3  -3 -17   34.67    6.33   0
   3  -3 -16  132.14    7.75   0
   3  -3 -15   28.43    5.52   0
   3  -3 -14   36.00    5.38   0
   3  -3 -13  166.88    6.70   0
   3  -2 -21    8.45    6.04   0
   3  -2  -8   22.45    3.76   0
   3   9   5    2.17    2.99   0
   3  11   6  406.33    7.13   0
   4  -2 -17   62.38    6.51   0
   4  -2 -16   47.01    6.12   0
   4  -2 -15  111.37    6.27   0
   4  -2 -14  165.28    6.86   0
   4  -2 -13   50.75    5.21   0
   4  -2 -12  230.80    7.06   0
   4  -1  -8   69.25    4.12   0
   4   9   4  160.82    4.03   0
   4  11   5    3.40    3.05   0
   4  14   6   37.28    3.94   0
   5  -1 -18  103.51    7.88   0
   5  -1 -17   18.47    5.57   0
   5  -1 -13   88.43    6.23   0
   5  -1 -12  113.16    5.67   0
   5   0  -8  113.59    4.39   0
   5  11   4  336.84    5.54   0
   5  14   5   43.03    3.88   0
   6   0 -18  194.45    9.31   0
   6   0 -17   -0.93    5.86   0
   6   0 -16   -2.60    5.09   0
   6   0 -15   -3.61    4.90   0
   6   0 -14   86.47    5.82   0
   6   0 -13   20.09    4.49   0
   6   0 -12  638.90   10.36   0
   6   1 -21   67.88    7.98   0
   6   2  -6    9.28    2.26   0
   7   1 -16   94.61    7.29   0
   7   1 -15   12.60    5.78   0
   7   1 -14  175.95    7.72   0
   7   2 -21    8.58    6.27   0
   7   2 -20   29.20    7.13   0
   7   2  -9    7.56    3.58   0
   7   9   0   60.53    1.85   0
   7  13   2  123.31    3.71   0
   8   3 -19   15.41    6.73   0
   8   3 -18   68.90    7.39   0
   8   4  -8   47.65    3.36   0
   8  12   0  160.91    3.11   0
   8  15   1   22.90    2.53   0
   9   5 -19   67.95    7.45   0
   9   5 -10   89.88    4.82   0
  10   7 -19    8.37    5.77   0
  10   7 -11   45.95    4.24   0
  10   9  -7   47.28    2.72   0
  11   9 -17    8.72    5.35   0
  11   9 -16   34.93    5.36   0
  11   9 -15    9.41    4.53   0
  11   9 -14   37.06    5.12   0
 -14   0   0   33.17    2.57   0
 -13   1   2   44.63    3.05   0
 -12  -6 -12   18.31    3.35   0
 -11  -6 -10  141.38    5.00   0
 -11   1   3   66.20    3.16   0
 -11   2   4  101.47    3.95   0
 -10  -6  -9   49.69    3.52   0
 -10  -1   1  458.71    4.89   0
 -10   3   5   52.69    4.43   0
  -9   4   6    3.32    4.01   0
  -8  -7 -16   87.43    6.75   0
  -8  -7 -15    6.68    5.46   0
  -8  -7 -14  122.90    6.51   0
  -8  -6  -8   33.77    3.02   0
  -7  -7 -17   20.11    6.13   0
  -7  -7 -15   22.86    5.90   0
  -7  -7 -14   44.79    5.67   0
  -7  -6  -8  205.43    4.81   0
  -7   5   7   23.96    3.89   0
  -6  -7 -15    9.13    6.08   0
  -6  -4  -3  395.76    3.18   0
  -6   7   8  226.79    6.68   0
  -5  -6  -9   37.05    3.29   0
  -5   4   6   68.84    4.09   0
  -5   7   8   24.27    3.91   0
  -4  -6 -21    1.81    6.38   0
  -4  -5  -6 1208.25    9.23   0
  -3  -6 -20  175.04    9.00   0
  -3  -6 -19   -8.15    5.71   0
  -3  -6 -11   64.40    4.69   0
  -3  -5  -7  121.70    4.12   0
  -3   8   8   46.50    4.43   0
  -2  -6 -18   -2.34    6.24   0
  -2  -6 -17  260.07    9.32   0
  -2  -6 -15  288.53    9.03   0
  -2  -6 -14   12.56    4.55   0
  -2  -6 -13  266.03    7.77   0
  -2  -5  -8  442.93    7.08   0
  -2   7   7    4.58    2.99   0
  -1  -5 -21  229.91   10.37   0
  -1  10   8   15.17    3.94   0
   0  -5 -19    1.96    7.07   0
   0  -5 -18  194.33    9.21   0
   0  -5 -13   12.81    4.59   0
   0   4   4  486.43    5.92   0
   0   9   7   37.91    3.79   0
   1  -4 -21    4.85    7.01   0
   1   8   6   66.92    3.98   0
   2  -4 -18   30.33    6.55   0
   2  -4 -17  146.49    8.43   0
   2  -4 -16   31.03    6.27   0
   2  -4 -15  544.55   11.57   0
   2  -4 -14   14.65    4.90   0
   2   6   4    8.74    2.52   0
   3  -3 -19   61.71    7.99   0
   3  -3 -18  109.69    7.57   0
   3  -3 -12  121.46    5.88   0
   3  -3 -11  345.67    7.81   0
   3  12   6    0.39    4.02   0
   4  -2 -20  105.04    8.67   0
   4  -2 -19   22.90    6.13   0
   4  -2 -11   21.12    4.14   0
   4   6   2   33.86    2.01   0
   4  15   6  178.36    6.02   0
   5  -1 -20   62.48    7.89   0
   5  -1 -19   21.22    5.95   0
   5  -1 -11   82.86    4.94   0
   5  15   5    7.30    3.32   0
   5  16   5   11.87    4.07   0
   6   0 -20  192.88    9.84   0
   6   0 -19    5.83    6.18   0
   6   0 -11   12.66    3.86   0
   6   1  -8   62.00    3.65   0
   6  10   2  337.49    4.78   0
   6  12   3   28.87    2.67   0
   6  16   4    7.75    2.75   0
   7   1 -19   18.89    6.48   0
   7   1 -18  107.04    8.02   0
   7   1 -17   20.81    6.85   0
   7   1 -13   14.91    4.13   0
   7   1 -12   87.91    5.05   0
   8   3 -20   27.52    6.82   0
   8   3 -10   26.52    3.38   0
   8  16   1    3.27    2.21   0
   9   4 -18   45.67    7.52   0
   9   4 -17   11.67    6.09   0
   9   4 -16    8.60    5.52   0
   9   4 -15   81.70    6.43   0
   9   4 -14   46.65    5.41   0
   9  15  -1   87.92    2.70   0
  10   6 -17   98.79    7.12   0
  10   6 -16   43.15    6.06   0
  10   6 -15  130.79    7.26   0
  10   6 -14   32.15    4.88   0
  10   6 -13   71.14    5.92   0
  10   7 -20   15.87    5.58   0
  10   7 -10   30.34    4.06   0
  11   9 -12   27.61    4.02   0
 -14   1   1  153.20    4.33   0
 -14   2   2   45.35    3.62   0
 -14   3   3   38.81    3.74   0
 -13  -3  -4   62.79    1.52   0
 -12  -6 -11   -3.34    2.86   0
 -12  -1   0  274.34    4.24   0
 -12   4   5  201.55    6.03   0
 -10  -7 -17   18.45    5.65   0
 -10  -7 -16   71.17    6.54   0
 -10  -7 -15   21.07    4.94   0
 -10   0   2  660.53    6.84   0
  -9  -7 -19   49.55    7.19   0
  -9  -7 -18   16.37    6.02   0
  -9  -7 -17   12.78    5.35   0
  -9  -7 -16   54.54    5.94   0
  -9  -7 -15   26.46    5.23   0
  -9  -7 -14   37.36    4.84   0
  -9  -7 -13   88.20    5.40   0
  -9  -6  -8   70.88    3.34   0
  -8  -7 -19   15.15    6.00   0
  -8  -7 -18   66.59    7.09   0
  -8  -7 -13    8.87    4.35   0
  -8  -7 -12   35.75    4.54   0
  -8   4   6   63.36    4.00   0
  -7  -7 -19   77.27    7.10   0
  -7  -7 -13  119.30    5.86   0
  -7  -7 -12   37.66    4.95   0
  -6  -7 -19   20.75    6.57   0
  -6  -7 -18  103.34    7.83   0
  -6  -7 -17   26.45    6.43   0
  -6  -7 -14   96.33    6.24   0
  -6  -6  -8   38.01    2.85   0
  -6   4   6  244.36    5.79   0
  -5  -7 -18   26.85    6.97   0
  -5  -7 -17    7.19    5.79   0
  -5  -7 -16   51.19    6.63   0
  -5  -7 -15    9.46    5.29   0
  -5  -7 -14  131.84    6.60   0
  -5  -7 -13   91.14    5.83   0
  -5  -6  -8  327.31    6.19   0
  -4  -6  -9  148.41    4.89   0
  -4   6   7  439.67    7.51   0
  -4   8   8  115.58    5.58   0
  -3  -6 -21    3.82    6.03   0
  -3  -6 -10  420.64    7.83   0
  -3   5   6   81.93    3.95   0
  -2  -6 -20    0.60    6.31   0
  -2  -6 -19   78.81    7.63   0
  -2  -6 -12    3.61    4.08   0
  -2   4   5 1765.74   11.39   0
  -1  -6 -17   26.64    5.93   0
  -1  -6 -16    3.44    5.62   0
  -1  -6 -15   13.49    5.66   0
  -1  -5  -9  786.39    9.74   0
  -1  -2  -2  245.34    2.81   0
  -1   8   7  224.67    5.85   0
   0  -5 -21   14.05    6.75   0
   0  -5 -20   21.01    7.41   0
   0  -5 -11   12.06    4.05   0
   0  -4  -7  759.83    8.50   0
   1  -5 -17   34.65    6.49   0
   1  -5 -16   17.60    5.76   0
   1  -5 -15   38.80    5.94   0
   1  -4  -9  222.81    6.13   0
   1   5   4    8.64    2.75   0
   1  11   7   15.84    3.76   0
   2  -4 -20   40.29    8.11   0
   2  -4 -19   81.45    8.86   0
   2  -4 -12   73.72    5.21   0
   2  10   6   11.56    3.01   0
   2  13   7   21.30    3.77   0
   3  -3 -21   84.57    8.52   0
   3  -3 -20   35.41    6.83   0
   3  -3 -10   15.92    4.00   0
   3  -2  -7  367.66    6.40   0
   3  -1  -5   42.92    3.31   0
   3   6   3   20.22    2.05   0
   4  -2 -21   13.97    6.32   0
   4  -2 -10  263.15    6.62   0
   4  -1  -7  203.94    5.12   0
   4  12   5   57.59    3.94   0
   5  -2 -16   45.85    6.25   0
   5  -1 -21    3.44    5.73   0
   5   0  -7  786.44    8.48   0
   5  12   4   65.55    3.24   0
   6   0 -21   21.87    7.32   0
   6   0 -10  245.81    6.39   0
   6  13   3  105.95    3.83   0
   7   1 -21   32.31    7.24   0
   7   1 -20   15.30    7.22   0
   7   1 -11   81.16    4.75   0
   7   2  -8   30.69    3.01   0
   7   3  -6  176.02    4.06   0
   7  11   1   44.14    2.38   0
   7  14   2  111.23    3.76   0
   8   2 -19   22.77    7.35   0
   8   2 -18   54.51    7.58   0
   8   2 -17   56.41    7.31   0
   8   2 -16   20.88    5.31   0
   8   2 -15   34.47    5.63   0
   8   2 -14  102.15    6.46   0
   8   2 -13   28.19    5.03   0
   8   3  -9   45.62    3.93   0
   8   4  -7  337.62    5.56   0
   9   4 -20   89.79    7.78   0
   9   4 -19   24.52    6.67   0
   9   4 -12  149.72    6.08   0
   9   5  -9  354.04    6.59   0
   9   6  -7   10.99    2.38   0
  10   6 -20    1.78    5.66   0
  10   6 -19   31.14    6.39   0
  10   7  -9   32.90    3.70   0
  11   8 -18   16.95    6.01   0
  11   8 -17   34.73    5.92   0
  11   8 -16   18.15    5.47   0
  11   8 -15   53.74    5.48   0
  11   8 -14   54.27    5.67   0
  11   9 -11   26.63    3.59   0
  11  10  -9   54.45    3.37   0
 -12   0   1  155.70    4.04   0
 -12   2   3   78.21    4.06   0
 -12   3   4  109.09    4.66   0
 -11  -7 -17    3.15    5.00   0
 -11  -7 -16   22.29    5.15   0
 -11  -6  -9   44.15    3.37   0
 -11  -2  -1   19.17    1.68   0
 -11   4   5   13.56    3.73   0
 -10  -7 -19   11.47    5.81   0
 -10  -7 -18   38.17    5.84   0
 -10  -7 -14   32.51    4.51   0
 -10   5   6  218.09    6.36   0
  -9  -7 -20   14.52    5.81   0
  -9  -7 -12   73.43    4.82   0
  -9  -1   1   15.66    1.92   0
  -9   2   4   14.67    2.82   0
  -8  -7 -20   25.05    6.14   0
  -8  -7 -11   52.23    4.57   0
  -8   3   5   42.30    3.40   0
  -8   6   7  288.28    7.44   0
  -7  -7 -21  106.69    8.20   0
  -7  -7 -20   13.24    6.22   0
  -7  -7 -11  342.33    7.66   0
  -7   6   7   26.88    4.23   0
  -6  -7 -21   18.69    7.12   0
  -6  -7 -20    4.22    6.30   0
  -6  -7 -12   54.90    4.37   0
  -6  -7 -11  112.67    5.47   0
  -6   3   5   67.64    4.26   0
  -6   6   7  155.08    5.58   0
  -5  -7 -20   35.44    6.66   0
  -5  -7 -19   60.67    7.60   0
  -5   3   5  104.92    4.06   0
  -5   6   7    1.45    3.73   0
  -5   8   8  147.10    5.94   0
  -4  -7 -19   46.21    7.17   0
  -4  -7 -18   82.59    7.52   0
  -4  -7 -17    5.80    6.13   0
  -4  -7 -16  161.44    7.54   0
  -4  -7 -15    4.93    5.06   0
  -4  -7 -14  228.36    7.53   0
  -4  -7 -13   37.43    4.68   0
  -4   0   2 2105.68    8.51   0
  -4   1   3  994.08    7.25   0
  -4   2   4   56.38    3.21   0
  -3  -7 -16   72.03    7.12   0
  -3  -6  -9   39.47    4.32   0
  -3   9   8  153.62    5.28   0
  -2  -6 -21   -2.57    6.27   0
  -2  -6 -11   20.52    4.11   0
  -2  -5  -7   80.86    3.99   0
  -2  10   8  192.39    6.47   0
  -1  -6 -20  203.94    9.84   0
  -1  -6 -19    9.20    6.28   0
  -1  -6 -18   79.80    6.94   0
  -1  -6 -14  191.88    7.26   0
  -1  -6 -13    1.55    4.20   0
   0  -5 -10   42.88    4.28   0
   0   3   3  760.49    6.25   0
   0  10   7   69.45    4.49   0
   1  -5 -20   -0.18    7.16   0
   1  -5 -19  145.83    9.52   0
   1  -5 -18   13.58    5.89   0
   1  -5 -13  214.04    7.30   0
   1  -5 -12   32.56    4.71   0
   1   9   6  561.03    8.08   0
   1  12   7  381.22    7.88   0
   2  -4 -21   10.74    7.08   0
   2  -4 -11    7.10    4.24   0
   2  -2  -5  175.64    4.50   0
   3  -4 -17   62.27    6.62   0
   3  -4 -16   -3.44    5.54   0
   3  -4 -15  113.00    7.22   0
   3   8   4  304.23    5.24   0
   3  10   5  599.96    7.71   0
   3  13   6  188.71    5.78   0
   4  -3 -19    9.28    6.89   0
   4  -3 -18  138.24    8.45   0
   4  -3 -17   14.19    6.20   0
   4  -3 -16  199.43    8.29   0
   4  -3 -15   -8.26    5.44   0
   4  -3 -14  161.95    7.38   0
   4  -3 -13   13.33    4.61   0
   4  -2  -9    8.95    3.70   0
   4  10   4   28.81    2.81   0
   4  13   5   10.51    3.79   0
   5  -2 -20   66.76    7.04   0
   5  -2 -19   55.35    7.57   0
   5  -2 -18   77.73    7.67   0
   5  -2 -17  194.57    8.70   0
   5  -2 -15  230.56    8.54   0
   5  -2 -13  148.46    6.43   0
   5  -1  -9    3.93    3.48   0
   5   8   2  376.31    4.48   0
   5  10   3  196.86    4.16   0
   5  13   4  209.65    5.45   0
   6  -1 -19  118.13    8.24   0
   6  -1 -18   15.97    6.31   0
   6  -1 -17   28.74    6.41   0
   6  -1 -16    3.31    5.31   0
   6  -1 -15   34.73    5.70   0
   6  -1 -14    6.34    5.24   0
   6  -1 -13  175.24    7.23   0
   6   0  -9    4.11    3.91   0
   6   7   0    1.81    1.17   0
   7   0 -18   16.54    6.60   0
   7   0 -17   77.55    7.25   0
   7   0 -16   11.77    5.27   0
   7   1 -10   20.75    3.56   0
   7  15   2   19.63    2.74   0
   8   2 -20   59.88    7.61   0
   8  13   0   11.00    2.19   0
   9   3 -18   39.92    7.45   0
   9   3 -17   19.65    6.43   0
   9   3 -16   59.14    6.80   0
   9   3 -15   23.69    5.89   0
  10   5 -18   82.51    7.63   0
  10   5 -17   18.77    5.95   0
  10   5 -16  164.37    8.26   0
  10   5 -15   40.44    6.36   0
  10   5 -14  119.56    7.29   0
  10   6 -11    5.15    3.91   0
  11   8 -19    6.00    5.36   0
  11   8 -13   44.81    4.14   0
  11   8 -12   81.48    5.00   0
 -13   4   4   14.21    3.54   0
 -12  -6 -10   13.97    2.69   0
 -12   1   2   75.78    3.55   0
 -11  -7 -18   23.54    5.32   0
 -11  -7 -15   20.54    4.16   0
 -11  -7 -14   29.91    4.55   0
 -11  -7 -13   50.31    4.62   0
 -10  -7 -20    3.85    5.24   0
 -10  -7 -12   22.97    4.18   0
 -10  -6  -8   36.01    2.66   0
  -9  -7 -11  261.57    6.49   0
  -9   0   2   11.37    2.04   0
  -9   1   3  113.24    3.61   0
  -8   2   4   28.83    3.16   0
  -7  -6  -7   29.27    2.62   0
  -7  -2   0   14.52    1.34   0
  -7   3   5   12.75    3.01   0
  -6  -6  -7  156.12    4.16   0
  -5  -7 -21  114.64    9.13   0
  -5  -7 -11  351.83    7.59   0
  -5  -4  -3  325.60    3.20   0
  -5   2   4   27.45    2.97   0
  -4  -7 -21   19.23    7.21   0
  -4  -7 -12   15.69    3.99   0
  -4  -6  -8    7.96    2.81   0
  -4   5   6 1178.06   10.99   0
  -4   7   7  188.68    5.91   0
  -3  -7 -20    8.35    6.66   0
  -3  -7 -19  130.80    8.44   0
  -3  -7 -18   47.06    6.59   0
  -3  -7 -17   22.66    5.68   0
  -3  -7 -15   19.49    5.24   0
  -3  -7 -13  145.13    6.81   0
  -3  -5  -6   74.90    3.36   0
  -3   4   5  285.45    5.41   0
  -2  -6 -10   98.94    4.95   0
  -2   3   4  673.08    6.70   0
  -2   6   6   11.16    3.10   0
  -2   8   7   97.78    4.61   0
  -1  -6 -21    6.08    6.70   0
  -1  -6 -12  454.85    9.12   0
  -1  -6 -11   12.31    4.13   0
  -1   7   6  100.43    4.22   0
   0  -6 -19   18.46    7.24   0
   0  -6 -18    6.39    6.62   0
   0  -6 -17  359.38   10.51   0
   0  -6 -15  334.80    9.56   0
   0   6   5 1204.87   10.03   0
   0   8   6   51.82    3.93   0
   1  -5 -21  226.45   10.55   0
   1  -5 -11  599.60    9.87   0
   1  -4  -8  340.11    6.76   0
   1   4   3  539.07    5.39   0
   1   7   5  135.73    4.33   0
   2  -5 -18  164.99    8.80   0
   2  -5 -17    2.04    6.27   0
   2  -5 -16  310.95   10.12   0
   2  -5 -15    6.27    5.49   0
   2  -4 -10   58.77    4.65   0
   2  -3  -7    2.68    3.38   0
   2   5   3   20.74    2.23   0
   2  11   6    3.63    3.47   0
   3  -4 -20  183.06   10.14   0
   3  -4 -19   15.02    7.51   0
   3  -4 -18  129.80    8.20   0
   3  -4 -14   70.78    6.45   0
   3  -4 -13   19.02    4.78   0
   3  -3  -9  177.89    5.68   0
   3  14   6    7.15    3.41   0
   4  -3 -21   95.10    8.29   0
   4  -3 -20    5.65    7.13   0
   4  -3 -12  106.41    5.62   0
   4   8   3  342.11    4.91   0
   4  14   5  145.75    5.54   0
   5  -2 -21    4.92    6.48   0
   5  -2 -12  174.81    6.56   0
   5  14   4   17.74    3.52   0
   6  -1 -21   78.54    8.04   0
   6  -1 -20   20.41    5.93   0
   6  -1 -12   58.23    5.00   0
   6  14   3   32.15    3.48   0
   7   0 -20    8.04    6.68   0
   7   0 -19   85.14    8.12   0
   7   0 -14   35.40    5.48   0
   7   0 -13  104.69    5.88   0
   7  17   2   32.57    3.33   0
   8   1 -18   33.86    7.00   0
   8   1 -17   19.70    6.63   0
   8   1 -16    6.04    5.46   0
   8   1 -15    2.45    4.98   0
   8   2 -11   35.06    3.93   0
   8   6  -4  203.40    2.78   0
   9   3 -20    9.65    6.57   0
   9   3 -19   23.16    6.53   0
   9   3 -13  138.54    6.38   0
   9   4 -10  135.92    5.05   0
   9   5  -8  145.78    4.58   0
  10   5 -20    2.10    5.90   0
  10   5 -19    8.29    5.66   0
  10   5 -13   27.59    4.21   0
  10   6 -10    7.50    3.31   0
  10   8  -7   77.18    3.10   0
  11   7 -19   33.64    6.37   0
  11   7 -18   25.59    6.01   0
  11   7 -16   24.75    5.11   0
  11   7 -14   31.79    5.09   0
  11   8 -11   19.04    3.68   0
 -14   4   3   41.63    4.23   0
 -13  -1  -1   37.16    2.26   0
 -13   3   3   49.62    3.76   0
 -11  -7 -12   24.57    3.89   0
 -11   3   4  126.14    4.80   0
 -10  -7 -11   41.93    4.11   0
  -9  -6  -7   12.14    2.31   0
  -8  -7 -10   51.47    4.05   0
  -8  -1   1  667.67    5.37   0
  -8   1   3  410.97    5.66   0
  -8   5   6  408.71    7.69   0
  -7  -8 -18   53.74    7.53   0
  -7  -8 -17   59.05    7.14   0
  -7  -8 -16   11.15    6.40   0
  -7  -7 -10   35.23    3.49   0
  -7   2   4   68.21    3.29   0
  -7   5   6   26.44    3.56   0
  -6  -8 -17   86.69    8.08   0
  -6  -7 -10    1.98    2.82   0
  -6   2   4  181.80    4.30   0
  -6   5   6  594.56    8.41   0
  -5  -7 -10   31.74    4.28   0
  -5  -6  -7   -0.26    2.79   0
  -5   1   3  206.97    3.81   0
  -5   7   7   35.80    3.73   0
  -4  -7 -11   78.20    4.85   0
  -3  -7 -21  147.15    9.27   0
  -3  -6  -8  307.58    6.45   0
  -3   6   6   16.52    3.23   0
  -2  -7 -20    9.10    6.40   0
  -2  -7 -19   17.89    6.66   0
  -2  -7 -18   75.33    7.51   0
  -2  -7 -17   17.60    5.65   0
  -2  -7 -16  205.74    8.63   0
  -2  -7 -15    5.43    5.29   0
  -2  -7 -14  112.59    6.93   0
  -2  -6  -9  140.89    5.07   0
  -2   2   3    5.60    2.91   0
  -2   9   7  228.17    6.23   0
  -1  -4  -5   11.58    3.01   0
  -1  10   7  341.75    7.41   0
   0  -6 -21   -5.18    6.40   0
   0  -6 -20    5.82    6.56   0
   0  -6 -12   46.92    5.07   0
   0  -4  -6   26.71    3.46   0
   0   2   2  357.73    3.91   0
   0  11   7  231.33    6.47   0
   1  -5 -10   33.84    4.37   0
   1  10   6   65.36    4.03   0
   2  -5 -21   -1.02    6.23   0
   2  -5 -20   35.71    7.57   0
   2  -5 -19    7.45    7.50   0
   2  -5 -14  260.39    8.88   0
   2  -4  -9   65.18    4.61   0
   2   7   4  777.48    7.78   0
   2   9   5    3.27    2.95   0
   2  12   6   30.12    4.07   0
   3  -4 -21    3.05    6.16   0
   3  -4 -12  230.92    7.22   0
   3  -2  -6   84.16    3.92   0
   3  11   5   13.19    3.05   0
   4  -3 -11  305.06    7.56   0
   4  -2  -8  235.24    5.82   0
   4  -1  -6    7.17    2.98   0
   4  15   5    6.79    3.53   0
   5  -3 -18   56.82    6.74   0
   5  -3 -17   39.05    6.24   0
   5  -3 -16  164.58    8.12   0
   5  -2 -11    2.66    3.94   0
   5   0  -6   98.63    3.73   0
   5  15   4    4.09    3.93   0
   5  16   4   43.62    4.25   0
   6  -2 -18   50.94    7.62   0
   6  -2 -17   81.24    6.84   0
   6  -2 -16    2.47    6.11   0
   6  -1 -11  387.24    8.24   0
   6   0  -8   55.05    4.30   0
   6  11   2   14.80    2.30   0
   7   0 -12   -1.56    3.81   0
   7   1  -9   65.15    4.05   0
   7   5  -3  267.91    2.64   0
   7  12   1   37.45    2.78   0
   8   1 -20    9.28    6.60   0
   8   1 -19   79.88    8.08   0
   8   1 -13  117.54    5.70   0
   8   2 -10  245.17    6.11   0
   8   3  -8  150.72    4.38   0
   8   7  -3   18.17    0.87   0
   9   4  -9   30.71    4.02   0
   9  13  -2   50.97    2.11   0
  10   4 -19   20.39    6.89   0
  10   4 -18   17.32    6.84   0
  10   4 -17  107.93    8.05   0
  10   4 -16   24.84    6.61   0
  10   4 -15  126.25    7.92   0
  10   5 -12   15.91    4.08   0
  11   7 -20   13.76    5.82   0
  11   7 -13   51.04    4.73   0
  11  10  -8    8.42    2.26   0
 -14  -1  -2   58.57    2.61   0
 -14   3   2   52.05    3.76   0
 -13   0   0    0.86    2.33   0
 -13   1   1   39.22    2.84   0
 -13   2   2   44.14    3.40   0
 -12  -7 -13   23.28    3.76   0
 -12  -6  -9   32.45    2.87   0
 -12   4   4   67.14    4.46   0
 -11  -6  -8  147.09    3.88   0
 -11   1   2   63.37    3.34   0
 -11   2   3  134.87    4.35   0
 -11   5   5   36.05    4.63   0
 -10   3   4  110.65    4.93   0
  -9  -8 -19   15.97    5.90   0
  -9  -8 -18   20.62    6.29   0
  -9  -8 -17   49.42    6.59   0
  -9  -8 -16   29.88    6.06   0
  -9  -8 -15   50.23    6.11   0
  -9  -7 -10   13.87    3.41   0
  -9   4   5  132.15    4.87   0
  -8  -8 -20   44.01    7.15   0
  -8  -8 -19   17.60    5.93   0
  -8  -8 -18    8.53    5.91   0
  -8  -8 -17   59.19    6.76   0
  -8  -8 -16   20.13    5.53   0
  -8  -8 -15   86.74    6.09   0
  -8  -8 -14   34.07    5.19   0
  -8   0   2  504.35    5.48   0
  -7  -8 -20   73.19    7.23   0
  -7  -8 -19   21.40    6.44   0
  -7  -8 -15   68.32    6.25   0
  -7  -8 -14   49.43    5.17   0
  -6  -8 -20   48.32    7.34   0
  -6  -8 -19   15.10    6.41   0
  -6  -8 -18   21.72    6.42   0
  -6  -8 -15  152.14    6.95   0
  -6   1   3  564.08    5.94   0
  -5  -8 -20   69.05    8.03   0
  -5  -8 -18   64.49    7.23   0
  -5  -8 -17   72.87    7.66   0
  -5  -8 -16   -0.01    5.76   0
  -5  -8 -15  184.84    7.76   0
  -4  -8 -18   24.53    7.47   0
  -4  -8 -16   11.59    6.54   0
  -4  -6  -7  435.96    6.69   0
  -4   4   5  144.95    4.61   0
  -4   8   7  299.52    7.29   0
  -3  -7 -11  571.88    9.57   0
  -3  -3  -2   62.27    1.66   0
  -3   3   4  103.85    3.88   0
  -2  -7 -21   47.71    7.35   0
  -2  -7 -13  103.89    6.59   0
  -2  -5  -6  829.55    8.18   0
  -2   5   5   28.46    3.21   0
  -2   7   6  353.78    6.57   0
  -1  -7 -20    5.27    6.77   0
  -1  -7 -19   88.15    7.88   0
  -1  -7 -18   11.27    6.65   0
  -1  -7 -17   30.11    6.59   0
  -1  -7 -16  156.61    7.93   0
  -1  -7 -15   14.92    5.76   0
  -1  -7 -14   96.31    7.54   0
  -1  -6 -10  829.27   10.74   0
  -1  -5  -7  327.88    6.20   0
  -1   4   4  115.44    3.83   0
   0  -5  -8  321.69    6.66   0
   0   9   6  137.98    4.93   0
   0  12   7   58.99    4.85   0
   1  -6 -21   20.90    7.38   0
   1  -6 -20  204.16   10.19   0
   1  -6 -19    1.86    7.21   0
   1  -6 -18   80.48    7.81   0
   1  -6 -17   27.08    6.22   0
   1  -6 -16   14.56    5.81   0
   1  -6 -15   11.46    5.56   0
   1  -4  -7    9.48    3.67   0
   1  -1  -2   89.14    2.06   0
   1   8   5  171.82    5.27   0
   2  -5 -12   55.38    5.17   0
   2  13   6  105.58    5.08   0
   3  -5 -18   27.08    6.76   0
   3  -5 -17   13.38    5.88   0
   3  -5 -16   21.85    5.80   0
   3  -4 -11   -0.46    4.01   0
   3  -3  -8  233.74    6.06   0
   3  12   5  646.76    9.17   0
   4  -4 -20   59.55    7.76   0
   4  -4 -19   91.58    8.60   0
   4  -4 -18   39.49    7.48   0
   4  -4 -17  232.29    9.82   0
   4  -4 -16   24.07    6.03   0
   4  -4 -15  382.34   10.17   0
   4  -4 -14   17.05    5.65   0
   4  -3 -10   31.75    4.22   0
   4  11   4   21.97    2.74   0
   5  -3 -21   66.74    7.97   0
   5  -3 -20    8.45    6.47   0
   5  -3 -19   99.57    8.38   0
   5  -3 -15   37.23    6.07   0
   5  -3 -14   75.82    6.52   0
   5  -2 -10  119.44    5.39   0
   5  11   3    4.32    2.50   0
   6  -2 -21   12.81    6.53   0
   6  -2 -20   73.40    7.90   0
   6  -2 -19   33.90    7.06   0
   6  -2 -15   52.20    6.09   0
   6  -2 -14  102.34    6.69   0
   6  -1 -10   37.33    4.23   0
   6   1  -6   62.07    3.16   0
   6   9   1  458.21    4.71   0
   7  -1 -20   30.59    6.77   0
   7  -1 -19   13.48    6.63   0
   7  -1 -18  103.68    7.72   0
   7  -1 -17   24.24    6.48   0
   7  -1 -16  119.70    7.39   0
   8   4  -6   60.62    2.79   0
   8  11  -1  285.22    3.50   0
   9   2 -20   12.85    6.96   0
   9   2 -19   41.68    6.97   0
   9   2 -18   49.93    7.29   0
   9   2 -16   16.34    6.21   0
   9   2 -15  137.59    7.36   0
   9   2 -14   23.87    6.06   0
   9   3 -11  137.59    5.47   0
  10   4 -20   24.72    6.20   0
  10   4 -14   77.85    6.12   0
  10   4 -13   95.64    6.08   0
  10   6  -9   53.87    3.59   0
  11   6 -20   54.98    7.05   0
  11   6 -19    7.08    5.50   0
  11   6 -18   23.27    5.74   0
  11   6 -17   20.52    5.12   0
  11   6 -15    0.97    5.31   0
  11   7 -12   22.70    4.24   0
  11   8 -10   81.99    4.30   0
 -12   3   3   78.53    4.47   0
 -11  -7 -11  118.68    4.75   0
 -11   0   1    4.11    2.02   0
 -10  -8 -19   19.09    6.10   0
 -10  -8 -18   19.45    5.56   0
 -10  -8 -17   39.56    5.33   0
 -10  -8 -16    8.92    5.03   0
 -10  -7 -10   37.47    3.67   0
 -10  -5  -5   73.73    1.94   0
  -9  -8 -20   41.20    6.02   0
  -9  -8 -14   55.41    5.54   0
  -9   6   6   19.61    3.76   0
  -8  -8 -13   38.52    4.94   0
  -8  -7  -9   33.06    3.61   0
  -8   4   5  330.91    6.61   0
  -8   6   6  103.75    5.20   0
  -7  -8 -13   77.76    5.66   0
  -7  -7  -9  231.96    5.40   0
  -7   4   5   60.94    3.94   0
  -6  -8 -13   24.41    4.32   0
  -6  -7  -9   98.53    4.02   0
  -6   0   2 1637.60    8.59   0
  -6   4   5  496.21    7.36   0
  -6   8   7  191.36    6.34   0
  -5  -8 -21   -1.29    6.82   0
  -5  -8 -13  115.43    6.09   0
  -5  -7  -9  241.68    6.11   0
  -5   4   5   78.14    3.92   0
  -5   6   6   36.61    3.94   0
  -4  -8 -21    0.72    6.91   0
  -4  -8 -20   61.23    7.78   0
  -4  -8 -19   26.16    6.80   0
  -4  -4  -3  227.42    3.09   0
  -4   6   6   67.58    3.97   0
  -3  -8 -20   56.02    8.51   0
  -3  -8 -19   25.05    6.75   0
  -3  -8 -18   71.27    7.41   0
  -3  -8 -16    2.73    5.05   0
  -3  -7 -10   22.97    4.65   0
  -3   9   7   56.46    4.70   0
  -2  -7 -11  103.52    6.12   0
  -1  -7 -21  152.93    9.68   0
  -1  -7 -13  187.42    7.59   0
  -1  -6  -9   62.67    4.50   0
  -1   8   6   65.33    4.28   0
  -1  11   7    9.47    4.11   0
   0  -7 -19   44.17    7.52   0
   0  -7 -18  160.72    8.86   0
   0  -7 -17    8.56    6.34   0
   0  -7 -16  207.82    8.79   0
   0   5   4  977.62    8.37   0
   0   7   5   77.00    3.92   0
   1   3   2   26.79    2.33   0
   1   6   4  106.76    3.83   0
   1  11   6  631.84    9.17   0
   2  -6 -18   -9.00    6.43   0
   2  -6 -17  273.32    9.92   0
   2  -5 -11   48.88    4.91   0
   2  -4  -8  197.87    5.74   0
   2  -3  -6  688.04    7.85   0
   3  -5 -21  189.02   10.20   0
   3  -5 -20   10.17    7.49   0
   3  -5 -19  142.22    8.80   0
   3  -5 -15   86.12    7.07   0
   3  -5 -14   32.09    6.15   0
   3  -4 -10  379.41    7.97   0
   3   7   3  245.17    4.42   0
   3  13   5   16.32    4.15   0
   4  -4 -21    3.39    6.19   0
   4  -4 -13   90.69    5.91   0
   4   9   3  140.63    3.77   0
   4  12   4   55.55    3.87   0
   5  -3 -13   85.39    5.61   0
   5  -3 -12   93.86    5.74   0
   5  -2  -9   33.58    3.96   0
   5  -1  -7    7.71    3.10   0
   6  -2 -13   63.35    5.35   0
   6  -2 -12  218.05    7.77   0
   6  12   2  294.05    5.05   0
   7  -1 -14  184.99    7.61   0
   7  -1 -13   10.97    4.26   0
   7   0 -10   72.69    4.61   0
   7  13   1   87.59    3.43   0
   8   0 -20  129.48    8.78   0
   8   0 -19   36.46    7.21   0
   8   0 -18   94.27    8.13   0
   8   0 -17   13.43    6.25   0
   8   0 -16    0.55    6.23   0
   8   0 -15    7.85    5.22   0
   8   0 -14   89.42    6.79   0
   8   1 -11  343.58    7.70   0
   8   3  -7   37.21    3.07   0
   8  15   0   -0.99    2.18   0
   8  16   0   -1.63    2.13   0
   9   2 -13   56.92    4.92   0
   9   3 -10   18.35    4.19   0
   9   5  -7  154.52    3.98   0
  10   3 -19   31.83    7.11   0
  10   3 -18   45.81    7.06   0
  10   3 -17   44.03    6.84   0
  10   3 -16  101.82    7.75   0
  10   4 -12   16.18    4.61   0
  10   5 -10   23.23    3.73   0
  11   6 -14   49.10    5.10   0
  11   6 -13   37.30    4.95   0
  11   7 -11  107.73    5.11   0
 -14   1   0   72.76    3.35   0
 -13   4   3   24.31    4.18   0
 -12  -7 -12   51.13    3.76   0
 -11  -8 -16   14.45    5.24   0
 -11   4   4   48.10    3.88   0
 -10  -8 -14   15.86    4.40   0
 -10   2   3   75.58    3.12   0
 -10   5   5   90.11    4.78   0
  -9  -8 -13   68.25    4.71   0
  -9  -7  -9  234.68    5.28   0
  -9   3   4  170.55    4.83   0
  -8  -8 -12   75.72    5.18   0
  -7  -8 -12  129.59    5.47   0
  -7   6   6   17.72    3.80   0
  -6  -8 -12   98.25    5.13   0
  -6  -6  -6   15.93    2.39   0
  -6   6   6   17.77    3.62   0
  -5  -8 -12  159.05    6.16   0
  -4  -8 -13   37.87    4.68   0
  -4  -7  -9  196.27    5.45   0
  -4   3   4  226.97    4.83   0
  -4   9   7   43.04    4.65   0
  -3  -8 -15  158.34    7.42   0
  -3  -6  -7   41.34    3.35   0
  -3   5   5    8.87    3.02   0
  -3  10   7  245.44    7.04   0
  -2  -8 -20   58.40    7.14   0
  -2  -8 -19   43.83    6.99   0
  -2  -8 -18   33.50    6.74   0
  -2  -8 -17  138.63    8.21   0
  -2  -8 -16   -0.58    5.28   0
  -1  -7 -12   38.58    4.84   0
   0  -7 -21   42.37    7.61   0
   0  -7 -20   44.45    6.64   0
   0  -7 -14  180.74    7.96   0
   0  10   6    5.98    3.31   0
   1  -6 -12  469.81    9.51   0
   1  12   6   10.42    3.90   0
   2  -6 -21    3.51    6.77   0
   2  -6 -20    2.36    7.16   0
   2  -6 -19   85.02    8.31   0
   2  -6 -16   -0.53    5.82   0
   2  -6 -15  263.70    9.22   0
   2  -6 -14    7.82    5.64   0
   2  -5 -10   99.61    5.35   0
   3  -5 -13  237.02    7.86   0
   3  -3  -7  283.21    6.10   0
   3  14   5   47.92    4.02   0
   4  -4 -12  108.14    6.05   0
   4  -3  -9   62.37    4.48   0
   4   7   2   81.92    2.69   0
   4  13   4  179.81    5.71   0
   5  -4 -20  104.50    8.21   0
   5  -4 -19   21.82    7.34   0
   5  -4 -18   93.58    8.14   0
   5  -4 -17   92.35    7.93   0
   5  -4 -16   17.80    5.87   0
   5  -3 -11  159.86    6.30   0
   5   7   1  381.99    3.87   0
   5   9   2   30.87    2.28   0
   5  12   3  235.39    4.81   0
   6  -3 -20   33.98    6.39   0
   6  -3 -19   45.03    7.18   0
   6  -3 -18   82.38    7.62   0
   6  -3 -17   37.27    6.93   0
   6  -3 -16  154.43    7.92   0
   6  -1  -9  634.20    9.15   0
   6   0  -7   52.32    3.50   0
   6  13   2   41.77    3.28   0
   7  -2 -19   22.33    6.93   0
   7  -2 -18   37.12    5.80   0
   7  -2 -17  122.58    8.24   0
   7   8  -1   52.25    1.49   0
   7  10   0   35.37    1.98   0
   7  14   1   13.81    2.63   0
   8   0 -13    7.60    3.96   0
   8   9  -2   13.22    1.10   0
   9   1 -20    7.59    6.66   0
   9   1 -19   21.04    6.88   0
   9   1 -18   82.75    7.85   0
   9   1 -17   29.33    6.83   0
   9   1 -16  126.26    8.27   0
   9   1 -15   34.82    6.86   0
   9   4  -8   89.67    3.97   0
   9  14  -2   72.85    2.59   0
  10   3 -20   22.57    6.39   0
  10   3 -15   30.48    6.01   0
  11   5 -20   13.16    6.01   0
  11   5 -19   52.11    6.40   0
  11   5 -18   21.73    5.60   0
  11   5 -16   10.98    5.04   0
  11   5 -15   23.74    6.06   0
  11   6 -12  129.78    5.79   0
 -13  -5  -7   45.36    1.73   0
 -12  -2  -2   84.18    2.32   0
 -12   5   4  128.56    5.51   0
 -11  -8 -15   45.41    5.14   0
 -11  -8 -14   61.33    4.77   0
 -11  -7 -10   97.83    4.32   0
 -10  -8 -13   34.31    4.38   0
 -10   1   2   66.52    3.14   0
  -9  -8 -12   71.37    4.91   0
  -9   2   3  193.94    4.66   0
  -8   3   4  252.68    5.59   0
  -8   7   6  398.22    8.37   0
  -7  -9 -20    6.45    6.67   0
  -7  -9 -19    7.44    6.23   0
  -7  -9 -18   32.01    7.33   0
  -7  -9 -17    6.43    6.64   0
  -7  -8 -11   65.74    5.09   0
  -7  -7  -8   65.54    3.54   0
  -7   3   4  187.48    5.13   0
  -6  -9 -20   18.17    6.49   0
  -6  -9 -19   67.56    7.86   0
  -6  -9 -18   31.92    7.54   0
  -6  -8 -11   31.27    4.03   0
  -6  -7  -8  227.49    5.31   0
  -5  -9 -18   72.38    8.22   0
  -5  -8 -11   64.64    5.11   0
  -5  -6  -6   41.72    2.99   0
  -5   3   4  425.19    6.19   0
  -4  -8 -12  131.18    5.80   0
  -4   7   6  484.88    8.01   0
  -3  -8 -13   95.94    5.66   0
  -3   2   3 1686.61    9.52   0
  -2  -8 -15  113.97    7.12   0
  -2  -8 -14   27.64    5.54   0
  -2  -7 -10    2.58    3.73   0
  -2   6   5 1036.81    9.86   0
  -1  -8 -20   99.89    8.16   0
  -1  -8 -19   23.74    6.75   0
  -1  -8 -18   68.94    7.52   0
  -1  -8 -17  141.58    8.42   0
  -1  -8 -16    5.05    5.60   0
  -1  -7 -11  306.68    7.65   0
  -1  -6  -8  389.94    7.22   0
  -1  -5  -6    9.03    3.11   0
  -1   9   6  541.43    8.03   0
   0  -7 -13   21.65    4.87   0
   1  -7 -20    7.80    6.52   0
   1  -7 -19   89.04    8.72   0
   1  -7 -18   23.12    7.11   0
   1  -6 -11   19.11    4.36   0
   1  -5  -8   64.14    4.50   0
   1   9   5    3.35    3.17   0
   1  13   6  297.45    7.18   0
   2  -6 -13  277.22    8.32   0
   2   6   3  907.60    7.35   0
   2   8   4   24.49    2.87   0
   2  11   5   56.14    4.06   0
   3  -6 -20  149.82   10.50   0
   3  -6 -19    6.34    6.43   0
   3  -6 -18   98.75    8.98   0
   3  -6 -17   18.61    6.11   0
   3  -5 -12   79.41    5.53   0
   3  -4  -9   20.60    4.23   0
   3  -2  -5  569.94    6.67   0
   3  10   4    9.68    2.58   0
   4  -5 -20   41.48    7.45   0
   4  -5 -19   -6.64    6.70   0
   4  -5 -18  112.45    8.39   0
   4  -5 -17    0.36    5.96   0
   4  -5 -16  223.29    9.09   0
   4  -5 -15   17.34    5.68   0
   4  -1  -5   42.52    3.13   0
   4  14   4   59.21    4.03   0
   4  15   4  197.61    6.75   0
   5  -4 -15  119.29    7.17   0
   5  -4 -14  113.61    7.05   0
   5  13   3   88.65    3.97   0
   5  14   3    9.34    3.27   0
   6  -3 -15   41.29    6.06   0
   6  -2 -11   58.52    4.89   0
   6  14   2  115.63    4.30   0
   7  -2 -20   38.93    6.79   0
   7  -2 -16   18.06    5.79   0
   7  -2 -15  244.83    9.19   0
   7   0  -9  111.81    4.76   0
   7  15   1  142.29    4.27   0
   7  16   1    5.02    2.93   0
   8  -1 -20    9.98    7.35   0
   8  -1 -19   64.73    8.31   0
   8  -1 -18   14.46    6.60   0
   8  -1 -17   31.26    6.91   0
   8  -1 -16   12.78    6.20   0
   8   0 -12  130.57    5.71   0
   8   2  -8  218.59    5.16   0
   9   1 -14  145.19    7.45   0
   9   2 -11   17.02    3.62   0
   9   3  -9  188.99    5.43   0
   9  15  -2    7.37    2.00   0
  10   2 -19   11.79    6.31   0
  10   2 -18   -0.46    6.41   0
  10   2 -17   44.55    7.07   0
  10   3 -13   30.48    5.38   0
  10   4 -11   11.60    3.45   0
  10   6  -8   31.37    2.96   0
  11   5 -14   37.57    5.13   0
  11   7 -10  104.53    4.51   0
  12   7 -16   45.76    5.74   0
  12   8 -14    9.38    3.95   0
  12   9 -12   19.21    3.39   0
 -13   3   2   46.32    3.45   0
 -12  -7 -11   21.65    2.92   0
 -12   1   1  207.92    4.77   0
 -11  -8 -13   42.69    4.53   0
 -11   3   3   44.47    3.72   0
 -10  -8 -12   40.32    4.41   0
 -10  -7  -9   33.61    3.25   0
 -10  -2  -1    6.44    1.33   0
 -10   4   4   61.28    3.90   0
 -10   6   5  231.32    6.72   0
  -9  -9 -20   14.96    5.90   0
  -9  -9 -19   18.85    6.29   0
  -9  -9 -18   37.66    6.72   0
  -9  -9 -17    8.79    5.49   0
  -9  -8 -11   46.64    4.07   0
  -8  -9 -20   10.36    6.08   0
  -8  -9 -19   64.10    6.95   0
  -8  -9 -18   18.43    5.80   0
  -8  -9 -17   24.57    5.84   0
  -8  -9 -16   32.66    5.93   0
  -8  -8 -11    7.19    3.43   0
  -8  -7  -8  114.51    3.96   0
  -8   5   5   44.67    4.16   0
  -7  -9 -15   18.88    5.66   0
  -7   5   5   44.06    3.78   0
  -7   7   6   66.81    4.74   0
  -6  -9 -16   58.78    6.77   0
  -6  -9 -15   31.46    5.36   0
  -6   3   4  386.94    6.25   0
  -6   7   6  284.83    6.95   0
  -5  -9 -20   12.50    6.54   0
  -5  -9 -17   27.13    6.72   0
  -5  -9 -15   12.05    6.26   0
  -5  -7  -8   27.30    3.03   0
  -4  -9 -20    5.54    6.71   0
  -4  -9 -17   16.28    6.44   0
  -4  -8 -11   36.37    4.19   0
  -4  -7  -8  192.95    5.56   0
  -3   8   6   62.66    4.24   0
  -2  -8 -13   31.32    5.58   0
  -2  -6  -7  177.60    4.97   0
  -2  -2  -1    8.49    1.01   0
  -2   9   6  204.89    6.09   0
  -1  -8 -15  145.81    7.65   0
  -1  -8 -14   40.75    5.98   0
  -1   5   4   13.18    2.97   0
  -1   7   5  144.63    4.54   0
  -1  10   6   66.23    4.67   0
   0  -8 -20   36.26    7.57   0
   0  -8 -19   27.01    6.61   0
   0  -8 -18   34.80    6.24   0
   0  -7 -12   32.77    4.94   0
   0  -6  -9  322.36    7.19   0
   0  -1  -1  565.60    2.80   0
   0   4   3 1289.46    8.39   0
   0  12   6    5.71    3.79   0
   1  -7 -14  103.86    6.93   0
   1  -6 -10  826.35   11.10   0
   1   5   3  417.71    5.58   0
   1   7   4  416.86    6.21   0
   1  10   5  254.08    6.55   0
   2  -7 -20    7.88    7.29   0
   2  -7 -19   27.45    6.90   0
   2  -7 -18   88.57    7.92   0
   2  -6 -12   10.76    4.60   0
   2  -5  -9  134.57    5.57   0
   2  12   5   10.68    3.27   0
   3  -6 -16   14.81    6.00   0
   3  -6 -15   -0.95    6.49   0
   3  -5 -11  502.77    9.53   0
   3   4   1   87.81    1.93   0
   3  11   4  418.97    7.15   0
   4  -5 -14  401.23   10.23   0
   4  -3  -8  349.45    7.05   0
   4  10   3   77.00    3.39   0
   5  -4 -13   25.36    4.72   0
   5  -3 -10   15.86    3.98   0
   5  -2  -8  185.81    5.56   0
   5  15   3   49.57    4.17   0
   5  16   3    3.94    3.70   0
   6  -3 -13   23.72    4.73   0
   6  -2 -10  136.95    5.62   0
   6  -1  -8   54.56    3.85   0
   6  10   1   55.84    2.60   0
   6  15   2   26.87    3.52   0
   6  16   2    3.22    3.04   0
   7  -2 -14   46.01    6.04   0
   7  -2 -13  154.65    7.15   0
   7   1  -7  140.92    4.22   0
   8  -1 -15    1.65    5.03   0
   8  -1 -14   30.84    5.60   0
   8   0 -11   71.03    5.52   0
   8   1  -9  263.00    6.58   0
   8  12  -1   52.99    2.51   0
   9   0 -20   -3.11    7.05   0
   9   0 -19   28.35    6.79   0
   9   0 -18   11.24    6.41   0
   9   0 -17  101.66    8.18   0
   9   0 -16   29.60    7.25   0
   9   1 -13   46.74    5.52   0
  10   2 -20   44.92    7.41   0
  10   2 -16   16.33    5.86   0
  10   2 -15   71.99    7.10   0
  10   3 -12   40.33    5.12   0
  10   5  -9   22.62    3.42   0
  11   4 -20   47.53    6.76   0
  11   4 -19   24.30    6.46   0
  11   4 -18    4.82    5.85   0
  11   4 -17   20.59    5.66   0
  11   4 -16    1.87    5.44   0
  11   4 -15   41.24    6.16   0
  11   5 -13   70.29    5.06   0
  11   6 -11   88.24    5.12   0
  12   7 -15   37.32    5.22   0
  12   8 -13   16.29    3.75   0
 -14   3   1   36.24    3.59   0
 -13   2   1   34.52    3.34   0
 -12  -1  -1  201.81    3.88   0
 -12   0   0  472.20    5.98   0
 -12   4   3   84.99    4.62   0
 -11   5   4   11.24    3.44   0
 -10  -9 -18   19.26    5.77   0
 -10  -1   0  223.99    3.70   0
  -9  -9 -16  100.61    6.52   0
  -9  -9 -15   17.99    5.59   0
  -9  -7  -8   13.65    2.86   0
  -9   1   2   51.20    2.77   0
  -9   4   4   50.24    3.65   0
  -8  -9 -14   63.41    6.23   0
  -8  -8 -10  126.90    4.93   0
  -7  -9 -14  122.87    6.64   0
  -7  -8 -10  201.47    6.05   0
  -6  -9 -14   33.43    5.21   0
  -6  -8 -10  189.39    5.54   0
  -5  -9 -14   88.60    6.38   0
  -5  -8 -10  301.79    6.78   0
  -4  -9 -14   61.42    6.37   0
  -3  -9 -20   -7.31    6.99   0
  -3  -9 -18   99.35    7.65   0
  -3  -9 -17    2.26    6.30   0
  -3  -9 -16  160.41    8.48   0
  -3  -8 -11   58.71    4.75   0
  -3  -4  -3  459.61    4.41   0
  -3   4   4  301.89    5.36   0
  -3   6   5   51.20    3.62   0
  -3   9   6  383.56    7.92   0
  -2  -9 -20   -2.32    5.51   0
  -2  -9 -19  117.81    8.24   0
  -2  -9 -18   43.73    6.26   0
  -2  -7  -9   51.60    4.16   0
  -2  -5  -5   23.65    2.87   0
  -1  -7 -10    3.52    3.94   0
  -1  11   6  688.41   10.09   0
   0  -8 -16    5.25    5.88   0
   0  -8 -15  135.85    7.61   0
   0  -7 -11  159.10    6.41   0
   0   6   4   -2.85    2.92   0
   1  -7 -13  174.08    7.11   0
   2  -7 -17   17.90    6.18   0
   2  -7 -16  182.87    8.70   0
   2  -7 -15    2.97    5.44   0
   2  -6 -11   10.06    4.42   0
   2  -3  -5  437.02    6.24   0
   2   9   4  257.02    5.32   0
   2  14   5  293.53    7.33   0
   3  -6 -14  145.80    7.68   0
   3  -6 -13   11.40    5.70   0
   3  -5 -10   32.67    4.61   0
   3  -4  -8  196.67    5.88   0
   3  -3  -6  258.13    5.62   0
   3   8   3  217.86    4.24   0
   4  -6 -20   -1.43    6.14   0
   4  -6 -19   67.67    8.20   0
   4  -6 -18   35.55    7.23   0
   4  -5 -12  138.84    6.52   0
   4  -2  -6   13.30    3.33   0
   5  -5 -20    9.66    6.65   0
   5  -5 -19  121.44    9.35   0
   5  -5 -18   -2.60    7.11   0
   5  -5 -17   28.33    6.66   0
   5  -5 -16   17.00    5.79   0
   5  -4 -12  209.18    7.34   0
   5  -1  -6  541.21    7.11   0
   5  10   2    6.34    2.16   0
   6  -4 -20    5.05    6.50   0
   6  -4 -19   53.06    8.19   0
   6  -4 -18   10.81    6.72   0
   6  -4 -17  124.95    8.40   0
   6  -4 -16   63.54    6.67   0
   6  -3 -12   73.05    5.51   0
   6   0  -6   30.71    3.52   0
   7  -3 -20   22.02    6.44   0
   7  -3 -19   67.35    7.65   0
   7  -3 -18   57.53    7.20   0
   7  -3 -17   59.36    7.24   0
   7  -3 -16  105.61    7.58   0
   7  -2 -12  159.67    6.58   0
   7   0  -8    2.55    2.94   0
   7  11   0   18.32    2.22   0
   8  -2 -20   57.54    8.26   0
   8  -2 -19   30.75    6.86   0
   8  -2 -18   44.21    7.55   0
   8  -1 -13  125.59    6.10   0
   9   1 -12   51.70    4.72   0
   9   4  -7   20.73    2.80   0
  10   1 -19   45.32    7.60   0
  10   1 -18   31.54    7.37   0
  10   4 -10   33.27    3.51   0
  11   3 -20   13.56    6.90   0
  11   3 -19   30.12    6.45   0
  11   3 -18   18.88    6.73   0
  11   4 -14   72.77    6.44   0
  11   5 -12   32.12    4.57   0
  12   6 -18   11.71    5.13   0
  12   6 -17   39.76    5.71   0
  12   6 -16   31.87    5.57   0
  12   7 -14   47.29    4.66   0
  12   8 -12    7.00    3.47   0
 -13   1   0    4.19    2.44   0
 -12  -7 -10   44.94    3.22   0
 -12   3   2   17.40    3.37   0
 -11  -8 -12   84.88    4.68   0
 -10  -9 -16   14.08    4.38   0
 -10  -9 -15    7.99    4.72   0
 -10  -8 -11   29.34    4.00   0
 -10   3   3   62.14    3.87   0
  -9  -9 -14   81.67    5.96   0
  -8  -9 -13   36.54    4.92   0
  -8   4   4   60.71    3.75   0
  -7   2   3  529.49    6.44   0
  -6  -9 -13   44.23    5.26   0
  -6   2   3   26.69    2.79   0
  -6   8   6   44.47    4.56   0
  -5  -9 -13   34.39    4.73   0
  -5   2   3  514.12    6.05   0
  -4  -9 -13   77.77    5.85   0
  -4   6   5  397.29    6.91   0
  -4   9   6  233.36    6.76   0
  -3  -9 -14  144.33    7.33   0
  -3  -7  -8   55.59    3.89   0
  -3  -6  -6   20.41    2.86   0
  -3   1   2   58.41    2.78   0
  -2  -9 -17   34.49    6.02   0
  -2  -9 -16   64.18    7.21   0
  -2   3   3   23.75    2.98   0
  -2   7   5   40.31    3.57   0
  -2  10   6    6.83    3.63   0
  -1  -9 -20    5.92    6.45   0
  -1  -9 -19   40.21    7.09   0
  -1  -9 -18   54.26    6.82   0
  -1  -8 -12  319.73    8.23   0
  -1  -6  -7   30.03    3.72   0
  -1  12   6   11.88    4.18   0
   0  -7 -10   52.30    4.80   0
   0  -6  -8    0.07    3.63   0
   0  -5  -6  752.39    8.36   0
   0  -2  -2  350.41    3.34   0
   1  -8 -20   94.56    8.49   0
   1  -8 -19   24.38    7.42   0
   1  -8 -18   86.29    8.35   0
   1  -7 -12   36.17    5.15   0
   1  -6  -9   59.36    4.77   0
   1  -5  -7  313.03    6.49   0
   1  11   5    7.72    3.31   0
   2  -5  -8  460.83    8.03   0
   3  -7 -20    1.48    6.98   0
   3  -7 -19  145.30    9.53   0
   3  -7 -18   53.37    8.12   0
   3  -7 -17   18.26    6.12   0
   3  -6 -12  454.62    9.84   0
   3   6   2 1090.74    7.08   0
   4  -6 -17  348.58   10.93   0
   4  -6 -16   17.71    6.18   0
   4  -6 -15  298.17    9.68   0
   4  -4  -9  215.72    6.31   0
   4  11   3  172.53    4.28   0
   5  -5 -15   23.03    5.80   0
   5  -5 -14   20.10    5.98   0
   5  -4 -11   29.70    4.60   0
   5  -3  -9   82.20    4.91   0
   6  -4 -15  261.37    9.20   0
   6  -4 -14   32.74    5.96   0
   6  -3 -11  230.71    7.13   0
   6  -2  -9  179.51    5.76   0
   7  -3 -15   37.39    6.01   0
   7  -3 -14   90.93    7.43   0
   8  -2 -17   46.10    7.53   0
   8  -2 -16   10.09    6.06   0
   8  -2 -15   38.68    6.72   0
   8  -1 -12   58.93    5.04   0
   8   0 -10  493.29    8.76   0
   8   2  -7   49.33    3.34   0
   8  13  -1  187.41    3.87   0
   9  -1 -20    6.59    7.33   0
   9  -1 -19   17.30    6.78   0
   9  -1 -18   83.12    7.89   0
   9   0 -14   33.34    5.78   0
   9   0 -13   18.81    5.90   0
   9   1 -11   23.25    4.05   0
   9   3  -8  119.23    4.52   0
  10   1 -20   32.83    7.52   0
  10   1 -17   -0.11    6.34   0
  10   1 -16    6.04    6.07   0
  10   3 -11   75.91    4.69   0
  11   3 -17   46.78    6.40   0
  11   3 -16   68.09    6.63   0
  11   4 -13   28.93    4.93   0
  11   6 -10  130.44    5.19   0
  11   8  -8   31.87    2.85   0
  12   5 -19    6.15    6.13   0
  12   5 -18   63.37    6.98   0
  12   5 -17   15.66    5.81   0
  12   6 -15   83.72    5.68   0
 -13  -2  -3   98.88    2.56   0
 -13   0  -1   -4.69    2.25   0
 -13   4   2   68.00    4.26   0
 -11   1   1  111.46    3.61   0
 -11   4   3  157.37    5.69   0
 -10  -9 -14   18.45    4.74   0
 -10  -7  -8   61.70    3.28   0
  -9  -9 -13   32.80    4.90   0
  -9   0   1   65.94    2.68   0
  -9   3   3  189.94    5.30   0
  -9   7   5   34.73    4.80   0
  -8 -10 -20   43.69    6.83   0
  -8 -10 -19   14.66    6.25   0
  -8 -10 -18   30.49    6.73   0
  -8   1   2   76.63    3.12   0
  -7 -10 -20    6.26    6.14   0
  -7 -10 -19   27.65    6.68   0
  -7 -10 -18   30.92    6.18   0
  -7 -10 -17   99.73    8.18   0
  -7  -9 -12   15.67    4.58   0
  -7  -7  -7  113.14    3.60   0
  -7   4   4  140.57    4.64   0
  -7   6   5   42.81    3.96   0
  -6 -10 -20  101.38    8.38   0
  -6 -10 -19    1.79    6.23   0
  -6 -10 -18   44.56    6.86   0
  -6 -10 -17    1.57    6.39   0
  -6  -9 -12   14.16    4.35   0
  -6  -8  -9   33.46    3.75   0
  -6  -7  -7  111.99    3.52   0
  -6   4   4  125.35    4.42   0
  -5 -10 -20   -4.72    6.94   0
  -5 -10 -19   52.31    7.64   0
  -5 -10 -17  124.42    8.93   0
  -5  -9 -12   19.18    4.14   0
  -5  -8  -9   25.36    3.80   0
  -5   4   4   74.85    3.92   0
  -4 -10 -20   84.86    8.63   0
  -4 -10 -19   10.97    6.90   0
  -4 -10 -18   35.77    7.72   0
  -4  -9 -12   18.96    4.89   0
  -4  10   6   21.02    4.28   0
  -3   7   5   36.03    3.54   0
  -2  -9 -14   17.82    5.43   0
  -1  -9 -17   -4.70    5.58   0
  -1  -9 -16  136.56    8.34   0
  -1  -9 -15    0.53    5.36   0
  -1  -7  -9  435.95    8.06   0
   0  -9 -20   11.04    5.95   0
   0  -9 -19  109.55    8.16   0
   0  -9 -18   51.98    7.44   0
   0  10   5    4.76    3.37   0
   1  -7 -11  302.05    8.08   0
   1  -4  -5   18.82    3.47   0
   1   8   4  236.96    5.29   0
   1  12   5  415.42    7.86   0
   1  13   5    7.40    3.82   0
   2  -8 -20   43.24    7.79   0
   2  -8 -19   48.49    8.00   0
   2  -8 -18   39.46    7.65   0
   2  -4  -6  183.60    5.15   0
   2   3   1   39.88    1.87   0
   2   7   3   22.67    3.12   0
   2  10   4   30.50    3.28   0
   3  -7 -16   72.56    7.80   0
   3  -7 -15   19.63    5.93   0
   3   9   3   52.29    3.28   0
   3  14   4   32.28    3.87   0
   3  15   4   21.75    4.03   0
   4  -6 -14    9.66    5.04   0
   4  -3  -7  401.26    7.04   0
   4   8   2  109.04    3.17   0
   4  12   3   17.11    2.65   0
   5  -6 -20  110.33    8.41   0
   5  -6 -19   13.42    6.34   0
   5  -5 -13  173.40    7.68   0
   5  11   2  130.35    3.83   0
   6  -5 -20   24.05    6.93   0
   6  -5 -19    9.33    6.87   0
   6  -5 -18  153.72    9.07   0
   6  -4 -13  129.08    7.07   0
   6  -1  -7  400.73    6.80   0
   6  11   1  387.88    5.31   0
   7  -4 -20   76.88    7.96   0
   7  -4 -19    4.54    6.92   0
   7  -4 -18   90.08    7.49   0
   7  -3 -13  102.99    6.66   0
   7  -2 -11   24.73    4.39   0
   7  -1  -9   61.79    4.26   0
   7  12   0   20.11    2.61   0
   8  -2 -14   89.17    6.34   0
   8   1  -8   75.83    3.85   0
   8  14  -1   32.37    2.51   0
   8  15  -1   30.25    2.69   0
   8  16  -1    6.55    2.28   0
   9  -1 -17   15.48    6.20   0
   9  -1 -16  116.21    8.46   0
   9  -1 -15   38.53    7.02   0
   9   2  -9   79.26    3.98   0
  10   0 -19   12.96    6.80   0
  10   1 -15   25.14    5.86   0
  10   1 -14   16.18    5.93   0
  10   2 -12  127.24    6.02   0
  10   4  -9   64.82    4.08   0
  10   5  -8  141.15    4.32   0
  11   2 -19   36.68    7.07   0
  11   2 -18   30.07    6.55   0
  11   3 -15   12.19    5.63   0
  11   3 -14   58.49    6.32   0
  11   4 -12  111.07    5.77   0
  11   5 -11  191.00    5.85   0
  12   5 -16   92.39    7.03   0
  12   6 -14    7.00    4.25   0
  12   7 -12   45.13    4.28   0
  12   9 -10   26.85    3.17   0
 -14  -2  -4   23.51    1.80   0
 -14   1  -1  142.89    4.26   0
 -14   4   1   13.57    3.82   0
 -13  -1  -2   44.62    2.46   0
 -12   2   1    8.81    3.07   0
 -11  -8 -11   24.61    3.51   0
 -10  -9 -13   54.51    4.76   0
 -10  -8 -10  137.64    5.00   0
 -10   2   2  110.38    3.93   0
 -10   6   4   28.72    4.61   0
  -9 -10 -20   10.42    5.42   0
  -9 -10 -19   17.22    6.36   0
  -9 -10 -18   -0.15    5.72   0
  -9  -1   0   15.44    1.84   0
  -9   5   4    0.24    3.19   0
  -8 -10 -16   -2.59    5.80   0
  -8  -9 -12    4.72    3.74   0
  -8  -8  -9   27.66    3.48   0
  -8  -7  -7   91.70    3.26   0
  -8   7   5    1.49    3.91   0
  -7 -10 -15  138.33    7.57   0
  -7   1   2  302.26    4.71   0
  -7   7   5   27.94    4.15   0
  -6 -10 -16    9.16    5.69   0
  -6 -10 -15   22.08    6.19   0
  -5 -10 -16    2.98    6.15   0
  -4 -10 -17   23.68    6.89   0
  -4 -10 -16   -2.53    6.18   0
  -4  -8  -9   53.11    3.86   0
  -4  -7  -7  169.72    4.66   0
  -4   1   2  232.35    3.69   0
  -4   7   5  134.75    4.78   0
  -3 -10 -20    7.27    7.40   0
  -3 -10 -19   33.50    7.37   0
  -3 -10 -18   21.97    6.70   0
  -3 -10 -17   88.43    7.89   0
  -3  -9 -12  117.64    5.93   0
  -2 -10 -20  140.96    9.67   0
  -2  -9 -13  161.56    6.96   0
  -2  -8 -10  336.52    7.78   0
  -2  -6  -6    8.24    3.00   0
  -2   8   5  114.22    4.47   0
  -1  -9 -14  150.87    7.80   0
  -1  -8 -11   56.29    4.92   0
  -1   6   4  117.15    4.10   0
  -1   9   5    7.61    3.49   0
   0  -9 -17    2.95    6.14   0
   0  -9 -16   42.91    6.98   0
   0  -7  -9  317.24    7.34   0
   0   7   4  310.28    5.82   0
   0  11   5    3.77    3.48   0
   1  -6  -8  374.48    7.41   0
   2  -8 -17  119.62    8.14   0
   2  -7 -12   34.65    5.30   0
   2  11   4   15.25    3.29   0
   3  -6 -11   62.29    5.30   0
   3  -4  -7  163.97    4.75   0
   4  -7 -20   38.25    7.47   0
   4  -7 -19   31.87    7.83   0
   4  -7 -18   74.56    8.59   0
   4  -7 -17    5.29    6.65   0
   4  -5 -10   36.49    4.64   0
   4  -4  -8   26.13    4.15   0
   4  13   3  206.84    5.68   0
   4  14   3   21.49    3.49   0
   4  16   3   80.07    4.81   0
   5  -6 -18   65.99    7.49   0
   5  -6 -17   -0.94    6.69   0
   5  -6 -16    1.14    6.24   0
   5  -5 -12   36.39    5.04   0
   5  -4 -10  336.21    7.93   0
   5  -3  -8  178.31    5.66   0
   5   8   1  249.13    3.69   0
   5  12   2   39.02    3.11   0
   5  17   2    6.93    3.93   0
   6  -5 -17    8.24    5.90   0
   6  -5 -16  307.26   10.49   0
   6  -4 -12  131.47    6.36   0
   6  -3 -10   19.18    4.27   0
   6   8   0   87.61    2.23   0
   6  12   1   66.17    3.07   0
   7  -4 -17   58.39    7.16   0
   7  -4 -16    5.05    6.14   0
   7  -3 -12    5.72    5.62   0
   7  -2 -10   41.92    4.37   0
   8  -3 -19    7.14    7.11   0
   8  -3 -18   59.89    7.54   0
   8  -3 -17   23.43    6.16   0
   8  -3 -16  121.81    7.97   0
   8  -2 -13   19.84    5.12   0
   8  -1 -11  328.41    7.91   0
   8   0  -9  193.09    5.73   0
   9  -2 -19   33.96    7.68   0
   9  -1 -14  148.72    7.32   0
   9   0 -12   28.90    4.36   0
   9   1 -10    8.95    3.28   0
   9  11  -3   21.92    1.50   0
  10   0 -18   43.64    6.99   0
  10   0 -17   18.02    6.53   0
  10   0 -16   53.46    7.23   0
  10   1 -13   49.82    6.12   0
  10   3 -10   16.14    3.51   0
  10   9  -5   15.31    1.11   0
  11   2 -17   79.85    7.09   0
  11   2 -16    5.95    5.80   0
  11   3 -13   41.51    5.84   0
  12   4 -19    5.44    5.42   0
  12   4 -18   15.29    5.64   0
  12   4 -17   96.60    8.23   0
  12   5 -15   43.81    5.18   0
  12   5 -14   63.37    5.68   0
  12   6 -13   30.54    4.43   0
 -14   0  -2  116.11    3.69   0
 -13   3   1   85.75    4.01   0
 -13   5   2   70.51    5.10   0
 -12   4   2   26.42    4.03   0
 -11  -9 -14   41.12    4.57   0
 -11   0   0    3.12    2.00   0
 -11   3   2   76.80    4.20   0
 -11   5   3  133.18    5.53   0
  -9 -10 -17   46.25    6.27   0
  -9 -10 -16   20.08    5.49   0
  -9  -9 -12   52.39    4.69   0
  -8 -10 -15   34.68    5.88   0
  -8  -9 -11  129.98    5.47   0
  -8   3   3  233.58    5.04   0
  -8   5   4  333.40    6.82   0
  -7 -10 -14   15.30    5.50   0
  -6   1   2  201.28    3.70   0
  -6   7   5   41.22    4.45   0
  -5 -10 -14   21.81    6.27   0
  -5  -9 -11  121.14    5.38   0
  -5   1   2  119.81    3.03   0
  -5   7   5   95.10    4.57   0
  -4 -10 -15   61.82    6.39   0
  -4  -9 -11  150.20    5.95   0
  -3 -10 -16   -0.22    6.32   0
  -3 -10 -15  173.31    7.91   0
  -3  -8  -9   19.90    3.67   0
  -3  -7  -7  147.18    4.70   0
  -3   3   3  135.60    4.12   0
  -3   5   4    1.17    2.94   0
  -3   8   5  678.59    9.10   0
  -2 -10 -18   49.12    7.25   0
  -2 -10 -17   10.06    6.05   0
  -2 -10 -16    1.07    6.10   0
  -2  -9 -12   46.04    5.57   0
  -2   9   5    5.90    3.26   0
  -1 -10 -20   13.11    6.88   0
  -1 -10 -19   54.30    6.94   0
  -1  -9 -13   99.04    6.77   0
  -1  -8 -10  167.15    6.23   0
  -1  -7  -8   42.17    4.21   0
  -1   4   3  481.20    5.41   0
  -1  10   5  269.50    6.47   0
   0  -9 -15   49.47    6.43   0
   0  -8 -11    5.08    4.43   0
   0  -6  -7  257.75    6.10   0
   0   3   2 1249.52    7.17   0
   0   5   3    4.05    2.92   0
   0  12   5  147.11    5.82   0
   0  13   5    1.95    3.74   0
   1  -9 -20    8.73    5.96   0
   1  -9 -19   42.34    7.44   0
   1  -9 -18   63.18    8.16   0
   1  -9 -17   17.44    6.68   0
   1  -7 -10    7.00    4.21   0
   1  -5  -6   16.76    3.62   0
   1   9   4  564.41    7.81   0
   2  -8 -15  103.99    7.52   0
   2  -8 -14   22.33    5.80   0
   2  -7 -11   79.53    5.67   0
   2  -6  -9  134.22    5.68   0
   2  -5  -7   94.84    4.78   0
   2   5   2  166.50    3.23   0
   2  12   4   27.09    3.58   0
   2  13   4   92.41    5.35   0
   3  -8 -20   87.60    8.41   0
   3  -8 -19   37.35    7.59   0
   3  -8 -18   62.38    8.57   0
   3  -8 -17   53.04    7.45   0
   3  -5  -8   50.83    4.55   0
   3   0  -2   54.47    2.10   0
   3  10   3  199.33    5.03   0
   4  -7 -16  151.77    9.03   0
   4  -7 -15    3.00    5.74   0
   4  -6 -12   25.50    5.10   0
   4  -2  -5  281.84    5.30   0
   4   1  -2  218.69    2.75   0
   4   6   1  103.80    2.41   0
   5  -6 -15   -1.93    5.69   0
   5  13   2  111.90    4.20   0
   5  14   2  102.83    4.53   0
   5  15   2   13.66    3.36   0
   5  16   2  122.73    5.17   0
   6  -5 -15    9.49    5.80   0
   6  -5 -14  358.66   10.04   0
   6  13   1  122.30    4.06   0
   6  14   1   17.31    2.74   0
   6  15   1   10.47    3.04   0
   6  16   1   44.59    3.87   0
   6  17   1   12.07    2.91   0
   7  -4 -15   55.83    6.37   0
   7  -4 -14   94.75    6.96   0
   7  -1  -8  421.90    7.42   0
   7  13   0    1.16    2.26   0
   7  14   0  125.72    4.20   0
   7  15   0   20.44    2.75   0
   8  -3 -15   50.46    6.08   0
   8  -2 -12  164.16    6.65   0
   8  -1 -10   32.36    4.75   0
   9  -2 -18   37.78    7.30   0
   9  -2 -17   72.42    7.82   0
   9  -2 -16   14.82    6.53   0
   9   0 -11    0.10    3.34   0
  10  -1 -19   68.23    8.54   0
  10   0 -15   -5.52    5.70   0
  11   1 -19    6.69    6.10   0
  11   1 -18   20.68    6.51   0
  11   2 -15   96.53    7.34   0
  11   4 -11   44.14    4.78   0
  11   5 -10   69.49    4.64   0
  11   6  -9   42.17    3.52   0
  12   3 -19    3.45    6.52   0
  12   4 -16   12.74    5.25   0
  12   6 -12   21.38    3.80   0
  12   7 -11   19.06    3.57   0
 -14   3   0   47.59    3.82   0
 -12   1   0  282.92    5.44   0
 -11  -9 -13   25.23    4.17   0
 -11  -1  -1  110.41    3.04   0
 -10 -10 -17    4.04    4.12   0
 -10 -10 -16    0.94    4.57   0
 -10  -9 -12   37.84    3.93   0
 -10   1   1  424.59    5.87   0
  -9 -10 -15   62.47    5.94   0
  -9  -8  -9   35.70    3.27   0
  -9  -7  -7   86.54    3.19   0
  -9  -5  -4    3.08    0.85   0
  -9  -2  -1   72.22    1.96   0
  -9   2   2   58.60    3.21   0
  -9   4   3   21.55    3.76   0
  -9   6   4   92.49    4.84   0
  -8 -10 -14   26.22    5.73   0
  -7 -11 -20   10.91    6.85   0
  -7   3   3  109.11    3.91   0
  -7   5   4   81.69    4.25   0
  -7   8   5  230.65    6.80   0
  -6 -11 -20    2.05    6.30   0
  -6 -11 -19   59.92    7.39   0
  -6 -10 -13   35.55    5.59   0
  -6  -8  -8   43.20    3.49   0
  -6   5   4  499.27    7.59   0
  -6   8   5  257.96    6.99   0
  -5 -11 -19    6.76    6.74   0
  -5 -10 -13   89.11    6.98   0
  -5  -8  -8  148.16    4.99   0
  -5   5   4   37.19    3.45   0
  -5   8   5  374.45    7.45   0
  -4   3   3  651.14    6.98   0
  -4   5   4 1051.24    9.84   0
  -4   8   5  169.82    5.79   0
  -3 -10 -14    3.73    5.02   0
  -3  -9 -11  208.12    6.70   0
  -3   0   1  130.35    2.31   0
  -3   9   5   -1.72    3.18   0
  -2 -10 -15   55.63    6.49   0
  -2  -8  -9   91.94    4.92   0
  -2  -7  -7    5.35    3.21   0
  -2   6   4   11.08    3.12   0
  -1 -10 -18    8.86    5.99   0
  -1 -10 -17  195.26    9.33   0
  -1 -10 -16   -1.37    5.37   0
  -1  -9 -12   63.08    5.67   0
  -1  -6  -6   50.36    3.74   0
  -1   7   4  375.43    6.36   0
  -1  11   5   10.55    4.03   0
  -1  12   5  405.66    8.33   0
   0 -10 -19   -8.22    5.72   0
   0  -9 -14   83.72    6.79   0
   1  -9 -16  122.61    7.88   0
   1  -9 -15    4.40    5.52   0
   1  -8 -12  307.25    8.44   0
   1   4   2  386.41    4.60   0
   1  10   4    9.28    3.38   0
   2  -9 -19  109.75    8.86   0
   2  -9 -18   41.70    8.06   0
   2  -8 -13   21.46    5.82   0
   2  -1  -2  477.69    4.22   0
   2   8   3  169.50    4.30   0
   2  14   4   15.04    3.55   0
   3  -8 -16   -0.91    6.79   0
   3  -8 -15  159.82    8.18   0
   3  -3  -5   43.97    3.65   0
   3  11   3    9.66    3.35   0
   4  -7 -14  231.21    9.03   0
   4  -5  -9    8.36    4.09   0
   4  -3  -6  543.32    7.55   0
   4   9   2   25.30    2.23   0
   5  -7 -19   79.12    8.10   0
   5  -7 -18   39.89    7.67   0
   5  -6 -14   68.19    6.48   0
   5  -5 -11  475.49    9.79   0
   5  -4  -9   89.54    5.03   0
   5  -2  -6  309.03    5.97   0
   6  -6 -19   62.88    7.65   0
   6  -6 -18   17.65    7.06   0
   6  -6 -17  136.32    8.64   0
   6  -5 -13   25.21    5.86   0
   6  -4 -11   18.22    4.57   0
   6  -3  -9  392.97    7.97   0
   6   0  -5    3.11    2.86   0
   7  -5 -19   78.12    8.14   0
   7  -5 -18   28.48    6.89   0
   7  -5 -17    9.40    6.32   0
   7  -4 -13   40.37    6.02   0
   7  -3 -11  126.86    6.09   0
   7  -2  -9    1.78    4.37   0
   7   4  -3  134.79    2.21   0
   8  -4 -19   37.22    6.98   0
   8  -4 -18   32.88    7.14   0
   8  -3 -14  161.72    7.58   0
   8   1  -7  109.31    4.29   0
   9  -2 -15  160.26    8.41   0
   9   1  -9   28.00    3.96   0
   9   2  -8   58.52    3.40   0
  10  -1 -18   44.74    6.67   0
  10  -1 -17    7.96    6.44   0
  10   0 -14   77.83    6.46   0
  10   1 -12   13.59    4.51   0
  10   3  -9  180.02    5.63   0
  10   4  -8   29.81    3.49   0
  11   1 -17   16.87    6.32   0
  11   1 -16   79.71    7.89   0
  11   2 -14   56.20    5.95   0
  11   3 -12   44.14    4.96   0
  12   3 -18   27.91    5.86   0
  12   3 -17   14.22    6.29   0
  12   4 -15   74.59    6.10   0
  12   5 -13   36.97    4.74   0
 -13   4   1   35.53    4.17   0
 -12  -8 -11   16.84    2.90   0
 -12  -7  -9   36.46    2.69   0
 -11  -8 -10   87.59    3.99   0
 -11  -2  -2   31.36    1.98   0
 -11   6   3   44.23    4.51   0
 -10   3   2   69.36    4.40   0
 -10   5   3   81.23    4.61   0
  -9  -9 -11   74.32    4.62   0
  -9   7   4   82.22    4.96   0
  -8 -11 -20   11.91    5.76   0
  -8 -11 -19   33.91    6.93   0
  -8 -11 -18   12.05    5.94   0
  -8 -10 -13   18.12    4.76   0
  -8   6   4  217.58    6.10   0
  -7 -11 -19   -1.18    5.78   0
  -7 -11 -17   16.23    6.02   0
  -7 -10 -13   72.43    5.30   0
  -7  -9 -10   31.65    4.19   0
  -7  -8  -8   38.94    3.11   0
  -7   0   1   44.53    2.37   0
  -6 -11 -18   -8.21    6.27   0
  -6 -11 -17   18.22    5.93   0
  -6  -9 -10   33.13    4.15   0
  -6  -7  -6  275.75    4.79   0
  -6   3   3    7.05    2.80   0
  -5 -11 -18   88.11    8.21   0
  -5 -11 -17   19.20    6.32   0
  -5  -7  -6   27.09    2.93   0
  -5   3   3  171.58    4.34   0
  -5   9   5   15.44    4.30   0
  -4 -11 -19   89.60    8.10   0
  -4 -11 -17   16.93    6.98   0
  -4 -10 -13   45.73    5.73   0
  -4  -8  -8  124.29    4.49   0
  -4   9   5    9.05    4.02   0
  -3 -11 -19   14.59    6.72   0
  -3 -11 -18  163.69    9.59   0
  -3  -8  -8   51.94    4.47   0
  -3  -6  -5   50.16    3.05   0
  -3   6   4  224.92    5.34   0
  -2 -10 -14   63.24    6.85   0
  -2  -9 -11  121.39    6.03   0
  -2   2   2  213.65    4.06   0
  -2  11   5   67.72    4.85   0
  -1 -10 -15  144.03    7.99   0
  -1  -8  -9   86.39    4.94   0
   0 -10 -18   57.85    7.58   0
   0 -10 -17   39.48    6.95   0
   0  -9 -13  115.50    7.19   0
   0  -7  -8  513.09    8.54   0
   0  -5  -5   11.83    3.24   0
   0   9   4  281.78    6.16   0
   1  -9 -14  159.36    8.01   0
   1  -7  -9  460.49    8.65   0
   1  -6  -7   24.48    4.01   0
   1  11   4  599.46    8.71   0
   2  -9 -17   26.28    7.45   0
   2  -9 -16   69.90    7.49   0
   2  -8 -12  186.93    7.49   0
   2  -6  -8  119.19    5.50   0
   3  -8 -14   43.94    6.22   0
   3  -7 -11  497.67    9.99   0
   3  -6  -9   31.44    4.57   0
   3   7   2  123.37    3.16   0
   3  12   3  393.01    7.02   0
   3  13   3   46.43    4.66   0
   3  15   3   27.79    4.41   0
   4  -8 -19   14.82    7.43   0
   4  -8 -18   33.89    7.95   0
   4  -8 -17  125.89    9.22   0
   4  -4  -7  585.87    8.55   0
   4  10   2  346.36    5.48   0
   5  -7 -17    2.97    6.68   0
   5  -7 -16   62.52    7.63   0
   5  -3  -7   34.69    3.86   0
   5   9   1  121.75    3.14   0
   6  -6 -16    6.36    6.70   0
   6  -6 -15  284.37    9.89   0
   6  -5 -12  120.59    6.49   0
   6  -4 -10   15.31    4.40   0
   7  -5 -16    0.84    6.35   0
   7  -5 -15   39.19    6.23   0
   8  -4 -17  207.61    9.00   0
   8  -4 -16    9.84    6.25   0
   8   0  -8  325.90    6.51   0
   9  -3 -19   20.14    7.24   0
   9  -3 -18   50.92    7.63   0
   9  -3 -17   19.02    6.93   0
   9   0 -10    4.82    3.27   0
  10  -1 -16    9.08    6.41   0
  10  -1 -15   25.58    7.31   0
  10   0 -13    9.18    5.21   0
  10   2 -10  104.57    4.77   0
  11   0 -19   21.84    6.90   0
  11   0 -18    5.19    6.15   0
  11   1 -15   68.95    6.70   0
  11   2 -13   17.92    4.83   0
  12   2 -19   12.75    6.94   0
  12   2 -18   20.38    7.01   0
  12   3 -16   78.78    6.41   0
  12   4 -14   36.94    5.10   0
  12   6 -11    2.96    3.46   0
 -12   0  -1  156.54    4.09   0
 -11  -3  -3   46.62    1.69   0
 -11   2   1   19.99    2.45   0
 -11   4   2   35.37    3.66   0
 -10 -10 -14   20.85    4.56   0
 -10  -8  -9   78.37    3.88   0
  -9 -11 -19    0.27    5.59   0
  -9 -11 -18   51.20    6.29   0
  -9 -10 -13   49.42    4.99   0
  -8 -11 -17    5.30    5.11   0
  -8  -8  -8  152.86    4.46   0
  -8  -1   0   11.25    1.86   0
  -8   2   2  100.55    3.33   0
  -8   4   3  210.19    5.31   0
  -8   7   4  290.73    7.18   0
  -7 -11 -16  142.70    8.19   0
  -7 -10 -12   29.99    4.70   0
  -7   6   4   17.50    3.54   0
  -6 -11 -16    2.97    5.62   0
  -6 -11 -15   16.48    6.54   0
  -6 -10 -12  126.93    5.84   0
  -5 -11 -16  170.15    9.05   0
  -5 -11 -15    8.80    6.51   0
  -5 -10 -12   32.48    4.58   0
  -5   6   4   36.49    3.86   0
  -4 -11 -16   13.04    6.75   0
  -4 -10 -12   77.23    5.18   0
  -4  -7  -6  484.04    6.51   0
  -4   6   4  182.49    5.12   0
  -4  10   5   35.41    4.60   0
  -3 -11 -17   12.38    6.73   0
  -3  -9 -10   11.59    3.84   0
  -3  11   5   19.70    4.66   0
  -2 -11 -19   84.03    8.73   0
  -2 -11 -18   -1.09    6.45   0
  -2 -11 -17   22.25    6.00   0
  -2 -10 -13   54.65    6.16   0
  -2  -6  -5 1000.76    8.97   0
  -1 -11 -19    6.49    5.51   0
  -1 -10 -14    9.21    5.48   0
  -1  -9 -11  121.58    6.13   0
  -1  -7  -7  280.13    6.34   0
  -1   8   4  242.30    5.71   0
   0 -10 -16   17.69    5.98   0
   0 -10 -15   26.12    6.05   0
   0  -6  -6   17.06    3.62   0
   1 -10 -19   59.38    7.42   0
   1 -10 -18   19.25    7.30   0
   1  -9 -13   88.94    7.06   0
   1   7   3  880.20    8.23   0
   1  13   4  238.20    6.60   0
   1  14   4   29.39    3.97   0
   2  -9 -15    4.08    5.83   0
   2   9   3  416.81    6.29   0
   3  -9 -19   30.26    7.51   0
   3  -9 -18  109.23    9.12   0
   3  -8 -13   83.24    6.91   0
   3  14   3   32.75    3.87   0
   4  -8 -16   16.78    6.78   0
   5  -7 -15   21.27    6.35   0
   5  -6 -12  448.83   10.02   0
   6  -7 -19   11.78    6.79   0
   6  -7 -18  100.65    8.40   0
   6  -6 -14   35.01    6.34   0
   6  -3  -8  183.17    5.77   0
   6   9   0   65.85    2.38   0
   7  -6 -19    8.96    6.61   0
   7  -6 -18   51.57    7.11   0
   7  -5 -14   59.83    6.39   0
   7  -4 -12  172.81    7.13   0
   7  -3 -10   45.05    4.60   0
   7  -1  -7  154.37    5.28   0
   7   0  -6   64.83    3.81   0
   7   1  -5   31.45    2.88   0
   7   9  -1  157.42    2.54   0
   8  -5 -19   20.56    6.74   0
   8  -4 -15  255.62    9.82   0
   8  -3 -12   46.45    4.96   0
   8  -1  -9  291.28    6.85   0
   9  -3 -16   48.60    7.56   0
   9  -3 -15   16.74    6.93   0
   9  -1 -11   28.00    4.11   0
   9  15  -3   18.22    2.15   0
  10  -2 -19    7.93    7.02   0
  10  -2 -18   11.93    6.84   0
  10  -2 -17   40.75    7.27   0
  10  -1 -14   22.55    6.33   0
  10   0 -12  334.08    9.19   0
  11   0 -17   98.32    7.78   0
  11   0 -16   14.10    6.27   0
  11   1 -14   53.63    5.86   0
  11   2 -12   90.85    5.90   0
  11   3 -11   70.72    4.47   0
  11   5  -9  209.19    5.52   0
  12   2 -17   12.18    5.66   0
  12   3 -15   29.44    5.57   0
  12   4 -13   43.65    5.15   0
 -14   4   0   12.40    3.24   0
 -13   1  -1   43.19    3.03   0
 -12  -6  -7  111.96    2.23   0
 -11  -9 -12   22.79    3.44   0
 -10  -9 -11   57.48    4.04   0
 -10   0   0  473.03    5.61   0
 -10   6   3  350.58    7.72   0
  -9 -11 -17   14.91    5.06   0
  -9  -9 -10    4.68    3.38   0
  -9   1   1   20.46    2.39   0
  -9   5   3  119.50    4.77   0
  -8 -11 -16    0.37    4.84   0
  -8 -11 -15    9.13    5.85   0
  -8 -10 -12  136.30    5.79   0
  -7 -11 -15   21.83    5.78   0
  -7   2   2  125.65    3.85   0
  -7   4   3  134.83    4.58   0
  -7   7   4   30.01    4.20   0
  -5 -11 -14  231.24    8.88   0
  -5   0   1   25.25    1.99   0
  -4 -11 -15   17.61    6.31   0
  -4  -9  -9  226.43    6.52   0
  -3 -11 -15    6.28    6.13   0
  -3 -10 -12   22.86    4.91   0
  -3   4   3  530.62    6.58   0
  -3   7   4   73.96    4.08   0
  -2 -10 -12  188.06    7.15   0
  -2  -8  -8  211.71    5.88   0
  -1 -11 -18  129.12    8.74   0
  -1 -11 -17    7.17    6.04   0
  -1 -10 -13  153.93    7.81   0
  -1   5   3  356.20    5.42   0
   0 -11 -19   99.68    8.20   0
   0 -10 -14   48.90    6.22   0
   0   6   3  530.10    6.65   0
   0  10   4  132.83    4.88   0
   1 -10 -16    2.40    6.41   0
   1  -9 -12   79.18    6.47   0
   1  -8 -10  166.13    6.48   0
   1  -7  -8   49.37    4.55   0
   1  -4  -4  136.50    4.27   0
   2 -10 -18   39.08    7.91   0
   2  -9 -14   22.79    6.06   0
   2  -8 -11   12.16    4.85   0
   2  -7  -9   52.23    4.88   0
   2  10   3  127.21    4.34   0
   3  -9 -16  150.10    9.09   0
   3  -7 -10   15.08    4.51   0
   3   8   2  535.41    6.25   0
   4  -9 -19   95.68    8.34   0
   4  -8 -15  110.41    6.81   0
   4  -5  -8  267.75    6.82   0
   4  11   2   42.25    2.76   0
   4  13   2  104.67    5.00   0
   4  15   2  118.56    5.19   0
   4  16   2   10.92    3.69   0
   5  -8 -19   25.01    6.74   0
   5  -8 -18   73.38    8.38   0
   5  -8 -17   71.71    8.55   0
   5  -7 -14  121.54    7.56   0
   5  -6 -11   23.36    4.86   0
   5  10   1  126.17    3.49   0
   5  17   1  177.40    6.09   0
   6  -7 -17   26.95    7.32   0
   6  -7 -16  168.63    8.75   0
   6  -6 -13  101.84    7.30   0
   6  18   0   42.31    3.89   0
   7  -6 -17   -2.03    6.24   0
   7  -6 -16   11.03    6.27   0
   7  -5 -13  196.14    8.09   0
   7  -4 -11   34.51    4.71   0
   8  -5 -18   71.38    7.34   0
   8  -5 -17   24.18    6.69   0
   8  -4 -14   33.44    5.64   0
   8  10  -2  198.87    2.83   0
   9  -4 -19   28.01    7.10   0
   9  -4 -18   53.97    7.69   0
   9  -3 -14   82.96    7.70   0
   9  -2 -12   51.23    6.06   0
   9   1  -8  139.92    5.04   0
   9   2  -7  105.37    4.02   0
   9  13  -3   67.75    2.47   0
   9  14  -3   27.95    2.15   0
  10  -2 -16   18.42    6.44   0
  10  -1 -13   57.70    6.42   0
  10   1 -10   74.16    5.41   0
  10   3  -8  149.93    4.84   0
  11  -1 -19    3.10    6.39   0
  11  -1 -18   26.30    7.64   0
  11   0 -15  109.74    7.79   0
  11   1 -13   27.35    5.87   0
  12   1 -19   17.29    6.26   0
  12   1 -18   13.88    6.28   0
  12   2 -16   16.79    5.42   0
  12   2 -15   13.88    6.13   0
  12   3 -14   80.77    6.14   0
  13   5 -15   17.43    4.76   0
 -14   1  -2   50.53    3.33   0
 -13   3   0   22.25    3.30   0
 -12   2   0  366.63    6.52   0
 -12   4   1   92.61    5.29   0
 -11   1   0    9.30    2.33   0
 -11   5   2   10.15    3.43   0
 -10 -10 -13    0.13    3.85   0
 -10   2   1    6.14    2.54   0
  -9 -10 -12   -3.05    3.84   0
  -9  -8  -8   68.18    3.24   0
  -9  -6  -5   25.56    1.58   0
  -8   5   3   52.12    3.87   0
  -7 -12 -19   29.56    7.13   0
  -7 -11 -14  113.62    6.72   0
  -7 -10 -11    4.38    4.13   0
  -7  -9  -9   73.83    4.45   0
  -7   8   4   31.05    4.44   0
  -6 -12 -18   42.49    7.25   0
  -6 -11 -14    9.88    5.20   0
  -6 -10 -11    5.28    3.90   0
  -6  -8  -7  183.11    4.63   0
  -6   4   3  404.32    6.47   0
  -5 -12 -19   49.44    7.41   0
  -5 -12 -18   -2.86    6.06   0
  -5  -8  -7  224.81    4.95   0
  -5   7   4  165.04    5.30   0
  -4 -12 -19    6.99    6.89   0
  -4 -12 -18   38.46    7.11   0
  -4 -11 -14    8.42    5.49   0
  -4 -10 -11   15.66    3.90   0
  -4  -8  -7  290.89    6.16   0
  -4   4   3  222.27    5.05   0
  -3 -12 -19   36.06    7.92   0
  -3 -11 -14  225.36    8.79   0
  -3 -10 -11    5.63    3.93   0
  -3  -9  -9  135.31    5.41   0
  -3   2   2  319.79    4.65   0
  -2 -11 -15   17.17    6.19   0
  -2  -7  -6  337.44    6.14   0
  -2   8   4   11.52    3.16   0
  -1 -11 -16  208.86    9.68   0
  -1 -10 -12   37.22    5.61   0
  -1  -9 -10   66.75    5.08   0
  -1  -8  -8  202.03    6.03   0
  -1   3   2   29.44    2.97   0
  -1  10   4   11.86    3.57   0
   0 -11 -18   20.81    6.91   0
   0 -11 -17   26.79    6.67   0
   0 -10 -13   12.34    5.42   0
   0  -7  -7  159.30    5.50   0
   0  12   4   32.05    4.26   0
   0  13   4   43.55    4.50   0
   1 -10 -15  146.50    8.06   0
   1 -10 -14   12.60    5.69   0
   1  -5  -5  170.31    4.94   0
   1  -2  -2  237.22    3.21   0
   1   8   3  411.07    6.38   0
   2 -10 -17   10.65    6.53   0
   2  -9 -13  151.87    7.88   0
   2  -6  -7  176.41    5.81   0
   2   0  -1   43.94    1.65   0
   2   6   2  105.19    3.08   0
   2  11   3  182.33    5.15   0
   2  12   3   31.01    4.28   0
   2  13   3  142.74    5.91   0
   2  14   3   73.18    4.58   0
   3 -10 -19   47.90    7.08   0
   3  -9 -14  141.16    7.96   0
   3  -8 -12  261.42    8.94   0
   3   5   1  446.80    4.06   0
   4  -9 -18   28.12    7.02   0
   4  -9 -17   23.42    7.44   0
   4  -8 -13   29.63    6.22   0
   4  -7 -11   76.75    5.82   0
   5  -8 -16   -3.91    6.92   0
   5  -7 -13   96.04    7.04   0
   5  -5  -9  491.04    9.06   0
   5  11   1   20.17    2.44   0
   5  16   1   15.98    3.47   0
   6  -7 -15   13.99    6.39   0
   6  -4  -9  125.60    5.72   0
   6  10   0  246.85    4.11   0
   6  16   0    1.57    3.00   0
   6  17   0    7.69    2.79   0
   7  -7 -19   66.34    7.50   0
   7  -6 -15   -3.43    6.29   0
   7  -3  -9  139.15    5.71   0
   7  16  -1    6.53    3.14   0
   8  -5 -16  125.57    8.03   0
   8  -5 -15   44.14    6.76   0
   8  -4 -13  117.83    7.16   0
   8  -3 -11   53.23    5.11   0
   8  16  -2   27.32    2.62   0
   9  -4 -17   10.57    6.22   0
   9  -4 -16    6.55    6.35   0
   9  -1 -10   10.63    3.72   0
   9   0  -9   88.97    4.50   0
  10  -3 -19   18.58    7.48   0
  10  -3 -18   50.91    7.77   0
  10  -3 -17   39.62    7.67   0
  10  -2 -15   68.10    7.63   0
  10   0 -11   41.83    5.62   0
  11  -1 -17   18.55    6.80   0
  11  -1 -16   82.52    8.06   0
  11   0 -14   23.00    6.01   0
  11   2 -11   42.12    4.55   0
  11   3 -10   15.45    3.88   0
  12   1 -17   11.39    5.82   0
  12   3 -13   24.53    5.29   0
  12   4 -12   28.85    4.28   0
  12   5 -11    5.31    3.55   0
  12   8  -9   40.01    2.88   0
  13   3 -18   12.87    6.02   0
  13   4 -16   13.91    5.30   0
 -13   0  -2   50.86    2.99   0
 -11  -9 -11   28.60    3.39   0
 -11  -8  -9   14.20    2.66   0
 -11   3   1  161.04    4.74   0
  -9 -11 -15   17.79    4.83   0
  -9   6   3   10.97    3.89   0
  -8 -12 -19    9.17    5.19   0
  -8 -12 -18   28.84    6.39   0
  -8 -11 -14    6.23    4.81   0
  -8 -10 -11   19.75    4.02   0
  -8  -9  -9  147.60    4.84   0
  -8   1   1  615.11    6.50   0
  -8   3   2   74.16    3.89   0
  -7 -12 -18    6.23    6.03   0
  -7 -12 -17   81.84    7.90   0
  -7 -11 -13   24.39    5.34   0
  -7  -8  -7  157.81    4.21   0
  -7   5   3  294.72    6.64   0
  -5 -12 -17  111.05    8.16   0
  -5 -12 -16    0.80    6.64   0
  -5 -11 -13   31.42    5.48   0
  -5  -5  -3  492.04    4.06   0
  -5   2   2  559.58    6.03   0
  -5   8   4   93.94    4.90   0
  -4 -12 -17    9.23    6.49   0
  -4 -12 -16    4.81    7.29   0
  -4   2   2  281.41    4.48   0
  -4   8   4   42.64    3.72   0
  -3 -12 -18   -3.05    6.49   0
  -3 -12 -17  130.24    8.75   0
  -3  -8  -7  223.76    5.51   0
  -2 -12 -19    5.68    6.96   0
  -2 -12 -18   42.91    7.57   0
  -2 -10 -11    1.35    4.38   0
  -2  -9  -9  150.94    5.82   0
  -2   9   4  232.68    5.86   0
  -2  10   4   25.60    3.62   0
  -1 -12 -19   45.59    8.79   0
  -1 -11 -15    2.15    5.49   0
  -1  -6  -5    7.21    3.13   0
  -1  11   4  591.66    9.18   0
   0 -11 -16    0.39    6.17   0
   0  -9 -10   -0.70    4.12   0
   0   7   3   39.92    3.54   0
   1 -11 -18  120.26    8.93   0
   1  -8  -9   74.06    5.03   0
   1  -6  -6   44.91    4.20   0
   1   5   2   47.63    2.92   0
   2 -10 -15   61.57    7.43   0
   2  -9 -12   42.41    6.32   0
   2  -8 -10  348.10    8.61   0
   3 -10 -18   34.45    7.16   0
   3 -10 -17  102.02    8.89   0
   3  -4  -5  308.12    5.96   0
   3  -3  -4   81.44    3.81   0
   4  -9 -16   49.03    8.13   0
   4  -3  -5   75.79    3.98   0
   5  -7 -12   22.49    5.94   0
   5  -6 -10  605.45   10.60   0
   5  -4  -7   31.43    4.04   0
   5  -3  -6  535.75    7.80   0
   5  -2  -5  364.58    6.05   0
   5  12   1   64.04    3.37   0
   5  13   1  109.37    4.17   0
   5  14   1   40.42    3.36   0
   6  -8 -18   23.06    6.94   0
   6  -8 -17   73.40    7.45   0
   6  -7 -14   95.91    7.09   0
   6  -6 -12   18.79    5.69   0
   6  -5 -10    7.59    4.28   0
   6  -3  -7   23.46    4.46   0
   6  -2  -6    9.17    3.18   0
   6  -1  -5   50.24    3.72   0
   6  15   0   17.71    3.43   0
   7  -7 -18   34.72    7.29   0
   7  -7 -17   12.25    7.20   0
   7  -6 -14   50.81    6.47   0
   7  -5 -12   34.89    5.90   0
   7  -4 -10  240.64    7.31   0
   7  10  -1   29.71    2.20   0
   7  15  -1  134.33    4.35   0
   8  -6 -18    0.74    6.27   0
   8  -6 -17  169.13    9.06   0
   8  -5 -14  141.30    7.87   0
   8  -4 -12   60.35    5.93   0
   8  -2  -9   48.85    4.34   0
   8   1  -6   35.27    2.71   0
   8  14  -2   68.22    3.10   0
   8  15  -2   55.93    2.95   0
   9  -5 -18   26.36    6.76   0
   9  -4 -15   68.43    7.33   0
   9  -3 -13  135.14    7.00   0
   9  -2 -11   10.85    3.95   0
  10  -3 -16   87.90    8.04   0
  10  -2 -14   61.83    6.32   0
  10   4  -7   93.56    3.64   0
  11  -2 -19   23.01    7.52   0
  11  -2 -18   26.42    7.15   0
  11  -1 -15   52.23    7.29   0
  11   4  -9   50.71    3.74   0
  12   0 -19    6.76    6.18   0
  12   0 -18   33.69    6.50   0
  12   1 -16    3.89    5.26   0
  12   2 -14   14.45    5.45   0
  13   2 -19    8.20    6.17   0
  13   3 -17    9.17    5.40   0
  13   4 -15   25.27    4.86   0
  13   5 -14   18.01    4.44   0
  13   6 -13   19.22    3.90   0
 -14   0  -3   61.59    3.21   0
 -13   2  -1   32.21    3.42   0
 -13   4   0  131.19    5.66   0
 -12   5   1    4.28    4.26   0
 -11  -6  -6    7.07    1.24   0
 -11   6   2  151.20    5.67   0
 -10 -11 -15    4.38    4.68   0
 -10 -10 -12  114.05    5.44   0
 -10  -9 -10    3.64    2.91   0
 -10  -1  -1  418.65    4.75   0
 -10   5   2   59.75    4.81   0
  -9 -11 -14  125.38    6.45   0
  -9   4   2  130.93    5.04   0
  -9   7   3  104.26    5.29   0
  -8 -12 -17    9.65    5.22   0
  -8  -2  -1   71.97    1.97   0
  -8   6   3  195.31    5.66   0
  -7 -12 -16   10.35    5.65   0
  -6 -10 -10  264.64    7.27   0
  -6  -5  -3   10.24    1.32   0
  -6   5   3    9.37    3.42   0
  -6   9   4  108.05    5.31   0
  -5 -12 -15  189.30    9.10   0
  -5 -10 -10   -2.07    3.34   0
  -5   9   4  108.61    5.05   0
  -4 -12 -15   18.41    7.08   0
  -4 -11 -12   17.90    5.98   0
  -4 -10 -10  467.72    8.95   0
  -4  -9  -8   72.48    4.64   0
  -4   9   4  146.70    5.87   0
  -3 -12 -16    7.69    6.38   0
  -3 -10 -10   15.32    4.12   0
  -3   5   3   56.31    3.53   0
  -2 -12 -17   30.33    7.37   0
  -2 -12 -16    9.58    6.49   0
  -2 -11 -13  146.59    7.53   0
  -2  12   4   28.92    4.42   0
  -1 -12 -18   -1.10    6.78   0
  -1 -12 -17  159.03    9.08   0
  -1 -11 -14  195.72    8.39   0
  -1  -9  -9  105.92    5.41   0
  -1  -7  -6  101.91    4.44   0
  -1  -2  -1  123.20    2.00   0
   0 -11 -15   44.79    6.42   0
   0  -8  -8  411.13    8.06   0
   0  -5  -4  949.61    8.34   0
   1 -11 -16  202.01    9.88   0
   1 -10 -13  174.72    7.99   0
   1  -7  -7  285.95    6.73   0
   1  10   3  439.99    7.19   0
   1  14   3   44.67    4.88   0
   2 -11 -18   -2.31    6.72   0
   2 -10 -14   61.76    6.83   0
   2   7   2  270.93    4.77   0
   3 -10 -16    3.06    7.40   0
   3  -5  -6   64.09    4.42   0
   3  10   2   19.98    2.95   0
   3  15   2    1.56    3.26   0
   4 -10 -18   49.15    7.92   0
   4  -9 -14   43.13    6.75   0
   4  -8 -12  104.70    7.25   0
   4  -7 -10   53.13    5.27   0
   5  -9 -18   57.33    7.33   0
   5  -8 -14   37.64    6.75   0
   6  -8 -16    8.32    6.73   0
   6  -7 -13   73.16    6.78   0
   6  -4  -8   92.70    5.01   0
   6  11   0   31.08    2.48   0
   6  12   0  449.49    6.17   0
   6  13   0   41.59    3.11   0
   7  -7 -16   63.80    7.36   0
   7  -6 -13   57.32    6.55   0
   7  -5 -11  341.77    8.92   0
   7  -2  -7  188.42    5.91   0
   7  -1  -6  526.72    7.56   0
   7  11  -1   49.32    2.54   0
   7  12  -1   34.51    2.69   0
   7  13  -1   87.95    3.56   0
   7  14  -1   10.57    2.64   0
   8  -5 -13   58.50    7.19   0
   8  -3 -10   35.76    4.43   0
   8  12  -2  160.33    3.52   0
   8  13  -2   47.55    2.77   0
   9  -5 -17   10.57    6.61   0
   9  -4 -14   55.38    6.87   0
  10  -4 -18   13.87    6.95   0
  10   0 -10  265.08    7.71   0
  10   1  -9  200.65    6.34   0
  11  -2 -17   89.89    8.08   0
  11  -1 -14   61.37    7.28   0
  11   0 -13   57.73    5.95   0
  12   0 -17    9.35    6.03   0
  12   1 -15    5.23    5.54   0
  12   2 -13   18.73    5.41   0
  12   3 -12   31.47    4.66   0
  12   4 -11   19.97    4.29   0
  12   7  -9   35.28    2.95   0
  13   2 -18    9.85    5.77   0
  13   3 -16   26.67    5.42   0
  13   4 -14   26.44    4.98   0
  13   5 -13   29.86    4.39   0
 -14   4  -1   10.17    3.68   0
 -13  -1  -3   26.82    2.52   0
 -12  -2  -3   81.56    2.64   0
 -12   1  -1  239.94    4.96   0
 -12   3   0    2.83    3.12   0
 -11   0  -1    5.81    2.29   0
 -11   4   1   94.97    5.03   0
 -10  -8  -8  136.72    3.92   0
  -9 -12 -17   90.09    7.00   0
  -9 -10 -11   -1.48    3.52   0
  -9  -9  -9   68.58    3.87   0
  -9   2   1   75.19    3.32   0
  -8 -12 -16    7.02    4.89   0
  -7 -11 -12   16.21    4.60   0
  -7 -10 -10   25.30    3.98   0
  -7  -9  -8   54.88    3.85   0
  -7   3   2   15.67    2.74   0
  -7   6   3   66.88    4.25   0
  -6 -13 -19   64.20    7.73   0
  -6 -12 -15   25.82    6.11   0
  -6 -11 -12   24.45    4.50   0
  -6  -9  -8   97.39    3.91   0
  -5 -13 -19   21.00    7.04   0
  -5   5   3  504.97    7.24   0
  -4 -13 -19   66.44    8.71   0
  -4  -7  -5  130.95    3.95   0
  -4   5   3  164.24    4.81   0
  -4  10   4   26.16    4.40   0
  -4  11   4   12.86    4.43   0
  -3 -12 -15  199.06    9.50   0
  -3 -11 -12   53.87    5.48   0
  -3  -9  -8  135.70    5.17   0
  -3  11   4  419.51    8.44   0
  -2 -12 -15    9.65    6.64   0
  -2 -11 -12    9.60    5.07   0
  -2 -10 -10  390.11    8.69   0
  -2   3   2  724.75    6.45   0
  -2   6   3  886.58    8.71   0
  -1 -12 -16   12.53    6.42   0
  -1 -11 -13   19.67    5.69   0
  -1  -8  -7  224.97    6.00   0
  -1   7   3  863.97    8.90   0
   0 -12 -18   44.45    7.39   0
   0 -12 -17   -0.37    6.51   0
   0 -11 -14   30.85    6.16   0
   0 -10 -11   56.27    5.52   0
   0  -9  -9  256.74    7.20   0
   0  -6  -5 1245.82   10.47   0
   0   8   3  673.39    8.11   0
   1 -11 -15   -2.63    6.42   0
   1 -10 -12   32.39    6.03   0
   1  -9 -10   65.75    5.51   0
   1  12   3  406.65    7.68   0
   2 -11 -17   20.49    6.80   0
   2 -11 -16    8.15    6.60   0
   2 -10 -13   70.71    6.57   0
   2  -9 -11  108.77    6.36   0
   2  -8  -9   81.58    5.47   0
   2  -5  -5   19.61    3.75   0
   2  -4  -4   22.26    3.48   0
   3 -11 -18  153.79    9.42   0
   3 -10 -15  183.99    8.91   0
   3  -8 -10  123.21    6.38   0
   3  11   2  258.07    5.43   0
   3  12   2   45.93    3.52   0
   3  13   2   85.53    4.67   0
   3  14   2  167.20    5.54   0
   4 -10 -17   23.75    8.06   0
   4   8   1  225.48    3.99   0
   4  16   1   12.46    4.40   0
   5  -9 -16  125.90    9.61   0
   5  -8 -13  110.39    7.37   0
   5  -7 -11  356.46    9.24   0
   5  -6  -9   39.71    4.76   0
   6  -8 -15  143.49    8.68   0
   6  -5  -9  102.89    5.49   0
   7  -8 -18   56.05    7.53   0
   7  -7 -15   18.59    6.68   0
   7  -4  -9   58.39    4.76   0
   7  -3  -8  116.04    5.23   0
   7   0  -5  500.44    6.61   0
   8  -7 -18   71.95    7.68   0
   8  -6 -15  232.97    9.78   0
   8  -4 -11   13.08    4.31   0
   9  -5 -16    8.32    5.81   0
   9  -5 -15   20.94    5.95   0
   9  -4 -13   32.20    5.65   0
   9  -2 -10   81.70    5.01   0
   9  -1  -9   31.69    3.88   0
   9   0  -8  131.30    4.71   0
   9   1  -7   18.77    3.28   0
  10  -4 -17   90.52    8.57   0
  10  -4 -16   30.40    7.62   0
  10  -3 -14   42.97    6.95   0
  10  -2 -12  135.38    7.71   0
  10  -1 -11  176.78    7.06   0
  10   2  -8   71.13    3.88   0
  11  -3 -18   18.94    7.90   0
  11  -2 -16    9.07    6.21   0
  11  -2 -15  102.88    8.52   0
  11   0 -12   12.40    5.13   0
  11   1 -11   10.76    4.09   0
  11   2 -10   40.49    3.91   0
  11   3  -9   65.15    4.18   0
  12  -1 -18   25.77    6.51   0
  12   0 -16   -1.68    5.37   0
  12   0 -15    1.19    6.39   0
  12   1 -14   25.56    5.62   0
  12   5 -10    6.58    3.27   0
  13   1 -19   20.90    6.30   0
  13   1 -18   30.51    7.02   0
  13   2 -17   45.57    6.47   0
  13   2 -16   20.27    6.00   0
  13   3 -15    9.91    4.65   0
  13   6 -12  103.59    5.11   0
 -14  -1  -4    8.89    2.21   0
 -14   2  -2   59.22    3.79   0
 -13   5   0   90.10    4.90   0
 -11   2   0   65.60    3.46   0
 -10   6   2   46.23    4.24   0
  -9 -12 -16   23.29    5.57   0
  -9 -11 -13   24.22    4.09   0
  -9   5   2  108.57    4.69   0
  -8 -12 -15   11.32    5.14   0
  -8 -11 -12   34.03    4.79   0
  -8   4   2   44.61    3.58   0
  -8   8   3  206.34    6.63   0
  -7 -13 -19   18.81    6.14   0
  -7 -13 -18   55.19    7.19   0
  -7 -12 -14   40.71    6.05   0
  -6 -13 -18    8.40    6.37   0
  -6  -1   0   44.26    1.97   0
  -6   3   2  137.19    4.04   0
  -6   6   3  504.14    7.81   0
  -5 -13 -18   64.41    7.43   0
  -5 -13 -17    7.43    7.56   0
  -5 -12 -14   18.66    5.79   0
  -5 -11 -11    2.39    5.02   0
  -5 -10  -9   50.26    4.37   0
  -5   6   3   42.51    3.83   0
  -4 -13 -18   28.91    6.98   0
  -4 -13 -17   10.73    6.31   0
  -4 -12 -14  100.13    7.27   0
  -4 -11 -11  293.32    8.25   0
  -4 -10  -9   28.80    4.65   0
  -3 -13 -18   62.09    7.99   0
  -3 -13 -17    3.76    7.26   0
  -3  -7  -5   40.87    3.07   0
  -3   6   3    9.69    3.19   0
  -2 -13 -18    6.88    7.43   0
  -2 -12 -14   82.01    6.74   0
  -2  -9  -8  233.31    6.33   0
  -1 -11 -12   92.10    6.74   0
  -1 -10 -10    5.41    4.38   0
   0 -11 -13  189.91    8.50   0
   0  -7  -6   33.71    3.92   0
   0   9   3    0.05    3.38   0
   0  13   3  180.95    6.74   0
   1 -12 -18    8.30    6.75   0
   1 -11 -14  192.58    8.69   0
   1  -8  -8  212.58    6.50   0
   1   6   2   84.77    3.84   0
   2 -11 -15   17.79    6.81   0
   2  -6  -6    6.71    3.89   0
   2   4   1  119.04    2.74   0
   2   8   2   63.92    3.75   0
   2  15   2   26.65    4.93   0
   3 -11 -17   -3.68    7.27   0
   3 -10 -14   16.25    6.28   0
   3  -7  -8   60.74    4.90   0
   4 -10 -16   -5.54    6.70   0
   4 -10 -15   54.59    7.07   0
   4  -9 -13   94.32    7.38   0
   4  15   1   22.55    4.24   0
   5 -10 -18   13.90    6.78   0
   5  -9 -14   97.33    7.70   0
   5  -7 -10   42.69    5.27   0
   5   7   0    1.95    1.64   0
   6  -9 -18   38.86    6.75   0
   6  -9 -17   16.28    7.40   0
   6  -8 -14   26.64    5.99   0
   6  -7 -12   45.61    6.28   0
   6  17  -1    9.06    3.25   0
   7  -8 -17   59.24    7.90   0
   7  -8 -16   11.83    6.07   0
   7  -7 -14   42.79    7.03   0
   7  -6 -12  249.88    8.76   0
   7  -5 -10   27.37    4.75   0
   8  -7 -17   38.02    7.36   0
   8  -7 -16   85.78    8.13   0
   8  -5 -12   51.48    5.94   0
   8  -3  -9   49.37    4.55   0
   8  -1  -7  119.17    4.52   0
   9  -6 -18   45.06    7.27   0
   9  -6 -17    4.97    6.78   0
   9  -5 -14    7.19    6.20   0
   9   2  -6   44.04    2.96   0
  10  -5 -18   76.80    8.99   0
  10  -4 -15  121.76    8.62   0
  10  -3 -13   33.46    6.80   0
  10   3  -7   69.72    3.67   0
  11  -3 -17   30.37    7.73   0
  12  -1 -17    3.99    6.10   0
  12  -1 -16    5.93    6.27   0
  12   1 -13   98.98    6.88   0
  12   2 -12   67.83    5.47   0
  12   3 -11   46.71    4.89   0
  13   1 -17    8.71    6.21   0
  13   2 -15   62.50    6.55   0
  13   3 -14   16.72    5.25   0
  13   4 -13   32.75    4.99   0
  13   5 -12   30.46    4.36   0
 -13  -2  -4   27.10    2.30   0
 -13   1  -2   48.98    3.24   0
 -12  -3  -4  107.74    2.48   0
 -12   4   0    3.80    3.77   0
 -11 -10 -12    5.02    3.25   0
 -11  -9 -10   18.45    3.06   0
 -10 -11 -13   82.23    5.41   0
 -10 -10 -11   25.26    3.66   0
 -10   7   2   68.90    4.69   0
  -9 -12 -15   53.74    6.13   0
  -8 -13 -18   28.39    6.17   0
  -8 -12 -14   35.03    5.70   0
  -8  -9  -8   35.78    3.23   0
  -7 -13 -17    6.47    5.64   0
  -7 -11 -11   -3.58    3.99   0
  -7  -6  -4   16.50    1.61   0
  -7   8   3  204.69    6.47   0
  -6 -13 -17   21.69    6.31   0
  -6 -13 -16   45.64    7.41   0
  -6 -12 -13   39.87    6.38   0
  -6 -11 -11  351.06    8.12   0
  -6 -10  -9   45.09    3.74   0
  -6  -8  -6   35.45    2.79   0
  -6   7   3   65.08    4.33   0
  -5 -13 -16   92.03    7.53   0
  -5 -12 -13  127.92    7.10   0
  -5  -8  -6   60.74    3.05   0
  -5   3   2  203.23    4.50   0
  -4 -13 -16   75.27    7.93   0
  -4 -12 -13   34.04    6.20   0
  -4  -8  -6   98.93    3.73   0
  -4   6   3  219.59    5.35   0
  -3 -13 -16  136.01    8.89   0
  -3 -12 -13   84.19    6.88   0
  -3 -11 -11   23.19    4.52   0
  -3 -10  -9  125.50    5.54   0
  -3  -8  -6   51.93    3.43   0
  -3  -4  -2  814.17    4.74   0
  -2 -13 -17   20.55    6.96   0
  -2 -11 -11  338.58    8.70   0
  -2 -10  -9   14.16    4.85   0
  -2  -6  -4    8.36    2.80   0
  -2   1   1 2441.37    8.16   0
  -1 -12 -14   14.41    6.53   0
  -1  -9  -8   43.44    4.38   0
  -1   4   2  404.49    5.25   0
  -1   9   3  189.71    5.56   0
   0 -11 -12   26.33    5.82   0
   0 -10 -10  217.65    7.22   0
   0  -8  -7  331.23    7.11   0
   0   5   2  270.00    4.76   0
   0  11   3   15.34    3.45   0
   1 -12 -16    4.79    6.70   0
   1 -11 -13   23.82    5.97   0
   1 -10 -11   -0.78    5.37   0
   1  -9  -9  106.50    5.76   0
   1  -5  -4    7.98    3.35   0
   1   3   1 1115.95    5.81   0
   2 -12 -18   48.45    7.75   0
   2 -11 -14   -2.66    6.40   0
   2 -10 -12  167.03    6.93   0
   2  -7  -7    8.92    2.91   0
   2   9   2  113.59    4.44   0
   2  14   2  171.67    5.93   0
   3 -11 -16  234.26   10.90   0
   3 -10 -13   80.24    6.85   0
   3  -1  -2   64.68    2.75   0
   3   6   1  269.22    3.90   0
   4 -10 -14   58.64    6.74   0
   4  -5  -6 1101.65   11.28   0
   4   9   1  665.87    6.66   0
   4  10   1    7.93    2.46   0
   4  13   1  356.99    7.17   0
   4  14   1    8.07    3.54   0
   5 -10 -17  130.83    9.67   0
   5 -10 -16   10.56    6.69   0
   5  -5  -7   91.69    5.00   0
   5  -3  -5  110.40    4.43   0
   6  -8 -13   11.35    5.83   0
   6  -7 -11  127.96    7.13   0
   6  -4  -7  344.08    7.23   0
   6  -3  -6  601.46    8.34   0
   7  -8 -15   81.08    7.90   0
   7  -7 -13  131.12    7.58   0
   7  -6 -11   77.04    5.94   0
   7  17  -2   23.51    3.39   0
   8  -7 -15   10.30    5.65   0
   8  -6 -13  102.71    7.05   0
   8  -4 -10   74.09    5.22   0
   8   0  -6   49.29    3.15   0
   9  -6 -16    6.85    6.40   0
   9  -4 -12  137.03    7.08   0
  10  -5 -17   22.08    7.12   0
  10  -4 -14   76.06    7.69   0
  10  -1 -10   71.33    5.32   0
  11  -4 -18   11.20    6.52   0
  11  -3 -16   77.34    7.40   0
  11  -2 -14   59.21    6.82   0
  11  -1 -12   61.24    6.34   0
  11   0 -11    3.92    4.69   0
  11   1 -10   25.26    4.39   0
  11   4  -8   47.87    3.31   0
  12  -2 -18   21.59    6.73   0
  12  -1 -15   -0.78    6.62   0
  12   0 -14   23.03    5.70   0
  12   4 -10   17.16    3.68   0
  13   0 -18    7.75    6.14   0
  13   1 -16   48.64    6.71   0
 -14  -2  -5   15.79    2.01   0
 -14   1  -3   47.46    3.34   0
 -14   3  -2   54.59    3.99   0
 -12   0  -2  354.77    5.60   0
 -11   6   1  118.82    5.31   0
 -10  -9  -9   47.96    3.41   0
  -9 -11 -12   45.43    4.52   0
  -9 -10 -10   23.42    3.72   0
  -9   3   1  139.00    4.55   0
  -8   2   1   69.92    2.97   0
  -8   5   2   52.62    3.85   0
  -7 -13 -16   72.69    6.79   0
  -7 -12 -13  120.21    6.42   0
  -7   4   2  287.10    5.61   0
  -7   9   3   86.89    5.29   0
  -6 -13 -15   20.82    6.77   0
  -6   1   1  827.36    6.60   0
  -6   8   3   92.25    5.17   0
  -5 -13 -15    7.73    6.06   0
  -5  -9  -7   67.08    3.92   0
  -5   7   3  401.77    7.24   0
  -4 -13 -15    2.87    6.33   0
  -4  -9  -7   38.92    3.37   0
  -3  -9  -7   60.08    4.42   0
  -3   7   3  247.95    5.59   0
  -2 -12 -13   14.97    5.48   0
  -2   8   3  171.18    5.03   0
  -1 -13 -17   32.04    6.57   0
  -1 -13 -16  160.44    9.15   0
  -1 -12 -13  129.04    7.55   0
  -1 -11 -11   33.65    5.17   0
  -1 -10  -9  141.69    6.06   0
  -1  -6  -4  108.33    4.37   0
  -1  10   3  449.23    7.77   0
  -1  11   3   57.16    4.18   0
  -1  12   3  444.59    8.33   0
   0 -13 -18   22.16    7.85   0
   0 -13 -17   10.61    6.67   0
   0  -9  -8  110.71    5.46   0
   1 -12 -15  201.34    9.68   0
   1  -7  -6   89.59    4.73   0
   2 -12 -16    4.21    6.91   0
   2 -11 -13  151.47    8.25   0
   2 -10 -11    5.63    5.59   0
   2  -8  -8  184.89    6.58   0
   2  10   2  575.59    7.53   0
   2  11   2    8.31    3.11   0
   2  12   2  314.19    6.62   0
   3 -11 -15    2.41    6.23   0
   3 -10 -12   20.41    5.89   0
   3  -9 -10   10.80    4.72   0
   4 -11 -17   20.23    7.23   0
   4 -11 -16    5.71    7.67   0
   4  -4  -5  144.28    4.95   0
   4  11   1  582.89    7.06   0
   4  12   1    6.63    2.28   0
   5  -9 -13   29.83    6.16   0
   5  -8 -11   55.15    6.42   0
   5  -6  -8  309.63    7.74   0
   5  -2  -4   42.50    3.80   0
   5  15   0   -0.22    2.80   0
   6  -6  -9   63.41    5.17   0
   6  -5  -8  266.19    7.06   0
   6  -2  -5   81.35    3.85   0
   7  -9 -17    4.71    6.60   0
   7  -8 -14   49.19    6.68   0
   7  -7 -12   27.34    5.90   0
   7  -5  -9  253.43    8.15   0
   7  -4  -8  243.63    6.88   0
   7  -3  -7   51.11    4.07   0
   7  -2  -6   81.37    4.56   0
   8  -8 -17   71.55    7.99   0
   8  -7 -14  116.39    8.30   0
   8   1  -5   27.76    2.72   0
   9  -5 -13  110.02    7.00   0
   9  -4 -11   10.64    5.65   0
   9  -3 -10   30.37    4.45   0
   9  -1  -8  128.67    4.92   0
   9   0  -7  193.43    5.46   0
  10  -5 -16  158.26    9.58   0
  10  -3 -12   31.89    5.69   0
  10   7  -5   44.46    1.55   0
  11  -4 -17   12.44    6.96   0
  11  -3 -15   12.07    6.57   0
  11  -2 -13   32.89    5.80   0
  11   2  -9   28.77    3.87   0
  12  -2 -17   11.78    6.32   0
  12  -2 -16   15.39    6.51   0
  12   0 -13   22.40    6.23   0
  12   1 -12   43.63    5.85   0
  12   2 -11   29.91    5.00   0
  13   0 -17   39.39    6.52   0
  13   1 -15   40.11    6.56   0
  13   2 -14   35.29    5.17   0
  13   3 -13   33.88    4.72   0
  13   4 -12   94.22    5.50   0
 -13   4  -1   36.28    4.24   0
 -12   2  -1    2.87    2.60   0
 -12   5   0    4.54    3.47   0
 -11   3   0    1.78    2.50   0
 -10   2   0  260.23    5.29   0
 -10   5   1   12.30    4.18   0
  -9 -12 -14   13.72    4.36   0
  -9  -1  -1   22.69    2.01   0
  -8 -13 -16   46.73    5.67   0
  -8 -12 -13   30.70    5.20   0
  -8 -11 -11  159.73    5.73   0
  -8 -10  -9   18.84    3.59   0
  -7 -13 -15    5.56    5.94   0
  -7   5   2   63.98    4.66   0
  -6 -14 -18   35.21    6.96   0
  -6 -12 -12  158.86    7.20   0
  -6 -11 -10   31.90    4.77   0
  -6  -9  -7  131.35    4.29   0
  -6   4   2  176.55    4.78   0
  -6   9   3  110.84    5.33   0
  -6  10   3   86.30    5.48   0
  -5 -14 -18   24.92    6.64   0
  -5 -13 -14   96.54    7.90   0
  -5 -12 -12   26.74    5.15   0
  -5 -11 -10   13.79    3.87   0
  -5   8   3  357.96    7.08   0
  -5   9   3  102.03    5.19   0
  -5  10   3  229.37    6.99   0
  -4 -14 -18   38.23    7.47   0
  -4 -12 -12  340.17    9.27   0
  -4   8   3  305.24    6.44   0
  -3 -14 -18   30.45    7.79   0
  -3 -13 -14  107.40    8.61   0
  -3 -11 -10   14.38    4.05   0
  -3   9   3   54.54    3.99   0
  -3  10   3  193.24    6.06   0
  -3  11   3   11.04    4.26   0
  -3  12   3  398.04    8.55   0
  -2 -14 -18   19.31    8.44   0
  -2 -12 -12  261.18    8.90   0
  -2 -11 -10    9.37    4.37   0
  -2  -9  -7  249.74    6.19   0
  -2   4   2  178.13    4.24   0
  -2   9   3  411.36    6.83   0
  -2  10   3  129.22    5.09   0
  -2  11   3  167.34    5.79   0
  -2  12   3   39.53    4.65   0
  -1 -13 -15   10.68    6.42   0
  -1  -8  -6   66.78    4.25   0
  -1  -7  -5  143.06    4.69   0
   0 -11 -11  446.37   10.52   0
   1 -13 -17   26.70    7.14   0
   1 -12 -14   16.66    6.58   0
   1  -8  -7  203.14    6.23   0
   1   7   2  820.48    7.77   0
   2 -12 -15    8.43    6.97   0
   2  -9  -9  160.08    6.78   0
   3 -12 -17  129.08    9.29   0
   3  -7  -7  133.91    5.66   0
   3  -6  -6   16.76    3.02   0
   3  -4  -4  257.18    5.48   0
   3  15   1  105.72    5.15   0
   4 -11 -15   14.30    7.72   0
   4 -10 -13   47.08    6.62   0
   4  -9 -11  149.89    7.83   0
   4  -8  -9   55.88    5.36   0
   4  -7  -8  217.78    6.81   0
   5 -11 -17   19.83    7.56   0
   5 -10 -14   17.53    6.91   0
   5  -9 -12   24.60    6.14   0
   5  -7  -9  264.21    7.71   0
   5  13   0    4.97    2.67   0
   5  14   0  154.32    4.89   0
   6 -10 -16   12.79    6.50   0
   6  -8 -12  109.50    7.10   0
   6  -7 -10    3.24    4.52   0
   6  15  -1    8.45    3.38   0
   7  -9 -16  115.98    9.14   0
   7  -6 -10  536.68   10.66   0
   8  -8 -16   15.11    6.51   0
   8  -6 -12   35.38    6.01   0
   8  -4  -9   86.49    5.28   0
   8  -3  -8  167.48    5.84   0
   8  -2  -7   48.97    4.45   0
   9  -7 -16   49.15    7.03   0
   9  -6 -14   72.10    7.17   0
   9  -5 -12   46.65    5.97   0
  10  -6 -17   97.85    8.97   0
  10  -5 -15   37.59    7.64   0
  10  -4 -13  108.71    7.26   0
  10   2  -7  113.97    4.21   0
  10  13  -5   12.11    1.66   0
  11  -4 -16   11.46    6.36   0
  11  -3 -14   47.89    7.27   0
  11  -1 -11   14.93    5.39   0
  11   3  -8   67.44    3.79   0
  12  -3 -18   32.13    7.09   0
  12  -3 -17    9.95    7.31   0
  12  -2 -15   22.90    7.06   0
  12  -1 -14   23.70    6.14   0
  12   3 -10   17.84    4.03   0
  13  -1 -18   20.93    6.49   0
  13   0 -16   26.25    6.02   0
 -14   4  -2   25.64    4.13   0
 -13  -3  -5   56.04    2.16   0
 -13   0  -3   98.30    3.73   0
 -13   2  -2   46.02    3.56   0
 -13   5  -1   93.89    5.49   0
 -11 -10 -11    3.41    2.97   0
 -11   1  -1  109.55    3.66   0
 -10 -11 -12   39.39    4.26   0
  -9 -11 -11    2.36    3.40   0
  -9  -9  -8   79.87    3.50   0
  -9   1   0   15.02    1.99   0
  -9   4   1   13.44    3.68   0
  -8 -13 -15    8.43    5.91   0
  -8   7   2   31.23    4.43   0
  -7 -14 -18   16.17    5.88   0
  -7 -12 -12   24.50    4.60   0
  -6 -14 -17   57.15    7.60   0
  -6 -13 -14   87.06    7.04   0
  -6 -10  -8   61.54    4.40   0
  -5 -14 -17   50.98    6.86   0
  -5 -10  -8    2.65    2.92   0
  -5   4   2  264.56    5.41   0
  -4 -14 -17   81.92    7.72   0
  -4 -10  -8  171.40    5.39   0
  -4   4   2  116.27    4.15   0
  -3 -14 -17   31.87    7.74   0
  -3 -10  -8   55.55    4.29   0
  -2 -14 -17   92.59    8.90   0
  -2 -13 -14   66.09    7.69   0
  -2 -10  -8  209.37    6.37   0
  -1 -12 -12   54.41    6.33   0
  -1 -11 -10   25.97    4.64   0
  -1  -9  -7   83.54    4.76   0
  -1   5   2   44.31    3.20   0
   0 -13 -15   -0.61    6.13   0
   0 -10  -9   81.84    5.36   0
   0  -7  -5   74.19    4.29   0
   0   6   2  235.91    4.83   0
   1 -13 -16  132.19    9.16   0
   1 -12 -13  146.94    8.09   0
   1 -11 -11   39.95    6.18   0
   1  11   2  336.80    7.28   0
   2 -11 -12   11.30    5.68   0
   2  -7  -6  355.94    7.33   0
   2  -6  -5 1057.21   10.44   0
   3 -12 -16   -1.16    6.52   0
   3 -12 -15  169.20   10.48   0
   3 -11 -13   27.52    6.21   0
   3 -10 -11    3.04    5.60   0
   3  -8  -8   50.45    5.02   0
   3  14   1   44.62    4.17   0
   4 -12 -17   14.70    7.25   0
   4 -11 -14    5.82    7.05   0
   4   5   0    1.47    1.52   0
   4  16   0   35.12    4.08   0
   5 -11 -16  142.59    9.91   0
   5  -8 -10  277.99    8.38   0
   5   9   0    3.58    1.98   0
   5  10   0   25.77    2.78   0
   5  11   0    3.44    2.44   0
   5  12   0   98.41    3.80   0
   5  17  -1  167.42    6.61   0
   6  -9 -13   60.41    6.70   0
   6  -1  -4   93.17    3.47   0
   6  14  -1   12.14    3.12   0
   7  -9 -15   22.55    6.79   0
   7  -8 -13   66.21    6.92   0
   7  -7 -11  338.22    9.82   0
   7  15  -2   15.20    2.86   0
   8  -8 -15  104.65    8.23   0
   8  -7 -13    7.96    5.49   0
   8  -6 -11    7.35    5.52   0
   8  -5 -10   10.36    4.33   0
   8  15  -3   14.67    2.55   0
   9  -3  -9  167.57    6.95   0
   9   1  -6  420.94    6.43   0
  10  -6 -16   36.81    7.57   0
  10  -4 -12   37.81    6.41   0
  10  -3 -11   80.19    5.68   0
  10  -1  -9  195.93    6.20   0
  10   0  -8  149.96    5.81   0
  11  -5 -17    9.22    6.86   0
  11  -4 -15   32.00    7.04   0
  11  -3 -13   59.87    7.40   0
  11   0 -10   24.28    4.22   0
  11   1  -9    6.12    3.94   0
  12  -3 -16   71.08    7.62   0
  12  -1 -13   82.98    7.55   0
  12   0 -12   71.43    6.46   0
  12   1 -11  215.93    7.52   0
  13  -1 -17    9.91    6.02   0
  13   0 -15   69.27    6.99   0
  13   1 -14   23.57    5.32   0
  13   2 -13   46.01    4.97   0
  13   3 -12   29.67    4.62   0
  13   7 -10   23.70    2.80   0
 -14   0  -4   11.74    2.51   0
 -12   3  -1   16.66    3.71   0
 -11   4   0  230.84    6.01   0
 -10   6   1   33.42    4.07   0
 -10   7   1   44.62    4.78   0
  -9 -12 -13   60.15    4.73   0
  -8   3   1   53.50    3.13   0
  -8   8   2  242.55    6.82   0
  -7 -14 -17   28.94    6.13   0
  -7 -13 -14   39.09    5.98   0
  -6 -14 -16   -2.08    6.50   0
  -6 -13 -13  127.74    7.60   0
  -6 -12 -11   27.20    4.97   0
  -5 -14 -16   -0.52    6.43   0
  -5 -13 -13   60.45    6.16   0
  -5 -12 -11   14.47    4.50   0
  -5 -11  -9   15.56    4.81   0
  -4 -14 -16    3.54    6.33   0
  -4 -13 -13   85.50    6.87   0
  -4 -12 -11   11.84    4.45   0
  -4 -11  -9  212.12    6.96   0
  -3 -14 -16    0.18    6.51   0
  -3 -13 -13   57.40    6.86   0
  -3 -12 -11   48.04    4.90   0
  -2 -14 -16   -1.88    6.63   0
  -2 -13 -13  147.33    8.17   0
  -2 -12 -11   11.43    4.53   0
  -1 -14 -17   64.29    8.44   0
  -1 -14 -16   -1.40    7.15   0
  -1 -10  -8   12.90    4.05   0
   0 -14 -17   76.40    8.28   0
   0 -13 -14   63.79    7.54   0
   0 -12 -12  309.10    9.86   0
   0 -11 -10   19.49    4.92   0
   0  -9  -7   34.21    4.29   0
   0  -8  -6   53.71    4.36   0
   0  -6  -4    0.53    3.17   0
   0   7   2   37.56    3.45   0
   0  13   2  213.64    6.75   0
   0  14   2  192.72    6.59   0
   1 -13 -15   11.29    6.70   0
   1 -10  -9  133.99    6.43   0
   1  10   2   32.11    3.67   0
   2 -13 -16   56.27    8.15   0
   2 -12 -13    8.82    6.90   0
   2  -9  -8  257.36    7.50   0
   2  -8  -7   88.01    5.21   0
   2  -5  -4  429.72    6.64   0
   2   5   1   59.72    2.38   0
   2  15   1   87.14    5.17   0
   3  -9  -9  142.83    6.54   0
   3   8   1    1.17    2.59   0
   3  12   1   49.33    4.03   0
   3  13   1   84.55    4.57   0
   4 -12 -16   -1.16    7.09   0
   4  -9 -10    2.44    4.98   0
   4  15   0   -2.07    3.97   0
   5 -11 -15   10.08    7.73   0
   5 -10 -13   75.77    7.25   0
   5  -9 -11  137.72    7.76   0
   5  -7  -8   20.29    4.58   0
   5  -6  -7    3.15    3.88   0
   5  -5  -6   65.13    4.56   0
   6 -11 -17   21.45    7.10   0
   6 -10 -14   56.98    7.04   0
   6  -9 -12   22.56    5.90   0
   6  -5  -7   20.66    4.09   0
   6  -4  -6  256.47    6.30   0
   6  13  -1  131.88    4.25   0
   6  17  -2   91.42    4.93   0
   7 -10 -17  106.63    8.85   0
   7 -10 -16   21.16    6.84   0
   7  -9 -14  109.09    8.45   0
   7  -4  -7  123.03    5.13   0
   7  14  -2  101.73    4.03   0
   8  -9 -17   30.17    6.25   0
   8  -9 -16   14.79    6.70   0
   8  -8 -14   29.28    6.76   0
   8  -7 -12   31.23    6.16   0
   8  14  -3   52.63    3.01   0
   9  -8 -17   40.13    7.47   0
   9  -8 -16   21.36    7.00   0
   9  -7 -14   29.87    6.73   0
   9  -5 -11  268.50    8.90   0
   9  -4 -10  106.30    6.01   0
   9  -2  -8   62.36    4.38   0
   9  -1  -7   13.68    3.74   0
   9  14  -4    8.73    2.06   0
  10  -7 -17   13.21    7.27   0
  10  -6 -15  133.78    9.14   0
  10  -5 -13   23.27    6.64   0
  10  12  -5    4.82    1.61   0
  11  -5 -16   12.53    6.74   0
  11  -4 -14   66.34    7.43   0
  12  -4 -17   92.63    8.56   0
  12  -3 -15   19.38    7.49   0
  12  -2 -14    9.57    6.07   0
  12   2 -10   72.62    5.26   0
  13  -2 -18   10.99    6.57   0
  13  -2 -17   63.09    7.49   0
  13  -1 -16   53.03    6.67   0
  13   0 -14   37.91    6.30   0
  13   1 -13   10.35    5.55   0
  13   4 -11   40.51    4.30   0
 -12   1  -2  110.80    4.06   0
 -11  -9  -9   20.00    2.70   0
 -11   5   0   57.56    4.13   0
 -10   3   0   19.05    2.61   0
  -9 -13 -15   12.53    4.52   0
  -9 -10  -9   43.92    3.60   0
  -9   5   1  330.12    6.88   0
  -8 -14 -17   53.14    6.23   0
  -8 -11 -10   74.02    4.35   0
  -8  -9  -7   45.19    3.23   0
  -8  -6  -4  202.78    2.41   0
  -7 -14 -16    3.78    5.37   0
  -7 -13 -13   34.56    5.81   0
  -7 -12 -11   14.18    4.22   0
  -7 -10  -8   34.17    3.70   0
  -7   0   0    4.13    1.99   0
  -7   7   2  293.17    6.66   0
  -7   8   2  221.34    6.68   0
  -7   9   2  113.30    5.63   0
  -6 -14 -15   48.98    7.03   0
  -6 -11  -9  278.40    7.13   0
  -6   6   2   45.06    3.94   0
  -5 -14 -15   56.86    6.90   0
  -4 -14 -15   99.94    7.97   0
  -4  -8  -5  169.26    4.46   0
  -4   5   2  251.28    5.43   0
  -3 -14 -15   36.06    7.53   0
  -3  -8  -5  686.37    8.16   0
  -3   5   2   44.10    3.36   0
  -2 -11  -9  225.74    7.05   0
  -2   5   2  217.33    4.23   0
  -1 -14 -15   72.81    8.01   0
  -1 -13 -13   54.65    6.45   0
  -1 -12 -11   56.38    6.20   0
  -1 -11  -9    8.06    4.33   0
  -1  13   2  167.61    6.18   0
   0 -14 -16   -2.87    6.81   0
   0 -10  -8  745.16   11.11   0
   0  -2  -1  231.16    2.80   0
   0   8   2  358.50    6.32   0
   0   9   2    3.15    3.17   0
   0  10   2 1794.96   13.96   0
   0  11   2   13.85    3.68   0
   0  12   2  308.47    7.10   0
   1 -14 -17   72.11    7.92   0
   1 -13 -14   53.52    7.48   0
   1 -12 -12   53.46    6.57   0
   1  -8  -6   66.60    4.68   0
   1  -7  -5  148.14    5.21   0
   2 -11 -11  350.04    9.97   0
   2 -10  -9   13.06    4.66   0
   2  14   1   67.98    4.70   0
   3 -13 -16  120.92    8.31   0
   3 -12 -14    2.68    6.24   0
   3 -10 -10   18.37    5.62   0
   3   9   1  186.89    4.15   0
   3  10   1   27.91    2.66   0
   3  11   1   43.54    3.15   0
   4 -12 -15   12.89    7.89   0
   4  -7  -7  168.17    6.18   0
   5 -11 -14  202.14   10.35   0
   5 -10 -12   28.98    6.24   0
   5  -8  -9   37.92    4.94   0
   5  -4  -5   48.56    4.04   0
   5  16  -1   13.12    3.52   0
   6 -11 -16   -9.40    6.86   0
   6  -7  -9   77.93    5.81   0
   6  -3  -5   64.23    3.93   0
   6  12  -1   61.35    3.07   0
   7 -10 -15  119.51    8.33   0
   7  -9 -13   38.25    7.14   0
   7  -7 -10   38.75    5.81   0
   7  -6  -9   51.69    5.26   0
   7   0  -4   35.87    3.00   0
   7  17  -3   71.79    4.37   0
   8  -9 -15   33.73    6.98   0
   8  -8 -13   23.97    6.71   0
   8  -5  -9   45.11    4.89   0
   8  -4  -8   40.57    4.49   0
   8  -3  -7   43.65    4.68   0
   8   0  -5   25.90    3.07   0
   9  -6 -12  193.91    8.27   0
   9   5  -4    3.48    1.24   0
  10  -7 -16   87.35    8.33   0
  10  -6 -14   28.30    7.04   0
  10  -4 -11   12.83    5.41   0
  10  -3 -10    5.80    5.00   0
  10   1  -7   38.89    3.36   0
  10   3  -6  144.26    3.86   0
  10   6  -5  217.11    2.95   0
  11  -6 -17    4.52    7.52   0
  11  -5 -15   23.69    6.66   0
  11  -4 -13   30.04    7.11   0
  11  -3 -12   40.69    5.91   0
  11  -2 -11   36.23    5.07   0
  11  -1 -10   34.87    4.54   0
  11   2  -8   14.92    3.48   0
  11   8  -6   31.25    1.38   0
  12  -4 -16   13.35    6.72   0
  12  -2 -13   18.01    6.68   0
  12  -1 -12   30.85    6.16   0
  12   0 -11   52.64    5.58   0
  12   6  -8   28.97    2.79   0
  13  -2 -16   26.72    6.31   0
  13  -1 -15   25.22    5.87   0
  13   2 -12   56.60    5.18   0
  14   0 -17    7.08    6.15   0
  14   1 -16    5.73    4.90   0
  14   2 -15   26.82    4.66   0
 -14   3  -3   44.41    3.75   0
 -12   4  -1   88.35    4.84   0
 -11   2  -1   20.31    2.41   0
 -11   6   0   85.64    5.08   0
 -10 -11 -11   72.73    4.50   0
  -9 -13 -14   47.16    5.51   0
  -9 -12 -12   12.38    4.05   0
  -9   2   0  325.25    5.28   0
  -9   6   1   62.19    4.30   0
  -9   7   1  241.78    7.16   0
  -8 -14 -16    2.48    5.47   0
  -8   1   0   12.03    2.36   0
  -8   4   1   82.11    3.97   0
  -7 -14 -15   54.11    6.77   0
  -7 -11  -9    5.06    3.60   0
  -7   3   1  160.75    4.24   0
  -6 -15 -18   60.70    7.05   0
  -6 -13 -12   34.09    5.80   0
  -6   7   2  363.25    7.15   0
  -6   8   2  169.64    5.88   0
  -6  10   2  331.75    7.98   0
  -5 -15 -17   16.07    7.06   0
  -5 -14 -14   25.44    6.88   0
  -5 -13 -12   25.95    5.10   0
  -5 -12 -10   81.15    5.90   0
  -5  -9  -6  295.87    5.73   0
  -5  -8  -5  368.38    5.50   0
  -4 -15 -17   16.75    6.32   0
  -4 -14 -14   35.02    6.83   0
  -4 -13 -12   20.10    5.47   0
  -4 -12 -10  243.80    7.35   0
  -4 -10  -7   51.58    4.26   0
  -3 -15 -17   18.06    6.58   0
  -3 -14 -14   32.56    7.14   0
  -3 -13 -12   23.61    5.50   0
  -3 -10  -7  239.63    6.47   0
  -3  -9  -6  392.42    6.68   0
  -3  -7  -4   73.62    3.20   0
  -2 -15 -17    4.57    7.21   0
  -2 -14 -14   17.78    6.91   0
  -2 -13 -12   14.63    5.28   0
  -2  -9  -6  209.27    5.57   0
  -2  -8  -5  117.31    4.26   0
  -2  -7  -4  644.22    7.48   0
  -2   6   2  103.34    3.99   0
  -2  12   2  318.49    7.60   0
  -1 -13 -12   52.94    6.18   0
  -1   7   2  785.67    8.40   0
  -1  11   2  335.29    7.24   0
   0 -14 -15   42.94    6.87   0
   0 -11  -9  200.51    7.32   0
   1 -14 -16    1.06    6.34   0
   1 -13 -13   58.81    6.82   0
   1  -9  -7   78.49    5.15   0
   1  -6  -4  107.65    4.49   0
   1   4   1  530.12    4.84   0
   2 -12 -12  257.16    9.98   0
   2   6   1  425.12    5.14   0
   2  13   1  216.04    6.03   0
   3 -13 -15    2.24    7.18   0
   3 -12 -13  104.58    8.23   0
   3 -11 -11   22.21    5.86   0
   3  -9  -8  142.95    6.35   0
   3  -6  -5   46.67    4.38   0
   4 -12 -14  106.38    8.90   0
   4 -11 -12   28.90    6.27   0
   4  -9  -9  224.05    7.74   0
   4  13   0   25.99    3.99   0
   5 -11 -13   23.43    6.62   0
   5  15  -1  143.47    5.35   0
   6 -11 -15   20.82    7.52   0
   6 -10 -13   39.01    7.34   0
   6  -9 -11  177.46    8.36   0
   6  10  -1   61.36    2.87   0
   6  11  -1  403.98    5.49   0
   6  16  -2    7.73    3.32   0
   7  -8 -11   67.00    6.67   0
   7  -2  -5  482.77    7.13   0
   7  13  -2  133.20    4.02   0
   8  -9 -14   64.54    6.77   0
   8  -7 -11   65.67    6.44   0
   8  -2  -6   64.32    4.45   0
   8  13  -3  107.17    3.46   0
   9  -7 -13   83.81    7.67   0
   9  -5 -10   85.52    6.15   0
   9  -4  -9   29.60    4.46   0
   9  -3  -8  119.71    5.88   0
   9   0  -6  186.54    5.07   0
   9   2  -5  200.95    4.11   0
   9  13  -4  120.18    3.26   0
  10  -7 -15   25.14    6.80   0
  10  -6 -13   74.49    7.19   0
  10  -5 -12   24.81    5.84   0
  10  -1  -8   31.37    3.50   0
  11  -6 -16    2.79    6.76   0
  11  -5 -14   30.01    7.22   0
  11   0  -9   51.82    4.41   0
  12  -5 -17   15.55    7.28   0
  12  -4 -15   78.99    8.17   0
  12  -3 -14   88.00    7.30   0
  12   1 -10  100.30    5.48   0
  13  -3 -17   10.69    6.41   0
  13  -1 -14   30.33    6.36   0
  13   0 -13   12.13    5.83   0
  13   1 -12   33.40    5.30   0
  13   3 -11   58.08    4.55   0
  14   0 -16   -1.00    5.44   0
  14   1 -15    8.98    5.41   0
  14   2 -14   10.18    4.64   0
 -13  -4  -6   28.71    1.67   0
 -13  -1  -4   98.39    3.35   0
 -13   1  -3   27.31    2.96   0
 -13   4  -2   76.40    4.78   0
 -12   5  -1    6.73    3.42   0
 -11  -2  -3  135.03    3.07   0
 -11   0  -2    7.93    2.45   0
 -10  -9  -8   58.48    3.07   0
 -10  -3  -3   59.69    1.83   0
 -10   1  -1  453.85    6.12   0
 -10   4   0  106.33    4.59   0
  -9 -11 -10    7.19    3.41   0
  -9   8   1  128.61    5.75   0
  -8 -14 -15   52.46    6.68   0
  -8 -13 -13   47.52    5.08   0
  -8 -12 -11   20.26    4.40   0
  -8 -10  -8  153.69    4.57   0
  -8   5   1    1.34    3.06   0
  -7 -15 -18    5.09    5.84   0
  -7 -13 -12   18.60    5.27   0
  -6 -15 -17   -0.12    5.73   0
  -6 -14 -14   28.52    6.01   0
  -6 -12 -10  254.27    7.57   0
  -5 -15 -16    7.71    6.85   0
  -5 -10  -7  280.00    5.89   0
  -5   2   1  276.57    4.32   0
  -5   7   2  381.35    6.98   0
  -5   8   2  403.11    7.43   0
  -5   9   2   26.48    3.76   0
  -5  10   2    3.59    4.61   0
  -4 -15 -16  133.31    8.56   0
  -4 -11  -8    6.13    4.11   0
  -4   7   2  122.91    4.61   0
  -3 -15 -16   27.23    7.15   0
  -3 -14 -13   11.86    7.19   0
  -3 -11  -8  131.53    6.01   0
  -3   6   2  982.59    8.95   0
  -3  11   2  266.35    6.95   0
  -2 -15 -16  130.79    9.33   0
  -2 -10  -7    5.66    3.53   0
  -2   2   1   10.93    2.75   0
  -2   8   2   55.16    3.80   0
  -2   9   2  123.85    4.75   0
  -2  10   2  650.28    9.13   0
  -2  11   2    7.15    4.08   0
  -1 -15 -17   17.11    7.30   0
  -1 -12 -10   24.20    4.80   0
  -1 -10  -7  327.50    7.96   0
  -1  -9  -6  548.72    8.48   0
  -1  -8  -5  189.16    5.28   0
  -1  -7  -4  366.32    6.48   0
  -1   8   2  367.53    6.05   0
  -1   9   2  102.75    4.54   0
  -1  10   2   19.40    3.77   0
   0 -13 -12   56.03    6.57   0
   0   3   1    8.55    2.56   0
   1 -14 -15   64.51    7.58   0
   1 -12 -11   56.21    6.40   0
   1 -11  -9   11.61    4.70   0
   1 -10  -8   13.98    4.51   0
   1  14   1   15.61    3.93   0
   2 -14 -16   -0.33    6.60   0
   2 -11 -10   18.02    4.53   0
   2  -8  -6   38.70    4.50   0
   3 -13 -14  112.01    8.65   0
   3 -12 -12   39.68    6.54   0
   3 -10  -9  151.75    6.79   0
   3  -5  -4   -2.13    3.62   0
   3  15   0   33.23    4.61   0
   4 -13 -16   74.15    8.45   0
   4 -12 -13   25.55    6.79   0
   4 -10 -10  468.95   11.10   0
   4  12   0  203.73    5.05   0
   5 -12 -15  192.47   10.24   0
   5  -7  -7   18.52    4.48   0
   6 -12 -16    8.47    6.16   0
   6 -11 -14    4.56    7.51   0
   6 -10 -12  115.02    7.82   0
   6  -8  -9   35.04    5.22   0
   6  -7  -8  213.38    7.15   0
   6  -6  -7  183.76    6.31   0
   6  -2  -4  184.43    4.59   0
   7  -9 -12   10.07    5.79   0
   7  -7  -9  221.95    7.63   0
   7  12  -2   22.36    2.73   0
   7  16  -3    5.13    2.94   0
   8 -10 -16    6.29    6.47   0
   8  -8 -12   89.06    7.05   0
   8  16  -4   46.47    3.40   0
   9  -9 -16   86.55    8.19   0
   9  -7 -12   72.18    6.74   0
   9  -6 -11   36.29    6.06   0
   9  -2  -7  126.20    5.41   0
  10  -8 -16    5.04    6.43   0
  10  -7 -14   48.77    7.35   0
  10  -4 -10   24.38    5.29   0
  10   0  -7   63.30    4.29   0
  10   2  -6   57.91    3.48   0
  10  11  -5    1.33    1.47   0
  11  -6 -15   -2.26    6.27   0
  11  -4 -12   98.96    7.19   0
  11  -3 -11   59.84    6.19   0
  11   1  -8   92.61    4.70   0
  11   3  -7   13.67    3.12   0
  11   7  -6   51.96    1.90   0
  12  -5 -16   95.10    8.29   0
  12  -3 -13   37.18    6.89   0
  12  -2 -12   72.04    5.96   0
  12  -1 -11  241.82    8.18   0
  12   2  -9   40.93    4.17   0
  13  -3 -16   32.66    6.59   0
  13  -2 -15   76.71    7.19   0
  13   2 -11   31.12    4.36   0
  13   4 -10   90.69    4.62   0
  14  -1 -17    7.21    5.29   0
  14   3 -13   22.24    4.89   0
 -14  -1  -5   14.27    2.27   0
 -14   1  -4   10.47    2.85   0
 -14   4  -3   55.07    4.13   0
 -13   5  -2   71.20    4.63   0
 -12   2  -2   75.33    4.20   0
 -11 -10 -10   18.87    2.81   0
 -10 -12 -12   95.64    5.22   0
 -10 -10  -9   40.35    3.34   0
 -10  -1  -2   68.12    2.71   0
 -10   5   0   89.25    4.29   0
 -10   6   0    2.47    4.25   0
  -9   3   0   83.68    3.47   0
  -8 -11  -9  136.68    5.13   0
  -8  -1  -1  619.21    5.20   0
  -8   7   1  127.55    5.50   0
  -8   8   1   79.58    5.66   0
  -7 -15 -17   13.61    5.80   0
  -7 -14 -14   20.42    5.42   0
  -7 -12 -10   63.74    4.82   0
  -7   4   1  121.46    4.25   0
  -6 -15 -16  111.54    8.13   0
  -6 -10  -7   24.67    3.42   0
  -6   0   0 1959.95    8.81   0
  -5 -14 -13   21.25    6.14   0
  -5 -13 -11   63.32    5.35   0
  -5 -11  -8  167.82    5.56   0
  -4 -15 -15   21.96    6.36   0
  -4 -14 -13   85.39    7.25   0
  -4 -13 -11  187.91    7.55   0
  -4   8   2  130.76    4.25   0
  -3 -15 -15   14.80    6.64   0
  -3   2   1  711.47    5.99   0
  -3   8   2  505.57    7.68   0
  -2 -15 -15    7.01    6.64   0
  -2 -14 -13  127.94    8.39   0
  -2 -11  -8   41.61    4.62   0
  -1 -15 -16   19.90    6.52   0
  -1 -14 -13   33.02    6.93   0
  -1 -13 -11   34.91    5.76   0
  -1 -11  -8  198.53    6.73   0
   0 -10  -7   64.94    4.94   0
   0  -8  -5  596.84    8.40   0
   0  14   1   20.53    4.34   0
   1 -14 -14   62.77    7.63   0
   1  13   1  236.91    6.69   0
   2 -13 -13  151.13    8.48   0
   2  -7  -5   36.11    3.28   0
   2  -6  -4    5.99    3.65   0
   2   7   1  114.41    3.34   0
   2   9   1  814.16    8.47   0
   2  10   1    3.97    2.79   0
   3 -11 -10   13.50    5.79   0
   3  14   0  313.03    7.18   0
   4 -13 -15    6.93    7.26   0
   4 -11 -11  297.64    9.77   0
   4  -7  -6  545.50    9.05   0
   4  -3  -3  610.27    6.84   0
   4   6   0  131.72    2.58   0
   4  11   0   81.42    3.62   0
   4  16  -1   14.22    3.88   0
   5 -13 -16   89.69    8.45   0
   5 -11 -12   13.08    6.10   0
   5  -9  -9  115.72    6.48   0
   5  -8  -8  145.25    5.69   0
   5  -6  -6   46.61    4.45   0
   5  -5  -5   18.84    3.86   0
   5  14  -1   44.55    3.29   0
   6 -12 -15   34.90    7.06   0
   6 -11 -13  116.31    8.59   0
   6  -9 -10   39.12    6.39   0
   6  15  -2   21.19    3.40   0
   7  -9 -11  121.88    8.28   0
   7  -4  -6   70.13    4.39   0
   7  11  -2  112.32    3.32   0
   8 -10 -15   36.77    7.54   0
   8  -9 -13   43.55    7.20   0
   8  -7 -10   44.49    6.16   0
   8  -6  -9   86.38    6.32   0
   8  -5  -8  192.53    6.69   0
   8  -4  -7  342.71    7.63   0
   8  -1  -5   24.57    3.35   0
   8  12  -3   28.50    2.48   0
   9  -9 -15   19.41    6.56   0
   9  -8 -13   58.56    7.32   0
   9  12  -4   46.91    2.37   0
  10  -8 -15   53.47    7.83   0
  10  -6 -12   16.15    6.68   0
  10  -5 -11   -3.64    5.10   0
  10  -3  -9  162.66    6.15   0
  10  -2  -8   80.22    5.11   0
  11  -7 -16   37.48    7.34   0
  11  -6 -14   54.07    7.34   0
  11  -5 -13   82.63    7.58   0
  12  -5 -15   54.32    7.62   0
  12  -4 -14   39.99    6.89   0
  12   0 -10  152.59    6.44   0
  13  -4 -17   16.65    6.15   0
  13  -3 -15   22.80    6.98   0
  13  -2 -14   21.67    6.03   0
  13  -1 -13   14.09    5.42   0
  13   0 -12   24.25    5.87   0
  14  -2 -17   18.63    6.40   0
  14  -1 -16   -5.58    5.40   0
  14   0 -15    3.99    4.62   0
  14   1 -14   13.88    4.48   0
  14   2 -13   12.79    4.71   0
 -13   2  -3   98.16    4.43   0
 -11   4  -1   98.63    5.08   0
 -10   7   0    9.92    3.89   0
  -9 -12 -11    5.71    3.79   0
  -9  -2  -2   60.74    2.07   0
  -9   4   0  327.41    6.77   0
  -8 -14 -14   29.48    5.32   0
  -8 -13 -12   54.23    5.31   0
  -8   2   0  473.71    6.25   0
  -7 -15 -16    9.32    5.18   0
  -7  -9  -6  320.00    5.38   0
  -7   1   0   -0.38    2.18   0
  -7   5   1  228.41    5.56   0
  -6 -15 -15    8.98    6.31   0
  -6 -14 -13   33.79    5.72   0
  -6 -13 -11  185.39    7.06   0
  -6 -11  -8   15.58    3.78   0
  -6   4   1  104.78    4.53   0
  -5 -15 -15   37.03    6.32   0
  -5 -12  -9   59.78    5.46   0
  -5   3   1  238.02    5.19   0
  -4 -16 -17   73.87    8.22   0
  -4 -14 -12   69.53    7.16   0
  -4 -12  -9    9.60    4.15   0
  -3 -15 -14   32.85    7.50   0
  -3 -12  -9   87.42    5.23   0
  -2 -14 -12  132.94    8.53   0
  -2 -12  -9   18.07    4.55   0
  -1 -15 -15   12.43    6.70   0
  -1 -12  -9  124.89    6.32   0
   0 -15 -15   11.90    6.82   0
   0 -14 -13  111.20    8.12   0
   0 -13 -11  277.35    9.23   0
   0 -11  -8    2.21    4.35   0
   0  -7  -4  314.36    6.08   0
   0  13   1  356.87    7.78   0
   1 -15 -16   20.72    7.06   0
   1 -12 -10   22.91    6.05   0
   1  -9  -6  566.84    9.08   0
   1   5   1 1733.40    8.99   0
   1  12   1   25.71    3.47   0
   2 -14 -14   20.21    6.82   0
   2 -13 -12   11.97    6.11   0
   2  -1  -1 2074.27    7.09   0
   2  15   0    2.15    3.76   0
   3 -14 -15   42.00    7.58   0
   3 -13 -13   46.92    7.65   0
   3 -12 -11   36.86    6.43   0
   3  -8  -6   45.79    4.79   0
   3  -4  -3  493.27    6.53   0
   3  13   0   26.66    4.34   0
   4 -13 -14   81.72    8.66   0
   4 -12 -12  313.74   11.21   0
   4 -10  -9   38.15    5.51   0
   4  -6  -5  387.14    7.46   0
   4   7   0    1.26    1.90   0
   4  10   0  696.95    7.38   0
   4  15  -1   20.13    4.31   0
   5 -12 -13  123.15    9.45   0
   5 -10 -10    3.84    5.66   0
   5  13  -1  111.76    4.40   0
   6 -10 -11    6.16    5.89   0
   6  -4  -5  468.90    7.64   0
   6  17  -3   14.17    4.00   0
   7 -10 -12   17.87    6.71   0
   7  -1  -4  454.28    6.11   0
   7  10  -2   33.35    2.29   0
   7  15  -3   20.08    3.24   0
   8 -10 -14   27.43    6.94   0
   8  -9 -12    4.24    6.34   0
   8  -8 -11    6.87    5.64   0
   8  -3  -6  164.29    5.73   0
   9 -10 -16   17.11    7.06   0
   9  -9 -14   78.26    7.90   0
   9  -7 -11  295.36    9.91   0
   9  -6 -10  169.66    7.70   0
   9  -5  -9  344.89    8.62   0
   9  -4  -8  119.21    5.63   0
   9  -1  -6  423.17    6.95   0
   9   1  -5   71.31    3.28   0
  10  -9 -16   24.36    7.56   0
  10  -8 -14   10.41    6.03   0
  10  -7 -13   41.84    7.15   0
  11  -7 -15   17.78    7.21   0
  11  -4 -11   35.39    5.93   0
  11  -3 -10    9.65    5.69   0
  11   0  -8  109.80    5.26   0
  11   2  -7   97.24    4.16   0
  12  -6 -16   23.28    6.97   0
  12  -3 -12   30.91    5.79   0
  12  -2 -11   39.37    5.87   0
  12   1  -9   86.27    4.82   0
  13  -4 -16   18.21    6.34   0
  13   1 -11    9.60    4.24   0
  13   3 -10   14.47    3.60   0
  14  -2 -16   -7.95    6.36   0
  14  -1 -15    6.38    5.80   0
  14   0 -14    6.87    5.33   0
  14   3 -12   20.79    4.20   0
 -12  -2  -4    7.55    2.15   0
 -12   0  -3   55.11    3.17   0
 -12   3  -2   23.15    3.22   0
 -11   1  -2   54.61    3.07   0
 -11   5  -1  281.27    6.81   0
 -11   6  -1  127.31    5.88   0
 -10 -11 -10   41.91    3.78   0
 -10   2  -1    2.93    1.95   0
  -9 -10  -8   10.28    3.14   0
  -9   5   0  178.24    5.83   0
  -8 -12 -10  204.28    6.45   0
  -7 -15 -15   12.71    5.99   0
  -7 -14 -13   11.90    5.15   0
  -7 -13 -11   49.24    5.16   0
  -7 -10  -7  229.07    5.27   0
  -7   6   1   15.79    3.60   0
  -7   7   1  369.30    7.36   0
  -7   8   1   42.32    4.56   0
  -7   9   1  150.81    6.18   0
  -6 -16 -17   75.16    7.64   0
  -6 -12  -9   33.42    4.57   0
  -5 -16 -17   -8.56    6.20   0
  -5 -15 -14   24.35    6.22   0
  -5 -14 -12   84.62    6.78   0
  -4 -16 -16   13.80    6.67   0
  -4 -15 -14   68.02    7.16   0
  -3 -16 -16    0.43    6.41   0
  -3 -13 -10    1.24    4.31   0
  -2 -16 -16   -7.65    6.03   0
  -2 -15 -14  115.79    8.96   0
  -2 -13 -10   14.09    5.14   0
  -2  -3  -1   24.83    1.53   0
  -1 -15 -14    5.49    6.65   0
  -1 -14 -12  100.09    7.36   0
  -1 -13 -10   11.78    5.39   0
  -1   3   1  968.90    6.53   0
  -1  13   1  240.95    7.05   0
   0 -14 -12  127.10    8.13   0
   0 -12  -9   -1.12    4.41   0
   0   4   1  152.44    3.76   0
   0  12   1    8.37    3.47   0
   1 -15 -15   12.25    6.66   0
   1 -14 -13   36.79    6.30   0
   1 -13 -11   24.14    6.02   0
   1 -10  -7  298.31    7.85   0
   1  -8  -5  177.24    5.68   0
   1   6   1    9.42    3.25   0
   1  11   1    2.74    3.24   0
   2  -5  -3   16.71    3.50   0
   2  14   0  147.20    5.59   0
   3 -13 -12   11.44    6.80   0
   3  -7  -5   30.25    4.33   0
   4 -14 -15   80.61    7.98   0
   4 -11 -10    9.31    6.03   0
   4  -5  -4 1102.42   10.41   0
   4   8   0  209.17    3.90   0
   5 -13 -14   88.01    8.32   0
   5 -11 -11    0.25    5.76   0
   5  -8  -7  191.91    6.90   0
   6 -12 -14   33.61    7.22   0
   6 -11 -12   26.12    7.11   0
   6  -9  -9  273.69    9.10   0
   6  -8  -8   45.93    5.33   0
   6  -7  -7   95.45    5.58   0
   6  14  -2  132.08    4.33   0
   7 -12 -15  134.16    9.48   0
   7 -11 -13   27.35    7.21   0
   7  -9 -10   31.24    5.92   0
   7  -8  -9   15.69    4.83   0
   7  -7  -8   54.31    5.32   0
   7  -6  -7   32.43    4.51   0
   7  -3  -5   22.38    3.24   0
   7  17  -4    5.50    3.57   0
   8 -11 -15   12.97    7.08   0
   8 -10 -13   21.17    6.88   0
   8  -6  -8   18.29    5.44   0
   8  11  -3  123.70    3.11   0
   8  15  -4   91.89    3.64   0
   9 -10 -15   74.42    7.88   0
   9  -9 -13   29.98    6.77   0
  10  -9 -15   11.76    6.44   0
  10  -7 -12   22.62    6.25   0
  10  -5 -10   25.97    4.93   0
  10  -4  -9   60.04    4.88   0
  10  -1  -7   41.36    3.53   0
  10   1  -6    5.58    2.92   0
  11  -8 -16   17.62    7.35   0
  11  -6 -13   45.72    7.33   0
  11  -2  -9   23.06    4.53   0
  12  -6 -15  100.60    8.44   0
  12  -5 -14   64.69    7.69   0
  12  -1 -10  101.57    5.66   0
  12   3  -8   40.16    3.69   0
  13  -4 -15   17.24    6.26   0
  13  -3 -14   18.11    6.20   0
  13  -2 -13   25.85    6.05   0
  13  -1 -12   41.25    5.33   0
  13   2 -10   24.56    3.90   0
  13   6  -9  111.79    3.87   0
  14  -3 -17    7.91    6.66   0
  14   1 -13   26.61    5.05   0
 -14   0  -5    1.70    2.46   0
 -14   3  -4   57.46    4.39   0
 -13  -2  -5   87.88    3.19   0
 -13   0  -4   88.82    3.57   0
 -13   3  -3   38.74    3.46   0
 -12   4  -2   24.14    3.66   0
 -12   5  -2   15.48    4.25   0
 -10   3  -1   37.73    3.63   0
  -9 -13 -12   13.36    4.06   0
  -9 -11  -9    5.85    3.44   0
  -9  -7  -5   37.30    1.60   0
  -9   1  -1   19.08    2.45   0
  -9   6   0  347.08    7.32   0
  -9   7   0    3.47    3.83   0
  -9   8   0  230.64    6.86   0
  -8 -14 -13   56.06    5.93   0
  -8   3   0    3.44    2.41   0
  -7 -11  -8   93.10    4.21   0
  -6 -16 -16   10.42    6.39   0
  -6 -15 -14  109.33    7.52   0
  -6 -14 -12   52.80    5.57   0
  -6 -13 -10   15.31    4.55   0
  -6   6   1   80.64    4.36   0
  -6   7   1   64.36    4.45   0
  -6   8   1   22.47    3.86   0
  -6   9   1  425.42    8.09   0
  -5 -16 -16   -1.77    5.68   0
  -5 -13 -10   25.77    4.40   0
  -5  11   1   27.01    4.62   0
  -4 -15 -13   22.95    6.10   0
  -4 -14 -11   -6.67    5.74   0
  -4 -11  -7  102.60    5.03   0
  -4 -10  -6   19.07    3.05   0
  -4  -9  -5   12.81    3.05   0
  -4   3   1  177.55    4.17   0
  -3 -16 -15    3.53    6.76   0
  -3 -15 -13  137.82    8.89   0
  -3 -14 -11    7.88    5.31   0
  -3 -11  -7   18.49    3.59   0
  -3 -10  -6   12.51    3.33   0
  -3   3   1  184.17    4.26   0
  -3  12   1   55.33    4.98   0
  -2 -16 -15  130.26    9.39   0
  -2 -15 -13   20.95    7.07   0
  -2 -14 -11   11.40    5.61   0
  -2 -11  -7  157.28    5.79   0
  -2 -10  -6    2.25    3.36   0
  -2  -9  -5    3.70    3.08   0
  -2   3   1   31.55    3.07   0
  -2  12   1   45.70    4.71   0
  -1 -16 -16   23.49    7.22   0
  -1 -10  -6   64.38    4.50   0
  -1  12   1   27.36    4.27   0
   0 -13 -10   25.36    5.74   0
   0  11   1  492.64    7.99   0
   1 -15 -14    3.23    6.56   0
   1 -12  -9  139.46    6.84   0
   1  -7  -4  411.94    7.03   0
   1  -2  -1  142.48    2.97   0
   1   7   1  823.23    7.71   0
   1   8   1   46.30    3.43   0
   1   9   1  136.71    4.35   0
   2 -15 -15    2.17    6.70   0
   2 -13 -11  187.54    8.61   0
   2 -10  -7   13.07    4.34   0
   2  -9  -6  204.51    6.45   0
   2  -8  -5  104.00    5.19   0
   2  13   0   11.21    4.20   0
   3 -12 -10   11.82    5.94   0
   3  -6  -4  223.57    5.86   0
   4 -12 -11    6.42    5.86   0
   4 -10  -8  174.39    7.06   0
   4  -9  -7   47.00    4.97   0
   4  14  -1    3.29    3.32   0
   5 -12 -12   29.30    6.81   0
   5  -7  -6   27.05    4.46   0
   5  15  -2   10.73    3.75   0
   6 -13 -15   15.90    7.14   0
   6 -12 -13   51.13    8.45   0
   6 -10 -10  265.23    9.31   0
   6  -3  -4  370.35    6.36   0
   6  13  -2   41.97    3.18   0
   6  16  -3  115.19    5.04   0
   7 -12 -14   31.56    7.46   0
   7  -5  -6   20.67    3.85   0
   7   8  -2  234.29    2.97   0
   7  14  -3   17.84    2.74   0
   8 -11 -14    4.80    7.08   0
   8  -8 -10  119.49    7.35   0
   8  -5  -7   36.11    4.61   0
   8  -2  -5   87.68    4.43   0
   9 -10 -14   13.91    6.82   0
   9  -7 -10   20.84    5.54   0
   9  -6  -9   90.02    5.81   0
  10  -3  -8  155.09    5.85   0
  10  10  -5   35.06    1.60   0
  11  -8 -15   40.63    7.79   0
  11  -5 -11  179.29    8.12   0
  11  -4 -10  115.07    7.09   0
  11  -1  -8   89.64    5.31   0
  11   1  -7   23.28    3.68   0
  12  -7 -16   52.84    8.59   0
  12  -6 -14   29.21    7.50   0
  12  -5 -13   37.47    7.01   0
  12  -4 -12   31.76    6.12   0
  12  -3 -11   59.68    6.48   0
  13  -5 -16    5.77    6.32   0
  13  -4 -14   40.27    7.33   0
  13  -3 -13   32.59    6.78   0
  13   0 -11    6.48    4.27   0
  14  -3 -16   33.58    6.56   0
  14  -2 -15   19.58    5.61   0
  14  -1 -14    7.27    5.25   0
  14   0 -13    6.82    5.11   0
  14   2 -12   67.56    5.24   0
  14   4 -11   12.80    3.31   0
 -14   4  -4   13.81    4.20   0
 -13   4  -3   30.25    3.81   0
 -12   1  -3  107.55    4.02   0
 -11  -1  -3   62.85    2.82   0
 -11   2  -2   27.73    2.97   0
 -10 -12 -11   66.89    4.43   0
 -10   4  -1   40.14    3.86   0
  -8 -13 -11  102.64    5.54   0
  -8   4   0  209.41    5.23   0
  -7 -16 -16    8.67    5.77   0
  -7 -15 -14   16.44    5.28   0
  -7 -14 -12   69.47    5.71   0
  -7 -12  -9   28.36    3.71   0
  -6 -15 -13   16.45    6.22   0
  -6  -6  -3  457.92    3.81   0
  -5 -16 -15    4.21    6.06   0
  -5 -15 -13   74.30    6.83   0
  -5 -14 -11   12.95    4.66   0
  -5 -11  -7    8.18    3.56   0
  -5 -10  -6   34.11    2.98   0
  -5   5   1  670.27    8.12   0
  -5   9   1  132.27    5.20   0
  -5  10   1  113.34    5.48   0
  -4 -16 -15  163.54    9.40   0
  -4 -12  -8   50.94    4.13   0
  -4  -8  -4   42.89    3.08   0
  -4  -5  -2  254.40    3.01   0
  -4   4   1   40.42    3.38   0
  -4  10   1    8.18    4.01   0
  -4  11   1  597.92    9.93   0
  -3 -12  -8   29.43    4.24   0
  -3  -8  -4  290.11    5.17   0
  -2 -12  -8  266.38    7.48   0
  -2  11   1  528.25    8.91   0
  -1 -16 -15    2.82    6.72   0
  -1 -14 -11   16.62    5.41   0
  -1  -9  -5    2.37    3.41   0
  -1  -8  -4  244.22    5.98   0
  -1  -3  -1  936.83    5.03   0
  -1  11   1    3.66    3.41   0
   0 -16 -15  109.51    9.32   0
   0 -15 -13   21.26    6.53   0
   0 -14 -11   -1.49    5.55   0
   0 -11  -7  223.70    7.03   0
   0 -10  -6    7.49    3.81   0
   0   5   1    0.57    2.90   0
   0   9   1  292.85    6.09   0
   0  10   1   49.60    3.93   0
   1 -13 -10   15.27    5.77   0
   1  -6  -3  103.95    4.24   0
   1  14   0  190.05    6.27   0
   2 -12  -9   22.70    5.89   0
   3 -15 -15    9.86    6.77   0
   3 -14 -13   21.59    6.37   0
   3 -13 -11   44.75    6.60   0
   4 -14 -14   40.38    7.41   0
   4 -13 -12   34.85    7.42   0
   4 -11  -9  255.50    9.02   0
   4  13  -1  370.31    7.30   0
   4  16  -2    3.76    4.47   0
   5 -13 -13   76.11    8.53   0
   5 -12 -11   11.45    6.17   0
   5 -11 -10   19.20    5.19   0
   5  11  -1   21.07    2.66   0
   6 -13 -14   84.84    9.20   0
   6 -12 -12  172.50    9.15   0
   6 -11 -11  357.49   10.83   0
   6  -5  -5   25.29    3.87   0
   7 -11 -12   20.96    6.69   0
   7  -2  -4   72.74    3.64   0
   7  16  -4   26.76    3.31   0
   8 -12 -15    9.46    7.06   0
   8 -11 -13   78.03    8.73   0
   8  -4  -6   80.94    4.60   0
   8  10  -3  107.89    2.67   0
   8  14  -4   33.07    2.81   0
   9 -11 -15   19.90    7.06   0
   9  -4  -7   17.47    4.57   0
   9   0  -5  361.77    5.81   0
   9  14  -5   24.83    2.62   0
  10 -10 -15   17.58    7.84   0
  10  -9 -14    4.29    6.09   0
  10  -5  -9   24.91    4.91   0
  10  -2  -7  102.78    5.14   0
  10   0  -6   93.66    4.16   0
  11  -8 -14   58.68    7.87   0
  11  -7 -13   51.39    7.96   0
  12  -7 -15   25.50    7.19   0
  12  -2 -10   78.54    5.66   0
  13  -5 -15   10.83    6.32   0
  13  -2 -12   76.02    6.34   0
  13  -1 -11   17.22    5.72   0
  13   1 -10    8.40    4.27   0
  14  -3 -15   29.33    7.14   0
  14  -2 -14   11.05    5.86   0
  14   1 -12   34.55    5.34   0
  14   3 -11   26.56    3.98   0
 -14   1  -5   10.55    3.12   0
 -12  -8  -8   61.41    1.75   0
 -10   0  -2  674.14    6.91   0
 -10   5  -1   15.28    3.77   0
 -10   6  -1   28.99    4.60   0
 -10   7  -1   40.49    4.82   0
  -9 -12 -10    6.99    3.20   0
  -8 -15 -14   41.24    5.94   0
  -8 -14 -12   54.79    5.33   0
  -8 -11  -8   25.80    3.17   0
  -8 -10  -7   37.40    2.94   0
  -8  -9  -6  133.99    3.56   0
  -8   6   0   35.09    3.87   0
  -8   8   0   41.89    4.62   0
  -7 -13 -10    4.10    4.14   0
  -6 -16 -15   77.82    7.16   0
  -6 -14 -11    8.58    4.45   0
  -6 -11  -7   82.84    4.60   0
  -6 -10  -6   13.80    2.74   0
  -6   1   0   49.01    2.41   0
  -5 -13  -9   18.49    4.87   0
  -5 -12  -8   70.40    4.49   0
  -5   6   1   96.35    3.73   0
  -5   8   1  247.97    5.61   0
  -4 -16 -14   23.62    7.02   0
  -4 -15 -12   40.09    6.54   0
  -4 -13  -9  184.38    6.66   0
  -4   5   1   27.19    3.44   0
  -4   8   1  216.00    5.74   0
  -4   9   1  673.69    9.23   0
  -3 -16 -14   18.72    7.12   0
  -3 -15 -12    8.01    6.34   0
  -3 -13  -9   79.87    5.50   0
  -2 -16 -14    5.18    6.70   0
  -2 -15 -12   14.08    6.58   0
  -2   4   1   97.49    3.67   0
  -2  10   1    8.41    3.33   0
  -1 -15 -12    5.13    6.18   0
  -1 -13  -9  107.72    6.59   0
  -1   9   1  157.66    5.08   0
  -1  10   1   15.51    3.68   0
   0 -16 -14   -5.49    7.53   0
   0 -15 -12   37.14    7.02   0
   0 -13  -9  153.61    7.59   0
   0 -12  -8   92.54    5.86   0
   0  -8  -4  164.55    5.16   0
   0   6   1  448.22    6.01   0
   0   7   1  202.69    4.87   0
   0   8   1  112.56    4.25   0
   0  14   0  133.79    5.75   0
   1 -16 -15    3.84    6.70   0
   1 -15 -13  124.79    8.09   0
   1 -14 -11    5.40    5.70   0
   1 -10  -6   60.11    4.89   0
   1  13   0   -1.60    3.43   0
   2 -15 -13   31.27    6.58   0
   2 -13 -10   24.56    6.17   0
   2  -7  -4  774.75    8.94   0
   2  15  -1   88.41    5.84   0
   3 -14 -12   70.57    8.10   0
   3 -12  -9   91.69    7.09   0
   3 -10  -7  223.58    7.39   0
   3  -9  -6  363.94    8.19   0
   3  -8  -5  743.92   10.12   0
   3  -5  -3   73.08    4.10   0
   3  10   0  189.10    4.41   0
   3  14  -1   45.14    4.69   0
   4 -14 -13   78.03    8.70   0
   4 -12 -10  230.81    9.26   0
   4  -4  -3  198.87    5.01   0
   5 -14 -14   42.03    8.00   0
   5 -10  -8   -5.20    4.64   0
   5  -9  -7   57.94    5.39   0
   5  -5  -4   40.58    3.98   0
   5  10  -1  116.10    3.46   0
   5  14  -2  101.86    4.54   0
   6 -13 -13  135.86    9.28   0
   6 -11 -10   25.55    6.50   0
   6 -10  -9   39.80    6.38   0
   6  -9  -8   97.86    6.28   0
   6  -8  -7  165.82    6.83   0
   6  12  -2  264.58    5.09   0
   6  15  -3   19.45    3.43   0
   7 -12 -13  108.33    9.55   0
   7 -10 -10   21.62    6.05   0
   7  -9  -9   69.00    6.59   0
   7  -8  -8   37.37    5.08   0
   7  -7  -7  121.74    6.08   0
   7  -4  -5   81.37    4.36   0
   7  13  -3   28.63    2.92   0
   8 -12 -14   40.12    6.82   0
   8 -10 -11   25.33    6.16   0
   8  -9 -10   23.24    5.87   0
   8  -8  -9   28.34    5.96   0
   8   3  -3  230.10    3.04   0
   9 -11 -14  113.48    8.33   0
   9 -10 -13   51.65    6.67   0
   9  -8 -10   69.19    6.61   0
   9  10  -4   53.65    2.09   0
  10  -9 -13   64.15    7.39   0
  10  -4  -8   35.28    4.40   0
  11  -9 -15   11.98    6.84   0
  11  -7 -12   29.50    7.43   0
  11  -2  -8   18.74    4.50   0
  11   0  -7  200.53    5.98   0
  12  -7 -14   64.26    7.91   0
  12  -5 -12   11.11    6.51   0
  12  -4 -11   20.95    5.50   0
  12  -1  -9   74.82    5.51   0
  13  -5 -14   17.05    6.58   0
  13  -4 -13   38.03    6.66   0
  13  -3 -12   19.71    6.73   0
  13   0 -10    1.26    4.15   0
  13   3  -9   80.86    4.36   0
  14  -4 -16   18.51    6.42   0
  14  -1 -13   20.78    5.33   0
  14   0 -12   86.97    6.31   0
 -13  -5  -7   47.36    1.73   0
 -12  -5  -6  141.05    2.19   0
 -12   2  -3   86.26    4.37   0
 -11 -10  -9   51.89    3.06   0
 -11  -8  -7   32.67    1.69   0
 -11   4  -2   30.68    4.06   0
  -9 -13 -11   55.80    4.60   0
  -8 -12  -9   19.23    3.81   0
  -7 -16 -15    9.51    5.53   0
  -7 -15 -13   62.92    5.86   0
  -7   3   0  393.22    5.98   0
  -6 -16 -14    2.69    5.96   0
  -6 -12  -8   50.04    4.50   0
  -6  -9  -5   12.50    2.30   0
  -5 -17 -16    1.93    6.31   0
  -5 -16 -14   42.69    6.45   0
  -5 -15 -12    6.77    5.33   0
  -4 -17 -16   74.12    8.19   0
  -4 -14 -10  136.37    6.91   0
  -4   6   1   92.00    4.07   0
  -4   7   1  227.56    5.60   0
  -3 -16 -13   -4.27    6.66   0
  -3 -14 -10  157.99    7.50   0
  -3   5   1  516.50    6.59   0
  -3   6   1  289.88    5.59   0
  -3   7   1  850.95    9.13   0
  -3   8   1   10.36    3.26   0
  -2 -16 -13   91.63    8.23   0
  -2  -7  -3   22.13    2.80   0
  -2   5   1   51.11    3.37   0
  -2   9   1  767.64    8.99   0
  -1 -16 -13   12.71    7.26   0
  -1   5   1 1719.82    9.93   0
  -1   6   1    5.41    2.95   0
  -1   7   1  775.81    8.37   0
  -1  13   0    0.95    4.66   0
   0  13   0    9.43    3.55   0
   1 -15 -12    5.17    6.42   0
   1 -12  -8   30.54    5.09   0
   1  -9  -5    3.89    3.96   0
   2 -14 -11   13.64    6.70   0
   2 -11  -7  139.02    6.67   0
   2  11   0   -1.51    3.05   0
   3 -13 -10   -0.78    6.44   0
   3   8   0  493.81    5.98   0
   4 -15 -14   64.22    8.36   0
   4 -14 -12   59.99    8.08   0
   4 -11  -8   13.37    5.83   0
   4  -6  -4  200.56    5.88   0
   4  12  -1   11.50    3.15   0
   4  15  -2  129.71    5.83   0
   5 -14 -13   10.12    7.85   0
   5 -12 -10   80.09    7.12   0
   5   9  -1  129.36    3.51   0
   5  16  -3   10.32    3.92   0
   6 -12 -11   28.82    7.29   0
   6  -7  -6  308.43    7.67   0
   6  -4  -4  118.06    4.68   0
   6  -2  -3   28.54    2.93   0
   6  17  -4  168.67    5.83   0
   7 -13 -14   41.20    7.85   0
   7 -12 -12   23.96    7.83   0
   7 -11 -11    4.66    5.80   0
   7  -6  -6   15.99    4.20   0
   8 -11 -12   34.92    7.26   0
   8  -6  -7  302.78    7.91   0
   8   9  -3  158.42    2.69   0
   9 -10 -12   14.03    6.47   0
   9  -9 -11   81.81    7.65   0
   9  -6  -8   83.77    5.68   0
   9  -3  -6  160.80    5.34   0
   9  -1  -5   72.05    4.02   0
  10 -10 -14   10.87    6.39   0
  10  -8 -11   34.15    6.49   0
  10  -6  -9   45.92    6.27   0
  10  -3  -7   61.40    5.04   0
  10  -1  -6   13.12    3.20   0
  11  -8 -13   44.80    7.74   0
  12  -8 -15   37.09    8.07   0
  13  -6 -15   19.95    6.38   0
  13  -2 -11   25.53    5.26   0
  13   2  -9   45.21    4.08   0
  14  -4 -15   29.06    6.39   0
  14  -3 -14   39.83    6.44   0
  14  -2 -13   26.85    5.72   0
 -14   2  -5   11.81    3.27   0
 -13  -1  -5   58.79    3.15   0
 -13   2  -4   36.44    3.61   0
 -12  -1  -4   22.84    2.71   0
 -12   3  -3   79.66    4.72   0
 -11   5  -2    4.60    3.46   0
 -11   6  -2  191.63    6.22   0
 -10 -10  -8  117.58    3.67   0
  -9  -1  -2   46.96    2.35   0
  -9   3  -1  119.90    4.00   0
  -8 -15 -13   22.07    4.90   0
  -8 -13 -10   35.51    4.43   0
  -7 -11  -7   17.41    3.82   0
  -7   4   0  548.35    7.41   0
  -7   6   0  692.86    9.11   0
  -7   7   0  114.77    4.91   0
  -7   8   0  273.88    6.79   0
  -6 -17 -16   91.67    7.41   0
  -6 -15 -12   18.98    5.32   0
  -6 -13  -9  148.48    5.57   0
  -6   2   0  140.27    3.81   0
  -6  10   0  242.93    7.12   0
  -5 -17 -15   -9.84    6.62   0
  -5 -14 -10  131.86    6.46   0
  -4 -17 -15   -2.04    6.16   0
  -4 -16 -13   75.52    7.31   0
  -4 -15 -11   23.52    5.52   0
  -4   0   0 9839.18   16.21   0
  -3 -17 -15    3.58    6.28   0
  -3 -15 -11  223.39    8.51   0
  -3 -11  -6  404.01    7.51   0
  -2 -17 -15   -1.84    6.46   0
  -2 -15 -11   44.89    6.10   0
  -2 -13  -8   47.79    5.73   0
  -2 -12  -7   85.87    5.15   0
  -2 -11  -6    0.95    3.34   0
  -1 -17 -15   -2.47    7.11   0
  -1 -15 -11  169.51    8.84   0
  -1 -12  -7  375.55    8.53   0
  -1 -11  -6  676.47   10.13   0
   0 -17 -15    2.45    6.92   0
   0  -7  -3   39.09    3.61   0
   0  12   0  576.68    9.05   0
   1 -16 -13   15.64    5.79   0
   1  -8  -4  239.45    6.03   0
   2 -16 -14   -6.82    6.50   0
   2 -15 -12   15.04    6.61   0
   2 -12  -8  291.72    8.67   0
   2  -9  -5    2.52    3.94   0
   2  14  -1   68.60    4.68   0
   3 -14 -11   -3.50    6.43   0
   3  -7  -4   74.01    4.75   0
   3   5   0    1.02    1.71   0
   3   6   0 1347.69    7.60   0
   3   7   0    5.76    2.40   0
   3  13  -1   79.90    4.59   0
   4 -13 -10   12.77    6.10   0
   5 -15 -14   12.37    6.73   0
   5 -13 -11   49.69    7.71   0
   5  -7  -5   89.95    5.09   0
   5  13  -2  110.74    4.48   0
   6 -14 -14   32.18    7.10   0
   6 -13 -12   30.17    7.91   0
   6  -6  -5  604.15    9.28   0
   6  11  -2   24.82    2.86   0
   7 -13 -13   36.99    7.89   0
   7  -9  -8   53.82    6.26   0
   7  -5  -5   45.94    4.27   0
   7  -3  -4  169.55    4.86   0
   7  15  -4   10.58    3.03   0
   7  17  -5    0.83    3.54   0
   8 -12 -13   40.33    7.76   0
   8 -10 -10  166.88    8.38   0
   8  -8  -8  150.21    6.82   0
   8  -5  -6  379.20    8.08   0
   8  -1  -4   21.92    2.59   0
   9 -11 -13   33.22    7.29   0
   9  -5  -7  142.63    6.11   0
  10  -9 -12   35.41    6.17   0
  10  -5  -8  148.35    6.29   0
  11  -8 -12   98.95    8.07   0
  11  -7 -11  112.26    8.20   0
  11  -6 -10  162.80    8.44   0
  11  -1  -7   28.85    4.41   0
  11   2  -6   93.48    3.99   0
  12  -8 -14    4.40    6.74   0
  12  -7 -13   18.76    6.68   0
  12  -6 -12   18.49    6.53   0
  12  -4 -10    8.15    5.81   0
  12  -2  -9   42.49    4.79   0
  12   0  -8  105.01    5.25   0
  13  -7 -15   16.78    7.09   0
  13  -6 -14   31.49    6.50   0
  13  -5 -13   28.63    6.80   0
  13  -4 -12  110.91    7.68   0
  13  -3 -11   52.25    6.72   0
  13  -1 -10    5.85    4.83   0
  14  -5 -15   16.00    7.56   0
  14  -4 -14   11.79    6.38   0
  14  -1 -12   38.55    5.74   0
  14   1 -11   77.18    5.36   0
  15  -3 -16    7.46    6.22   0
  15  -2 -15   13.08    5.85   0
 -14   3  -5   43.74    4.24   0
 -13   3  -4   58.76    4.06   0
 -13   4  -4   24.04    4.33   0
 -12  -3  -5   38.67    2.32   0
 -11   0  -3  167.85    4.07   0
 -10 -12 -10   78.26    4.18   0
 -10  -2  -3   72.74    2.40   0
  -9 -14 -12   36.35    4.41   0
  -9 -11  -8  105.08    4.15   0
  -9   4  -1   21.14    3.21   0
  -9   6  -1   74.28    4.50   0
  -9   7  -1  253.15    6.84   0
  -9   8  -1  145.14    5.96   0
  -8 -14 -11    5.34    4.07   0
  -8   1  -1  655.46    6.67   0
  -7 -16 -14   44.61    5.62   0
  -7 -15 -12    6.39    5.08   0
  -7 -12  -8   36.89    3.92   0
  -7 -10  -6   10.98    2.59   0
  -6 -17 -15    9.40    6.16   0
  -6 -16 -13   38.97    6.56   0
  -6 -14 -10  123.17    6.17   0
  -6   9   0   61.04    4.69   0
  -5 -15 -11  147.23    7.85   0
  -5  -5  -2   18.75    1.28   0
  -5  10   0   29.59    4.65   0
  -5  11   0    6.21    4.17   0
  -4 -17 -14   81.69    7.94   0
  -4 -11  -6    2.20    2.78   0
  -4 -10  -5   37.85    3.62   0
  -4  11   0   87.72    5.28   0
  -3 -17 -14    3.09    5.88   0
  -3 -16 -12   88.45    8.02   0
  -3 -14  -9   63.50    5.68   0
  -3 -13  -8   68.29    4.84   0
  -3 -10  -5  563.55    8.00   0
  -3  12   0    2.41    4.14   0
  -2 -17 -14  104.14    8.65   0
  -2 -16 -12   -5.09    6.78   0
  -2 -14  -9   11.31    4.97   0
  -2  12   0  634.52    9.83   0
  -1 -17 -14   11.13    6.68   0
  -1 -16 -12  197.18    9.78   0
  -1 -14  -9    7.77    5.00   0
  -1 -13  -8  126.32    6.32   0
  -1  12   0    6.64    3.98   0
   0 -17 -14   80.01    8.96   0
   0 -16 -12    7.24    6.75   0
   0 -13  -8  170.08    7.00   0
   0 -12  -7   62.41    5.26   0
   0 -11  -6   38.48    4.61   0
   0 -10  -5   12.28    3.88   0
   1 -12  -7  385.12    9.20   0
   1  11   0   18.43    3.40   0
   2 -16 -13   91.89    8.12   0
   2 -14 -10  102.46    7.36   0
   2  -8  -4   15.48    4.11   0
   2  -2  -1    9.88    2.48   0
   3 -16 -14   27.83    7.54   0
   3 -15 -12   20.07    6.85   0
   3 -13  -9   80.37    6.92   0
   3 -12  -8   30.22    6.19   0
   3 -11  -7   19.34    4.99   0
   3 -10  -6   27.75    4.71   0
   3  -1  -1   61.19    2.38   0
   3  15  -2   -0.93    3.99   0
   4 -15 -13   14.80    6.86   0
   4 -14 -11    1.78    6.87   0
   4  -5  -3  171.41    5.15   0
   4  11  -1  584.24    7.20   0
   4  14  -2   91.26    5.14   0
   5 -11  -8  173.75    8.06   0
   5 -10  -7  272.20    8.38   0
   5  -6  -4   27.47    4.12   0
   5  -4  -3  360.27    6.26   0
   6 -14 -13   32.44    7.87   0
   6 -12 -10  242.12   10.27   0
   6 -11  -9  284.79    9.67   0
   6 -10  -8   53.49    5.38   0
   6  -8  -6   32.03    4.92   0
   6  14  -3   25.53    3.45   0
   6  16  -4   20.04    3.67   0
   7 -12 -11   14.53    6.90   0
   7 -11 -10   14.09    4.76   0
   7  -8  -7  152.79    6.67   0
   7  -7  -6   71.19    5.26   0
   7  12  -3  235.06    4.72   0
   8 -12 -12  200.75   10.22   0
   8 -11 -11  191.37    9.52   0
   8  -7  -7   89.07    5.75   0
   8  15  -5   14.38    3.20   0
   9 -12 -14   14.66    6.28   0
   9 -10 -11    1.63    6.33   0
   9  -9 -10    2.60    5.66   0
   9  -8  -9   43.09    6.05   0
   9  -7  -8   10.97    4.48   0
   9  -4  -6    2.03    3.42   0
   9  -2  -5  208.76    5.69   0
   9  13  -5   25.51    2.48   0
  10 -11 -14    7.66    6.51   0
  10  -8 -10  125.52    7.59   0
  10  -2  -6   65.51    4.47   0
  11 -10 -14   23.36    7.41   0
  11  -9 -13   33.10    7.49   0
  13  -6 -13   20.72    7.39   0
  13  -2 -10   16.54    5.50   0
  13   1  -9   34.70    3.86   0
  14  -3 -13   25.63    5.68   0
  14  -2 -12   59.49    6.91   0
  14   0 -11   40.78    5.48   0
  14   3 -10   21.53    3.69   0
  15  -3 -15   11.66    6.30   0
  15  -1 -14   26.82    5.28   0
  15   0 -13   20.69    5.06   0
 -13  -3  -6   42.98    2.48   0
 -12   0  -4    1.87    2.52   0
 -10   2  -2  116.48    3.79   0
  -9 -12  -9   34.04    3.56   0
  -9 -10  -7  161.39    4.16   0
  -7 -14 -10  129.60    6.26   0
  -6 -15 -11   18.54    5.14   0
  -6   3   0   33.15    2.94   0
  -6   6   0   30.24    3.77   0
  -6   7   0    2.04    3.53   0
  -6   8   0   82.02    4.63   0
  -5 -17 -14   -2.45    5.59   0
  -5 -16 -12   81.73    7.80   0
  -5 -13  -8  125.32    5.42   0
  -5   9   0    4.38    3.41   0
  -4 -14  -9   52.70    5.43   0
  -4  10   0  662.76    9.80   0
  -3 -15 -10    5.94    5.16   0
  -3  -9  -4  273.46    5.32   0
  -3  11   0    6.06    3.95   0
  -2 -17 -13   24.29    6.99   0
  -2 -15 -10   23.82    6.15   0
  -2  -9  -4  218.51    5.31   0
  -2  11   0   -5.70    3.95   0
  -1 -17 -13   68.63    8.48   0
  -1  -9  -4  534.61    7.85   0
  -1  11   0    9.58    3.73   0
   0 -15 -10   -6.33    5.26   0
   0 -14  -9   66.66    6.40   0
   0  -9  -4  281.79    6.36   0
   0  11   0    0.00    3.32   0
   0  14  -1   12.88    4.34   0
   1 -17 -14    4.98    6.47   0
   1 -16 -12  181.34    9.66   0
   1 -14  -9   13.23    5.86   0
   1 -13  -8  117.77    7.01   0
   1 -11  -6  638.35   10.50   0
   1 -10  -5  276.24    6.99   0
   1  10   0  369.09    6.70   0
   2 -15 -11   44.73    7.49   0
   3 -16 -13    3.40    6.73   0
   3 -14 -10  157.24    8.40   0
   3  -9  -5    0.65    4.16   0
   3  -6  -3   19.48    3.83   0
   3  12  -1   54.75    3.69   0
   4 -15 -12   30.27    7.85   0
   4 -13  -9  186.77    8.60   0
   4 -12  -8   44.50    6.46   0
   4 -11  -7   94.58    6.06   0
   4  -7  -4  621.14    9.08   0
   4  16  -3   93.10    4.96   0
   5 -15 -13   66.95    8.29   0
   5  -9  -6  296.95    8.00   0
   5  15  -3   45.36    4.01   0
   6 -14 -12   49.63    8.30   0
   6  -7  -5   32.92    4.52   0
   6  -5  -4  468.43    7.86   0
   6  -3  -3    9.14    2.96   0
   6  10  -2  332.67    5.09   0
   7 -14 -13   20.02    6.50   0
   7  -1  -3  379.67    5.42   0
   8  -4  -5  331.58    7.03   0
   8  -2  -4   39.08    3.66   0
   9 -12 -13   51.73    7.85   0
   9  -6  -7   14.96    4.41   0
   9   1  -4  307.66    4.84   0
  10 -11 -13   87.15    8.12   0
  10  -7  -9   38.87    5.60   0
  11  -9 -12   27.02    7.15   0
  11  -8 -11   39.54    6.82   0
  11  -7 -10   95.06    8.36   0
  11  -4  -8   58.69    4.98   0
  11  -2  -7   82.57    4.85   0
  12  -9 -14   20.08    7.58   0
  12  -6 -11    2.74    6.14   0
  12  -5 -10    5.93    5.32   0
  13  -7 -14   20.64    6.71   0
  13  -5 -12   32.30    6.91   0
  13  -4 -11   32.49    6.18   0
  13   0  -9    7.60    3.94   0
  13   5  -8   25.56    2.63   0
  14  -6 -15   70.71    7.70   0
  14  -5 -14   32.20    7.02   0
  14  -4 -13   36.71    6.35   0
  14  -1 -11   75.42    6.17   0
  14   2 -10   30.88    4.14   0
  15  -2 -14    9.98    5.09   0
 -13   0  -5  135.87    4.35   0
 -11   1  -3   60.06    3.22   0
 -10  -8  -6   46.76    1.78   0
 -10   3  -2   77.88    3.67   0
 -10   4  -2   30.89    3.61   0
 -10   6  -2   41.64    4.19   0
 -10   7  -2   63.67    4.78   0
  -9 -13 -10   18.75    3.55   0
  -9   0  -2   11.24    2.41   0
  -8 -15 -12   14.98    4.80   0
  -8 -12  -8   93.92    4.55   0
  -8   3  -1   46.87    3.48   0
  -8   7  -1  128.41    5.43   0
  -8   8  -1   70.46    5.17   0
  -7 -16 -13    0.51    4.89   0
  -7 -15 -11  138.08    6.88   0
  -7   0  -1   44.37    2.40   0
  -6 -17 -14   91.17    7.12   0
  -6 -16 -12   18.82    5.52   0
  -6 -13  -8   31.25    4.27   0
  -6 -12  -7   55.03    4.23   0
  -5 -15 -10   26.45    5.71   0
  -5 -14  -9   24.86    4.59   0
  -5   2   0  320.98    4.53   0
  -5   8   0  680.04    9.29   0
  -4 -18 -15   90.82    7.90   0
  -4 -17 -13   -2.00    6.08   0
  -4 -15 -10    4.88    4.63   0
  -4  -9  -4  158.62    4.34   0
  -4   9   0  105.53    4.64   0
  -3 -18 -15   16.18    7.08   0
  -3 -17 -13   65.67    7.91   0
  -3 -16 -11    8.51    6.07   0
  -3   0   0    3.51    1.79   0
  -2 -16 -11    6.48    6.69   0
  -2  10   0  143.76    5.13   0
  -1 -16 -11   -5.16    6.33   0
  -1  10   0  359.39    7.09   0
   0 -17 -13    8.52    7.14   0
   0 -16 -11    4.88    5.96   0
   0  10   0  325.50    6.52   0
   1 -17 -13   75.92    8.33   0
   1 -15 -10   -2.97    5.77   0
   1  -9  -4  596.67    8.81   0
   1   9   0    0.62    2.95   0
   1  13  -1  237.63    6.64   0
   2 -14  -9   24.71    5.79   0
   2 -13  -8   64.78    6.63   0
   2 -11  -6    1.54    4.37   0
   2 -10  -5  169.56    6.30   0
   2  -5  -2  159.87    4.63   0
   2   8   0  346.64    5.30   0
   2  15  -2   20.22    4.33   0
   3 -15 -11  210.77    9.37   0
   3  14  -2  170.23    6.12   0
   4 -16 -13   89.28    8.76   0
   4 -14 -10  141.44    8.89   0
   4 -10  -6   25.50    4.70   0
   4  -9  -5    8.36    4.30   0
   4   0  -1  257.20    3.12   0
   4  10  -1    8.81    2.17   0
   4  13  -2  110.56    5.11   0
   5 -15 -12    3.15    7.43   0
   5  -8  -5  392.10    8.37   0
   5   6  -1  103.07    2.24   0
   5  12  -2   38.38    2.83   0
   6 -15 -13    0.87    7.27   0
   6 -12  -9   43.78    6.54   0
   6 -11  -8    2.93    5.70   0
   6 -10  -7   22.48    5.13   0
   6  13  -3  113.87    4.25   0
   7 -13 -11   51.50    8.00   0
   7 -12 -10   57.77    7.68   0
   7  -9  -7   71.66    5.88   0
   7  -6  -5   44.68    4.32   0
   7  -4  -4  126.15    4.82   0
   7  14  -4    3.86    2.78   0
   7  16  -5    7.09    2.87   0
   8 -12 -11   24.65    7.16   0
   8  -8  -7  136.06    7.07   0
   8  12  -4   28.61    2.74   0
   9 -12 -12   -2.98    6.38   0
   9 -11 -11   -1.51    6.34   0
   9 -10 -10   18.39    6.57   0
   9  -9  -9   59.82    6.66   0
   9  -8  -8   71.12    6.39   0
   9  -3  -5  150.03    5.59   0
  10 -10 -11   13.07    5.86   0
  10   9  -5   17.32    1.47   0
  11 -10 -13   34.73    7.55   0
  11   0  -6   68.01    4.33   0
  12  -8 -12   16.94    7.19   0
  12  -4  -9   54.99    5.67   0
  12  -2  -8   60.72    5.27   0
  13  -8 -14   47.52    7.51   0
  13  -7 -13   45.56    7.34   0
  13  -6 -12   93.22    8.61   0
  13  -3 -10   14.58    4.83   0
  13  -1  -9   57.48    5.30   0
  14  -6 -14   24.85    6.69   0
  14  -3 -12   18.45    5.62   0
  14   1 -10   31.40    4.46   0
  15  -4 -15   10.66    5.55   0
  15  -3 -14   25.65    6.79   0
  15  -1 -13   22.89    4.85   0
 -14   1  -6   14.31    3.17   0
 -11   2  -3  135.60    4.63   0
 -11   3  -3   54.85    4.21   0
 -11   6  -3   45.36    4.87   0
 -10  -4  -4   62.07    1.77   0
  -9 -14 -11   10.39    3.76   0
  -8 -13  -9   82.82    4.78   0
  -8   4  -1   85.95    3.95   0
  -8   6  -1   69.53    4.34   0
  -7 -17 -14   -3.12    5.44   0
  -7   9  -1  153.13    6.04   0
  -6 -14  -9   20.75    4.46   0
  -6 -11  -6   10.48    3.13   0
  -5 -18 -15   15.84    5.91   0
  -5 -17 -13   56.74    6.79   0
  -5 -16 -11   13.55    6.28   0
  -5   3   0   14.55    2.81   0
  -5   5   0  122.15    5.05   0
  -5   6   0  672.68    8.52   0
  -5   7   0    0.77    3.25   0
  -4 -16 -11    2.26    5.47   0
  -4   8   0  204.18    5.61   0
  -3 -18 -14   23.05    6.44   0
  -3 -17 -12   10.48    6.34   0
  -3 -14  -8   87.37    6.12   0
  -3 -12  -6    1.45    3.37   0
  -3   9   0   15.11    3.26   0
  -2 -18 -14    5.21    6.98   0
  -2 -17 -12   15.73    7.40   0
  -2 -15  -9   49.93    6.82   0
  -2 -14  -8   81.17    5.53   0
  -2 -13  -7   27.12    4.39   0
  -2 -12  -6   35.32    4.10   0
  -2 -11  -5   65.77    4.88   0
  -2  -8  -3  172.36    4.37   0
  -1 -18 -14   16.32    7.83   0
  -1 -17 -12    8.14    6.71   0
  -1 -14  -8   70.90    6.18   0
  -1 -13  -7   12.26    4.27   0
  -1 -12  -6   11.79    4.07   0
  -1  -8  -3  425.97    6.58   0
  -1  13  -1  230.38    6.93   0
   0 -17 -12   22.27    6.73   0
   0 -13  -7  197.29    7.44   0
   0 -12  -6    4.68    4.21   0
   0  -8  -3  694.29    8.37   0
   0   9   0   -3.82    3.24   0
   0  13  -1  356.81    7.79   0
   1 -16 -11    1.86    6.28   0
   2 -17 -13   10.55    6.85   0
   2 -16 -11   10.56    5.76   0
   2 -15 -10   13.17    6.17   0
   2  12  -1   42.77    3.89   0
   3 -15 -10   -1.86    6.86   0
   3 -14  -9   55.56    6.96   0
   3 -13  -8   66.64    6.63   0
   3 -12  -7  427.77    9.90   0
   3 -11  -6  420.27    9.51   0
   3  11  -1   37.81    3.15   0
   4 -15 -11   21.41    7.76   0
   4  -6  -3  242.74    6.00   0
   4   9  -1  666.63    6.89   0
   4  15  -3   31.47    4.50   0
   5 -16 -13   12.36    6.96   0
   5 -14 -10  129.31    9.12   0
   5 -13  -9   21.17    6.04   0
   5 -12  -8   94.10    7.19   0
   5 -11  -7   10.24    5.94   0
   5 -10  -6   37.55    5.10   0
   5  -7  -4  157.15    5.80   0
   5  -5  -3  520.95    7.68   0
   5  14  -3    4.79    3.71   0
   5  16  -4   43.11    4.64   0
   6  -9  -6  219.46    7.41   0
   6  -6  -4  102.26    5.12   0
   7 -14 -12   73.70    8.66   0
   7  -8  -6    4.10    4.35   0
   7  -2  -3  559.97    6.89   0
   7   3  -2   15.21    1.18   0
   7  11  -3   46.18    2.60   0
   8 -14 -13   63.64    8.27   0
   8  -7  -6  430.45    9.17   0
   8  -5  -5   53.78    4.32   0
   9 -13 -13   43.19    7.58   0
   9  -7  -7   85.95    6.20   0
   9   0  -4   95.37    3.28   0
  10 -12 -13   22.27    6.88   0
  10 -11 -12   50.59    7.35   0
  10  -7  -8   76.09    6.38   0
  11 -10 -12   12.91    6.72   0
  11  -9 -11   23.11    7.09   0
  11  -8 -10  107.06    8.04   0
  11  -5  -8   14.82    4.45   0
  11  -3  -7   17.38    4.30   0
  12  -6 -10   16.83    6.37   0
  12   0  -7    2.34    3.48   0
  13  -5 -11   76.17    6.90   0
  13  -4 -10   92.24    7.16   0
  13  -2  -9   48.90    5.61   0
  13   2  -8   35.74    3.72   0
  14  -5 -13   34.12    6.18   0
  14  -4 -12   25.77    5.78   0
  14  -2 -11   28.40    5.42   0
  14   0 -10   94.03    5.90   0
  15  -4 -14    8.19    6.26   0
  15  -2 -13   31.46    4.97   0
  15   0 -12    8.55    4.59   0
 -14   2  -6   34.95    3.86   0
 -13   2  -5   89.66    4.62   0
 -12   2  -4    6.06    3.13   0
 -12   3  -4  107.91    5.13   0
 -12   4  -4   56.49    4.84   0
 -12   5  -4  132.70    6.11   0
 -11   4  -3  166.95    5.39   0
 -10  -1  -3   45.77    2.64   0
  -9  -3  -3  190.49    2.68   0
  -9   1  -2   45.34    2.86   0
  -8 -14 -10   72.21    4.69   0
  -8 -10  -6   21.58    2.45   0
  -7 -16 -12   89.87    6.43   0
  -7   1  -1  101.61    3.25   0
  -7   8  -1   33.03    3.93   0
  -6 -18 -15   54.91    6.61   0
  -6 -17 -13    9.08    5.35   0
  -6 -15 -10   27.39    5.11   0
  -6  -1  -1  872.14    5.32   0
  -6  10  -1   52.19    5.02   0
  -5 -18 -14   10.70    6.65   0
  -5  -9  -4  109.97    3.54   0
  -5   4   0  345.73    5.68   0
  -5  11  -1   16.73    4.62   0
  -4 -18 -14   12.29    6.05   0
  -4 -17 -12   25.24    6.44   0
  -4 -14  -8   59.44    4.75   0
  -4 -13  -7   75.80    4.80   0
  -4 -12  -6   34.93    3.58   0
  -4   7   0   -3.21    3.08   0
  -3 -16 -10  219.46    9.38   0
  -3 -15  -9  180.87    7.51   0
  -3 -11  -5   15.22    3.26   0
  -3  12  -1   58.15    4.99   0
  -2 -18 -13   29.96    7.45   0
  -2 -16 -10    2.56    6.06   0
  -2  -4  -1   98.21    2.41   0
  -2   9   0    8.89    3.26   0
  -1 -18 -13    4.16    7.34   0
  -1 -16 -10  191.67    9.23   0
  -1   9   0    3.30    3.27   0
   0 -16 -10    8.38    5.97   0
   0 -15  -9   45.22    6.17   0
   0  12  -1    9.22    4.19   0
   1 -17 -12    0.97    6.79   0
   1 -14  -8   74.02    6.84   0
   1 -13  -7   17.40    4.78   0
   1 -12  -6   11.51    4.43   0
   1   8   0  493.12    6.60   0
   1  12  -1   24.55    3.73   0
   2 -13  -7   28.77    5.75   0
   2   3   0   28.64    1.89   0
   2   6   0  247.36    3.97   0
   2  11  -1  540.59    8.21   0
   3 -16 -11    7.59    6.48   0
   3 -10  -5  597.23   10.09   0
   3  -7  -3  245.23    6.14   0
   4 -16 -12    6.75    6.00   0
   4 -14  -9   51.71    6.95   0
   4 -13  -8   77.19    6.91   0
   4 -12  -7   26.09    6.08   0
   4  -8  -4   54.24    4.77   0
   4  -4  -2   95.23    4.08   0
   5  -9  -5   12.74    4.45   0
   5  11  -2  120.09    3.88   0
   6 -15 -12   14.87    7.53   0
   6 -12  -8   52.23    6.58   0
   6  -8  -5  269.78    7.58   0
   6  -4  -3  437.81    6.99   0
   6   9  -2   32.54    2.28   0
   7 -13 -10   -4.20    6.73   0
   7 -12  -9   32.40    6.38   0
   7 -11  -8  105.36    8.00   0
   7  -7  -5   21.08    4.30   0
   8 -13 -11  132.20    9.19   0
   8 -12 -10  226.23    9.85   0
   8 -10  -8  157.37    7.91   0
   9 -12 -11   15.76    6.66   0
   9 -10  -9   33.72    6.15   0
   9  -9  -8   82.27    6.88   0
   9  -6  -6   26.35    4.36   0
   9  -1  -4  333.77    5.91   0
   9  14  -6   18.36    2.52   0
  10 -11 -11   77.37    7.17   0
  10  -4  -6   84.52    4.84   0
  10  12  -6    9.82    1.94   0
  11 -11 -13    7.56    6.52   0
  11  -7  -9  138.59    7.62   0
  11  -4  -7   50.93    5.90   0
  12  -9 -12   26.77    7.01   0
  12  -8 -11   12.26    7.03   0
  12  -5  -9   11.89    5.49   0
  13  -8 -13   18.99    6.85   0
  13  -7 -12   38.75    7.32   0
  13  -6 -11   62.14    8.08   0
  14  -7 -14    8.86    6.29   0
  14  -6 -13   30.07    6.79   0
  14  -5 -12    7.73    6.42   0
  14  -3 -11   24.99    5.45   0
  14  -1 -10   36.68    5.36   0
  14   4  -9   10.26    2.92   0
  15  -3 -13   33.28    5.74   0
  15  -1 -12   10.40    4.85   0
 -13  -2  -6   55.91    3.04   0
 -13   3  -5   63.17    4.03   0
 -13   4  -5   14.83    3.50   0
 -12  -2  -5   37.71    2.69   0
 -10 -12  -9   35.57    3.16   0
  -9   2  -2   62.53    3.26   0
  -9   5  -2  101.86    5.21   0
  -9   6  -2  271.76    6.98   0
  -9   7  -2  159.27    6.04   0
  -8 -15 -11   28.85    3.96   0
  -7 -17 -13   26.09    6.04   0
  -7 -15 -10   16.27    4.57   0
  -7 -14  -9   21.47    4.22   0
  -7 -11  -6  343.98    6.26   0
  -7   2  -1  237.63    4.62   0
  -7   6  -1   22.70    3.58   0
  -6 -18 -14   16.13    5.99   0
  -6 -16 -11    9.93    4.87   0
  -6   9  -1  454.99    8.50   0
  -5 -17 -12   12.53    5.61   0
  -5 -15  -9  133.39    6.83   0
  -5 -14  -8   55.92    4.83   0
  -5 -13  -7    5.08    3.64   0
  -5 -12  -6    3.91    3.60   0
  -5  10  -1  124.64    5.76   0
  -4 -18 -13   56.30    7.66   0
  -4 -16 -10    2.50    4.97   0
  -4 -11  -5    4.30    2.66   0
  -4   2   0   85.61    3.13   0
  -4   3   0  140.76    4.38   0
  -4   5   0    3.47    3.13   0
  -4  11  -1  574.21    9.72   0
  -3 -18 -13   16.08    6.35   0
  -3 -17 -11  184.28    9.15   0
  -3 -10  -4    5.50    3.39   0
  -3   7   0    3.20    3.24   0
  -2 -17 -11   11.75    6.71   0
  -2 -10  -4   27.13    3.47   0
  -2   0   0 4416.48    8.04   0
  -2   8   0  344.38    6.37   0
  -2  12  -1   39.72    4.78   0
  -1 -17 -11  152.09    9.38   0
  -1 -10  -4    7.70    3.49   0
  -1   8   0  476.79    7.23   0
   0 -17 -11   -6.48    6.34   0
   0 -10  -4  135.10    5.28   0
   0   8   0  472.31    6.85   0
   1 -18 -13   15.74    7.03   0
   1 -16 -10  177.16    9.27   0
   1   7   0   22.88    3.07   0
   1  14  -2   58.86    4.58   0
   2 -16 -10   -3.85    6.45   0
   2 -15  -9   50.73    6.84   0
   2 -12  -6   29.98    5.02   0
   2 -11  -5   57.00    5.13   0
   2   5   0  368.67    4.11   0
   3 -13  -7   14.60    5.75   0
   3  -9  -4  279.94    7.13   0
   3  -5  -2   54.90    3.08   0
   3  10  -1   29.83    2.71   0
   3  15  -3   33.16    4.46   0
   4 -15 -10    1.29    5.95   0
   4   8  -1  215.53    4.04   0
   4  12  -2  181.09    4.81   0
   5 -16 -12   86.34    8.79   0
   5 -14  -9   41.50    6.75   0
   5 -13  -8  113.10    7.89   0
   5 -12  -7  241.42    9.22   0
   5  -3  -2  218.47    4.73   0
   6 -14 -10  113.05    9.63   0
   6 -11  -7   80.10    6.90   0
   6 -10  -6   18.93    4.98   0
   6  12  -3   25.39    2.74   0
   7 -15 -12   19.26    7.09   0
   7 -14 -11   11.85    6.69   0
   7  -3  -3  116.45    4.70   0
   7  15  -5    4.87    2.81   0
   8 -14 -12   68.37    7.92   0
   8  -9  -7   45.98    6.24   0
   8  -8  -6   58.93    6.88   0
   8  -6  -5  256.03    7.18   0
   8  11  -4    8.04    2.43   0
   9 -13 -12   15.50    6.34   0
   9  -8  -7  119.02    6.51   0
  10 -12 -12  104.36    8.74   0
  10  -9  -9   48.37    6.27   0
  10  -8  -8  122.60    7.24   0
  10  -2  -5  199.52    5.70   0
  11 -10 -11   -3.77    6.14   0
  11  -9 -10   23.49    6.89   0
  12  -7 -10   39.54    7.00   0
  12  -6  -9   32.41    6.56   0
  12  -4  -8   57.47    5.28   0
  12  -1  -7   84.20    4.55   0
  13  -9 -13    4.61    7.47   0
  13  -8 -12   35.84    7.10   0
  13  -5 -10   56.33    6.44   0
  13  -3  -9   78.59    5.88   0
  13   0  -8   67.95    4.81   0
  14  -7 -13   15.44    7.13   0
  14  -4 -11    6.37    6.01   0
  14  -2 -10   40.99    5.54   0
  14   2  -9   23.97    3.78   0
  15  -5 -14    9.42    5.97   0
  15  -4 -13    3.97    5.85   0
  15  -2 -12   19.24    5.49   0
 -11  -1  -4  284.95    5.02   0
 -10 -11  -8   15.13    2.60   0
 -10   0  -3   45.58    2.89   0
 -10   7  -3   23.48    4.56   0
  -9 -13  -9   24.96    3.47   0
  -9 -12  -8   34.73    3.41   0
  -9   3  -2  105.02    3.78   0
  -9   4  -2  139.58    4.70   0
  -8   8  -2  212.00    6.67   0
  -7 -16 -11   17.90    5.03   0
  -7   3  -1  142.76    4.12   0
  -7   4  -1  150.55    4.42   0
  -7   5  -1  209.92    5.47   0
  -6 -17 -12   11.84    5.26   0
  -6  -7  -3   53.60    2.05   0
  -6   8  -1   17.52    3.82   0
  -5 -18 -13   25.80    6.67   0
  -5 -16 -10  254.44    8.68   0
  -5 -11  -5   22.76    3.27   0
  -5   9  -1  125.88    5.37   0
  -4   4   0  126.67    4.09   0
  -4  10  -1    8.96    3.82   0
  -3 -19 -14   48.78    7.63   0
  -3  -4  -1   86.16    1.87   0
  -3   1   0   36.48    2.29   0
  -3   6   0 1307.71   10.52   0
  -3  11  -1   42.82    4.12   0
  -2 -18 -12   23.79    6.84   0
  -2 -15  -8   76.22    6.40   0
  -2 -14  -7  164.84    6.58   0
  -2   7   0    1.49    3.02   0
  -2  11  -1  567.38    9.18   0
  -1 -18 -12   82.54    8.35   0
  -1 -16  -9   -4.02    6.47   0
  -1 -15  -8    6.50    5.27   0
  -1 -14  -7  114.09    6.60   0
  -1   7   0   23.26    3.52   0
  -1  11  -1    5.92    3.48   0
   0 -18 -12   15.51    7.15   0
   0 -15  -8   61.16    6.25   0
   0 -14  -7  199.21    8.14   0
   0 -13  -6   42.81    4.88   0
   0   7   0    5.41    2.98   0
   1 -18 -12   88.59    9.21   0
   1 -17 -11  154.54    8.55   0
   1 -14  -7  146.95    7.58   0
   1 -10  -4   11.49    4.03   0
   1   6   0 1984.32   10.52   0
   1  11  -1    6.03    3.19   0
   2 -17 -11   16.97    6.71   0
   2 -10  -4   32.05    4.40   0
   3 -16 -10  247.41   10.37   0
   3 -12  -6   -1.75    4.73   0
   3 -11  -5   15.11    4.69   0
   4 -17 -12   33.35    7.34   0
   4 -14  -8   60.75    7.06   0
   4 -13  -7   68.42    6.79   0
   5 -16 -11    5.94    7.65   0
   5 -15 -10   28.43    7.90   0
   5 -11  -6  488.07   10.76   0
   5  -8  -4  113.38    5.53   0
   5  10  -2    6.74    2.25   0
   5  13  -3   87.23    4.22   0
   5  15  -4   10.02    3.38   0
   6 -16 -12    7.87    6.92   0
   6  -9  -5   10.15    4.54   0
   6  -7  -4  213.27    6.58   0
   6  -5  -3   18.51    3.73   0
   6  14  -4   27.76    3.55   0
   7 -14 -10  154.60    9.11   0
   7 -12  -8   34.19    6.37   0
   7  -6  -4   21.44    4.12   0
   7  10  -3  157.14    3.51   0
   7  16  -6   13.40    3.50   0
   8 -14 -11   -0.05    7.18   0
   8 -11  -8   33.09    6.24   0
   8  -1  -3  389.70    5.90   0
   9 -13 -11   60.48    7.97   0
   9 -10  -8   11.50    5.70   0
   9  -5  -5    8.94    4.51   0
   9  -2  -4   17.46    3.43   0
  10 -12 -11   77.41    7.96   0
  10 -11 -10   50.58    7.26   0
  10 -10  -9   41.74    7.41   0
  10  -7  -7   40.60    5.74   0
  10  -5  -6  188.42    6.53   0
  11  -5  -7   37.09    4.68   0
  12 -10 -12   43.61    7.71   0
  12  -9 -11   70.74    8.13   0
  12  -2  -7   47.81    4.36   0
  13  -7 -11   96.93    8.17   0
  13  -6 -10  124.87    8.49   0
  13  -1  -8   76.40    5.22   0
  14  -6 -12    7.00    5.73   0
  14  -3 -10   31.80    5.85   0
  14   1  -9   82.34    4.86   0
  15  -6 -14    6.90    5.89   0
  15  -5 -13   23.02    7.02   0
  15  -3 -12   15.89    5.68   0
  15  -1 -11   -2.76    4.30   0
  15   0 -11    1.85    4.03   0
 -13  -4  -7   48.43    2.49   0
 -13  -1  -6  145.83    4.33   0
 -12  -1  -5    2.86    2.45   0
 -10   1  -3   49.40    3.03   0
 -10   5  -3   67.83    4.86   0
 -10   6  -3  318.78    7.80   0
  -9 -14 -10   50.25    4.15   0
  -9 -11  -7   39.95    3.05   0
  -8 -14  -9   34.46    4.07   0
  -8 -13  -8   41.35    4.10   0
  -8  -1  -2   79.18    2.48   0
  -8   7  -2   48.35    4.46   0
  -7 -10  -5  266.74    4.80   0
  -7  -3  -2   17.99    1.18   0
  -7   9  -2  119.43    5.87   0
  -6 -18 -13   44.48    6.77   0
  -6 -16 -10    2.75    5.35   0
  -6 -15  -9   27.06    4.24   0
  -6 -12  -6    5.98    3.39   0
  -6   7  -1   70.97    4.41   0
  -5 -17 -11  107.32    7.33   0
  -4 -19 -14   16.98    6.80   0
  -4 -18 -12   19.03    6.34   0
  -4 -15  -8   78.90    6.48   0
  -4 -14  -7  153.13    6.82   0
  -4 -10  -4   27.56    2.84   0
  -3 -18 -12   61.33    7.65   0
  -3 -16  -9   20.85    5.31   0
  -3 -15  -8   17.70    5.22   0
  -3 -13  -6  183.14    6.12   0
  -3   4   0 1821.33   10.69   0
  -3   5   0   -2.89    2.92   0
  -3  10  -1   23.95    3.72   0
  -2 -19 -13   21.36    7.11   0
  -2 -17 -10   12.27    6.71   0
  -2 -16  -9   20.52    5.76   0
  -2 -12  -5    8.77    3.59   0
  -2  -9  -3  411.03    6.51   0
  -1 -19 -13   41.26    8.11   0
  -1 -17 -10   -0.75    6.72   0
  -1 -12  -5  388.84    8.23   0
  -1  -9  -3  181.84    5.09   0
  -1   6   0 1941.26   11.54   0
   0 -17 -10    9.28    6.45   0
   0 -16  -9   30.65    5.98   0
   0 -12  -5  145.04    6.07   0
   0  -9  -3    4.06    3.48   0
   0   6   0   52.43    3.47   0
   0  13  -2  215.44    6.57   0
   1 -17 -10   -3.74    6.20   0
   1 -16  -9    4.01    6.18   0
   1 -15  -8   10.11    5.70   0
   1 -12  -5  413.14    8.92   0
   2 -18 -12   25.00    6.97   0
   2 -16  -9   25.84    6.33   0
   2 -15  -8   74.74    6.94   0
   2 -14  -7  184.26    8.28   0
   2 -13  -6  117.87    6.59   0
   3 -17 -11  144.62    9.77   0
   3   9  -1  222.95    4.45   0
   3  12  -2   41.92    3.65   0
   3  14  -3   24.87    4.33   0
   4 -16 -10    5.33    7.05   0
   4 -15  -9   42.05    6.69   0
   4 -12  -6   21.34    5.36   0
   4  -5  -2  241.39    5.56   0
   4  11  -2   38.91    3.11   0
   5 -10  -5  664.64   11.26   0
   5  -4  -2  290.01    5.60   0
   6 -15 -10   20.09    7.94   0
   6 -13  -8   23.18    6.29   0
   6 -12  -7   58.36    6.77   0
   6   8  -2  172.00    3.15   0
   7 -15 -11  134.66    9.80   0
   7 -11  -7   18.66    5.88   0
   7 -10  -6   14.11    4.86   0
   8 -10  -7   48.28    6.13   0
   8  -7  -5    6.74    4.07   0
   8  -5  -4  339.43    7.67   0
   9  -9  -7   43.45    6.33   0
  10 -13 -12   26.79    6.60   0
  10  -9  -8   58.20    7.02   0
  10  -3  -5   44.58    3.80   0
  10   4  -4   57.55    1.99   0
  11 -12 -12   13.85    7.93   0
  11 -11 -11   -1.41    6.46   0
  11 -10 -10   24.93    6.53   0
  11  -9  -9   37.25    6.78   0
  11  -3  -6  117.01    5.13   0
  11   1  -5  109.51    4.28   0
  11   5  -5   31.76    1.72   0
  12  -5  -8   81.26    6.36   0
  12  -3  -7   60.57    5.61   0
  13  -8 -11   37.50    7.16   0
  13  -2  -8   24.56    4.66   0
  14  -8 -13   19.79    6.78   0
  14  -7 -12    6.12    6.94   0
  14  -1  -9   85.67    5.64   0
  14   0  -9   97.80    5.21   0
  15  -4 -12   24.28    6.57   0
  15  -2 -11   10.52    4.82   0
 -14   1  -7   25.77    3.55   0
 -14   2  -7   21.32    3.81   0
 -13   0  -6  121.83    4.43   0
 -12   0  -5   17.18    2.91   0
 -11  -4  -5   13.03    1.73   0
 -11   0  -4   31.31    2.73   0
 -11   5  -4   13.87    4.10   0
 -11   6  -4   43.47    4.56   0
 -10   3  -3   57.84    3.53   0
 -10   4  -3  143.08    5.18   0
  -8 -15 -10    8.51    3.98   0
  -8 -12  -7   15.00    3.29   0
  -8   6  -2   89.30    4.71   0
  -7 -17 -12    7.63    4.36   0
  -6 -17 -11    7.35    5.84   0
  -6   6  -1   67.81    4.25   0
  -6  10  -2  337.29    8.22   0
  -5 -19 -14   33.33    6.37   0
  -5 -18 -12   75.02    7.26   0
  -5   8  -1  241.87    6.10   0
  -4 -19 -13   26.64    6.81   0
  -4 -17 -10   14.84    6.30   0
  -4 -13  -6  147.51    5.31   0
  -4   9  -1  647.46    9.13   0
  -3 -19 -13   29.63    6.85   0
  -3 -18 -11   -0.55    6.77   0
  -3 -17 -10    2.21    5.77   0
  -3  -9  -3   53.65    3.19   0
  -3  12  -2   41.64    4.71   0
  -2 -18 -11   10.88    6.38   0
  -2 -11  -4   22.32    4.10   0
  -1 -18 -11    4.04    6.84   0
  -1 -11  -4  617.94    9.21   0
  -1  10  -1   25.68    3.78   0
   0 -18 -11    3.66    6.38   0
   0 -11  -4  123.85    5.40   0
   0   5   0   -0.33    2.89   0
   0  10  -1   46.49    3.86   0
   1  -9  -3  180.46    5.66   0
   1  10  -1   16.55    3.40   0
   2  -9  -3  422.68    7.92   0
   2  14  -3   66.90    5.18   0
   3 -16  -9   19.09    6.68   0
   3 -15  -8   17.13    6.07   0
   3 -14  -7  107.95    7.21   0
   3 -10  -4    7.58    4.24   0
   4 -17 -11   11.31    6.84   0
   4 -11  -5    2.78    4.45   0
   4  13  -3  207.53    6.12   0
   4  15  -4  209.56    6.49   0
   5 -15  -9  138.16    9.11   0
   5 -14  -8   60.99    7.28   0
   5 -13  -7    1.29    5.88   0
   5 -12  -6    8.47    5.75   0
   5  -7  -3  442.71    8.10   0
   5  14  -4   11.63    3.97   0
   6 -16 -11    5.61    6.35   0
   6 -11  -6    8.61    5.73   0
   6  -6  -3  490.55    8.19   0
   6  11  -3   78.03    3.36   0
   7 -14  -9   21.70    6.87   0
   7 -13  -8  108.32    7.74   0
   7  -7  -4   28.72    4.37   0
   7  12  -4  131.17    4.08   0
   8 -15 -11   30.27    6.85   0
   8 -13  -9   64.76    7.96   0
   8 -12  -8  103.46    7.57   0
   8  -9  -6  127.60    6.60   0
   8  -2  -3  100.29    3.83   0
   9 -14 -11   15.17    6.75   0
   9 -12  -9   22.93    6.96   0
   9 -11  -8  120.68    7.57   0
   9  -8  -6   39.87    5.85   0
   9  -6  -5   30.53    4.34   0
   9  -3  -4  172.10    5.17   0
   9  11  -5   71.16    2.82   0
   9  13  -6  121.62    3.98   0
  10 -12 -10   82.05    7.95   0
  10 -11  -9  135.43    8.59   0
  10  -8  -7   91.71    6.65   0
  10  -6  -6   47.50    4.81   0
  10  -4  -5  392.51    8.41   0
  10   1  -4   30.06    2.61   0
  11  -8  -8   29.29    6.40   0
  11  -4  -6   21.98    5.33   0
  11   0  -5  189.09    5.11   0
  12 -10 -11   24.48    7.31   0
  12  -9 -10   23.11    7.23   0
  12  -6  -8   31.79    5.68   0
  12   0  -6   -0.74    3.17   0
  12   1  -6   52.53    3.50   0
  13  -7 -10   12.67    6.61   0
  13  -5  -9   79.39    6.22   0
  13  -3  -8   16.27    4.91   0
  13   4  -7   47.12    2.98   0
  14  -6 -11   12.41    5.61   0
  14  -4 -10   11.69    5.39   0
  14  -2  -9   31.18    5.24   0
  15  -6 -13   27.05    6.19   0
  15  -5 -12   42.15    6.69   0
  15  -3 -11   20.88    5.65   0
  15   1 -10    7.24    3.78   0
 -13   1  -6  126.33    5.03   0
 -13   2  -6   48.78    4.23   0
 -13   3  -6   44.08    4.61   0
 -12  -4  -6   92.21    2.78   0
 -12   1  -5    2.19    3.08   0
 -12   2  -5   34.19    3.85   0
 -12   3  -5   36.11    4.28   0
 -12   4  -5  196.15    6.66   0
 -11   1  -4  263.49    5.47   0
 -11   2  -4  100.61    4.30   0
 -11   3  -4  119.06    4.80   0
  -9  -2  -3  181.10    3.33   0
  -9   7  -3  126.89    5.71   0
  -8 -16 -11   -7.74    4.43   0
  -8   0  -2  499.02    5.58   0
  -8   1  -2   81.76    3.27   0
  -8   4  -2   67.71    4.35   0
  -7 -16 -10  121.08    6.18   0
  -7 -15  -9  116.76    5.74   0
  -7 -14  -8   75.23    4.84   0
  -7 -13  -7   16.26    3.36   0
  -7   8  -2  239.31    6.71   0
  -6 -18 -12   15.81    5.84   0
  -6 -11  -5   15.66    2.93   0
  -6   1  -1  907.95    7.05   0
  -6   3  -1   74.81    3.85   0
  -6   4  -1  100.86    4.07   0
  -6   9  -2   45.49    4.59   0
  -5 -19 -13   34.99    6.85   0
  -5 -17 -10    2.07    6.09   0
  -5 -16  -9    9.16    4.74   0
  -5 -14  -7   60.80    4.64   0
  -5 -13  -6  280.83    7.01   0
  -5 -10  -4  111.79    3.50   0
  -4 -18 -11    8.51    6.55   0
  -4 -12  -5   57.66    3.83   0
  -4  11  -2   43.08    4.82   0
  -3 -11  -4  407.53    7.29   0
  -2 -16  -8   15.94    5.41   0
  -2 -15  -7   13.17    4.87   0
  -2 -14  -6   39.21    5.31   0
  -2   1   0  107.61    2.58   0
  -2   3   0   24.77    2.98   0
  -1 -19 -12    9.54    6.83   0
  -1 -17  -9  147.67    8.70   0
  -1 -16  -8  202.37    8.77   0
  -1 -15  -7   78.53    5.70   0
  -1 -14  -6    9.62    4.16   0
  -1   5   0   36.93    2.46   0
  -1  12  -2   10.39    4.11   0
   0 -19 -12   23.47    7.98   0
   0 -16  -8    6.49    5.39   0
   0 -15  -7   19.44    4.87   0
   0  12  -2  328.72    7.68   0
   1 -15  -7   86.45    6.92   0
   1 -14  -6    4.00    5.69   0
   1 -11  -4  604.17    9.71   0
   1   4   0  164.66    3.23   0
   1  14  -3   46.60    4.47   0
   2 -18 -11   11.59    6.10   0
   2   9  -1  760.36    8.05   0
   3 -18 -11    2.86    6.67   0
   3 -17 -10    5.28    5.98   0
   3 -12  -5  636.45   11.39   0
   3   8  -1   10.10    2.24   0
   3  11  -2  271.51    6.02   0
   4 -17 -10   11.29    6.87   0
   4 -16  -9   19.87    7.37   0
   4 -15  -8   86.88    7.99   0
   4 -14  -7  122.99    7.72   0
   4 -10  -4   31.10    4.75   0
   4  -8  -3  350.35    7.53   0
   5 -17 -11  110.82    9.21   0
   5 -11  -5   33.40    5.31   0
   5   0  -1   24.29    1.99   0
   5   9  -2   28.55    2.72   0
   6 -14  -8   68.34    7.74   0
   6 -13  -7   64.86    6.87   0
   6 -10  -5   79.45    5.88   0
   6  13  -4  130.97    4.71   0
   6  16  -6   15.24    4.09   0
   7 -16 -11   23.19    7.31   0
   7 -15 -10   23.30    7.03   0
   7 -11  -6  402.03   10.51   0
   7  -9  -5  207.51    7.29   0
   7  -5  -3  252.46    6.18   0
   8 -11  -7   29.94    5.96   0
   8  -8  -5  126.62    6.28   0
   8  -3  -3  207.25    5.58   0
   8  14  -6   24.33    3.35   0
   9 -10  -7  179.04    8.15   0
   9  -4  -4   60.62    4.69   0
  10  -7  -6  154.05    6.62   0
  10   0  -4   63.13    3.30   0
  10  11  -6    8.60    1.89   0
  11 -12 -11    7.40    6.03   0
  11 -11 -10    3.76    6.34   0
  11 -10  -9   66.90    7.52   0
  12 -11 -11   62.42    7.44   0
  12  -8  -9   33.36    6.99   0
  13  -9 -11   16.13    7.11   0
  13  -8 -10   45.58    7.27   0
  13   0  -7   79.28    4.78   0
  14  -8 -12   19.25    6.42   0
  14  -7 -11   13.24    6.75   0
  14  -5 -10    7.70    5.64   0
  14  -3  -9   71.11    6.53   0
  15  -7 -13   21.19    6.36   0
  15  -4 -11   24.30    5.93   0
  15  -1 -10   10.83    4.26   0
  15   0 -10    6.76    4.17   0
 -10  -3  -4  106.94    2.67   0
  -8 -11  -6    3.13    2.34   0
  -8   2  -2  117.34    3.53   0
  -8   3  -2   75.69    3.52   0
  -7 -17 -11  113.00    6.89   0
  -7 -12  -6   10.05    3.12   0
  -7   7  -2  295.66    6.83   0
  -6 -15  -8   25.58    4.67   0
  -5 -18 -11    8.77    5.73   0
  -5  -6  -2  551.22    4.04   0
  -5  10  -2    7.47    4.20   0
  -4 -19 -12   12.97    5.98   0
  -4  -9  -3  154.56    3.83   0
  -4   7  -1  247.68    5.76   0
  -3 -19 -12   12.33    6.20   0
  -3 -17  -9  154.36    8.28   0
  -3 -16  -8   98.78    6.40   0
  -3 -15  -7   73.83    5.31   0
  -3 -14  -6    6.19    3.58   0
  -3   8  -1    5.31    3.24   0
  -3  11  -2  259.20    6.69   0
  -2 -18 -10   29.06    6.76   0
  -2 -17  -9   -0.70    6.29   0
  -2   2   0  365.83    4.30   0
  -1 -18 -10  161.03    9.39   0
  -1 -13  -5   14.81    4.06   0
  -1 -10  -3  457.91    7.48   0
  -1  -8  -2  350.73    5.95   0
  -1   4   0  164.99    3.96   0
   0 -13  -5   -1.05    4.11   0
   0 -10  -3   18.71    3.79   0
   0  -8  -2  357.83    6.39   0
   0   4   0  281.46    4.41   0
   0   9  -1  275.94    6.01   0
   1 -18 -10  154.24    9.40   0
   1 -17  -9  135.93    8.57   0
   1 -13  -5    8.19    4.61   0
   1 -10  -3  432.98    8.00   0
   1   3   0   20.93    1.94   0
   1   9  -1  159.55    4.62   0
   2 -18 -10   16.64    6.92   0
   2 -17  -9    2.68    6.10   0
   2 -16  -8   11.64    6.54   0
   2 -15  -7   22.00    5.91   0
   3 -16  -8  105.39    7.81   0
   3 -15  -7   82.27    7.14   0
   3 -11  -4  427.11    9.03   0
   3  13  -3   49.95    3.93   0
   4 -18 -11   -1.09    6.79   0
   4 -12  -5   59.92    5.64   0
   4  -6  -2   31.49    3.03   0
   4  10  -2  324.05    5.48   0
   4  14  -4   61.75    4.64   0
   5 -17 -10   12.88    6.53   0
   5 -16  -9    4.72    7.66   0
   5 -15  -8   77.58    7.92   0
   5 -14  -7   60.89    6.82   0
   5  -5  -2   15.37    3.63   0
   6 -12  -6    2.90    5.80   0
   6  -9  -4   95.03    5.82   0
   6  -7  -3   61.07    4.62   0
   7  -8  -4   39.46    4.74   0
   7   9  -3   83.25    2.63   0
   8 -14  -9   37.58    7.83   0
   8 -13  -8   41.23    7.42   0
   8  10  -4    6.16    2.09   0
   9 -14 -10   43.39    7.64   0
   9 -13  -9   28.23    7.10   0
   9 -12  -8   39.80    7.08   0
   9  -9  -6  146.32    7.43   0
   9  -7  -5   35.90    4.64   0
  10 -13 -10   40.09    7.42   0
  10 -12  -9   45.07    7.29   0
  10  -5  -5   79.98    4.93   0
  11 -13 -11   22.46    7.04   0
  11 -12 -10    3.83    7.14   0
  11  -9  -8   76.26    7.57   0
  11  -2  -5  161.74    5.82   0
  12 -10 -10   50.86    7.60   0
  12  -9  -9  104.96    8.72   0
  12  -5  -7   45.79    5.01   0
  12  -2  -6   20.37    4.18   0
  13 -10 -11    5.23    6.82   0
  13  -7  -9   70.18    7.51   0
  13  -5  -8   25.92    6.04   0
  13  -1  -7   30.31    4.72   0
  14  -9 -12   14.94    6.61   0
  14  -4  -9   10.56    5.77   0
  14   1  -8   40.21    4.08   0
  15  -6 -12   28.34    6.40   0
  15  -5 -11   73.31    7.12   0
  15  -2 -10   18.56    5.35   0
  16  -5 -13    2.45    6.12   0
 -13  -3  -7    8.34    2.26   0
 -10   6  -4   21.60    4.17   0
  -9 -14  -9   18.65    3.44   0
  -9  -1  -3  114.51    3.22   0
  -9   5  -3  138.23    5.15   0
  -8   8  -3  190.58    6.56   0
  -7   6  -2  419.55    7.40   0
  -6 -19 -13   25.65    5.65   0
  -6 -17 -10    8.33    5.17   0
  -6 -16  -9   33.58    4.80   0
  -6 -14  -7  143.75    5.36   0
  -6 -13  -6  132.79    5.22   0
  -6   8  -2  153.42    5.89   0
  -5 -19 -12    1.10    5.23   0
  -5   5  -1  667.44    8.16   0
  -5   9  -2   28.50    4.07   0
  -4 -20 -13   17.77    6.43   0
  -4 -17  -9   14.56    5.61   0
  -4 -16  -8    8.81    4.51   0
  -4 -15  -7   10.58    3.85   0
  -4 -14  -6   31.68    4.73   0
  -4 -11  -4   26.81    2.89   0
  -3 -18 -10  123.50    7.96   0
  -3 -13  -5   13.49    3.56   0
  -2 -19 -11   66.13    7.85   0
  -2 -10  -3  129.68    4.48   0
  -2  -8  -2   53.25    3.26   0
  -2   8  -1   52.83    3.73   0
  -2  11  -2    5.21    4.13   0
  -1 -12  -4   33.48    4.14   0
  -1   2   0  476.79    4.21   0
  -1   3   0   19.03    2.64   0
   0 -19 -11   60.22    8.23   0
   0   3   0   -1.41    2.40   0
   1 -19 -11   51.33    7.93   0
   1 -12  -4   32.22    4.73   0
   1  -8  -2  368.23    6.71   0
   1  11  -2  344.09    7.17   0
   2 -19 -11   77.56    8.97   0
   2 -13  -5   48.03    5.32   0
   2 -10  -3  123.21    5.60   0
   2  -8  -2   63.19    4.49   0
   2  11  -2    4.18    3.21   0
   3 -18 -10  116.08    8.88   0
   3 -17  -9  163.34    9.20   0
   3 -13  -5    9.54    4.86   0
   4 -17  -9   18.65    6.87   0
   4 -16  -8    4.67    6.83   0
   4 -15  -7   10.69    6.00   0
   4  12  -3   12.79    2.90   0
   5 -13  -6  262.75    9.38   0
   5 -10  -4  131.77    5.45   0
   6 -15  -8   21.99    7.74   0
   6 -14  -7  148.91    8.63   0
   6 -11  -5   19.76    5.11   0
   6  -4  -2  176.90    4.96   0
   7 -16 -10  128.67    9.54   0
   7 -13  -7   18.59    6.33   0
   7 -10  -5  229.96    7.89   0
   7  -6  -3   57.22    4.56   0
   7  -2  -2  126.22    3.78   0
   7  13  -5   14.58    2.70   0
   7  16  -7    8.01    3.49   0
   8 -12  -7   26.45    6.14   0
   8  -9  -5   18.96    4.77   0
   8  -7  -4  270.78    7.47   0
   8  -4  -3  244.82    5.83   0
   8  12  -5   46.75    2.91   0
   8  15  -7    4.36    2.99   0
   9 -11  -7   45.16    6.38   0
   9  -5  -4    7.97    3.43   0
   9   0  -3  281.67    4.79   0
  10  -8  -6   43.04    5.28   0
  10  -6  -5  216.35    7.57   0
  10  -2  -4   86.73    3.83   0
  11 -11  -9    7.91    6.62   0
  11 -10  -8    6.72    5.56   0
  11  -8  -7   34.66    5.54   0
  11  -6  -6   12.16    4.00   0
  11  -3  -5    7.32    3.98   0
  12 -12 -11   45.81    7.70   0
  12 -11 -10   71.62    8.38   0
  12  -6  -7  122.09    7.06   0
  12  -3  -6  114.77    5.74   0
  13  -9 -10    7.31    6.68   0
  13  -2  -7   94.15    4.96   0
  14  -8 -11    9.36    6.33   0
  14  -7 -10   29.62    7.16   0
  14  -1  -8   42.66    4.85   0
  14   0  -8   70.69    4.62   0
  15  -7 -12   25.74    6.47   0
  15  -3 -10   32.21    5.63   0
  16  -6 -13   -4.31    5.98   0
  16  -4 -12   10.83    6.00   0
 -10   5  -4  225.41    6.45   0
  -9 -13  -8   46.97    3.52   0
  -9   3  -3  179.76    4.89   0
  -8 -16 -10    1.70    3.81   0
  -8 -15  -9   25.39    3.89   0
  -8 -14  -8   44.37    4.10   0
  -8   7  -3   30.52    4.28   0
  -7   5  -2   45.06    4.01   0
  -7   9  -3   86.45    5.36   0
  -6 -18 -11    0.32    4.61   0
  -6   7  -2  365.96    7.22   0
  -6  10  -3  100.83    5.61   0
  -5 -20 -13   47.74    7.09   0
  -5 -17  -9   71.56    7.03   0
  -5 -16  -8  138.30    6.96   0
  -5 -15  -7   28.69    4.77   0
  -5   4  -1   52.54    3.57   0
  -4 -19 -11   66.45    6.84   0
  -4 -18 -10   13.53    6.13   0
  -4 -13  -5    3.49    3.68   0
  -4   6  -1  106.91    4.27   0
  -3 -20 -12   19.26    7.21   0
  -3 -10  -3  186.34    4.77   0
  -3   7  -1  717.37    8.50   0
  -3  10  -2   16.34    4.09   0
  -2 -20 -12   54.90    7.70   0
  -2 -18  -9   61.29    7.92   0
  -2 -17  -8   92.81    6.86   0
  -2 -16  -7  164.24    7.73   0
  -2 -12  -4   30.94    3.76   0
  -1 -18  -9    5.39    6.64   0
  -1 -17  -8    3.97    6.01   0
  -1 -16  -7   15.64    5.12   0
  -1 -15  -6   31.93    5.24   0
  -1   8  -1   43.63    3.84   0
  -1  11  -2  342.84    7.10   0
  -1  13  -3  135.91    6.00   0
   0 -18  -9   49.69    6.93   0
   0 -16  -7  256.72    8.97   0
   0 -15  -6  122.79    6.59   0
   1 -18  -9    8.37    6.81   0
   1 -17  -8    1.24    6.06   0
   1 -16  -7   12.69    5.98   0
   1   8  -1   43.69    3.29   0
   1  13  -3  138.32    5.69   0
   2 -18  -9   61.68    7.74   0
   2 -17  -8  100.64    7.95   0
   2 -16  -7  165.35    8.27   0
   2 -12  -4   30.43    4.79   0
   3 -10  -3  196.38    6.55   0
   3   7  -1  838.75    6.78   0
   3  10  -2   14.58    2.49   0
   3  14  -4   34.13    3.84   0
   4 -18 -10   10.57    6.84   0
   4 -14  -6   34.75    6.13   0
   4 -13  -5    9.85    5.83   0
   4  -7  -2   73.36    4.73   0
   4  15  -5   11.42    3.73   0
   5 -17  -9   79.23    8.98   0
   5 -16  -8  144.35    9.82   0
   5 -15  -7   31.27    7.42   0
   5  -6  -2  574.46    8.31   0
   5  11  -3    4.19    2.24   0
   5  13  -4  199.27    5.29   0
   6 -13  -6  147.76    8.04   0
   6 -10  -4  172.73    6.88   0
   6  -8  -3   97.88    5.37   0
   6  -5  -2  352.82    6.64   0
   6  10  -3   91.19    3.22   0
   6  12  -4   32.88    3.01   0
   7 -12  -6   21.71    5.95   0
   7  -9  -4  280.12    7.96   0
   7  -3  -2   14.19    3.51   0
   7  11  -4  315.59    5.13   0
   8 -16 -10    3.23    6.98   0
   8 -15  -9   31.53    7.79   0
   8 -14  -8   36.70    7.96   0
   8  -5  -3   43.34    4.65   0
   9 -15 -10   48.17    7.99   0
   9 -14  -9    7.60    7.32   0
   9 -10  -6   44.24    6.12   0
   9  -8  -5   95.73    5.95   0
   9  -6  -4   81.38    4.96   0
   9  -2  -3  164.70    4.84   0
  10 -14 -10   53.71    7.54   0
  10 -13  -9   95.25    8.43   0
  10  -3  -4  117.01    4.54   0
  11 -13 -10    8.10    6.31   0
  11 -12  -9   23.84    7.00   0
  11  -9  -7   86.13    7.69   0
  11  -7  -6   55.36    6.38   0
  11  -4  -5    9.77    4.39   0
  12  -7  -7   41.50    6.81   0
  13 -11 -11    5.19    6.90   0
  13 -10 -10   -4.04    6.67   0
  13  -6  -8   57.07    6.11   0
  13  -3  -7   15.24    4.20   0
  14  -2  -8   44.48    4.86   0
  15  -8 -12   44.97    7.09   0
  15  -6 -11   39.01    6.47   0
  15  -4 -10   39.39    5.53   0
  16  -5 -12    2.85    5.85   0
 -11   5  -5   33.35    4.00   0
 -10   4  -4   57.35    3.90   0
  -9   7  -4   84.60    5.25   0
  -7 -16  -9   12.68    3.87   0
  -7   4  -2  275.42    5.62   0
  -6 -19 -12   24.68    5.14   0
  -5 -18 -10  112.35    7.31   0
  -5 -14  -6   29.96    3.93   0
  -5   3  -1  229.02    4.68   0
  -3 -17  -8    3.94    6.06   0
  -3 -16  -7    4.94    4.13   0
  -3 -12  -4  141.22    5.03   0
  -2 -15  -6   99.68    6.03   0
  -2   7  -1  107.99    4.27   0
  -2  10  -2  596.77    8.74   0
  -1 -19 -10    6.11    6.61   0
  -1 -14  -5   75.55    5.15   0
  -1 -11  -3   50.49    4.08   0
   0 -20 -11    2.03    7.21   0
   0 -19 -10   -2.23    6.88   0
   0 -14  -5  234.14    7.71   0
   0 -11  -3   16.65    3.76   0
   0  -9  -2    4.30    3.45   0
   1 -14  -5   86.81    5.90   0
   1 -11  -3   53.48    4.65   0
   1  -6  -1   11.41    3.28   0
   2 -19 -10    2.17    6.38   0
   2  14  -4   22.88    4.08   0
   3 -19 -10    4.69    5.83   0
   3 -18  -9   11.84    7.20   0
   3 -17  -8    4.01    6.71   0
   3 -16  -7   16.38    6.62   0
   3 -15  -6   50.78    6.50   0
   3  -8  -2  538.82    8.02   0
   3  12  -3  391.46    7.11   0
   4 -10  -3   80.72    5.47   0
   4  -4  -1   29.49    3.38   0
   5  -9  -3   84.98    5.37   0
   6 -12  -5   27.22    6.19   0
   7 -16  -9    2.91    6.86   0
   7 -15  -8   11.37    6.99   0
   7 -14  -7   73.45    7.84   0
   7 -13  -6  163.68    8.50   0
   7  -7  -3  382.82    8.05   0
   8 -12  -6   11.85    5.79   0
   8  -8  -4   15.93    4.46   0
   9 -12  -7  195.49    9.45   0
   9  -9  -5   38.44    5.82   0
  10 -11  -7   28.92    6.67   0
  10  -9  -6   87.16    6.58   0
  10  -4  -4   61.22    4.17   0
  11 -11  -8   93.40    7.89   0
  12 -12 -10   58.12    8.43   0
  12 -11  -9   91.28    8.38   0
  12  -9  -8   64.69    7.33   0
  13  -9  -9   23.43    7.37   0
  13  -7  -8    5.13    5.77   0
  13  -4  -7   49.54    5.09   0
  14  -8 -10   39.86    6.95   0
  14  -6  -9    4.78    5.84   0
  14  -3  -8   51.19    5.10   0
  15  -7 -11   34.54    7.01   0
   2  -6  -1  414.19    5.93   0
 -13  -3   7   17.77    3.78   0
 -13  -2   6   49.27    3.95   0
 -13  11   0    9.08    2.78   0
 -12  -2   5   30.09    3.32   0
 -11  -4   6   24.98    4.56   0
 -11  -3   5    4.96    3.14   0
 -11   1   2   64.95    2.51   0
 -11  16  -1   21.71    4.80   0
 -10  19  -1   38.10    6.83   0
  -9  -1   2   49.76    2.66   0
  -9   8  -2  250.79    4.64   0
  -9  16  -2   84.64    7.04   0
  -9  17  -2   12.60    6.63   0
  -9  20  -1   11.21    5.91   0
  -8  -6   6  107.22    4.83   0
  -8  -5   5   49.74    4.45   0
  -8  -4   4   62.78    3.88   0
  -8  18  -2    3.10    6.68   0
  -8  19  -2   28.26    7.11   0
  -7  10  -3  169.55    5.41   0
  -7  11  -3   51.18    3.96   0
  -7  13  -3   29.31    4.91   0
  -7  14  -3   28.42    5.22   0
  -7  15  -3   31.24    5.59   0
  -7  20  -2   13.03    6.96   0
  -6  -5   4  477.23    7.08   0
  -6   8  -3  101.59    4.14   0
  -6  16  -3  126.52    7.52   0
  -6  17  -3   19.11    6.25   0
  -6  20  -2   74.50    8.14   0
  -5  -7   6   29.30    3.98   0
  -5  17  -3  132.41    7.88   0
  -5  18  -3   64.68    7.29   0
  -5  21  -2   38.67    8.40   0
  -4  -7   6  538.18    8.46   0
  -4   7  -3  252.24    5.19   0
  -4  18  -3  150.59    8.91   0
  -4  21  -2   -0.69    7.58   0
  -3  -8   7  227.98    6.51   0
  -3  -2   1  728.32    5.38   0
  -3  18  -3   28.94    7.14   0
  -3  21  -2   38.41    7.01   0
  -2   7  -3   19.28    3.60   0
  -2  21  -2    1.08    6.95   0
  -1  -9   9  101.51    5.67   0
  -1  -7   6   93.04    4.50   0
  -1   7  -3  881.39    9.18   0
  -1  18  -3   16.93    7.36   0
  -1  21  -2   26.62    7.58   0
   0  -6   5 1314.22   10.91   0
   0  -4   3 1386.10    9.03   0
   0   8  -3  686.17    9.14   0
   0  17  -3    6.30    7.17   0
   0  21  -2    7.82    6.61   0
   1  -8   8  204.89    6.06   0
   1   9  -3  186.32    6.16   0
   1  10  -3  455.32    8.67   0
   1  15  -3   74.68    7.13   0
   1  16  -3   19.40    6.66   0
   1  20  -2   66.55    8.88   0
   2   6  -2  105.08    4.52   0
   2  12  -3   40.55    5.20   0
   2  19  -2   57.53    8.70   0
   3  17  -2    0.76    7.60   0
   3  18  -2  178.11    9.19   0
   3  21  -1   17.71    7.91   0
   4  -8  10  339.93    7.56   0
   4  -6   7  441.24    6.81   0
   4  10  -2  318.95    7.62   0
   4  12  -2  177.30    7.10   0
   4  13  -2  105.47    6.67   0
   4  19  -1  105.44    8.68   0
   4  20  -1    9.21    6.69   0
   5  -6   8  333.19    6.01   0
   5  18  -1   23.99    6.66   0
   6  -6   9   66.93    3.32   0
   6   6   0   26.55    3.26   0
   6  11  -1  409.81    9.48   0
   6  12  -1   61.06    5.63   0
   6  13  -1  138.14    6.89   0
   6  14  -1   11.17    6.08   0
   6  19   0   11.99    7.27   0
   7  -5   9  280.55    5.43   0
   7   9   0   61.05    4.50   0
   7  15   0   17.85    6.14   0
   7  16   0  100.75    8.00   0
   8  -4   9   85.97    3.66   0
   8   8   1   81.06    4.80   0
   8  16   1   -2.20    6.68   0
   8  17   1   17.28    6.93   0
   9   8   2  248.42    6.32   0
   9  17   2   10.17    7.25   0
  10  -3  11   81.47    3.39   0
  10  17   3   28.00    7.65   0
  11   9   4  158.85    6.06   0
  11  10   4   38.50    4.75   0
  11  16   4   21.52    7.14   0
  12  12   5   35.22    5.76   0
  12  13   5    9.79    6.27   0
  12  18   6    4.60    7.14   0
  13  10   7   61.90    4.94   0
  13  14   7    6.85    5.05   0
  13  15   7   16.68    6.04   0
  13  16   7    8.62    6.20   0
 -13  10   0    8.33    2.50   0
 -11  18  -1   33.15    5.49   0
 -10   0   2  665.64    5.82   0
 -10  10  -2  125.02    4.81   0
 -10  11  -2   57.53    4.20   0
 -10  14  -2   51.72    4.88   0
 -10  20  -1   21.69    6.53   0
  -9  -6   7   10.45    4.28   0
  -9  18  -2   83.92    7.54   0
  -9  21  -1   -8.35    6.00   0
  -8  12  -3   27.18    4.80   0
  -8  13  -3  118.18    5.74   0
  -8  14  -3   58.68    5.99   0
  -8  20  -2   48.47    7.29   0
  -7  -7   7  116.75    5.58   0
  -7   9  -3   95.08    3.79   0
  -7  16  -3    4.62    5.46   0
  -7  21  -2   36.24    7.32   0
  -6  -8   8   44.00    4.92   0
  -6  18  -3   95.05    8.48   0
  -6  21  -2    8.41    6.57   0
  -5  -8   8  155.40    6.68   0
  -5  -6   5   16.69    3.82   0
  -5  -5   4   39.91    3.68   0
  -5  -4   3  352.79    5.73   0
  -5   7  -3  435.37    6.05   0
  -5  19  -3   58.16    7.90   0
  -4  -6   5  376.46    6.90   0
  -4  19  -3   44.25    7.39   0
  -3  -7   6   74.52    4.31   0
  -3  13  -4  193.82    7.23   0
  -3  19  -3   26.06    6.85   0
  -3  20  -3   61.09    8.29   0
  -2  -7   6  348.39    6.83   0
  -2  13  -4   91.46    6.20   0
  -2  19  -3   50.21    7.63   0
  -1  -6   5   10.61    3.47   0
  -1  -3   2   30.51    3.25   0
  -1  19  -3   49.85    7.65   0
   0  -8   8  398.22    7.83   0
   0  18  -3  209.26   10.16   0
   0  19  -3   24.63    7.13   0
   1  -9  10   68.79    5.25   0
   1   8  -3  430.64    7.74   0
   1  17  -3  111.27    8.25   0
   1  21  -2   20.56    7.83   0
   2  -8   9   99.02    5.30   0
   2  -6   6   13.04    3.43   0
   2   1   0   83.49    1.73   0
   2  10  -3  129.16    5.96   0
   2  11  -3  157.35    6.52   0
   2  14  -3   63.88    7.11   0
   2  15  -3   25.21    6.53   0
   2  16  -3  204.43    9.21   0
   2  20  -2   52.14    8.78   0
   3  -7   8   52.25    4.18   0
   3  19  -2   47.57    8.15   0
   4   5  -1   29.65    3.29   0
   4  16  -2   10.24    6.25   0
   5  -8  12  164.08    6.55   0
   5  -7  10   37.24    4.47   0
   5   7  -1  354.43    6.71   0
   5  19  -1   80.81    8.80   0
   6  -7  11  104.50    5.60   0
   6  15  -1    7.13    6.02   0
   6  16  -1   53.16    6.70   0
   6  20   0   80.76    8.42   0
   7   5   1  216.04    4.46   0
   7   8   0  269.19    6.78   0
   7  17   0   96.16    8.22   0
   7  18   0   67.89    7.31   0
   9  -6  15    5.67    3.93   0
   9  18   2   82.07    8.70   0
   9  19   2    4.10    8.16   0
  10  -4  13   93.31    4.10   0
  10  18   3   47.18    8.16   0
  11   8   4   52.43    4.54   0
  11  17   4   16.56    6.61   0
  12  10   5   10.22    4.70   0
  12  11   5    2.54    4.00   0
  12  15   5   17.14    6.15   0
  13   9   7   34.66    3.98   0
 -14   1   5   15.31    2.58   0
 -12  11  -1   71.09    3.91   0
 -12  12  -1   50.37    4.05   0
 -12  14  -1   23.28    3.91   0
 -12  15  -1    5.81    4.33   0
 -10  -5   7   77.34    5.16   0
 -10  16  -2   12.59    4.86   0
 -10  17  -2   44.13    6.65   0
 -10  21  -1   49.24    7.41   0
  -9  -5   6   60.40    4.52   0
  -9  -4   5  119.68    4.93   0
  -9  -2   3  169.63    4.05   0
  -9  19  -2   12.97    6.07   0
  -8  10  -3  106.87    4.76   0
  -8  11  -3  123.30    5.00   0
  -8  15  -3   19.38    4.85   0
  -8  16  -3   73.29    6.99   0
  -8  21  -2    6.47    6.60   0
  -7  -5   5   43.90    4.41   0
  -7  -2   2  127.29    3.46   0
  -7   8  -3  196.06    4.70   0
  -7  18  -3   21.52    7.01   0
  -6  -7   7   96.42    5.25   0
  -6   4  -2  182.20    2.79   0
  -6  19  -3   51.89    7.80   0
  -5   0   0   19.58    1.60   0
  -5  12  -4   65.57    5.73   0
  -5  14  -4   19.63    4.63   0
  -5  15  -4    6.78    6.11   0
  -5  20  -3   66.69    8.64   0
  -4  -8   8  126.43    5.48   0
  -4  -5   4 1057.46    9.87   0
  -4  -4   3  214.29    4.81   0
  -4  11  -4   19.61    4.11   0
  -4  12  -4   60.50    4.96   0
  -4  13  -4  173.93    6.81   0
  -4  14  -4   54.17    6.08   0
  -4  15  -4  199.39    7.82   0
  -4  16  -4    9.53    5.93   0
  -3  -8   8   60.38    4.52   0
  -3  -6   5   49.73    4.01   0
  -3   6  -3   17.19    3.02   0
  -3  10  -4    6.52    4.79   0
  -3  11  -4  419.63    8.60   0
  -3  12  -4  143.14    6.21   0
  -3  14  -4   31.49    5.29   0
  -3  15  -4   23.20    5.95   0
  -3  21  -3    2.65    5.84   0
  -2  -8   8  193.49    6.18   0
  -2  -6   5 1047.15   10.11   0
  -2  -3   2  684.75    6.36   0
  -2   6  -3  799.66    7.97   0
  -2  12  -4   29.32    4.94   0
  -2  14  -4   17.02    5.10   0
  -2  20  -3   30.30    6.85   0
  -2  21  -3   64.19    7.41   0
  -1  -8   8  213.07    6.35   0
  -1  -5   4   11.49    3.24   0
  -1   6  -3  103.54    4.25   0
  -1  11  -4  610.69    9.99   0
  -1  12  -4   35.95    5.11   0
  -1  13  -4  243.91    7.89   0
  -1  14  -4   29.77    6.23   0
  -1  15  -4   10.89    6.34   0
  -1  16  -4   22.70    6.58   0
  -1  20  -3   37.47    7.95   0
   0  13  -4   45.57    5.57   0
   0  20  -3    3.60    7.97   0
   1  -7   7  282.90    6.52   0
   1  19  -3   37.38    8.67   0
   2   9  -3  401.17    8.05   0
   2  17  -3    4.16    7.68   0
   2  21  -2    7.30    7.10   0
   3  -8  10  111.84    5.22   0
   3  11  -3   10.54    4.59   0
   3  12  -3  403.99    9.34   0
   3  13  -3   51.43    5.96   0
   3  14  -3   30.11    6.69   0
   3  16  -3   -7.32    6.38   0
   3  20  -2   41.50    8.63   0
   4  -8  11   30.98    4.51   0
   4  -7   9  194.05    5.55   0
   4   8  -2  131.64    5.44   0
   4  18  -2   46.08    7.85   0
   4  19  -2   43.91    7.62   0
   5  -5   7   96.65    3.45   0
   5  13  -2  119.47    6.71   0
   5  14  -2   89.25    7.38   0
   5  15  -2    9.18    6.71   0
   5  20  -1    5.50    7.39   0
   6   9  -1  425.30    8.06   0
   6  17  -1   11.78    6.21   0
   7  -7  13  117.74    5.33   0
   7  -6  11   83.69    4.20   0
   7  -4   8  246.85    4.86   0
   7  19   0   -0.17    6.52   0
   8  -3   8  155.72    3.62   0
   8   7   1  122.42    4.41   0
   8  14   0   62.65    6.26   0
   8  15   0   -4.50    5.56   0
   8  19   1   68.79    8.38   0
   9  -4  11   10.91    2.83   0
   9  12   1   29.69    4.96   0
   9  13   1   70.15    6.52   0
   9  14   1   14.84    5.97   0
   9  15   1  101.88    8.06   0
  10   7   3   26.78    3.92   0
  10  12   2  151.06    7.24   0
  10  13   2   68.25    6.85   0
  10  14   2   49.95    6.61   0
  10  15   2   45.06    6.98   0
  10  16   2   10.81    7.43   0
  10  19   3   17.98    7.38   0
  11  -2  12   87.54    3.37   0
  11  13   3   30.42    6.09   0
  11  18   4   -0.25    6.44   0
  12   9   5   30.26    4.52   0
  12  17   5   29.19    6.51   0
  12  18   5   59.87    8.04   0
  13  12   6   48.98    5.48   0
  13  13   6   39.06    6.11   0
  13  14   6    7.93    5.93   0
  13  15   6   11.13    5.85   0
 -14  -1   7   22.78    3.40   0
 -14   0   6    1.60    2.90   0
 -13  -3   8   14.19    4.62   0
 -13   1   4   91.82    3.43   0
 -12  -4   8   50.78    5.26   0
 -12   1   3   95.41    3.13   0
 -12  10  -1   39.69    3.22   0
 -11   3   1  152.11    2.19   0
 -11  13  -2   25.07    4.10   0
 -11  14  -2   26.01    4.48   0
 -10  -4   6   83.32    5.04   0
 -10  18  -2   21.29    5.99   0
  -9  -3   4  160.12    4.22   0
  -9  12  -3  151.26    5.83   0
  -9  13  -3   63.60    5.17   0
  -9  14  -3   39.40    5.15   0
  -9  15  -3   32.70    6.02   0
  -9  20  -2   14.94    6.25   0
  -8  -6   7  300.14    7.33   0
  -8   9  -3  130.65    4.39   0
  -7  -7   8   53.73    5.54   0
  -7  -4   4  122.03    4.15   0
  -6  12  -4   32.47    5.08   0
  -6  13  -4  153.58    6.20   0
  -6  14  -4   35.90    5.11   0
  -6  15  -4  146.31    7.65   0
  -6  20  -3   19.27    7.48   0
  -5  -7   7   19.87    4.27   0
  -5  10  -4  130.46    5.53   0
  -5  11  -4  358.74    7.53   0
  -5  16  -4   50.08    6.23   0
  -5  17  -4   17.84    6.02   0
  -5  21  -3    6.55    7.49   0
  -4  10  -4   25.70    3.94   0
  -4  18  -4   11.25    7.29   0
  -4  21  -3   61.42    7.95   0
  -3  -4   3  486.06    6.33   0
  -3   3  -2   94.23    2.52   0
  -3   9  -4  262.80    6.80   0
  -3  17  -4    7.11    6.08   0
  -3  18  -4   44.85    7.05   0
  -2  -5   4  419.36    5.98   0
  -2  -4   3 1811.66   10.74   0
  -2  10  -4   28.38    4.37   0
  -2  17  -4  268.37   10.07   0
  -2  18  -4   12.95    6.95   0
  -1  10  -4    9.99    4.31   0
  -1  17  -4   -0.21    6.12   0
  -1  18  -4   25.03    6.76   0
  -1  21  -3    6.87    6.42   0
   0  -7   7  157.97    5.34   0
   0  12  -4   27.38    5.10   0
   0  14  -4   18.56    3.90   0
   0  16  -4    6.11    6.48   0
   0  17  -4  173.00    8.71   0
   0  21  -3   55.46    8.26   0
   1  -8   9   79.36    4.85   0
   1  -6   6   54.38    4.10   0
   1   7  -3  836.57    9.31   0
   1  13  -4  230.70    7.83   0
   1  14  -4   11.27    6.07   0
   1  15  -4    9.73    6.26   0
   1  20  -3   38.15    8.46   0
   2  -7   8  596.96    8.68   0
   2  -4   4   33.02    3.10   0
   2  -3   3   23.08    2.63   0
   2  19  -3   40.75    8.73   0
   3   6  -2  949.21    9.23   0
   3  17  -3  139.72    9.58   0
   3  18  -3   34.30    7.44   0
   5  -4   6   68.87    3.25   0
   5   6  -1   91.96    4.22   0
   5  17  -2    9.02    6.93   0
   5  18  -2  141.87    9.27   0
   6  -7  12   50.46    4.83   0
   6  -6  10   44.13    4.10   0
   6  -4   7  363.27    5.29   0
   6   5   0   40.62    3.14   0
   6   8  -1   22.24    3.87   0
   6  19  -1   64.26    8.47   0
   7   7   0  110.59    4.42   0
   7  11  -1   44.33    5.90   0
   7  12  -1   28.97    5.02   0
   7  13  -1   87.76    6.11   0
   7  14  -1   15.34    5.90   0
   7  16  -1    7.91    6.69   0
   8  10   0  334.15    7.88   0
   8  11   0   26.57    4.46   0
   8  16   0   -1.60    6.54   0
   8  17   0   15.18    6.58   0
   9  10   1   14.10    3.89   0
   9  17   1  109.14    8.85   0
   9  18   1   45.82    7.87   0
  10  10   2  125.60    6.10   0
  10  17   2   49.27    7.70   0
  10  18   2   17.79    7.58   0
  11   7   4   61.62    4.01   0
  11  11   3   52.08    5.77   0
  11  12   3   76.21    5.92   0
  11  15   3   31.67    6.80   0
  11  16   3    9.82    6.49   0
  11  17   3   23.48    7.23   0
  12   8   5   73.40    4.70   0
  12  14   4   39.54    6.62   0
  13   4   9   37.21    1.76   0
  13  10   6   43.85    5.08   0
  13  11   6   77.82    5.31   0
  13  16   6   -0.00    5.40   0
  13  17   6    3.73    5.97   0
 -13  -1   6  122.12    4.87   0
 -13   0   5  130.44    4.29   0
 -12  -3   7   56.56    4.99   0
 -11  -4   7   48.89    4.48   0
 -11   0   3  165.28    3.93   0
 -11  11  -2   60.38    4.31   0
 -11  12  -2   79.11    4.68   0
 -11  15  -2    2.35    4.03   0
 -11  16  -2   42.72    5.61   0
 -11  17  -2   32.70    5.63   0
 -10  -3   5   40.47    3.81   0
 -10  19  -2   16.58    5.69   0
 -10  20  -2   26.49    6.83   0
  -9  -6   8   75.45    5.40   0
  -9   4  -1   22.22    0.93   0
  -9  11  -3   23.73    4.00   0
  -9  16  -3   42.64    5.60   0
  -9  17  -3   50.33    7.18   0
  -9  21  -2   27.83    6.51   0
  -8  -5   6  373.74    7.71   0
  -7  13  -4   95.65    6.43   0
  -7  14  -4   12.24    5.64   0
  -7  21  -3   12.20    6.97   0
  -6  -5   5   22.44    4.43   0
  -6  -1   1  898.34    5.86   0
  -6  11  -4   16.17    3.75   0
  -6  16  -4   14.51    6.00   0
  -6  17  -4  182.27    9.68   0
  -6  18  -4   31.58    8.45   0
  -6  21  -3   32.67    7.52   0
  -5  18  -4   29.24    7.43   0
  -5  19  -4   39.52    7.81   0
  -4  -7   7  170.67    6.06   0
  -4   9  -4  160.32    5.12   0
  -4  19  -4   47.77    7.27   0
  -3  -7   7  137.89    5.19   0
  -3  19  -4  101.48    8.39   0
  -3  20  -4   15.78    7.81   0
  -2  -7   7   10.79    3.42   0
  -2   3  -2  648.83    4.90   0
  -2   9  -4  255.24    6.42   0
  -2  19  -4   92.58    8.43   0
  -2  20  -4   24.91    7.89   0
  -1  -7   7  279.58    6.32   0
  -1   9  -4  580.43    8.93   0
   0  -8   9   58.73    5.06   0
   0   6  -3  538.99    7.15   0
   0  10  -4  138.28    5.85   0
   0  18  -4    0.53    7.23   0
   0  19  -4   66.69    7.96   0
   1   2  -1  134.16    2.83   0
   1  12  -4   34.38    5.24   0
   1  16  -4   34.66    6.60   0
   1  17  -4    9.89    6.55   0
   1  21  -3    4.14    7.38   0
   2  -8  10  338.54    7.71   0
   2  14  -4   24.77    6.40   0
   2  20  -3   43.73    8.43   0
   2  21  -3   53.77    7.68   0
   3  -8  11   51.47    4.84   0
   3  -7   9  565.19    8.61   0
   3  -5   6   73.26    4.33   0
   3   9  -3   56.87    4.96   0
   3  19  -3   40.35    8.25   0
   4  -8  12  126.82    5.99   0
   4  -7  10   45.08    4.92   0
   4  -6   8    5.91    3.17   0
   4   7  -2  126.21    5.06   0
   4  11  -3  185.83    6.85   0
   4  12  -3    7.59    5.07   0
   4  13  -3  202.81    7.63   0
   4  14  -3    1.06    6.22   0
   4  16  -3   96.01    7.66   0
   4  17  -3   15.43    7.43   0
   5  -6   9   30.39    3.45   0
   5  19  -2   30.19    8.01   0
   6  12  -2  277.06    8.09   0
   6  13  -2   37.10    5.65   0
   6  14  -2  132.25    7.60   0
   6  15  -2   25.91    6.17   0
   6  16  -2   -0.88    6.04   0
   6  20  -1   19.74    6.67   0
   7  -6  12  245.58    7.22   0
   7  -5  10   28.43    3.19   0
   7  -3   7   43.87    2.67   0
   7  10  -1   31.15    4.49   0
   7  17  -1  197.00    9.53   0
   7  18  -1   -0.31    6.85   0
   8  -6  14   24.93    4.50   0
   8  -2   7   52.71    2.29   0
   8   6   1   68.92    3.85   0
   8  18   0   40.84    7.62   0
   8  19   0    5.26    7.43   0
   9  -5  14   11.05    3.27   0
   9   6   2  294.59    5.63   0
   9   9   1   52.77    4.20   0
   9  19   1   42.92    8.49   0
  10  -3  12   34.94    3.12   0
  10   6   3  326.09    5.79   0
  10   9   2   98.64    5.78   0
  10  19   2   12.85    7.47   0
  11  18   3   12.63    6.58   0
  12  11   4    3.69    5.19   0
  12  13   4   20.69    5.47   0
  12  15   4   29.36    6.05   0
  12  16   4   37.24    6.92   0
  12  17   4   78.40    8.45   0
  13   7   7   60.15    3.82   0
 -12  -2   6   12.52    3.74   0
 -12  -1   5    3.90    2.80   0
 -12   0   4   -1.67    2.44   0
 -11  -1   4  272.77    5.10   0
 -11  18  -2   46.96    6.32   0
 -10  21  -2    1.15    6.54   0
  -9  10  -3  124.60    4.77   0
  -9  18  -3   21.47    5.88   0
  -9  19  -3   30.25    6.13   0
  -8  -4   5  328.74    6.67   0
  -8   8  -3  193.66    4.41   0
  -8  20  -3   17.60    6.55   0
  -8  21  -3   24.40    7.86   0
  -7   1   0   -0.86    1.13   0
  -7  11  -4  276.04    6.91   0
  -7  12  -4  126.89    5.53   0
  -7  16  -4   29.46    5.91   0
  -7  17  -4    8.53    6.65   0
  -7  18  -4   16.92    7.50   0
  -6  -7   8  212.07    6.66   0
  -6  -4   4  118.91    4.71   0
  -6  10  -4  166.12    5.21   0
  -6  19  -4   63.97    7.90   0
  -5   9  -4  112.65    4.45   0
  -5  20  -4   19.65    7.46   0
  -4  -6   6   53.62    4.39   0
  -4   3  -2  271.89    2.94   0
  -4   8  -4   59.12    4.38   0
  -4  20  -4   17.62    7.67   0
  -4  21  -4    0.83    8.28   0
  -3  -8   9   32.90    4.68   0
  -3   8  -4  299.21    6.20   0
  -3  21  -4   81.58    8.59   0
  -2  -8   9   90.43    5.48   0
  -2  21  -4   12.95    6.98   0
  -1  -8   9   73.36    5.13   0
  -1   3  -2   27.39    2.79   0
  -1   8  -4  237.45    6.24   0
  -1  20  -4    5.73    7.50   0
  -1  21  -4  153.56    9.27   0
   1  -7   8   45.30    4.28   0
   1  -5   5  166.91    4.77   0
   1   6  -3  106.64    4.58   0
   1  10  -4    7.43    4.54   0
   1  18  -4   21.15    6.88   0
   2  -6   7  166.96    5.13   0
   2   7  -3   21.01    4.34   0
   2  11  -4   19.27    4.97   0
   2  12  -4   30.77    5.17   0
   2  13  -4   86.43    6.44   0
   2  17  -4  288.68   11.16   0
   2  18  -4   12.64    7.41   0
   3   8  -3  195.40    6.18   0
   3  20  -3   62.40    8.60   0
   4  10  -3   69.78    5.08   0
   4  18  -3  138.62   10.02   0
   4  19  -3   36.79    8.71   0
   5  14  -3    6.29    5.94   0
   5  20  -2   11.25    6.48   0
   6  -7  13   71.77    4.98   0
   6   7  -1   59.63    4.06   0
   6  17  -2  110.68    7.94   0
   6  18  -2   31.01    7.44   0
   7   6   0  656.66    8.05   0
   8  -5  12   41.88    4.16   0
   8  -4  10   76.89    3.41   0
   8  14  -1   32.29    6.94   0
   8  15  -1   28.23    7.14   0
   9  -3  10   16.81    2.95   0
   9   8   1  145.03    5.55   0
   9  13   0   65.29    6.62   0
   9  14   0   46.29    6.40   0
   9  15   0   26.49    7.06   0
   9  16   0  147.92    9.59   0
  10   8   2  137.96    5.76   0
  10  13   1  130.96    8.06   0
  10  14   1    7.41    5.77   0
  10  15   1   30.02    6.70   0
  10  16   1   19.73    6.84   0
  11  -1  11   14.34    2.25   0
  11   9   3   63.31    5.04   0
  11  14   2   29.26    7.05   0
  11  15   2   -1.87    7.25   0
  12  10   4   76.43    5.55   0
  12  18   4   13.28    6.32   0
  13   9   6   67.52    4.62   0
  13  13   5   22.93    5.91   0
  13  14   5   34.73    6.02   0
  13  15   5    5.99    5.43   0
  13  16   5   -2.69    6.05   0
 -14   3   4   73.30    2.75   0
 -11  10  -2    8.92    3.27   0
 -10  12  -3    4.56    3.94   0
 -10  13  -3   32.91    4.59   0
 -10  14  -3   92.67    5.24   0
 -10  15  -3   28.66    4.69   0
 -10  16  -3   67.76    6.17   0
 -10  17  -3   29.98    6.25   0
  -9  -4   6   -3.09    3.65   0
  -9   1   1   20.73    1.60   0
  -9  20  -3   37.00    6.58   0
  -8  -6   8   22.77    4.29   0
  -8  -3   4  242.27    5.16   0
  -8  -2   3  102.00    3.55   0
  -8  -1   2   78.38    2.84   0
  -8   5  -2   48.37    1.93   0
  -8  13  -4   62.75    5.70   0
  -8  14  -4   37.99    4.94   0
  -8  16  -4   42.63    6.19   0
  -7  10  -4    3.78    3.60   0
  -7  19  -4   70.34    7.93   0
  -6  -6   7  187.74    6.24   0
  -6  -3   3    7.60    2.52   0
  -6  -2   2  268.30    4.19   0
  -6   9  -4   89.52    4.43   0
  -5  -7   8   20.98    4.39   0
  -5  -5   5   19.03    3.47   0
  -5  21  -4   77.57    9.35   0
  -4  13  -5   12.74    4.71   0
  -4  14  -5  151.40    6.96   0
  -4  15  -5    4.43    5.66   0
  -4  16  -5  290.34    9.72   0
  -4  17  -5    4.93    5.79   0
  -3  12  -5  667.58   10.79   0
  -3  13  -5   14.70    4.80   0
  -3  14  -5   51.53    6.20   0
  -3  16  -5    7.34    5.81   0
  -2  -6   6    9.18    3.46   0
  -2  14  -5  296.23    8.94   0
  -2  15  -5   11.33    6.20   0
  -2  16  -5  242.76    9.48   0
  -2  18  -5  142.97    9.31   0
  -1  14  -5   77.39    7.08   0
  -1  15  -5   -4.68    5.90   0
  -1  16  -5   19.84    6.32   0
  -1  17  -5    4.72    6.32   0
   0  -8  10  253.12    7.14   0
   0  -7   8  501.13    8.25   0
   0  -5   5   15.72    3.26   0
   0   8  -4  165.59    5.78   0
   0  14  -5  238.00    9.00   0
   0  21  -4   22.09    7.65   0
   1  -4   4  115.36    4.00   0
   1   9  -4  520.70    8.90   0
   2  -8  11   17.71    4.48   0
   2  -7   9   53.36    4.25   0
   2  19  -4  121.36    9.89   0
   2  20  -4   35.02    7.86   0
   3  -4   5  286.58    5.00   0
   3   5  -2   43.32    3.71   0
   3  12  -4  145.27    6.85   0
   3  14  -4   36.17    6.72   0
   3  15  -4   36.67    6.47   0
   3  16  -4   39.31    7.01   0
   3  17  -4    8.80    7.35   0
   3  18  -4   37.95    7.75   0
   4  -5   7   99.82    3.85   0
   4   6  -2   28.80    3.82   0
   4   9  -3  156.31    5.93   0
   4  20  -3    1.88    7.40   0
   5  -7  12   24.78    4.25   0
   5  -5   8   57.86    3.65   0
   5  12  -3  269.68    8.20   0
   5  13  -3   92.23    6.52   0
   5  16  -3   12.37    6.37   0
   5  17  -3  126.97    9.25   0
   5  18  -3   58.48    8.17   0
   6  -6  11   56.72    4.41   0
   6  19  -2   43.14    7.15   0
   6  20  -2   51.10    8.28   0
   7  -2   6   88.86    2.63   0
   7  13  -2  137.51    8.24   0
   7  14  -2  109.83    7.42   0
   7  15  -2   17.77    5.92   0
   7  16  -2  130.46    8.46   0
   8  -1   6   38.07    1.74   0
   8  12  -1   56.12    6.03   0
   8  13  -1  193.61    7.93   0
   8  16  -1   15.10    6.88   0
   8  17  -1    8.37    7.03   0
   9  -5  15   18.89    4.30   0
   9  11   0    4.89    3.98   0
   9  12   0    0.64    5.56   0
   9  17   0   45.55    7.76   0
   9  18   0  108.76    9.04   0
   9  19   0    4.79    7.98   0
  10  11   1  164.90    7.73   0
  10  12   1   57.13    5.84   0
  10  17   1   12.50    6.71   0
  10  18   1   11.32    7.22   0
  10  19   1   44.29    8.49   0
  11  -2  13   22.65    2.75   0
  11   8   3  172.49    5.74   0
  11  12   2   88.12    6.57   0
  11  13   2   23.44    5.69   0
  11  16   2   37.54    7.34   0
  11  17   2   32.12    7.07   0
  11  18   2   46.97    7.71   0
  12  14   3   69.21    7.68   0
  12  15   3   20.62    6.45   0
  13  11   5   50.18    5.39   0
  13  12   5  105.73    6.12   0
  13  17   5    2.10    5.49   0
  13  18   5    3.43    6.34   0
 -12  -3   8   50.93    4.87   0
 -12  13  -2   32.18    4.03   0
 -12  14  -2   17.02    4.01   0
 -12  15  -2   23.05    4.60   0
 -10   2   1    7.97    1.39   0
 -10   5  -1   16.09    1.13   0
 -10  11  -3   87.92    4.43   0
 -10  19  -3   12.75    6.19   0
  -9   9  -3   19.20    3.13   0
  -9  21  -3    8.35    6.25   0
  -8  -5   7   40.80    5.01   0
  -8  12  -4   29.71    4.26   0
  -8  18  -4   14.97    6.69   0
  -8  19  -4   39.92    6.93   0
  -7  20  -4   -0.04    6.64   0
  -7  21  -4   87.65    8.88   0
  -6  15  -5   21.84    6.62   0
  -5  12  -5  417.83    9.24   0
  -5  13  -5   32.21    4.74   0
  -5  14  -5   40.34    5.78   0
  -5  15  -5   10.30    5.27   0
  -5  16  -5    4.31    6.25   0
  -5  17  -5    7.93    6.53   0
  -5  18  -5   69.03    8.06   0
  -4  -7   8  219.59    6.34   0
  -4  -5   5  179.00    5.27   0
  -4  12  -5   61.26    5.19   0
  -4  18  -5  215.23   10.11   0
  -4  19  -5   12.17    7.00   0
  -3   7  -4   69.35    4.02   0
  -3  11  -5   17.92    4.42   0
  -3  18  -5   24.51    6.27   0
  -3  19  -5    1.25    6.59   0
  -2  -7   8  583.86    8.72   0
  -2   7  -4  740.98    8.61   0
  -2  11  -5   62.04    5.12   0
  -2  19  -5   -4.60    6.99   0
  -1  -7   8   47.43    4.27   0
  -1  11  -5    6.75    4.46   0
  -1  12  -5  406.03    9.18   0
  -1  19  -5    1.78    6.77   0
   0  12  -5  143.04    6.87   0
   0  13  -5   -0.36    5.04   0
   0  16  -5  334.19   10.49   0
   0  17  -5   13.09    7.26   0
   0  18  -5  246.94   10.66   0
   1  -8  11   51.29    4.98   0
   1  -3   3   96.31    3.71   0
   1  15  -5    0.49    6.22   0
   1  16  -5   27.15    6.70   0
   2  -5   6  878.02    8.74   0
   3  -6   8  303.64    6.26   0
   3   7  -3  249.55    6.27   0
   3  11  -4  425.38    9.16   0
   3  19  -4  107.32    9.55   0
   3  20  -4    9.04    7.48   0
   4  -7  11   82.28    4.94   0
   4  -6   9  150.96    5.00   0
   4   2   0   81.40    2.45   0
   4  14  -4   66.58    6.98   0
   4  15  -4  216.20    9.22   0
   4  16  -4   27.01    6.78   0
   4  17  -4  186.14    9.51   0
   5   7  -2  350.53    6.84   0
   5  10  -3  223.27    6.91   0
   5  19  -3   66.79    8.22   0
   5  20  -3   90.88    8.38   0
   6  -2   5   55.34    2.27   0
   6   6  -1   76.19    3.98   0
   6   9  -2   29.68    4.25   0
   6  14  -3   32.12    6.27   0
   6  15  -3   17.05    6.33   0
   6  16  -3  141.54    8.29   0
   7  -5  11  308.01    6.64   0
   7  -4   9   54.44    3.29   0
   7   8  -1   50.56    4.12   0
   7  12  -2   23.70    5.64   0
   7  17  -2   29.44    6.53   0
   7  18  -2  100.30    8.43   0
   7  19  -2   30.09    7.31   0
   8  -5  13   47.66    4.27   0
   8   2   3   99.13    2.01   0
   8   5   1    5.50    2.68   0
   8  19  -1   72.01    8.72   0
  10  -3  13   28.87    3.20   0
  10   7   2   68.84    4.48   0
  10  10   1   63.22    6.08   0
  11  11   2   68.95    5.84   0
  12  12   3   17.00    5.71   0
  12  13   3   35.89    5.77   0
  12  17   3   27.58    6.92   0
  12  18   3   28.56    7.08   0
  13   6   7   18.77    2.77   0
  13  10   5   75.73    5.29   0
 -14   1   6    9.47    2.61   0
 -13  -1   7   28.17    3.68   0
 -13   3   3   49.94    2.43   0
 -12  -2   7   44.11    4.09   0
 -12   3   2   14.70    1.85   0
 -12  12  -2   89.20    4.65   0
 -11  -3   7   17.47    3.95   0
 -11   9  -2  122.21    4.03   0
 -11  15  -3   28.77    4.79   0
 -11  16  -3    8.58    5.00   0
 -10  20  -3   -1.32    5.76   0
  -9  -3   5  148.91    4.64   0
  -9  -2   4   19.23    2.85   0
  -9  14  -4   11.52    4.72   0
  -9  15  -4    1.26    5.00   0
  -9  16  -4   10.01    5.74   0
  -9  17  -4   17.57    6.60   0
  -9  18  -4   23.29    6.56   0
  -8  11  -4    5.04    3.59   0
  -8  20  -4   16.29    6.60   0
  -7  -6   8  195.79    6.30   0
  -7  -4   5   69.15    4.00   0
  -7   4  -2  272.92    2.87   0
  -6   8  -4   75.43    3.95   0
  -6  13  -5    2.83    3.92   0
  -6  17  -5   29.23    7.15   0
  -6  18  -5  115.00    8.64   0
  -6  19  -5    1.47    7.88   0
  -5  -7   9  239.70    7.10   0
  -5  -6   7   -2.63    3.52   0
  -5  -2   2  559.11    5.71   0
  -5   3  -2  221.27    2.51   0
  -5  19  -5    8.09    7.03   0
  -5  20  -5  100.82    9.06   0
  -4  -4   4   24.40    3.51   0
  -4  20  -5   36.10    7.75   0
  -4  21  -5   -7.83    8.04   0
  -3  -5   5    7.18    2.43   0
  -3  10  -5  583.86    9.23   0
  -3  20  -5  112.88    8.51   0
  -3  21  -5    5.69    7.20   0
  -2  -5   5   23.04    3.52   0
  -2  10  -5  160.90    5.94   0
  -2  20  -5   35.25    6.79   0
  -1   7  -4  400.94    7.02   0
  -1  10  -5  269.04    7.19   0
  -1  20  -5  142.25    9.65   0
   0  -6   7  264.16    5.93   0
   0  -4   4  486.78    6.12   0
   0   7  -4  322.36    6.68   0
   0  11  -5    5.65    4.54   0
   0  19  -5    8.15    7.17   0
   0  20  -5   22.65    7.85   0
   1  -7   9  436.52    8.02   0
   1  12  -5  391.70    9.26   0
   1  13  -5   14.09    3.83   0
   1  18  -5   53.08    8.19   0
   1  19  -5    9.46    7.91   0
   2  -7  10    7.64    4.76   0
   2  14  -5  310.25   10.14   0
   2  15  -5    6.28    6.62   0
   2  18  -5  157.89    9.59   0
   4  -7  12   15.02    4.78   0
   4   8  -3  317.05    7.16   0
   4  12  -4   72.46    6.10   0
   4  13  -4  163.83    7.97   0
   4  18  -4   14.24    8.29   0
   4  19  -4   67.72    8.76   0
   5  -7  13   81.63    5.45   0
   6  -6  12   18.84    3.88   0
   6   8  -2  166.31    5.57   0
   6  12  -3   20.67    5.25   0
   6  13  -3  108.94    7.49   0
   6  18  -3   83.97    8.66   0
   6  19  -3   41.51    7.91   0
   7   5   0  137.06    4.38   0
   7  11  -2  119.10    6.19   0
   8  -4  11    6.15    2.92   0
   8   7   0    3.67    3.06   0
   8  10  -1   89.52    5.42   0
   9  -4  13   32.01    3.75   0
   9   2   4   18.37    1.28   0
   9   9   0    1.89    4.20   0
   9  16  -1   11.00    7.83   0
   9  17  -1   94.08    8.72   0
  10  -2  11   32.97    2.89   0
  10   9   1  100.68    5.83   0
  10  14   0   59.07    6.87   0
  10  16   0    9.32    6.88   0
  10  17   0    4.67    6.88   0
  10  18   0   46.84    8.67   0
  11  10   2   12.79    4.40   0
  11  15   1  138.79    9.00   0
  11  16   1   15.06    7.32   0
  13  13   4   40.15    6.18   0
  13  15   4    6.00    5.46   0
  13  16   4   -3.38    5.56   0
  13  17   4   11.42    5.92   0
 -11  -2   6   83.04    4.63   0
 -11  14  -3   23.04    4.27   0
 -10  -4   8   31.27    4.65   0
 -10  10  -3   24.84    3.19   0
  -9  -1   3  103.52    3.47   0
  -9   0   2   14.95    1.84   0
  -9   8  -3  129.05    3.91   0
  -9  12  -4   56.21    4.75   0
  -9  19  -4   43.95    6.90   0
  -9  20  -4   17.51    6.96   0
  -8  10  -4   11.96    3.81   0
  -8  21  -4   15.11    6.34   0
  -7  13  -5   19.65    5.54   0
  -7  14  -5   53.37    5.53   0
  -7  15  -5   14.87    5.09   0
  -7  17  -5   10.36    6.39   0
  -7  18  -5   46.50    7.31   0
  -7  19  -5   22.62    7.96   0
  -6  -6   8   31.21    4.50   0
  -6  11  -5   15.30    4.39   0
  -6  12  -5   26.71    4.17   0
  -6  20  -5   43.43    7.61   0
  -5   7  -4  157.65    4.60   0
  -5  10  -5  643.09    9.62   0
  -5  21  -5   -4.77    8.16   0
  -4  -7   9  175.65    6.24   0
  -4  -6   7  450.97    7.78   0
  -4  10  -5   41.39    4.26   0
  -3  -7   9  581.95    9.56   0
  -3  -6   7   35.41    3.82   0
  -2  -7   9   52.45    4.68   0
  -2  -4   4   22.65    3.30   0
  -2   9  -5    0.92    4.80   0
  -1  -6   7   27.87    3.79   0
   0  10  -5    8.36    4.56   0
   1  -5   6   15.34    3.57   0
   1   5  -3  365.40    5.94   0
   1  20  -5  131.47    9.30   0
   2  -6   8  131.48    5.22   0
   2   2  -1    7.89    2.27   0
   2   8  -4   12.08    4.48   0
   2  13  -5   49.45    6.27   0
   2  20  -5   50.29    8.62   0
   3  -6   9   40.58    4.58   0
   3  -5   7  119.05    4.31   0
   3   9  -4  269.01    7.30   0
   3  14  -5   47.52    6.76   0
   3  15  -5    4.20    6.39   0
   3  16  -5   10.69    6.69   0
   3  17  -5   11.13    7.30   0
   4  11  -4   13.91    4.91   0
   4  20  -4    8.81    7.17   0
   5  -6  11   24.20    3.59   0
   5  -4   7   47.61    2.86   0
   5   9  -3  102.81    5.35   0
   5  14  -4    5.35    6.13   0
   5  15  -4    6.96    6.25   0
   5  16  -4   50.62    7.63   0
   5  18  -4   33.33    8.00   0
   5  19  -4   35.77    7.55   0
   6  -5  10    5.12    3.05   0
   6  -4   8   93.95    3.27   0
   6  11  -3   80.80    5.70   0
   7   7  -1  367.25    6.82   0
   7  10  -2   27.60    4.66   0
   7  15  -3   25.96    7.38   0
   7  16  -3    5.39    5.83   0
   7  17  -3   99.06    8.64   0
   8   9  -1  342.47    7.64   0
   8  13  -2   54.68    6.26   0
   8  14  -2   83.25    6.79   0
   8  15  -2   58.81    7.57   0
   8  16  -2   23.31    7.01   0
   8  17  -2   72.00    7.96   0
   8  18  -2   14.75    7.23   0
   8  19  -2   37.09    7.21   0
   9  13  -1   83.87    7.10   0
   9  18  -1   39.44    8.07   0
  10  -3  14   38.24    3.80   0
  10  12   0  175.05    7.54   0
  10  13   0   43.21    6.21   0
  10  19   0   32.48    8.21   0
  11  13   1   79.65    6.51   0
  11  14   1   45.77    6.97   0
  11  17   1   85.62    8.45   0
  11  18   1   28.95    7.44   0
  12  10   3   38.41    5.29   0
  12  14   2   24.66    6.74   0
  12  15   2   30.73    7.49   0
  12  16   2    2.43    5.98   0
  12  17   2   12.80    7.15   0
  12  18   2   19.60    7.30   0
  13   7   6   20.84    3.08   0
  13   9   5   29.09    4.09   0
  13  12   4   42.92    5.55   0
 -13   1   5   58.46    3.23   0
 -12  -1   6   41.11    3.44   0
 -12   0   5   10.72    2.99   0
 -12  11  -2   39.55    3.48   0
 -11   2   2   35.57    2.37   0
 -11  12  -3   81.38    4.59   0
 -10  -1   4   37.85    2.92   0
 -10   1   2   63.45    2.56   0
 -10  15  -4   40.09    5.71   0
 -10  16  -4   33.74    6.10   0
 -10  17  -4  104.88    7.89   0
  -9  -4   7   17.14    3.84   0
  -9  11  -4  246.29    6.30   0
  -9  21  -4   59.44    7.44   0
  -8  -5   8  185.01    6.37   0
  -8  15  -5   20.35    5.91   0
  -8  16  -5  168.25    8.36   0
  -8  17  -5   35.36    7.40   0
  -7  -6   9   46.50    5.01   0
  -7  -2   3  550.24    6.38   0
  -7   0   1   42.83    2.17   0
  -7  12  -5  407.51    8.95   0
  -7  20  -5   81.22    8.35   0
  -6  -4   5  456.29    6.98   0
  -6  21  -5    9.06    6.92   0
  -5  -6   8  309.65    7.30   0
  -5  -5   6   66.95    4.31   0
  -4  -3   3  649.86    6.68   0
  -4   9  -5    8.45    3.54   0
  -4  14  -6   27.50    5.81   0
  -4  15  -6  173.91    8.17   0
  -4  16  -6    5.50    6.43   0
  -4  17  -6  239.60   10.34   0
  -4  18  -6    7.96    7.34   0
  -3   6  -4  225.21    5.42   0
  -3   9  -5   -0.63    3.68   0
  -3  13  -6  188.20    7.47   0
  -3  14  -6    0.27    4.98   0
  -3  16  -6    0.80    5.85   0
  -3  18  -6   -3.97    6.59   0
  -3  19  -6   67.24    8.23   0
  -2  13  -6  118.81    7.17   0
  -2  15  -6   99.58    7.51   0
  -2  16  -6   16.17    6.40   0
  -2  18  -6    2.73    7.04   0
  -2  19  -6  114.16    8.78   0
  -1   9  -5    0.64    4.30   0
  -1  13  -6  300.98    8.75   0
  -1  14  -6    7.29    6.05   0
  -1  15  -6   22.83    6.33   0
  -1  18  -6    5.32    7.00   0
  -1  19  -6   70.20    8.36   0
   0  -3   3  829.18    6.45   0
   0   9  -5   35.12    4.75   0
   0  15  -6  124.93    7.92   0
   0  17  -6  263.71   10.74   0
   0  18  -6    4.16    7.32   0
   1  -7  10    1.23    4.25   0
   1  -6   8  397.52    7.34   0
   1  10  -5  262.57    7.50   0
   2  -7  11  101.55    5.46   0
   2  -4   5 1715.12   10.58   0
   3  -7  12    8.87    4.26   0
   3   6  -3   16.59    3.98   0
   3  12  -5  668.98   11.67   0
   3  13  -5   16.36    5.64   0
   3  19  -5    0.15    7.78   0
   3  20  -5  108.72    9.61   0
   4  -6  10    7.56    3.41   0
   4  -5   8  257.26    5.43   0
   4   7  -3  226.48    6.17   0
   4  10  -4   28.03    4.91   0
   4  16  -5  263.71   10.42   0
   5  -5   9  483.13    7.06   0
   5  12  -4   67.43    6.24   0
   5  20  -4   18.51    7.56   0
   6  -6  13  125.67    5.40   0
   6   5  -1   24.93    3.78   0
   6   7  -2  362.88    7.29   0
   6  10  -3   91.83    5.71   0
   7  -5  12   32.96    3.52   0
   7   9  -2  112.20    5.55   0
   7  14  -3   23.35    5.98   0
   7  18  -3   12.16    7.01   0
   7  19  -3   57.63    8.16   0
   8  -5  15   30.11    4.94   0
   8   6   0   39.67    3.73   0
   9  -4  14   40.05    3.45   0
   9   6   1   76.70    3.87   0
   9   8   0  236.38    6.55   0
   9  11  -1    8.73    4.18   0
  10   8   1   37.87    4.88   0
  10  11   0   64.45    5.96   0
  11  -1  12   46.97    2.88   0
  11  11   1   10.44    5.38   0
  11  12   1   17.78    5.19   0
  12  12   2   97.89    7.46   0
  12  13   2   25.66    6.06   0
  13  15   3    8.51    6.23   0
  13  16   3   11.41    6.38   0
  13  17   3   15.45    6.80   0
  13  18   3   13.04    7.01   0
 -12  -2   8   53.54    5.07   0
 -12   1   4   22.32    2.94   0
 -12   2   3   81.08    3.03   0
 -11  -3   8   58.34    4.84   0
 -11   0   4   30.65    2.73   0
 -10  -3   7   54.78    4.91   0
 -10   0   3   44.45    2.71   0
 -10   9  -3  109.14    4.10   0
 -10  13  -4   71.78    5.27   0
 -10  14  -4    8.08    4.04   0
 -10  19  -4   62.92    6.45   0
 -10  20  -4    6.15    6.57   0
  -9  -3   6  157.95    5.82   0
  -8  -3   5   44.36    3.28   0
  -8   9  -4   88.95    4.19   0
  -8  13  -5   -0.11    4.83   0
  -8  14  -5   99.95    5.97   0
  -8  19  -5   11.51    6.21   0
  -8  20  -5   31.90    7.68   0
  -7  -4   6   68.43    4.73   0
  -7  -1   2  276.67    4.20   0
  -7   8  -4   39.02    2.88   0
  -7  11  -5  131.10    5.57   0
  -7  21  -5   13.65    6.93   0
  -6  -5   7   22.03    3.79   0
  -6   7  -4  213.04    4.70   0
  -6  16  -6   19.27    6.87   0
  -6  17  -6  190.11   10.31   0
  -5   9  -5   10.13    4.00   0
  -5  14  -6   20.54    5.56   0
  -5  15  -6   22.71    5.93   0
  -5  16  -6   21.24    6.45   0
  -5  17  -6   -7.46    6.77   0
  -5  18  -6   10.29    7.68   0
  -5  19  -6   30.21    7.64   0
  -5  20  -6   -0.90    7.48   0
  -4  -6   8    8.38    3.60   0
  -4  -5   6 1077.06   10.68   0
  -4  -2   2  242.25    3.96   0
  -4  -1   1 1877.95    7.67   0
  -4   6  -4  189.11    4.89   0
  -4  13  -6  163.68    6.92   0
  -4  19  -6   72.57    7.88   0
  -3  -7  10   10.95    4.66   0
  -3  -3   3  167.26    4.32   0
  -3  12  -6   -0.20    4.50   0
  -3  21  -6   86.11    9.13   0
  -2  -7  10   -0.07    4.46   0
  -2   8  -5  109.19    5.79   0
  -2  12  -6   33.82    5.24   0
  -2  20  -6   -1.31    5.98   0
  -2  21  -6    6.66    8.15   0
  -1  -7  10    1.59    4.45   0
  -1  -3   3  148.05    4.17   0
  -1   6  -4  110.36    4.52   0
  -1  12  -6    8.71    4.97   0
  -1  20  -6    4.15    7.24   0
   0  -7  10   52.97    5.02   0
   0  -6   8   -2.61    3.52   0
   0  -5   6  778.44    8.58   0
   0  -2   2  341.19    4.08   0
   0   6  -4   -1.98    3.69   0
   0  13  -6   38.01    5.75   0
   0  19  -6  102.01    8.65   0
   0  20  -6   10.71    7.52   0
   1  15  -6   33.11    6.63   0
   1  16  -6   11.32    6.60   0
   1  18  -6    4.03    7.97   0
   1  19  -6   57.23    8.96   0
   1  20  -6    0.13    6.76   0
   2  -6   9  145.72    5.42   0
   2  -5   7   84.68    4.99   0
   2   5  -3   22.47    3.69   0
   2   7  -4  618.53    8.86   0
   2  10  -5  164.26    6.56   0
   2  16  -6   18.64    6.78   0
   2  17  -6  334.06   11.29   0
   3  11  -5   17.30    5.06   0
   4  -3   5   67.21    3.11   0
   4   9  -4  162.82    6.24   0
   4  13  -5   -0.58    6.53   0
   4  14  -5  167.10    8.46   0
   4  15  -5    8.66    6.67   0
   4  17  -5   24.08    6.74   0
   4  18  -5  197.54   11.00   0
   4  19  -5   14.58    8.32   0
   4  20  -5   45.81    7.96   0
   5  11  -4  338.06    8.67   0
   6  -5  11   52.26    4.83   0
   6   9  -3  111.93    6.24   0
   6  13  -4  137.27    7.98   0
   6  14  -4   34.12    6.42   0
   6  15  -4  155.27    8.47   0
   6  16  -4   21.82    6.48   0
   6  17  -4  194.01    9.42   0
   6  19  -4   52.97    8.23   0
   7  -3   8  122.61    3.53   0
   7  12  -3  227.31    7.96   0
   8   8  -1   82.93    4.47   0
   8  11  -2    0.92    4.60   0
   9  -4  15   66.38    4.82   0
   9  10  -1   12.65    4.96   0
   9  15  -2   13.15    6.78   0
   9  16  -2  115.79    9.18   0
   9  17  -2   15.86    7.36   0
   9  18  -2   80.72    9.14   0
   9  19  -2   16.26    8.30   0
  10  -2  12  119.45    4.16   0
  10   6   2   47.18    3.53   0
  10  10   0  310.89    8.69   0
  10  14  -1    1.09    7.19   0
  10  16  -1    6.10    7.04   0
  10  17  -1    4.89    7.33   0
  10  18  -1   10.69    7.01   0
  11  15   0    1.57    7.21   0
  11  16   0   74.48    8.11   0
  11  18   0   43.48    8.37   0
  12   9   3   40.01    4.72   0
  12  11   2   40.54    5.72   0
  13  10   4   56.90    5.26   0
  13  13   3   25.00    6.63   0
  14  12   5    7.26    5.02   0
 -12  10  -2   66.54    3.42   0
 -11  11  -3   45.97    3.86   0
 -10  12  -4   17.41    4.19   0
  -9  -4   8  110.61    5.34   0
  -9  10  -4   53.26    4.10   0
  -9  16  -5    1.22    5.88   0
  -9  17  -5    7.37    6.09   0
  -9  18  -5   17.01    6.87   0
  -9  19  -5    2.77    6.48   0
  -8  -5   9   38.52    4.61   0
  -8  -4   7  317.50    6.97   0
  -8  12  -5   42.04    5.08   0
  -8  21  -5   -4.87    6.53   0
  -6  -3   4  378.43    5.94   0
  -6  14  -6   35.13    6.06   0
  -6  15  -6  158.09    7.83   0
  -6  18  -6   -1.15    7.07   0
  -6  19  -6   51.99    8.03   0
  -6  20  -6    5.71    6.80   0
  -5  -6   9   40.81    4.85   0
  -5  -4   5   56.34    3.88   0
  -5  12  -6    2.87    5.18   0
  -5  13  -6  254.06    7.71   0
  -4   8  -5  195.70    5.83   0
  -4  12  -6   27.29    4.81   0
  -3  11  -6  425.79    8.86   0
  -2  11  -6    0.95    4.42   0
  -1  -6   8  385.24    7.25   0
  -1  -5   6    8.40    2.52   0
  -1   1  -1  279.78    2.00   0
  -1   8  -5  180.49    5.93   0
   0  -7  11  158.09    6.30   0
   0  12  -6    7.50    5.01   0
   1  13  -6  310.24    9.24   0
   2  -7  12   45.40    5.16   0
   2  14  -6   40.90    6.80   0
   2  18  -6    8.21    7.50   0
   2  19  -6   89.68    9.43   0
   3  -6  10  404.85    7.60   0
   3  -4   6    5.13    3.03   0
   3  16  -6   -8.20    7.74   0
   3  17  -6   13.44    6.92   0
   4  -6  11    2.79    3.56   0
   4  12  -5   58.41    6.06   0
   5  -6  13   35.30    5.13   0
   5  10  -4  113.20    6.12   0
   5  14  -5   53.99    7.97   0
   5  15  -5   10.31    6.32   0
   5  16  -5    8.16    7.47   0
   5  17  -5   12.63    7.24   0
   5  18  -5   51.87    8.59   0
   5  19  -5    3.89    7.18   0
   6  -4   9  136.52    4.27   0
   6  -3   7   29.99    2.67   0
   6  12  -4   35.12    5.69   0
   7  11  -3   46.26    5.31   0
   7  16  -4   33.94    7.55   0
   7  17  -4    9.42    6.06   0
   8  -3  10   26.31    2.93   0
   8  10  -2  191.39    6.77   0
   8  14  -3   57.46    6.59   0
   8  15  -3   17.64    6.50   0
   8  16  -3   81.10    7.84   0
   8  17  -3   19.29    7.23   0
   8  19  -3   21.97    8.02   0
   9  -3  12   69.61    3.72   0
   9  13  -2   56.96    6.97   0
   9  14  -2   74.81    7.16   0
  10  13  -1  114.86    7.94   0
  11  10   1   22.17    4.92   0
  11  13   0    2.53    6.50   0
  11  14   0   28.53    6.44   0
  12  14   1   20.57    6.96   0
  12  15   1   11.81    6.48   0
  12  16   1    3.54    6.20   0
  12  17   1   10.25    6.58   0
  12  18   1    3.63    6.53   0
  13  12   3   55.17    6.28   0
 -13   0   7   77.17    4.59   0
 -12  -1   7   78.30    4.85   0
 -12  13  -3   31.84    4.22   0
 -12  14  -3   69.22    4.72   0
 -11  15  -4    4.37    4.28   0
 -11  17  -4   11.15    5.13   0
 -10  -2   6   63.36    4.29   0
  -9  -2   5  207.07    5.10   0
  -9  20  -5   58.55    7.04   0
  -9  21  -5   -2.29    7.02   0
  -7  10  -5  239.16    5.85   0
  -7  14  -6   27.36    6.29   0
  -7  15  -6   32.82    5.80   0
  -7  16  -6    8.07    5.92   0
  -7  18  -6    6.06    6.46   0
  -7  19  -6   40.26    7.48   0
  -7  20  -6    1.69    7.38   0
  -6  -2   3   29.81    3.15   0
  -6   9  -5    4.04    3.07   0
  -6  13  -6  138.95    6.93   0
  -6  21  -6   -0.47    7.90   0
  -5  -5   7   95.40    4.79   0
  -4  -6   9  110.87    5.21   0
  -4  11  -6    3.55    4.10   0
  -3  -2   2  311.46    4.52   0
  -3  16  -7   11.98    6.08   0
  -3  17  -7   62.98    7.92   0
  -3  18  -7   49.22    7.30   0
  -2  -2   2  207.74    4.15   0
  -2  10  -6    5.57    4.29   0
  -2  16  -7  172.79    8.79   0
  -2  17  -7   12.52    7.06   0
  -2  18  -7  150.30    9.43   0
  -2  19  -7   12.74    7.17   0
  -1  -7  11  296.01    7.69   0
  -1  15  -7   80.25    8.50   0
  -1  16  -7   19.23    6.64   0
  -1  17  -7    6.64    7.31   0
  -1  19  -7   37.80    7.15   0
   0  17  -7    7.79    6.92   0
   0  18  -7  132.80    9.84   0
   1  -6   9   58.16    4.54   0
   1   8  -5  187.87    6.34   0
   1  11  -6  680.83   11.30   0
   2   9  -5    0.91    4.53   0
   2  12  -6   30.64    5.63   0
   3   7  -4   80.50    5.16   0
   3  10  -5  582.27   10.17   0
   3  14  -6    3.60    6.42   0
   3  18  -6    6.78    7.32   0
   3  19  -6   63.61    9.17   0
   3  20  -6   -1.11    7.68   0
   4  -6  12   24.79    4.48   0
   4  -4   7  564.90    7.10   0
   4   6  -3  225.10    5.89   0
   4   8  -4   46.40    4.81   0
   4  11  -5    2.40    4.78   0
   5  -4   8  239.92    5.12   0
   5   5  -2   18.44    3.53   0
   5   7  -3  407.43    7.62   0
   5   9  -4  109.22    6.53   0
   5  13  -5   35.57    6.73   0
   6  -5  12  101.44    5.74   0
   6   6  -2   37.88    4.51   0
   6  11  -4   11.80    5.15   0
   7  -5  14   45.33    4.70   0
   7  -4  11   20.48    3.61   0
   7  10  -3  154.90    6.48   0
   7  14  -4    3.55    6.24   0
   7  15  -4   12.73    6.32   0
   7  19  -4   50.57    8.23   0
   8   7  -1  123.88    4.79   0
   8   9  -2    9.20    4.96   0
   8  12  -3   27.40    6.20   0
   8  13  -3  114.48    7.27   0
   9  -2  10   85.08    3.67   0
   9   7   0    3.24    2.94   0
   9  12  -2   23.59    5.81   0
  10  -1  10   72.11    3.00   0
  10   7   1   38.22    4.15   0
  10   9   0   22.53    4.55   0
  10  12  -1   46.10    6.26   0
  11  -1  13   19.91    2.78   0
  11   9   1   54.75    5.42   0
  11  12   0   -5.93    5.22   0
  12   8   3   76.36    4.92   0
  12  10   2   73.49    5.71   0
  12  13   1   80.28    6.82   0
  13   9   4   93.62    5.27   0
  13  11   3   32.82    5.69   0
  13  16   2   14.55    6.42   0
  13  17   2   21.72    6.32   0
  13  18   2   16.95    6.64   0
  14  13   4   49.57    5.80   0
  14  14   4    2.26    4.64   0
 -11  10  -3   48.62    3.66   0
 -11  14  -4    6.43    4.29   0
 -10  -3   8  158.14    6.04   0
 -10  11  -4   -0.14    3.79   0
 -10  17  -5   30.02    6.28   0
 -10  19  -5    8.12    6.06   0
  -9  13  -5   20.96    4.50   0
  -8  -1   3  391.32    5.37   0
  -8   8  -4   16.98    2.67   0
  -8  11  -5   27.24    3.88   0
  -8  16  -6   29.49    7.03   0
  -8  18  -6   24.80    7.13   0
  -8  19  -6   37.41    6.90   0
  -7  -5   9  254.43    7.18   0
  -7  -4   7  114.81    5.53   0
  -7  -3   5   15.81    3.03   0
  -7   7  -4   31.87    2.84   0
  -7  13  -6  165.28    7.44   0
  -7  21  -6   63.02    8.29   0
  -6  -5   8  260.10    6.83   0
  -6  -4   6  245.44    5.93   0
  -6  12  -6    6.00    3.85   0
  -5  -3   4  372.58    5.94   0
  -5   8  -5  380.61    6.58   0
  -5  11  -6  497.97    9.08   0
  -5  16  -7   12.85    7.14   0
  -5  17  -7    9.83    7.50   0
  -5  18  -7   45.83    7.98   0
  -5  19  -7   28.02    8.10   0
  -4  -5   7  105.39    5.00   0
  -4  10  -6   21.47    4.11   0
  -4  15  -7    7.48    5.81   0
  -4  17  -7   20.05    7.66   0
  -4  18  -7  123.47    9.11   0
  -4  19  -7   18.58    7.74   0
  -4  20  -7   30.60    8.02   0
  -3  -6   9   37.51    4.68   0
  -3  -4   5  282.70    5.79   0
  -3  10  -6   28.11    4.39   0
  -3  15  -7   79.22    7.08   0
  -3  20  -7   75.22    8.79   0
  -2  14  -7  184.03    8.49   0
  -2  20  -7   25.59    6.36   0
  -1  -6   9   57.60    4.43   0
  -1  -4   5   21.35    3.32   0
  -1   7  -5  141.43    5.45   0
  -1  14  -7  136.07    8.15   0
  -1  20  -7   63.84    8.12   0
   0  -6   9  321.42    7.20   0
   0  -5   7   35.62    3.86   0
   0  -4   5  338.70    5.64   0
   0  10  -6    9.62    4.61   0
   0  14  -7  199.56    8.91   0
   0  15  -7   18.28    6.82   0
   0  16  -7  246.25    9.83   0
   0  19  -7   -0.64    8.03   0
   1  15  -7   85.02    7.54   0
   1  16  -7   19.34    6.85   0
   1  17  -7   21.03    7.80   0
   1  18  -7   29.11    8.81   0
   1  20  -7   50.16    7.94   0
   2   6  -4    6.18    4.11   0
   2  11  -6   -2.87    4.93   0
   3  -6  11   69.64    4.99   0
   3   5  -3   60.50    4.08   0
   3   9  -5   -2.56    4.57   0
   3  12  -6    6.06    5.21   0
   3  13  -6  189.61    8.81   0
   4  10  -5   37.97    5.31   0
   4  14  -6   31.18    6.76   0
   4  15  -6  172.15    9.86   0
   4  16  -6    5.15    7.79   0
   4  17  -6  219.92   10.83   0
   4  18  -6  -12.69    8.58   0
   4  19  -6   65.76    8.81   0
   6  10  -4  166.51    6.75   0
   6  14  -5  154.20    8.51   0
   6  15  -5   26.12    6.61   0
   6  16  -5  146.96    9.30   0
   6  17  -5   30.56    7.05   0
   6  18  -5  118.66    9.00   0
   6  19  -5    0.89    7.57   0
   7   7  -2  287.24    6.49   0
   7   9  -3   89.83    6.22   0
   7  12  -4  142.55    8.67   0
   7  13  -4  112.47    7.55   0
   8  -4  14   28.20    4.16   0
   8   5   0    4.65    2.93   0
   8  11  -3  124.76    7.13   0
   8  17  -4  134.90    9.75   0
   8  18  -4   14.93    8.06   0
   9   5   1  347.37    5.66   0
   9  15  -3   16.73    7.36   0
   9  16  -3   15.26    7.81   0
   9  17  -3   37.41    8.25   0
   9  18  -3   23.25    7.81   0
   9  19  -3   17.11    7.83   0
  10  -2  13   46.01    3.37   0
  10  14  -2   65.61    8.76   0
  10  15  -2   19.94    7.55   0
  10  16  -2    2.30    7.43   0
  10  17  -2   46.90    8.01   0
  10  18  -2   24.72    7.73   0
  11   7   2   77.57    4.56   0
  11  15  -1  103.40    8.35   0
  11  16  -1   29.74    7.55   0
  11  17  -1   93.86    8.83   0
  11  18  -1   28.40    7.76   0
  12  12   1   54.20    6.36   0
  12  18   0   20.95    7.86   0
  13  13   2   21.56    6.77   0
  13  14   2   31.72    6.05   0
  14  10   5   13.57    3.69   0
  14  12   4    8.20    4.85   0
 -12  12  -3   17.77    3.55   0
 -11  -2   8   14.77    4.17   0
 -11  13  -4   81.37    5.01   0
 -10  -1   5   28.59    3.12   0
 -10  15  -5   33.34    5.45   0
  -9  -1   4  316.68    5.36   0
  -9   9  -4  131.34    4.40   0
  -9  12  -5  164.91    6.34   0
  -8  -4   8   41.65    4.57   0
  -8   0   2  500.64    5.30   0
  -8  10  -5   17.26    4.11   0
  -8  14  -6   22.11    5.72   0
  -8  15  -6  112.12    6.81   0
  -8  20  -6   10.86    6.45   0
  -8  21  -6    3.91    6.45   0
  -7   9  -5  186.52    5.42   0
  -6  -1   2  198.89    3.82   0
  -6  11  -6    5.87    3.78   0
  -6  16  -7  179.86    9.18   0
  -6  17  -7   18.62    7.04   0
  -6  18  -7  133.88    9.02   0
  -6  20  -7   38.48    8.77   0
  -5  -5   8   61.31    4.52   0
  -5  -4   6   53.31    4.42   0
  -5  14  -7   54.36    7.00   0
  -5  20  -7   66.61    8.56   0
  -4  -6  10    3.99    4.90   0
  -4   7  -5  123.26    4.91   0
  -4  13  -7   72.91    5.68   0
  -3  -5   7  106.05    4.75   0
  -3   0   0    3.54    1.46   0
  -3   7  -5   31.22    3.80   0
  -3   9  -6  378.43    8.07   0
  -2  -4   5 1629.78   11.01   0
  -2   9  -6  199.27    6.32   0
  -2  12  -7   94.97    6.27   0
  -2  13  -7   23.39    5.52   0
  -1  -5   7  315.55    6.40   0
  -1   5  -4   11.12    3.43   0
  -1   9  -6  580.47    9.45   0
  -1  12  -7  397.93   10.10   0
  -1  13  -7   10.35    6.18   0
   0  13  -7  198.74    8.68   0
   1  -3   4 1176.86    8.26   0
   1  10  -6   65.03    5.59   0
   1  14  -7  117.81    7.67   0
   2  -6  11   20.31    4.58   0
   2  -4   6  172.33    4.75   0
   2   8  -5  111.22    5.87   0
   2  15  -7   17.07    7.03   0
   2  16  -7  173.42    9.92   0
   2  17  -7   17.75    8.43   0
   2  18  -7  153.13   10.81   0
   2  19  -7   16.78    8.60   0
   2  20  -7   27.32    8.00   0
   3  -6  12  495.28    9.06   0
   3  -5   9  603.63    8.89   0
   4  -5  10   29.06    4.45   0
   4  -2   4   59.26    2.40   0
   4  13  -6  139.43    8.35   0
   5  11  -5   17.93    5.42   0
   5  15  -6   17.11    6.58   0
   5  16  -6   17.06    7.36   0
   5  17  -6    1.86    7.33   0
   5  18  -6    2.56    7.97   0
   5  19  -6   12.37    8.25   0
   6  -5  13   17.93    4.09   0
   6  -4  10   11.91    3.13   0
   6  13  -5   -2.20    6.13   0
   7  -3   9  143.84    4.16   0
   7  -2   7  221.95    3.99   0
   7   5  -1  230.24    5.40   0
   7  17  -5    3.69    7.05   0
   7  18  -5   46.93    8.42   0
   7  19  -5   16.75    6.77   0
   8  -4  15  240.96    7.26   0
   8  -3  11   60.39    3.53   0
   8   8  -2  235.85    6.99   0
   8  14  -4   34.16    6.46   0
   8  15  -4   96.82    8.37   0
   8  19  -4   25.18    8.38   0
   9  -3  14   60.67    4.30   0
   9  10  -2   24.46    5.45   0
   9  13  -3   75.35    8.13   0
   9  14  -3   34.81    6.56   0
  10  -2  14   46.67    3.91   0
  10   8   0  114.22    5.97   0
  10  10  -1   60.15    6.66   0
  10  13  -2   50.91    6.82   0
  11  14  -1   58.25    7.54   0
  12   4   6   86.22    2.37   0
  12   9   2   51.63    5.12   0
  12  11   1   71.14    6.43   0
  12  14   0   82.21    8.36   0
  12  15   0    5.79    6.23   0
  13   7   5   13.77    2.89   0
  13  10   3   48.23    4.88   0
  13  12   2   30.14    6.08   0
  13  16   1   16.27    6.88   0
  13  17   1   52.67    7.73   0
  14   8   6   34.42    3.50   0
  14  14   3   37.81    5.97   0
  14  15   3   12.45    5.47   0
 -13   0   8   56.85    4.15   0
 -13   2   5   84.73    3.58   0
 -13   5   2   79.24    2.30   0
 -12  -1   8   57.31    4.43   0
 -12   1   5   -0.04    2.92   0
 -11  12  -4   74.71    4.85   0
 -10  -2   7   94.95    5.33   0
 -10   6  -2   39.73    1.85   0
 -10  10  -4   41.48    3.99   0
 -10  14  -5   60.33    4.93   0
  -9   5  -2  100.24    1.90   0
  -9  16  -6    9.69    6.29   0
  -9  17  -6    1.94    6.49   0
  -9  19  -6   39.09    7.31   0
  -9  20  -6    8.98    6.49   0
  -8  13  -6   73.01    5.67   0
  -7  -2   4   72.11    3.30   0
  -7  17  -7   16.03    7.42   0
  -7  18  -7   18.54    7.16   0
  -7  19  -7   13.17    7.24   0
  -6  -5   9   97.87    5.45   0
  -6  -4   7  345.99    7.44   0
  -6   8  -5  268.69    5.50   0
  -6  14  -7  164.40    8.43   0
  -6  15  -7   39.08    5.93   0
  -5  -2   3  494.23    6.01   0
  -5  13  -7    7.17    5.04   0
  -4  -5   8  269.98    6.67   0
  -4  -3   4  234.51    4.93   0
  -4   9  -6  220.95    6.16   0
  -3  -6  10  440.05    8.72   0
  -3  12  -7  408.14    9.56   0
  -2  -6  10  105.93    5.78   0
  -2  -1   1 2460.67    7.73   0
  -2   2  -2  191.66    2.91   0
  -2  17  -8   94.18    8.78   0
  -2  18  -8   35.87    6.86   0
  -2  19  -8   36.94    8.07   0
  -1  -6  10  783.86   10.71   0
  -1   2  -2  231.38    3.17   0
  -1  18  -8  103.76    8.19   0
  -1  19  -8   52.00    8.80   0
   0  -6  10    6.21    4.01   0
   0   9  -6  143.11    6.18   0
   0  12  -7   55.89    6.10   0
   1  -6  11    9.01    4.09   0
   1  -5   8   61.89    4.40   0
   1   7  -5  144.17    5.81   0
   1   9  -6  553.11    9.67   0
   1  12  -7  377.78    9.73   0
   1  13  -7    9.95    5.24   0
   2  -6  12    1.43    5.30   0
   2  -2   3    6.94    2.90   0
   2  10  -6    4.45    4.76   0
   2  14  -7  166.37    8.75   0
   3  -4   7  161.40    5.29   0
   3  -3   5   48.73    2.85   0
   3   6  -4  219.45    6.17   0
   3   8  -5  694.86   10.16   0
   3  16  -7   11.69    7.96   0
   3  17  -7   57.39    8.58   0
   3  18  -7   43.35    8.50   0
   3  19  -7   32.13    7.69   0
   4   7  -4  609.70    9.09   0
   4  12  -6   35.54    5.90   0
   5  -5  12   31.85    4.47   0
   5  -4   9   71.24    3.93   0
   5   8  -4   87.64    5.38   0
   5  10  -5  692.26   11.39   0
   5  14  -6   22.13    6.72   0
   6  -5  14  342.95    8.12   0
   6   7  -3   56.32    4.52   0
   6   9  -4  111.62    5.83   0
   6  12  -5   25.51    5.79   0
   6  17  -6  187.20    9.74   0
   6  18  -6    4.70    6.94   0
   6  19  -6   37.74    7.59   0
   7  14  -5   48.80    7.02   0
   7  15  -5   16.21    6.88   0
   8   6  -1   74.10    4.37   0
   8  10  -3  101.53    5.93   0
   8  13  -4   56.88    6.68   0
   9   6   0  347.19    6.46   0
  10   6   1   34.53    3.61   0
  10  12  -2  122.12    7.66   0
  10  18  -3   46.02    8.56   0
  11   0  11   -0.13    2.23   0
  11   8   1    1.00    4.09   0
  11  10   0    9.83    4.42   0
  11  12  -1   24.95    6.60   0
  11  17  -2   34.09    7.92   0
  11  18  -2   45.53    8.22   0
  12   7   3   38.89    3.96   0
  12  13   0    9.62    5.92   0
  13  14   1   17.04    6.54   0
  13  15   1   58.79    6.84   0
  14  11   4    6.27    4.17   0
  14  13   3   18.87    5.83   0
 -13   3   4   60.09    3.10   0
 -13   4   3   25.20    2.32   0
 -12  11  -3   46.45    3.62   0
 -11  -2   9   21.41    4.39   0
 -11  -1   7   26.53    4.75   0
 -11  16  -5   -2.26    4.72   0
 -10  13  -5    6.19    4.22   0
  -9  -2   6   47.52    3.67   0
  -9   0   3  267.48    4.57   0
  -9  11  -5   79.27    4.62   0
  -9  15  -6   21.99    5.32   0
  -9  21  -6   47.35    7.24   0
  -8  -4   9   81.50    5.16   0
  -8  -3   7   41.73    4.62   0
  -8  -2   5   94.67    3.64   0
  -7  11  -6  391.56    8.14   0
  -7  15  -7   28.77    6.72   0
  -7  16  -7    0.70    6.44   0
  -7  20  -7   46.33    7.42   0
  -6  10  -6   18.85    3.71   0
  -6  13  -7   39.20    6.30   0
  -5  -5   9  442.09    8.38   0
  -5   7  -5   84.58    3.77   0
  -5   9  -6  302.39    7.03   0
  -5  12  -7  254.63    7.72   0
  -4  -4   6   13.89    3.80   0
  -4  16  -8    1.48    7.31   0
  -4  19  -8   40.59    7.92   0
  -4  20  -8   78.61    8.99   0
  -3  -3   4   83.52    3.92   0
  -3  11  -7   18.11    4.81   0
  -3  15  -8   12.68    6.30   0
  -3  16  -8  106.31    8.30   0
  -3  17  -8    3.38    6.99   0
  -3  18  -8   53.20    8.03   0
  -3  19  -8   33.36    8.01   0
  -3  20  -8   24.43    7.58   0
  -2   8  -6   32.47    5.28   0
  -2  11  -7  142.60    6.64   0
  -2  15  -8   69.31    7.41   0
  -1  -6  11   19.00    4.72   0
  -1   8  -6   67.48    5.07   0
  -1  11  -7   13.04    5.15   0
  -1  16  -8  181.70    9.76   0
  -1  17  -8    6.91    6.50   0
   0  -6  11    0.56    4.42   0
   0  -5   8  302.09    6.52   0
   0  -3   4  358.66    5.37   0
   0  15  -8   63.33    7.40   0
   0  16  -8    6.66    7.39   0
   0  17  -8   87.72    8.61   0
   0  18  -8   44.64    8.61   0
   0  19  -8   51.27    8.21   0
   1  -6  12  449.34    9.52   0
   1  -4   6    7.68    3.48   0
   1  19  -8   44.99    8.77   0
   1  20  -8   32.20    8.13   0
   2   7  -5   43.65    4.91   0
   2   9  -6  211.19    7.06   0
   2  12  -7   88.64    6.76   0
   3  -5  10   33.43    4.80   0
   3  10  -6   14.52    5.06   0
   3  14  -7   84.81    8.00   0
   4  -5  11   20.06    4.00   0
   4  -4   8   21.33    3.14   0
   4   5  -3  166.65    5.12   0
   4  11  -6    1.14    5.16   0
   4  17  -7   26.78    8.91   0
   4  18  -7  108.32    9.32   0
   4  19  -7   17.63    7.04   0
   5  -2   5  377.03    4.33   0
   5  13  -6  286.19    9.98   0
   6  -4  11   16.19    4.26   0
   6  -3   8  167.05    4.23   0
   6  -2   6    5.97    2.05   0
   6   5  -2  343.31    6.52   0
   6  11  -5   15.61    5.14   0
   6  15  -6  187.52    9.72   0
   6  16  -6   19.15    7.50   0
   7  -4  13   36.67    4.53   0
   7   6  -2  397.20    7.31   0
   7   8  -3  206.58    6.44   0
   7  10  -4   -0.68    4.70   0
   7  13  -5   20.72    6.41   0
   8  -3  12   41.45    4.17   0
   8  -2   9   52.82    3.21   0
   8  17  -5   32.57    7.54   0
   8  18  -5  105.84    9.25   0
   9   9  -2   86.40    5.22   0
   9  15  -4   10.44    7.14   0
   9  16  -4   31.77    7.92   0
   9  17  -4   17.33    7.66   0
   9  18  -4   22.42    7.29   0
  10  -1  11  184.47    4.44   0
  10   9  -1   87.46    5.64   0
  10  15  -3   30.72    7.65   0
  10  16  -3   75.29    8.63   0
  11   9   0   16.02    4.99   0
  11  15  -2    0.55    6.81   0
  11  16  -2   36.08    7.72   0
  12   8   2   97.75    5.12   0
  12  10   1   36.89    4.95   0
  12  12   0  110.47    8.05   0
  12  16  -1    9.82    6.24   0
  12  17  -1   22.19    6.77   0
  12  18  -1    8.37    6.65   0
  13   9   3   14.01    4.42   0
  13  11   2   27.58    4.68   0
  14  10   4   13.35    4.19   0
  14  12   3    5.20    4.94   0
  14  15   2    2.16    6.56   0
  14  16   2    8.42    5.67   0
 -13   0   9    5.55    3.72   0
 -13   1   7   29.18    3.69   0
 -12   2   4    7.00    2.64   0
 -11   1   4  280.35    5.01   0
 -11   9  -3   62.71    3.40   0
 -11  15  -5   -5.98    4.62   0
 -10  12  -5    3.10    3.97   0
 -10  17  -6   60.27    6.94   0
 -10  18  -6   23.58    6.85   0
 -10  19  -6   48.83    6.82   0
  -9  14  -6   29.03    4.68   0
  -8   9  -5   20.42    3.48   0
  -8  12  -6   16.45    4.02   0
  -8  16  -7   97.06    8.06   0
  -8  17  -7   21.60    6.74   0
  -8  18  -7   60.36    7.49   0
  -8  19  -7    7.01    6.67   0
  -8  20  -7    9.24    6.67   0
  -7   8  -5  252.64    5.42   0
  -5  -4   7   29.73    4.09   0
  -5  -3   5  115.54    4.44   0
  -5  16  -8  142.59    8.99   0
  -5  17  -8   -2.06    7.33   0
  -5  19  -8   25.90    8.19   0
  -5  20  -8   -3.48    7.58   0
  -4  15  -8   88.82    7.61   0
  -3  -4   6    4.62    3.45   0
  -3   6  -5   50.94    4.48   0
  -3  14  -8   72.08    6.97   0
  -2  -3   4  637.84    6.87   0
  -2   6  -5  986.73    9.58   0
  -2  14  -8   85.99    7.53   0
  -1  -4   6    4.87    3.35   0
  -1  -3   4 1042.85    8.31   0
   0  -6  12   48.03    5.23   0
   0  -4   6   26.70    3.53   0
   0   2  -2  352.27    4.04   0
   0   6  -5 1217.93   11.06   0
   0   8  -6   54.68    5.02   0
   0  14  -8   93.67    7.16   0
   1  -5   9  802.65    9.94   0
   1  11  -7    4.07    5.21   0
   1  14  -8   71.91    7.62   0
   2   5  -4  406.98    6.71   0
   2  16  -8   11.03    7.92   0
   2  19  -8   32.50    7.96   0
   3  12  -7  406.50   10.41   0
   3  19  -8   32.19    7.79   0
   4  -5  12  121.34    6.35   0
   4   8  -5  176.64    6.47   0
   4  14  -7  160.79    8.78   0
   5  -5  14   31.46    4.92   0
   5  -3   7   34.43    2.70   0
   5   4  -2  261.16    5.58   0
   5   7  -4  174.17    6.01   0
   5   9  -5   20.33    4.82   0
   5  12  -6    3.51    6.41   0
   5  16  -7   12.20    7.54   0
   5  17  -7   27.48    8.13   0
   5  18  -7   37.97    8.26   0
   5  19  -7   23.15    8.25   0
   6   8  -4   56.23    4.85   0
   6  10  -5   75.46    6.03   0
   6  14  -6   38.77    6.91   0
   7  -4  14   89.00    5.28   0
   7  -3  10   30.43    3.28   0
   7  12  -5  423.88   11.15   0
   7  16  -6   15.77    6.82   0
   7  17  -6    5.85    6.96   0
   7  18  -6    0.83    7.03   0
   8  -1   7  114.21    2.85   0
   8   7  -2   29.99    3.84   0
   8   9  -3  144.34    6.21   0
   8  11  -4   13.00    5.65   0
   8  16  -5  141.93    8.73   0
   9  -2  12   46.60    3.63   0
   9   7  -1  240.91    5.99   0
   9  11  -3   20.30    4.84   0
   9  14  -4    9.57    7.02   0
  10   7   0    6.06    3.99   0
  10  13  -3   42.26    7.58   0
  10  14  -3  100.36    8.50   0
  11   1   9   11.30    1.84   0
  11  11  -1   16.26    5.08   0
  11  13  -2   15.82    7.13   0
  11  14  -2   34.27    7.25   0
  12  11   0   32.12    6.05   0
  12  14  -1   18.84    7.38   0
  13  12   1   19.46    5.61   0
  13  15   0   21.52    6.80   0
  13  16   0   68.06    7.14   0
  13  17   0   16.71    6.95   0
  14  14   2   11.15    5.86   0
 -11   7  -2   72.15    2.22   0
 -11  11  -4  201.61    5.42   0
 -10   1   3   46.41    2.90   0
 -10  16  -6   13.80    5.33   0
  -9   1   2   46.60    2.37   0
  -9   8  -4   71.54    3.19   0
  -9  10  -5  211.35    5.72   0
  -9  13  -6  114.98    5.70   0
  -8  -3   8  157.32    6.11   0
  -8   4  -2   52.27    1.33   0
  -8  11  -6    8.02    4.29   0
  -8  15  -7   15.85    5.37   0
  -7  -4   9   61.31    4.82   0
  -7  13  -7   22.80    4.89   0
  -6  -4   8   84.16    4.94   0
  -6  -2   4  184.05    4.35   0
  -6   7  -5   33.39    3.30   0
  -6  12  -7   48.05    5.13   0
  -6  16  -8    6.50    6.78   0
  -6  17  -8   46.52    7.88   0
  -6  20  -8   41.98    7.78   0
  -5  -5  10   41.73    4.54   0
  -5  -1   2   99.81    3.11   0
  -5  11  -7   11.94    4.24   0
  -5  14  -8   61.78    7.68   0
  -5  15  -8   70.10    7.00   0
  -4  -2   3  222.09    4.29   0
  -4   8  -6   99.33    4.62   0
  -4  10  -7   61.42    5.55   0
  -4  13  -8   77.45    7.44   0
  -4  14  -8   61.90    6.63   0
  -3  -5   9  585.91    9.08   0
  -3  10  -7  234.25    7.09   0
  -3  13  -8   61.56    6.55   0
  -2  -5   9  138.43    5.20   0
  -2  13  -8   61.98    6.85   0
  -1  -5   9  772.27    9.91   0
  -1  13  -8  123.75    7.99   0
   0  -5   9  114.46    5.17   0
   1   6  -5   11.16    4.33   0
   1   8  -6   64.90    5.38   0
   1  10  -7  326.46    8.47   0
   2  -5  10  113.35    5.05   0
   2  -4   7  473.45    6.99   0
   2  -3   5  472.17    5.88   0
   2  11  -7  159.75    6.29   0
   3  -4   8  209.80    5.77   0
   3   4  -3  468.64    6.56   0
   3   7  -5   41.56    4.86   0
   3   9  -6  387.71    8.75   0
   3  16  -8  103.94    9.30   0
   3  18  -8   55.39    7.13   0
   4  -5  13   34.44    5.35   0
   4  -4   9  222.53    5.79   0
   4   6  -4  184.23    5.88   0
   4  10  -6   17.66    5.33   0
   4  13  -7   68.70    7.48   0
   4  18  -8   16.20    7.86   0
   4  19  -8   43.16    7.95   0
   5  11  -6  550.75   11.13   0
   5  14  -7   67.77    7.49   0
   5  15  -7   27.81    7.67   0
   6  -4  12  131.52    5.59   0
   6   6  -3  478.97    7.74   0
   6  12  -6    7.38    6.30   0
   6  17  -7   19.60    7.23   0
   6  18  -7  118.44    9.36   0
   6  19  -7   30.29    8.11   0
   7   7  -3  370.73    7.45   0
   7   9  -4  278.36    7.74   0
   7  11  -5  140.27    7.09   0
   7  15  -6   45.89    7.60   0
   8  13  -5    4.05    5.86   0
   8  14  -5  107.21    8.05   0
   9   8  -2  240.59    7.10   0
   9  10  -3  135.74    6.39   0
   9  17  -5   -0.88    6.63   0
   9  18  -5   19.45    8.30   0
  10  -1  12   25.48    3.04   0
  10   0   9   99.55    3.11   0
  10   8  -1   36.64    5.24   0
  10  10  -2  127.88    6.82   0
  10  16  -4   33.20    7.48   0
  10  17  -4   98.59    9.59   0
  10  18  -4   20.86    8.38   0
  11   0  12    7.13    2.45   0
  11   3   5    5.95    1.21   0
  11  10  -1   25.76    5.73   0
  11  16  -3   22.08    7.38   0
  11  17  -3   35.82    7.80   0
  11  18  -3    9.56    7.85   0
  12   9   1   98.26    5.81   0
  12  13  -1   79.79    7.59   0
  12  18  -2   20.34    7.36   0
  13  14   0   21.07    6.67   0
  14  11   3   52.17    5.12   0
  14  13   2   35.40    5.82   0
  14  16   1    4.71    6.47   0
  14  17   1    0.42    5.91   0
 -13   1   8   71.62    4.75   0
 -13   2   6   50.17    3.72   0
 -12   0   8  108.12    5.77   0
 -12   1   6   50.94    3.95   0
 -12  13  -4   17.79    3.57   0
 -11  -1   8   83.05    5.02   0
 -11   2   3  132.55    3.56   0
 -10   9  -4   31.60    2.93   0
 -10  11  -5   -0.25    3.89   0
 -10  15  -6   73.72    5.60   0
  -9  12  -6   25.72    4.51   0
  -9  16  -7   10.64    6.23   0
  -9  17  -7   33.54    6.60   0
  -9  18  -7   11.94    6.04   0
  -9  19  -7    8.15    6.06   0
  -9  20  -7   11.80    6.52   0
  -8  -2   6   65.63    4.37   0
  -8  14  -7   92.02    6.20   0
  -7  -2   5  474.61    7.01   0
  -7  12  -7  248.68    7.88   0
  -7  19  -8   40.98    7.43   0
  -7  20  -8   14.85    6.90   0
  -6  -4   9  127.88    6.30   0
  -6   1   0   49.17    1.55   0
  -6  11  -7   73.53    5.69   0
  -6  15  -8   21.03    5.99   0
  -5  -4   8  250.78    6.49   0
  -5   8  -6   60.81    4.45   0
  -5  13  -8  117.09    7.05   0
  -4  -5  10   40.22    4.66   0
  -4  -4   7  544.23    8.20   0
  -4  -3   5   79.61    4.09   0
  -4  18  -9   23.81    7.48   0
  -4  19  -9   58.43    8.78   0
  -4  20  -9   11.17    8.21   0
  -3  -5  10   34.15    4.45   0
  -3  12  -8   28.82    5.25   0
  -3  16  -9   14.57    7.28   0
  -3  17  -9  161.78    9.55   0
  -3  19  -9   66.39    8.70   0
  -3  20  -9   16.52    7.72   0
  -2   9  -7  229.17    6.89   0
  -2  12  -8  290.61    8.84   0
  -2  16  -9   33.98    7.44   0
  -2  19  -9   48.69    7.48   0
  -1   7  -6   90.16    5.10   0
  -1  12  -8   32.75    5.85   0
  -1  19  -9   45.33    7.39   0
   0  12  -8   89.93    7.27   0
   0  17  -9    3.44    7.50   0
   0  18  -9   58.00    8.79   0
   0  19  -9   58.73    8.51   0
   1  -4   7    9.84    3.70   0
   1   2  -2  249.17    3.91   0
   1  12  -8   35.17    6.05   0
   1  19  -9   58.93    8.94   0
   2  -5  11   50.87    4.57   0
   2   8  -6   28.48    5.14   0
   2  10  -7    9.67    4.85   0
   2  13  -8   49.14    7.33   0
   3  11  -7   18.58    5.59   0
   3  14  -8   83.65    7.80   0
   4   9  -6  235.88    7.42   0
   4  12  -7   21.68    6.68   0
   4  16  -8    4.19    7.74   0
   4  17  -8  101.48   10.07   0
   5  -4  11   37.83    4.51   0
   5   5  -3  504.84    7.36   0
   5   8  -5  380.50    8.28   0
   5  10  -6   33.33    5.54   0
   5  13  -7    4.74    6.52   0
   6  -3   9  421.75    6.28   0
   6   9  -5   13.59    4.82   0
   6  15  -7   13.44    7.39   0
   6  16  -7  158.74    9.85   0
   7  -3  11  125.61    4.58   0
   7  -2   8   32.04    2.56   0
   7  13  -6  165.33    8.74   0
   8  -3  15   36.53    4.54   0
   8  -2  10  243.50    5.06   0
   8   8  -3  205.06    6.47   0
   8  10  -4    7.88    4.61   0
   8  12  -5   46.10    7.46   0
   8  18  -6   10.43    7.80   0
   9   0   7  204.81    3.06   0
   9   5   0  181.82    4.71   0
   9  12  -4   43.36    6.34   0
   9  15  -5    2.00    7.59   0
  11   8   0  142.84    5.95   0
  11  12  -2   91.55    6.89   0
  11  15  -3   30.68    7.79   0
  12  10   0  255.55    8.23   0
  12  12  -1   50.30    7.33   0
  13   8   3   57.56    4.32   0
  13  11   1   11.01    5.10   0
  13  13   0   35.82    6.90   0
  13  16  -1    8.56    7.23   0
  13  17  -1   43.22    7.49   0
  14   7   6  101.66    3.62   0
  14   8   5   39.01    3.56   0
  14  12   2   32.84    5.57   0
  14  15   1   13.06    5.25   0
 -12   4   2   26.84    2.11   0
 -11  -1   9   12.50    5.00   0
 -10  -1   7   45.30    4.51   0
 -10   0   5   10.63    2.93   0
 -10  14  -6   29.27    4.45   0
  -9  15  -7   62.98    6.96   0
  -8  -3   9   49.20    4.68   0
  -8  13  -7   41.87    5.52   0
  -8  19  -8   30.13    6.53   0
  -8  20  -8   45.65    7.28   0
  -7  15  -8   23.52    6.51   0
  -7  16  -8   92.58    7.39   0
  -6  14  -8   71.93    6.39   0
  -5  10  -7  264.47    7.01   0
  -5  18  -9   15.75    7.13   0
  -5  19  -9   65.10    8.60   0
  -5  20  -9    0.09    7.90   0
  -4  12  -8   41.80    5.23   0
  -4  16  -9   20.45    7.46   0
  -3  -4   7  167.42    5.26   0
  -3  -2   3 1516.55    9.01   0
  -3   7  -6   73.75    4.37   0
  -3   9  -7   53.13    4.71   0
  -3  15  -9  153.11    8.56   0
  -2  -5  10  100.65    5.72   0
  -2  -4   7  469.34    7.39   0
  -2   7  -6  352.44    7.00   0
  -2  11  -8   45.26    5.42   0
  -2  15  -9   46.30    7.03   0
  -1  -4   7   12.94    3.67   0
  -1  11  -8  182.01    7.41   0
  -1  14  -9    8.21    6.48   0
  -1  15  -9  219.38    9.48   0
   0  -5  10   42.16    4.48   0
   0  -4   7  774.57    8.83   0
   0   7  -6   28.29    4.67   0
   0   9  -7   35.64    3.86   0
   0  11  -8    6.08    5.26   0
   0  15  -9   38.50    6.96   0
   1  -5  11  573.65    9.47   0
   1  -3   5  220.39    4.76   0
   1   1  -1  287.63    2.71   0
   1   7  -6   98.46    5.55   0
   1  15  -9  202.39    9.71   0
   1  16  -9    0.11    7.58   0
   2  -4   8  214.04    5.62   0
   2  12  -8  251.17    9.67   0
   2  17  -9   -2.22    8.46   0
   2  18  -9   60.94    9.11   0
   2  19  -9   47.69    8.01   0
   3  -3   6  290.84    4.90   0
   3  -2   4  154.64    3.43   0
   3   5  -4    1.33    2.71   0
   3   8  -6   57.79    5.26   0
   3  10  -7  236.73    7.92   0
   3  13  -8   62.69    7.41   0
   3  18  -9   12.38    7.73   0
   3  19  -9   64.75    8.92   0
   4   2  -1  196.45    3.34   0
   4   7  -5  143.64    5.86   0
   4  11  -7   98.05    6.59   0
   4  14  -8   61.33    7.62   0
   4  15  -8   87.40    8.36   0
   5  -3   8  187.02    4.69   0
   5   6  -4   37.01    4.40   0
   5  12  -7  240.39    9.29   0
   5  16  -8  135.13    9.78   0
   5  17  -8   -0.84    8.46   0
   5  18  -8   82.22    8.27   0
   6  -4  14   16.83    3.94   0
   6   7  -4  196.29    6.15   0
   6  11  -6    7.70    5.27   0
   7  -3  12   14.81    3.70   0
   7   4  -1  118.03    4.11   0
   7   8  -4   36.52    4.68   0
   7  12  -6   17.75    7.42   0
   7  16  -7    5.59    6.35   0
   7  17  -7   24.68    7.65   0
   7  18  -7   16.27    7.20   0
   8   5  -1    2.38    2.61   0
   9   6  -1   64.01    4.24   0
   9   9  -3   18.12    4.57   0
   9  11  -4  224.02    8.06   0
   9  14  -5   25.87    7.58   0
  10   1   7   41.49    1.76   0
  10   5   1   17.03    3.08   0
  10   9  -2   85.44    5.55   0
  10  11  -3   90.46    6.79   0
  10  13  -4   70.87    8.18   0
  10  14  -4    7.25    7.45   0
  11  11  -2   60.18    6.25   0
  11  14  -3   11.45    6.97   0
  12   7   2   48.65    4.38   0
  12  14  -2    4.83    7.00   0
  13   9   2   34.68    4.64   0
  13  12   0    2.70    5.67   0
  13  15  -1   71.41    7.21   0
  14  10   3   37.02    4.60   0
  14  14   1   22.41    5.58   0
  14  17   0    5.99    6.56   0
 -13   1   9   25.59    4.98   0
 -13   3   5   52.59    3.44   0
 -12   0   9   57.67    4.91   0
 -12  12  -4   23.75    3.45   0
 -11   1   5  107.24    4.05   0
 -11   3   2   84.65    2.74   0
 -11  10  -4   33.65    3.60   0
 -11  16  -6    4.95    5.11   0
 -10  18  -7   67.77    7.00   0
  -9   0   4   84.54    3.40   0
  -9  11  -6  209.59    6.27   0
  -9  14  -7   61.30    6.01   0
  -8  10  -6   25.17    3.69   0
  -8  16  -8    6.29    6.81   0
  -8  17  -8   73.65    7.28   0
  -7  -3   8  113.47    5.08   0
  -7   0   2  189.23    3.56   0
  -7  11  -7   18.45    4.99   0
  -7  14  -8   65.86    6.91   0
  -6  -4  10   16.44    4.48   0
  -6  -3   7   21.32    3.83   0
  -6   8  -6   37.97    3.88   0
  -6  10  -7   20.32    4.40   0
  -6  13  -8   29.93    5.51   0
  -6  18  -9   44.92    7.69   0
  -6  19  -9   45.40    7.83   0
  -6  20  -9   11.06    7.05   0
  -5  -4   9   86.50    5.36   0
  -5  -2   4   42.30    3.25   0
  -5   6  -5   19.29    2.80   0
  -5  12  -8   85.50    5.63   0
  -4  -4   8   23.09    4.29   0
  -4   9  -7   44.99    4.34   0
  -4  11  -8   15.00    4.54   0
  -4  14  -9   47.31    7.32   0
  -4  15  -9   37.49    6.89   0
  -3  -3   5   43.47    3.70   0
  -3  11  -8  144.61    6.51   0
  -3  14  -9   52.71    6.73   0
  -2  -5  11   50.67    5.27   0
  -2  -3   5  430.93    6.30   0
  -2  -2   3   11.49    3.46   0
  -2  14  -9   24.57    6.20   0
  -1  -5  11  592.94    9.79   0
  -1  13  -9   99.37    7.87   0
  -1  19 -10   -2.94    7.55   0
   0  -5  11   11.61    4.58   0
   0  -3   5    0.11    3.07   0
   0  -2   3  543.01    5.43   0
   0  14  -9   63.91    7.34   0
   1  -5  12   32.56    4.77   0
   1   4  -4   99.73    4.36   0
   1  11  -8  197.78    7.74   0
   1  14  -9   13.18    7.16   0
   2  11  -8   44.75    5.99   0
   2  15  -9   46.84    8.33   0
   3  -4   9   18.83    3.81   0
   3   6  -5   46.16    4.87   0
   3  12  -8   29.39    6.78   0
   3  16  -9   21.56    8.39   0
   3  17  -9  147.32   10.88   0
   4  -3   7  396.68    5.67   0
   4  13  -8   66.24    7.60   0
   4  18  -9   26.86    8.40   0
   5  -4  12  194.33    5.94   0
   5  -4  13   17.42    4.72   0
   5   9  -6  295.20    8.17   0
   5  15  -8   60.13    8.18   0
   6  -3  10   25.93    3.25   0
   6  -2   7  361.83    5.03   0
   6  10  -6   10.46    5.08   0
   6  13  -7   43.28    7.01   0
   6  17  -8   41.04    8.27   0
   6  18  -8   16.70    7.59   0
   7  -3  13   72.92    5.79   0
   7   5  -2   59.95    3.79   0
   7  15  -7   34.98    7.48   0
   8  -2  11   35.61    3.17   0
   8   6  -2   73.21    4.11   0
   8  11  -5   27.76    5.32   0
   8  14  -6   28.04    7.21   0
   8  18  -7   78.15   10.09   0
   9  -1  10   13.14    2.93   0
   9   7  -2  161.84    5.93   0
   9  16  -6    1.81    7.71   0
   9  17  -6    3.38    7.54   0
   9  18  -6   -3.98    7.33   0
  10  -1  15   23.59    3.48   0
  10   6   0    2.76    3.46   0
  10   7  -1   38.83    4.64   0
  10  16  -5  136.22    9.67   0
  10  17  -5   23.10    8.01   0
  11  13  -3   25.27    6.84   0
  11  16  -4    8.36    6.94   0
  11  17  -4   12.07    7.15   0
  12   8   1   26.99    4.41   0
  12   9   0   32.23    5.14   0
  12  11  -1   86.31    6.29   0
  12  13  -2   27.29    6.84   0
  12  16  -3   27.24    7.95   0
  12  17  -3   33.07    7.62   0
  13  10   1   24.52    4.85   0
  13  14  -1   14.84    6.05   0
  13  17  -2   24.35    7.57   0
  14  13   1   47.92    5.54   0
  14  15   0    2.83    5.81   0
  14  16   0   -0.87    5.84   0
 -13   2   7   70.89    4.37   0
 -12   1   7   74.27    4.61   0
 -12   2   5   35.31    3.23   0
 -11  12  -5  106.49    4.87   0
 -11  15  -6    9.79    4.54   0
 -10  -1   8   24.21    4.64   0
 -10  10  -5   25.34    4.00   0
 -10  16  -7   71.70    6.72   0
  -9  -2   9   84.53    5.12   0
  -9  18  -8   41.29    6.90   0
  -9  19  -8   19.79    6.91   0
  -9  20  -8    2.94    6.86   0
  -8   0   3   48.65    2.85   0
  -8   5  -3   44.64    1.86   0
  -8  12  -7   22.61    4.23   0
  -8  15  -8   26.67    6.50   0
  -7  -3   9  142.83    6.41   0
  -7  -2   6   79.51    4.66   0
  -7   7  -5   19.64    2.75   0
  -7  13  -8  102.63    6.54   0
  -7  19  -9   57.20    8.29   0
  -7  20  -9   20.24    7.33   0
  -6  -2   5   78.15    3.82   0
  -6  12  -8   46.93    6.53   0
  -6  16  -9   37.39    7.54   0
  -5  14  -9   34.63    7.07   0
  -5  15  -9  130.65    8.10   0
  -4  -4   9  209.49    6.16   0
  -4  -3   6  517.06    7.59   0
  -4  -1   2  230.77    3.92   0
  -4   3  -3  609.61    4.60   0
  -4  19 -10   14.32    7.96   0
  -3  -4   8  192.90    5.55   0
  -3  10  -8   45.94    5.94   0
  -3  13  -9   75.90    6.80   0
  -3  17 -10    8.34    7.84   0
  -3  18 -10  135.03    9.82   0
  -2   5  -5   21.97    3.52   0
  -2   8  -7   86.13    5.04   0
  -2  10  -8  210.42    7.15   0
  -2  13  -9  172.06    8.40   0
  -2  18 -10   22.61    7.36   0
  -2  19 -10    7.32    7.06   0
  -1  -5  12   29.84    5.07   0
  -1  -3   5  222.76    4.94   0
  -1  -2   3  440.22    5.24   0
  -1   8  -7  209.83    6.61   0
  -1  10  -8   13.05    4.97   0
  -1  16 -10  173.89   10.18   0
   0  -5  12  243.85    7.30   0
   0  -4   8    4.49    3.56   0
   0   8  -7  327.32    7.77   0
   0  10  -8  727.86   11.81   0
   0  17 -10   11.05    7.46   0
   0  18 -10   40.18    8.65   0
   0  19 -10    5.55    7.20   0
   1  -4   8  280.35    6.31   0
   1  10  -8    8.42    5.20   0
   1  17 -10    3.11    7.26   0
   1  18 -10  166.64   10.13   0
   1  19 -10   10.35    7.54   0
   2  -4   9   72.50    4.65   0
   2   7  -6  342.22    7.01   0
   2  14  -9    7.17    6.78   0
   3  -4  10  407.85    7.89   0
   3  11  -8  139.56    7.47   0
   3  14  -9   65.77    7.61   0
   3  15  -9  180.33   10.19   0
   4  -4  11   -1.22    3.52   0
   4   5  -4 1009.60   10.15   0
   4   8  -6  100.91    5.79   0
   4  10  -7   53.22    5.91   0
   4  12  -8   46.59    7.15   0
   4  16  -9   37.38    8.79   0
   5  -4  14  101.67    5.81   0
   5   7  -5   97.23    5.31   0
   5  11  -7   11.20    5.41   0
   5  13  -8  117.19    8.19   0
   5  14  -8   60.69    7.50   0
   5  18  -9   13.92    7.12   0
   6   4  -2  182.78    4.58   0
   6   5  -3   11.19    4.29   0
   6  12  -7   47.46    6.82   0
   6  15  -8   21.16    7.71   0
   6  16  -8    5.62    7.31   0
   7  -2   9    8.68    2.76   0
   7   6  -3   64.59    4.35   0
   7   9  -5  182.09    7.04   0
   7  14  -7   49.06    7.98   0
   7  18  -8   37.26    7.29   0
   8   7  -3   21.00    3.83   0
   8  16  -7   87.84    8.66   0
   9  12  -5  186.43    8.41   0
   9  15  -6   18.73    7.41   0
  10   0  10  245.26    4.62   0
  10  10  -3   26.81    4.94   0
  10  12  -4   21.79    6.25   0
  10  14  -5   68.67    8.82   0
  11   6   1  123.08    4.65   0
  11  10  -2   16.96    4.98   0
  11  12  -3   84.13    7.29   0
  11  14  -4   -3.53    7.74   0
  11  15  -4    1.60    7.16   0
  12  15  -3   13.44    7.00   0
  13  11   0    4.41    5.68   0
  13  16  -2   29.84    6.98   0
  14  12   1   12.15    6.04   0
  14  17  -1    8.66    6.75   0
 -13   4   4   13.24    2.69   0
 -11   0   8   85.42    5.88   0
 -11  14  -6    8.75    3.93   0
 -10   0   6   84.82    4.37   0
 -10   3   1   53.49    1.89   0
 -10  12  -6    9.53    4.32   0
 -10  15  -7   10.54    5.34   0
  -9  13  -7   43.24    4.83   0
  -9  17  -8   15.35    5.62   0
  -8  -1   5   25.43    2.67   0
  -8  14  -8   45.62    6.14   0
  -7  -1   4  435.59    5.82   0
  -7  10  -7  221.86    6.84   0
  -7  16  -9    7.82    7.17   0
  -6  15  -9   17.68    6.44   0
  -5  -4  11   26.44    5.06   0
  -5  -3   7   39.24    4.04   0
  -5   0   1   23.26    2.02   0
  -5   7  -6   28.24    3.17   0
  -5  18 -10  105.25    9.48   0
  -5  19 -10   13.74    7.34   0
  -4  -2   4   70.97    3.62   0
  -4  10  -8  172.69    6.33   0
  -4  18 -10   15.84    7.71   0
  -3  -4   9   25.26    4.08   0
  -3   8  -7  213.27    6.15   0
  -3  12  -9   96.93    6.43   0
  -3  16 -10  240.04   10.70   0
  -2   6  -6    7.50    3.85   0
  -2  16 -10    2.27    6.65   0
  -1  -4   8  327.34    6.68   0
  -1   6  -6   39.60    4.47   0
  -1  15 -10   -8.47    7.38   0
   0   6  -6   13.36    4.31   0
   0  12  -9   -0.33    6.21   0
   0  15 -10   -4.81    7.20   0
   1  -4   9  221.63    6.14   0
   1   5  -5  170.68    4.59   0
   1   8  -7  221.47    6.16   0
   1  12  -9  120.96    8.18   0
   1  16 -10  181.16   10.30   0
   2  -3   6  716.67    7.40   0
   2   8  -7   97.95    5.87   0
   2  10  -8  205.10    7.66   0
   2  13  -9  175.62    9.11   0
   2  16 -10    9.76    7.62   0
   2  17 -10   11.03    8.30   0
   2  18 -10   23.52    7.19   0
   3   7  -6   53.48    5.19   0
   3  13  -9   67.80    8.05   0
   3  18 -10  120.31   10.17   0
   4  -4  12  117.81    5.54   0
   4  -4  13   98.18    6.18   0
   4   6  -5  403.68    7.68   0
   4  15  -9   37.39    8.34   0
   5  -3   9   99.42    3.73   0
   5  10  -7  269.17    8.67   0
   5  16  -9    7.53    8.36   0
   6  -1   5   45.06    2.34   0
   6   6  -4  108.69    5.03   0
   6   9  -6  204.15    7.23   0
   6  11  -7   80.19    6.66   0
   6  14  -8   49.47    8.11   0
   7   7  -4   22.64    4.09   0
   7  13  -7   19.43    6.82   0
   7  16  -8   96.06    8.76   0
   7  17  -8    5.90    7.45   0
   8  -2  12  160.95    4.95   0
   8  -2  13   18.10    3.83   0
   8  -1   8   74.79    2.79   0
   8   8  -4   19.67    4.30   0
   8  15  -7   11.41    6.95   0
   9  -1  11   24.07    3.31   0
   9   8  -3  110.02    5.54   0
   9  11  -5   60.85    7.56   0
   9  14  -6   10.74    7.45   0
  10   3   3   54.97    1.99   0
  10   8  -2  120.33    5.78   0
  10  11  -4    0.28    5.87   0
  10  17  -6   59.64    8.75   0
  11   1  10   33.61    2.44   0
  11   8  -1   11.64    4.65   0
  11  11  -3   48.57    6.98   0
  11  17  -5    2.74    6.98   0
  12   4   5  195.24    2.84   0
  12  10  -1   34.92    5.12   0
  12  14  -3   67.11    7.80   0
  12  17  -4   72.76    8.47   0
  13   8   2   60.71    4.60   0
  13   9   1   22.00    4.42   0
  13  12  -1   18.70    6.13   0
  13  15  -2   -1.17    6.31   0
  14   8   4   34.43    3.66   0
  14  16  -1   13.32    6.69   0
 -13   2   8   32.85    3.59   0
 -13   3   6   44.32    3.65   0
 -12   1   8   53.56    4.10   0
 -12   3   4  100.19    3.83   0
 -12  11  -4    6.62    2.92   0
 -11   1   6  346.89    6.71   0
 -11   2   4   93.86    3.77   0
 -11   4   1   94.57    2.33   0
 -11  11  -5   34.70    3.86   0
 -10  14  -7   61.69    5.53   0
  -9  -1   7   14.24    3.46   0
  -9   3   0   82.71    1.68   0
  -9  10  -6   40.29    3.95   0
  -9  16  -8   61.16    6.31   0
  -8  -2   8  178.93    5.73   0
  -8   9  -6  130.50    5.03   0
  -8  18  -9   13.63    6.40   0
  -8  19  -9   38.63    7.10   0
  -8  20  -9   16.42    6.43   0
  -7  -3  10   40.10    4.82   0
  -7   8  -6    6.19    3.06   0
  -7  12  -8   39.17    5.78   0
  -7  15  -9  104.02    8.02   0
  -6  -3   9  391.52    8.54   0
  -6   9  -7  119.81    4.82   0
  -6  11  -8    3.17    3.90   0
  -6  14  -9   21.74    5.87   0
  -6  19 -10    5.05    6.94   0
  -6  20 -10   59.67    8.70   0
  -5  13  -9   19.01    5.11   0
  -5  16 -10  246.36   11.05   0
  -5  17 -10   16.84    7.49   0
  -4  -4  11    4.21    4.68   0
  -4   8  -7  280.61    6.56   0
  -4  12  -9   13.59    5.37   0
  -4  15 -10    2.75    6.27   0
  -4  16 -10    9.92    7.22   0
  -3  -4  10  366.80    7.79   0
  -3  15 -10   -4.41    6.71   0
  -2  -4   9   66.48    4.31   0
  -2  11  -9  233.36    8.01   0
  -2  14 -10   99.97    7.65   0
  -1  -4   9  230.49    6.09   0
  -1   9  -8   65.95    5.30   0
  -1  14 -10   94.40    7.88   0
   0  -4   9  305.34    6.69   0
   0   9  -8  109.34    5.98   0
   0  14 -10   91.93    7.83   0
   1  -3   6  460.84    6.54   0
   1   6  -6   52.09    4.94   0
   1  14 -10   84.93    8.20   0
   1  15 -10    9.36    6.74   0
   2  -4  10   64.48    4.39   0
   2  -2   4   34.71    2.77   0
   3  -4  11   -1.02    3.62   0
   3  -4  12  237.38    6.89   0
   3  -3   7  281.14    5.36   0
   3  10  -8   51.35    5.93   0
   3  17 -10    2.57    8.26   0
   4  -4  14   18.42    4.78   0
   4  -3   8  334.85    5.72   0
   4   9  -7   40.08    5.44   0
   4  11  -8   12.29    6.20   0
   4  13  -9  182.01    9.29   0
   4  18 -10   10.94    7.99   0
   5  -3  10    7.75    3.52   0
   5   4  -3  326.18    5.92   0
   5   8  -6   60.07    5.33   0
   5  15  -9  133.04    9.56   0
   6  -3  12   79.38    4.78   0
   6  -3  13   18.41    4.58   0
   6   7  -5   39.25    5.50   0
   6  13  -8   18.16    6.72   0
   6  17  -9   16.44    7.49   0
   6  18  -9   40.39    8.44   0
   7  -2  10   36.49    3.34   0
   7   8  -5  223.70    7.11   0
   7  10  -6    6.51    5.21   0
   7  12  -7  242.01    9.48   0
   7  15  -8   23.27    7.37   0
   8  -2  15   27.54    4.50   0
   8  11  -6    7.77    5.87   0
   8  14  -7   97.24    8.45   0
   8  17  -8   77.13    8.69   0
   9  -1  12   51.39    3.77   0
   9   9  -4  137.03    6.25   0
   9  17  -7   25.85    8.36   0
  10   9  -3   99.14    5.90   0
  10  13  -5   20.16    7.29   0
  10  16  -6   12.74    7.51   0
  11  15  -5   13.48    7.47   0
  11  16  -5    0.22    7.25   0
  12   2  11   33.46    2.45   0
  12   7   1   31.58    3.86   0
  12  11  -2   43.09    5.84   0
  12  13  -3   34.78    6.97   0
  12  16  -4   37.90    7.67   0
  13  14  -2   43.60    6.47   0
  13  16  -3   17.71    7.44   0
  13  17  -3   13.21    6.81   0
  14   7   5   15.81    2.72   0
  14  11   1   74.61    6.12   0
  14  15  -1    9.16    5.78   0
 -12   2   6   10.12    3.54   0
 -11   0   9   46.71    4.69   0
 -11  13  -6   84.23    5.12   0
 -10  11  -6    6.81    3.97   0
 -10  18  -8    5.44    5.87   0
  -9   1   3  109.03    3.28   0
  -9  15  -8   48.40    5.90   0
  -8  -1   6   26.04    3.92   0
  -8  13  -8   37.08    5.27   0
  -8  16  -9   16.67    6.98   0
  -8  17  -9    0.77    6.21   0
  -7  -2   7  196.18    5.53   0
  -7   1   1  103.19    2.61   0
  -7  14  -9   19.79    6.47   0
  -6   7  -6  312.04    5.90   0
  -6  13  -9  135.32    7.41   0
  -6  17 -10    7.59    6.83   0
  -5  -3   8  180.12    5.75   0
  -5  -2   5  372.25    6.17   0
  -5   8  -7  194.18    5.97   0
  -5  10  -8   -0.53    3.80   0
  -5  12  -9   50.79    5.73   0
  -5  15 -10   21.34    7.44   0
  -4  14 -10  139.89    8.13   0
  -3  -2   4  128.54    4.19   0
  -3  -1   2   77.90    3.41   0
  -3  11  -9    2.84    4.88   0
  -3  14 -10  162.37    8.67   0
  -3  18 -11   -2.68    7.90   0
  -3  19 -11   33.13    8.75   0
  -2  -3   6  667.67    7.93   0
  -2   7  -7    7.59    3.97   0
  -2  13 -10   25.48    6.52   0
  -2  17 -11   11.00    7.15   0
  -2  18 -11   14.23    7.57   0
  -2  19 -11   78.63    9.05   0
  -1  -4  10  239.56    6.52   0
  -1  -3   6  449.62    6.62   0
  -1  13 -10    6.30    6.42   0
  -1  18 -11    9.62    7.14   0
   0  -4  10   56.48    4.82   0
   0  -3   6 1158.98    9.64   0
   0   7  -7  153.32    6.04   0
   0  17 -11   -2.94    7.90   0
   1  -4  10  266.01    6.69   0
   1   9  -8   41.36    4.27   0
   1  11  -9   13.19    5.41   0
   1  13 -10   10.52    6.49   0
   1  18 -11    0.64    7.39   0
   2  -4  11   16.26    3.88   0
   2  -4  12   78.86    6.03   0
   2   9  -8  231.52    7.70   0
   2  11  -9  208.74    8.32   0
   2  14 -10   97.46    8.47   0
   3  -4  13   27.67    4.55   0
   3   8  -7  206.11    7.17   0
   3  12  -9   92.22    8.08   0
   3  15 -10    2.29    7.76   0
   4   7  -6  479.74    8.85   0
   4  10  -8  174.95    7.72   0
   4  16 -10   10.83    8.36   0
   4  17 -10   21.19    7.71   0
   5   6  -5   20.14    4.30   0
   5   9  -7   63.61    5.79   0
   5  11  -8  162.02    8.55   0
   5  14  -9   29.54    7.85   0
   6  -3  14  145.77    5.80   0
   6  -2   8   82.48    3.51   0
   6  10  -7   20.69    5.53   0
   6  12  -8   42.35    7.35   0
   6  16  -9   39.28    7.62   0
   7  11  -7   21.43    6.35   0
   7  14  -8   74.55    8.18   0
   8   5  -2   53.44    4.05   0
   8   6  -3  182.98    6.04   0
   8   9  -5   13.73    4.64   0
   8  16  -8    4.24    6.93   0
   9  -1  13   42.45    4.08   0
   9  -1  14  115.38    5.02   0
   9   5  -1  349.03    6.28   0
   9   6  -2  322.36    6.90   0
   9  10  -5  216.48    7.93   0
   9  12  -6   16.12    6.11   0
   9  15  -7   57.30    8.10   0
  10   0  11   39.83    3.17   0
  10  10  -4   38.03    5.32   0
  10  12  -5    8.55    6.26   0
  10  14  -6   21.54    7.23   0
  11   1  11   15.14    2.58   0
  11  10  -3   52.56    6.52   0
  11  12  -4   84.32    7.61   0
  11  14  -5   43.51    7.89   0
  12   8   0   40.06    4.48   0
  12   9  -1  100.00    6.04   0
  12  12  -3   19.81    6.70   0
  12  15  -4   34.17    7.47   0
  13  11  -1    3.30    6.00   0
  13  13  -2   16.21    6.23   0
  13  15  -3   17.52    7.15   0
  14  14  -1   29.43    5.68   0
  14  16  -2   22.61    6.86   0
  14  17  -2    4.38    6.50   0
 -13   5   3   60.93    2.93   0
 -11  15  -7   27.63    4.84   0
 -10   0   7   59.20    4.25   0
 -10  13  -7   24.56    4.81   0
 -10  16  -8    8.17    5.26   0
  -9  -1   8  127.16    5.41   0
  -9   8  -5   93.98    3.49   0
  -9  14  -8   27.09    5.20   0
  -9  18  -9   14.35    6.72   0
  -9  19  -9   33.58    6.62   0
  -8  -2  10  277.50    7.63   0
  -8   1   2   75.25    2.81   0
  -8   7  -5    2.20    2.46   0
  -8  10  -7   46.43    4.56   0
  -8  12  -8   96.11    6.08   0
  -8  15  -9   27.40    6.62   0
  -7  -2   8   13.74    3.74   0
  -7  11  -8  106.45    6.27   0
  -7  18 -10   85.82    8.14   0
  -6  -3  10   17.24    4.58   0
  -6  -3  11  216.04    7.10   0
  -6  10  -8   52.05    5.13   0
  -6  15 -10   25.17    7.56   0
  -6  16 -10    0.86    6.77   0
  -5  -1   3  193.83    3.87   0
  -5  19 -11   63.38    8.48   0
  -4   6  -6   50.92    3.68   0
  -4   9  -8   63.66    4.79   0
  -4  11  -9  220.87    7.56   0
  -4  17 -11    6.36    6.95   0
  -4  18 -11    3.61    7.37   0
  -4  19 -11   49.88    8.13   0
  -3  -3   7  254.22    5.95   0
  -3   7  -7  132.47    5.19   0
  -3  13 -10    2.55    5.80   0
  -2  -4  12   67.43    5.77   0
  -2  10  -9    9.75    4.96   0
  -2  16 -11   13.52    6.97   0
  -1  -4  11   20.58    4.59   0
  -1  12 -10   17.88    6.60   0
   0  -4  11    1.52    4.06   0
   0  10  -9   83.44    6.33   0
   0  12 -10  193.99    9.03   0
   0  16 -11    1.31    7.11   0
   1  -4  11   17.17    4.16   0
   1  -4  12  439.41    8.82   0
   1  16 -11  -13.52    8.20   0
   2  -4  13  286.93    7.68   0
   2  -3   7   -0.55    3.37   0
   2   7  -7    2.71    4.72   0
   2  17 -11    7.24    8.42   0
   2  18 -11    3.89    6.95   0
   3  -3   8  250.83    5.54   0
   3   6  -6   13.91    4.69   0
   3  11  -9   16.64    6.67   0
   3  18 -11    1.46    7.97   0
   4  -3   9   66.27    3.77   0
   4   8  -7  301.79    8.08   0
   4  15 -10    2.36    8.28   0
   5  -3  12   94.87    5.77   0
   5  13  -9   18.61    6.70   0
   5  16 -10  261.12   12.01   0
   6   8  -6   36.91    5.07   0
   6  14  -9   19.39    7.72   0
   7  -2  11   24.58    2.90   0
   7   4  -2  286.24    5.73   0
   7   5  -3  298.39    6.12   0
   7   6  -4   19.35    4.69   0
   7  13  -8  102.80    7.80   0
   7  16  -9   10.23    7.97   0
   7  17  -9   96.81    8.52   0
   8  -1   9  271.63    4.84   0
   8   4  -1   84.55    3.31   0
   8   7  -4  293.36    7.21   0
   8  10  -6   24.42    5.19   0
   8  12  -7    9.81    7.11   0
   8  15  -8   22.89    7.39   0
   9  -1  15   34.63    3.64   0
   9   7  -3  104.20    5.03   0
   9   8  -4   74.84    6.02   0
   9  17  -8   17.29    7.55   0
  10   5   0  100.03    4.11   0
  10   7  -2   59.94    4.28   0
  10   8  -3  117.94    6.89   0
  10  11  -5    4.95    6.95   0
  10  16  -7   77.80    9.28   0
  11  13  -5    9.73    7.68   0
  11  16  -6    4.97    7.28   0
  11  17  -6   11.06    7.48   0
  12  14  -4   23.64    7.50   0
  12  16  -5   85.58    8.47   0
  12  17  -5   10.22    7.84   0
  13  12  -2   35.87    7.33   0
  13  14  -3    8.30    7.01   0
  14   9   2   30.19    4.24   0
  14  10   1   69.80    5.67   0
  14  13  -1   38.70    7.30   0
  14  15  -2   17.05    6.84   0
 -13   3   7    7.70    3.26   0
 -13   4   5   12.76    2.86   0
 -12   2   7   42.67    4.25   0
 -12  12  -5   29.69    3.63   0
 -11   1   7   20.67    3.69   0
 -11  12  -6   61.23    4.53   0
 -10   1   5   27.06    3.15   0
 -10   9  -5   15.79    2.74   0
 -10  15  -8   28.89    5.49   0
  -9  -1   9   37.73    4.22   0
  -9  11  -7   43.30    4.36   0
  -9  13  -8   50.35    5.77   0
  -9  16  -9    8.05    6.27   0
  -9  17  -9   60.55    6.85   0
  -8  -1   7  112.66    5.25   0
  -8   0   4   28.68    2.47   0
  -8  14  -9   40.22    6.80   0
  -8  19 -10   14.25    6.25   0
  -8  20 -10   56.48    7.75   0
  -7  -2   9    6.76    4.81   0
  -7   0   3  440.68    5.51   0
  -7  13  -9   23.57    5.22   0
  -7  16 -10  130.30    8.43   0
  -6  -2   7  336.70    6.71   0
  -6  -1   4   97.89    3.52   0
  -6   0   2 1562.50    8.34   0
  -6   8  -7  161.91    5.41   0
  -6  12  -9   44.54    5.71   0
  -6  19 -11   41.38    8.14   0
  -5  -3  10   11.61    4.17   0
  -5   3  -3  167.63    2.58   0
  -5   9  -8   71.97    5.21   0
  -5  11  -9   13.01    4.32   0
  -5  18 -11   12.13    6.98   0
  -4  -3   8  348.44    6.62   0
  -4  -2   5  282.28    5.49   0
  -4   7  -7  175.06    5.29   0
  -4  13 -10    6.71    5.83   0
  -4  16 -11   -4.01    7.74   0
  -3  10  -9  141.99    6.55   0
  -3  12 -10   20.17    5.88   0
  -3  15 -11  194.67    9.66   0
  -2  -3   7    4.69    3.39   0
  -2  -2   4   21.28    3.30   0
  -2  12 -10  398.03   10.76   0
  -2  15 -11   46.02    7.87   0
  -1  -4  12  428.31    8.97   0
  -1   4  -5   19.70    3.55   0
  -1   8  -8  222.23    6.86   0
  -1  14 -11   16.28    6.62   0
  -1  15 -11  162.79    9.14   0
   0  -3   7  694.75    8.25   0
   0   4  -5  322.33    5.93   0
   0   8  -8  408.18    8.73   0
   0  15 -11   47.56    7.47   0
   1  -3   7  188.46    5.20   0
   1  12 -10   23.41    6.85   0
   2  12 -10  406.20   11.74   0
   2  15 -11   45.02    8.12   0
   2  16 -11   12.44    6.01   0
   3  -2   5  647.77    5.96   0
   3   7  -7  152.11    6.48   0
   3  13 -10    1.03    6.72   0
   3  16 -11   11.37    8.64   0
   3  17 -11  164.29   10.53   0
   4  -3  10   31.92    3.77   0
   4  -2   6   12.39    2.92   0
   4   4  -4   23.98    3.85   0
   4   5  -5  183.86    5.96   0
   4   9  -8   69.38    6.18   0
   4  11  -9  204.14    9.34   0
   4  14 -10  135.11    9.19   0
   5  -3  13   70.15    5.02   0
   5  -3  14   75.52    5.09   0
   5  -2   7  439.64    5.58   0
   5   7  -6   28.90    4.75   0
   5  12  -9   59.80    7.97   0
   6  -2   9  159.33    4.39   0
   6   9  -7  142.57    6.82   0
   6  11  -8   14.46    6.39   0
   7  -2  12  166.78    5.21   0
   7  -2  13  137.69    5.76   0
   7  -2  14   42.66    5.01   0
   7   7  -5   24.18    4.30   0
   7  12  -8   39.25    6.85   0
   7  15  -9  109.12    9.17   0
   8   0   6   49.07    2.02   0
   8  14  -8   46.95    7.74   0
   8  17  -9    9.16    7.22   0
   9  11  -6  241.34    9.08   0
   9  16  -8   49.41    8.49   0
  10   0  14   66.55    4.18   0
  10   9  -4   45.11    6.60   0
  10  15  -7    2.74    7.74   0
  11   1  13   22.54    2.87   0
  11   6   0   83.84    4.53   0
  11   7  -1  182.67    5.89   0
  11   8  -2  111.93    6.20   0
  11  15  -6   13.43    7.02   0
  12  11  -3   34.59    5.90   0
  12  13  -4   12.12    6.96   0
  12  15  -5   21.67    7.55   0
  13   8   1   48.11    4.73   0
  13  10  -1   41.50    5.56   0
  13  13  -3   32.45    7.44   0
  13  16  -4    8.94    6.64   0
  14  11   0   33.87    6.05   0
  14  14  -2   16.28    6.47   0
 -13   3   8   11.34    3.70   0
 -12   3   5   32.56    3.37   0
 -12   4   3   90.47    3.29   0
 -11   2   5  151.91    4.65   0
 -11   3   3   50.14    2.88   0
 -11  14  -7   19.07    4.42   0
 -10   0   9   92.00    5.76   0
 -10  12  -7   55.23    5.00   0
  -9  -1  10   12.17    4.33   0
  -9   0   6  173.03    4.88   0
  -9   9  -6  142.48    4.60   0
  -8  17 -10    9.92    6.88   0
  -8  18 -10   15.49    6.78   0
  -7  15 -10   18.60    6.47   0
  -6  17 -11    7.79    7.66   0
  -6  18 -11   -6.36    6.82   0
  -5  -3  11  162.81    6.41   0
  -5  -2   6  285.07    6.02   0
  -5   6  -6   45.53    3.16   0
  -5  13 -10   26.49    6.30   0
  -4  -3   9   62.15    4.80   0
  -4  10  -9   37.38    4.91   0
  -4  12 -10  234.26    8.18   0
  -3  -3   8  230.15    6.00   0
  -3   8  -8   46.46    4.57   0
  -3  14 -11   -3.09    5.93   0
  -3  18 -12   79.43    8.69   0
  -2  -1   2  500.88    4.89   0
  -2   5  -6  822.52    8.87   0
  -2  11 -10   20.73    5.42   0
  -2  17 -12   22.92    8.25   0
  -1  -2   4   22.06    2.56   0
  -1  11 -10   28.30    6.36   0
  -1  17 -12    2.14    7.04   0
  -1  18 -12   79.68    8.86   0
   0  -2   4  253.65    4.16   0
   0   5  -6  741.27    9.06   0
   0   9  -9  250.47    7.85   0
   0  11 -10   23.57    5.54   0
   0  17 -12   23.48    7.83   0
   0  18 -12   18.08    7.57   0
   1  11 -10   24.33    6.62   0
   1  17 -12    6.71    6.76   0
   2  -3   8  211.03    5.59   0
   3  -3   9  146.13    4.96   0
   3  10  -9  124.73    7.34   0
   3  12 -10   22.68    7.07   0
   3  15 -11  222.62   11.37   0
   4  -3  11  293.43    6.74   0
   4  -3  12  110.55    5.96   0
   4  -3  13   30.29    5.44   0
   4  -3  14  143.70    6.68   0
   4   6  -6   63.98    5.15   0
   4  13 -10   10.76    6.90   0
   6  -2  10  120.90    4.61   0
   6   5  -4  495.63    7.90   0
   6   6  -5  650.94    9.61   0
   6  15 -10   23.59    8.33   0
   7   8  -6   -3.39    4.55   0
   7  17 -10   10.45    7.57   0
   8  -1  10   22.10    2.93   0
   8  15  -9   19.39    7.84   0
   9  12  -7  187.37    8.84   0
   9  15  -8   46.92    7.89   0
  10  10  -5   36.45    6.44   0
  10  12  -6    9.60    6.45   0
  10  14  -7   77.49    8.59   0
  11   9  -3   73.36    5.77   0
  11  10  -4   34.94    6.74   0
  11  12  -5  126.92    8.03   0
  11  14  -6    5.46    7.32   0
  12   7   0   12.05    3.98   0
  12  12  -4   18.93    7.33   0
  12  14  -5   51.12    8.57   0
  13  11  -2   19.65    6.86   0
  13  15  -4    5.76    6.79   0
  14   7   4   38.25    3.10   0
  14  12  -1   28.10    5.75   0
  14  16  -3   11.43    6.34   0
 -13   3   9   73.84    5.59   0
 -13   6   2  109.27    2.98   0
 -12   2   8   55.59    4.24   0
 -11   1   9    4.98    5.02   0
 -11   5   0   57.23    1.82   0
 -10   4   0  106.80    1.89   0
 -10  10  -6   19.39    3.59   0
 -10  14  -8   36.14    5.07   0
 -10  17  -9   10.45    5.94   0
  -9   1   4  297.51    5.19   0
  -9  15  -9   79.61    6.49   0
  -9  19 -10   11.68    6.62   0
  -8  11  -8   28.76    4.14   0
  -8  13  -9   66.61    6.13   0
  -8  16 -10    0.13    6.01   0
  -7   7  -6   68.88    3.50   0
  -7  10  -8   27.80    3.87   0
  -7  12  -9   34.95    4.98   0
  -7  14 -10  136.82    8.30   0
  -7  18 -11   19.98    7.58   0
  -6   9  -8  101.20    5.25   0
  -6  11  -9  284.48    8.04   0
  -6  13 -10   12.00    5.81   0
  -6  16 -11    4.80    6.82   0
  -5  -2   7  398.16    7.65   0
  -5   7  -7   18.66    3.80   0
  -5  10  -9   53.00    4.84   0
  -5  12 -10   83.73    6.71   0
  -5  15 -11  129.51    9.20   0
  -4  -3  10   34.19    4.19   0
  -4  -3  11  278.58    7.56   0
  -4  -1   3  964.83    7.19   0
  -4   8  -8  114.00    5.23   0
  -4  18 -12   28.31    7.75   0
  -3  -2   5  564.46    7.10   0
  -3   9  -9  148.50    6.26   0
  -3  11 -10    8.68    4.98   0
  -3  17 -12    6.74    7.62   0
  -2  -3   8  223.95    5.93   0
  -2   6  -7  177.32    5.65   0
  -2   9  -9  150.34    6.59   0
  -2  16 -12    8.52    6.97   0
  -1  -3   8  320.92    6.49   0
  -1   6  -7   28.84    4.38   0
  -1  13 -11   18.68    6.71   0
  -1  16 -12  187.83   10.36   0
   0  -3   8   63.94    4.18   0
   0   6  -7  249.33    6.65   0
   0  13 -11  274.29   10.08   0
   0  16 -12    5.22    7.18   0
   1  -3   8  329.98    6.52   0
   1   6  -7   29.08    4.76   0
   1   9  -9  104.60    6.45   0
   1  13 -11   33.55    7.13   0
   1  16 -12  191.70   11.20   0
   2  -3   9   70.97    4.36   0
   2   9  -9  152.37    6.97   0
   2  11 -10   13.18    6.78   0
   2  13 -11  188.09    9.53   0
   2  17 -12   22.41    8.10   0
   3  -3  11  336.11    7.70   0
   3   8  -8   54.22    5.48   0
   3  14 -11   12.43    7.72   0
   3  17 -12   13.95    7.13   0
   4  15 -11   17.61    8.84   0
   5   9  -8   67.76    6.17   0
   6  -2  11   56.55    4.05   0
   6   7  -6  278.32    7.52   0
   6  10  -8   60.82    6.27   0
   6  14 -10  132.67    9.60   0
   7   9  -7   54.85    5.91   0
   7  13  -9   27.29    7.44   0
   7  16 -10  115.46    9.48   0
   8  -1  11  354.41    6.28   0
   8  -1  12   64.90    4.35   0
   8  -1  13  116.18    5.12   0
   8  -1  14   32.72    4.18   0
   8  -1  15    6.55    4.33   0
   8  10  -7   40.25    5.62   0
   8  12  -8   85.84    7.77   0
   8  14  -9   40.13    7.91   0
   9   0   9  102.92    3.47   0
   9  10  -6   34.37    5.99   0
  10  11  -6   15.26    7.02   0
  10  13  -7   20.83    7.80   0
  10  16  -8   20.24    7.70   0
  11  11  -5   28.26    7.09   0
  12   9  -2   55.06    5.14   0
  12  13  -5    0.49    8.00   0
  12  16  -6   20.91    7.77   0
  13   6   3   10.93    2.84   0
  13  12  -3   59.05    7.79   0
  13  14  -4    7.00    6.43   0
  13  16  -5    6.44    6.43   0
  14  13  -2   37.10    6.05   0
  14  15  -3   20.51    5.97   0
 -13   4   6   24.14    3.56   0
 -12   2   9   36.40    4.46   0
 -11   2   6   93.55    4.45   0
 -11  13  -7   29.09    4.48   0
 -10   1   6    6.42    2.87   0
  -9   2   2   63.12    2.49   0
  -9  10  -7  169.30    5.52   0
  -9  14  -9   12.88    5.46   0
  -9  17 -10    9.82    6.61   0
  -9  18 -10   46.09    6.70   0
  -8  -1   9  273.85    7.32   0
  -8   0   5   26.48    2.71   0
  -8   9  -7   46.53    4.29   0
  -8  15 -10    2.09    6.68   0
  -8  19 -11   29.33    7.44   0
  -7  17 -11  119.59    8.46   0
  -6  -2  10  144.84    6.19   0
  -6  -1   5   46.60    3.46   0
  -6  15 -11   24.62    7.10   0
  -6  19 -12    7.16    8.17   0
  -5   8  -8  154.33    5.80   0
  -5  14 -11    4.43    6.09   0
  -5  17 -12   10.83    7.46   0
  -5  18 -12   76.25    8.63   0
  -4   0   1  269.97    3.16   0
  -4  11 -10   10.81    4.78   0
  -4  13 -11  180.38    8.65   0
  -4  17 -12    7.89    7.93   0
  -3  -3  10   10.46    4.48   0
  -3  -3  11  325.68    7.99   0
  -3   5  -6   65.01    3.92   0
  -3   6  -7   41.13    3.95   0
  -3  15 -12   30.38    7.92   0
  -3  16 -12  107.12    8.80   0
  -2  -2   5  186.54    4.74   0
  -2   7  -8  594.38    9.24   0
  -2  10 -10  397.57    9.67   0
  -2  12 -11   12.62    6.15   0
  -2  15 -12   15.68    7.02   0
  -1  -3   9  128.61    5.02   0
  -1   2  -3  391.57    4.47   0
  -1   7  -8   46.67    4.95   0
  -1  15 -12    0.42    7.18   0
   0   7  -8  515.43    9.24   0
   0  10 -10  201.59    7.85   0
   0  12 -11    3.29    6.41   0
   1  -3   9  134.27    5.12   0
   1  12 -11   60.61    7.24   0
   2  -3  10   25.07    4.06   0
   2  15 -12    5.85    8.68   0
   3  -3  12  106.23    5.47   0
   3  -3  13  150.18    6.26   0
   3  -3  14   43.52    5.49   0
   3  -2   6   76.75    3.66   0
   3   1  -1   83.58    2.59   0
   3   9  -9  133.91    6.95   0
   3  13 -11   34.84    7.38   0
   4   8  -8  130.75    6.49   0
   4  17 -12   19.75    8.24   0
   5   4  -4   77.68    4.44   0
   5   5  -5   17.51    4.13   0
   5   6  -6   47.78    4.85   0
   5  10  -9   43.25    7.25   0
   5  15 -11  140.14   10.73   0
   6  -2  12  214.69    6.18   0
   6  -2  13   48.73    4.69   0
   6  -1   6   67.33    2.57   0
   6   8  -7  193.38    7.19   0
   6  13 -10   18.71    7.69   0
   7  -1   8  411.40    5.46   0
   7  10  -8   29.57    6.48   0
   7  15 -10    9.35    6.77   0
   8   5  -3   57.43    4.35   0
   8   6  -4  223.47    6.28   0
   8   7  -5    4.24    4.10   0
   8  16 -10    0.32    6.43   0
   9   5  -2  111.35    4.59   0
   9   6  -3   10.96    3.45   0
   9   7  -4   83.51    4.97   0
   9   8  -5   96.12    5.68   0
   9  13  -8   47.02    8.05   0
   9  15  -9   74.04    8.48   0
   9  16  -9    5.40    6.91   0
  10   6  -2   49.01    4.42   0
  10   7  -3   26.90    3.83   0
  10   8  -4   26.38    4.66   0
  11  15  -7   32.75    7.65   0
  12   3   8   58.73    2.05   0
  12  11  -4    9.57    5.39   0
  13   8   0  113.22    5.53   0
  13   9  -1   23.53    5.31   0
  13  10  -2   40.82    5.85   0
  13  15  -5    7.19    7.48   0
  14   9   1   82.25    5.13   0
  14  10   0   77.05    5.65   0
  14  11  -1   83.03    6.43   0
  14  14  -3   43.97    6.61   0
  14  16  -4   -3.54    7.74   0
 -13   5   4   13.41    2.73   0
 -12   3   6  106.51    4.53   0
 -12  11  -5   -5.94    2.88   0
 -11  11  -6  138.89    4.83   0
 -10   1   7   39.72    4.51   0
 -10   2   4   80.54    3.77   0
 -10  11  -7   28.77    4.20   0
 -10  13  -8   26.94    4.68   0
 -10  15  -9   10.51    5.30   0
  -9   0   8  113.37    4.96   0
  -9  16 -10   93.56    7.82   0
  -8  -1  10   31.35    4.45   0
  -8  12  -9   20.10    5.02   0
  -8  14 -10   67.15    7.26   0
  -8  18 -11   14.03    5.97   0
  -7  -1   7  152.06    5.08   0
  -7   0   4   35.48    3.17   0
  -7  11  -9    3.65    3.92   0
  -7  13 -10   -1.15    5.05   0
  -7  16 -11   17.96    6.77   0
  -6  -2  11   54.88    5.36   0
  -6   6  -6   27.62    3.05   0
  -6  10  -9   44.62    4.86   0
  -6  14 -11   -0.86    6.95   0
  -6  18 -12   13.22    6.98   0
  -5  -2   8  181.78    5.85   0
  -5  11 -10   17.83    5.19   0
  -5  13 -11   41.66    7.62   0
  -5  16 -12   85.40    9.03   0
  -4   5  -6 1116.43    9.70   0
  -4  15 -12   29.09    8.15   0
  -3  -2   6   80.61    4.26   0
  -3   7  -8   63.80    4.49   0
  -3  10 -10   18.42    4.92   0
  -3  12 -11   37.71    5.82   0
  -3  18 -13    7.10    7.89   0
  -2  -3  10   30.35    3.02   0
  -2  -3  11  162.37    6.09   0
  -2   2  -3   12.64    2.18   0
  -2   8  -9   84.91    6.16   0
  -2  14 -12  113.95    8.78   0
  -2  17 -13    9.50    8.17   0
  -2  18 -13   44.22    8.27   0
  -1  -3  10   12.28    3.96   0
  -1  -2   5 1022.45    8.58   0
  -1   8  -9   68.29    5.51   0
  -1  14 -12  103.20    8.71   0
   0  -3  10   24.06    4.21   0
   0  14 -12  129.34    9.18   0
   0  17 -13   14.12    7.70   0
   1  -3  11  345.35    7.57   0
   1  -3  12   84.20    5.46   0
   1  -3  13  110.72    6.02   0
   1  -2   5 1043.93    8.24   0
   1   8  -9   79.64    5.84   0
   2  -3  11  179.04    5.87   0
   2  -3  12   87.69    5.40   0
   2  -3  13   60.79    5.30   0
   2   7  -8  593.63   10.11   0
   3   5  -6   75.31    5.19   0
   3   6  -7   39.53    5.09   0
   4  11 -10    4.31    6.64   0
   4  13 -11  188.90   10.38   0
   4  16 -12   -0.67    8.37   0
   5  -2   9   14.21    2.59   0
   5   8  -8  149.65    6.80   0
   5  14 -11    5.35    7.91   0
   6   9  -8  102.88    6.62   0
   7   5  -4   81.61    4.47   0
   7   6  -5   45.44    4.60   0
   7   7  -6   65.99    5.29   0
   7  14 -10  143.36    8.80   0
   7  16 -11   20.09    8.10   0
   8   4  -2   46.06    3.51   0
   8   8  -6   65.72    5.57   0
   8  11  -8   20.77    6.60   0
   8  13  -9   76.83    8.31   0
   9   0  10    8.54    2.61   0
   9   0  11    2.37    2.98   0
   9   0  14   30.20    3.74   0
   9   0  15  112.95    5.57   0
   9   9  -6  141.48    6.83   0
   9  12  -8   34.27    6.74   0
  10   5  -1   14.06    3.00   0
  10   9  -5   18.04    4.95   0
  10  12  -7   50.32    7.99   0
  10  14  -8   41.52    8.45   0
  11   6  -1  121.86    5.04   0
  11   7  -2   90.22    4.98   0
  11   8  -3  153.10    6.40   0
  11   9  -4  145.54    7.34   0
  11  12  -6   65.94    7.77   0
  11  16  -8   47.00    8.70   0
  12   4   4   51.90    2.05   0
  12  12  -5   30.43    6.75   0
  12  14  -6   11.24    7.32   0
  12  16  -7   44.10    8.03   0
  13  11  -3   35.03    6.76   0
  13  14  -5   29.23    7.57   0
  14  12  -2   47.05    5.71   0
  14  13  -3   20.87    6.71   0
  14  15  -4    9.17    7.34   0
 -12   3   7   51.24    4.44   0
 -12   4   4   63.60    3.47   0
 -12   5   2   26.25    2.35   0
 -11   2   7   89.02    5.11   0
 -11   3   4  130.60    4.22   0
 -10   1   8   22.72    4.51   0
 -10   3   2   66.50    2.77   0
  -9   0  10    4.09    4.74   0
  -9  13  -9   23.42    5.14   0
  -8   0   6   47.02    3.23   0
  -8   1   3  408.67    5.32   0
  -8  17 -11   -6.54    5.82   0
  -7  -1   8  407.98    7.62   0
  -7   9  -8   55.25    4.31   0
  -7  15 -11  139.52    8.25   0
  -7  18 -12   57.89    8.43   0
  -7  19 -12    6.03    6.94   0
  -6  -1   6   75.39    3.98   0
  -6   0   3  101.73    3.51   0
  -6   7  -7   97.87    3.92   0
  -6  17 -12    6.57    7.39   0
  -5  -2   9   25.99    4.23   0
  -5  -2  10  122.13    5.81   0
  -5   9  -9  108.32    5.28   0
  -4   6  -7  453.14    7.09   0
  -4  10 -10  455.21    9.71   0
  -4  12 -11    8.77    5.76   0
  -4  14 -12   71.06    8.34   0
  -4  18 -13   34.48    9.06   0
  -3  -1   3  501.93    5.55   0
  -3   8  -9   26.80    4.42   0
  -3  17 -13   81.66    8.88   0
  -2  13 -12   16.10    6.37   0
  -2  16 -13   89.33    8.75   0
  -1  -3  12   89.54    5.71   0
  -1   9 -10   70.03    5.93   0
  -1  13 -12   46.88    7.09   0
  -1  16 -13   10.14    7.41   0
   0  -3  11  335.76    6.99   0
   0  -3  12   37.86    5.09   0
   0  -3  13   78.57    5.54   0
   0  -2   5  580.63    6.22   0
   0   9 -10    0.80    5.01   0
   0  11 -11  448.58   11.39   0
   0  13 -12   55.27    7.54   0
   0  16 -13  115.96    9.88   0
   1   9 -10   65.00    6.06   0
   1  13 -12   46.57    7.31   0
   1  16 -13   17.79    7.78   0
   2   8  -9   96.81    6.31   0
   2  17 -13   17.52    7.95   0
   3   3  -4  105.94    4.28   0
   3   7  -8   48.69    5.40   0
   3  14 -12   75.06    9.67   0
   4  -2   8  250.38    5.40   0
   4   5  -6 1213.91   12.26   0
   4  10 -10  474.05   11.80   0
   4  12 -11   12.40    6.88   0
   5  -2  10  131.44    4.42   0
   5  -2  11    5.66    3.18   0
   5  -2  12  163.54    6.19   0
   5  -2  13  134.89    5.71   0
   5  -2  14   45.26    5.00   0
   5  11 -10   13.78    6.74   0
   5  13 -11   55.02    8.57   0
   5  16 -12   86.71    9.32   0
   6   5  -5   21.74    4.01   0
   6   6  -6   19.43    4.43   0
   6  12 -10  244.87   10.04   0
   6  14 -11   11.00    7.43   0
   7  -1   9   65.81    3.46   0
   7  -1  15   16.52    4.72   0
   7   4  -3  142.85    4.47   0
   7  13 -10   -1.21    7.24   0
   7  15 -11  130.57   10.30   0
   8   2   1   56.44    1.94   0
   8  12  -9   20.47    7.00   0
   9  10  -7  179.23    8.04   0
   9  16 -10  110.77    9.94   0
  10   1   9  197.68    4.11   0
  10   3   2   67.61    2.19   0
  10  11  -7   32.06    7.95   0
  10  13  -8   34.78    8.32   0
  10  15  -9   10.96    8.23   0
  11  10  -5  143.79    7.63   0
  11  13  -7   40.44    7.84   0
  11  15  -8   25.71    7.84   0
  12   8  -2  100.05    5.56   0
  12   9  -3   52.24    5.58   0
  12  10  -4   57.63    6.95   0
  13  12  -4   33.60    6.95   0
  13  16  -6    5.94    6.58   0
  14   7   3   18.90    3.03   0
  14  10  -1   71.28    5.72   0
  14  14  -4   10.51    6.62   0
  14  16  -5   37.49    7.75   0
 -13   4   8   48.17    4.85   0
 -12   3   8   41.89    4.49   0
 -11   2   8   16.17    4.83   0
 -11   4   2   35.43    2.47   0
 -11  12  -7   71.42    4.61   0
 -11  14  -8   30.05    4.50   0
 -10   1  10   77.08    5.94   0
 -10   6  -3  310.99    2.84   0
 -10  12  -8   75.42    4.96   0
 -10  14  -9    7.30    5.15   0
  -9  18 -11    9.54    6.80   0
  -8   0   7    0.86    3.90   0
  -8   2   1   72.20    2.15   0
  -8  11  -9  131.74    6.22   0
  -8  13 -10   20.54    5.80   0
  -8  16 -11    4.72    5.76   0
  -7  -1   9   52.20    4.44   0
  -7  -1  10   26.48    4.60   0
  -7  -1  11   78.53    5.51   0
  -7  10  -9   52.76    5.33   0
  -7  14 -11    8.69    5.56   0
  -7  17 -12   12.36    7.25   0
  -6   8  -8   45.15    3.72   0
  -6  11 -10   22.09    5.34   0
  -6  13 -11  165.21    8.13   0
  -6  16 -12   13.47    6.72   0
  -5  -2  11    8.45    4.50   0
  -5  -1   5   65.30    3.78   0
  -5   0   2  127.04    2.83   0
  -5  12 -11   20.88    6.10   0
  -5  14 -12   73.74    9.01   0
  -5  18 -13   10.73    8.12   0
  -4  -2   8  230.97    6.27   0
  -4  -2   9    7.89    4.07   0
  -4   7  -8  218.81    5.98   0
  -4  16 -13   83.93    9.15   0
  -4  17 -13  -13.30    7.39   0
  -3  -2   7  381.25    6.79   0
  -3  13 -12   13.77    6.90   0
  -2  -2   6  243.69    5.41   0
  -2   9 -10   27.62    5.16   0
  -2  15 -13   31.55    7.51   0
  -1   5  -7  304.65    6.73   0
  -1  15 -13  133.67    9.45   0
   0   5  -7   41.33    4.63   0
   0  12 -12  310.04   10.48   0
   0  15 -13   16.14    7.60   0
   1  15 -13  128.32   10.12   0
   2  -2   6  249.49    4.93   0
   2   9 -10   29.20    5.55   0
   3  -2   7  406.71    5.98   0
   3   8  -9   21.71    5.19   0
   3  13 -12   16.89    8.01   0
   4  -2   9    9.70    3.75   0
   4  -2  14  168.73    6.87   0
   4  -1   4   14.39    1.92   0
   4   4  -5  150.14    5.29   0
   4   7  -8  194.45    7.09   0
   5   9  -9  127.24    7.88   0
   5  12 -11    8.50    6.76   0
   5  15 -12    1.37    7.52   0
   6  -1   7  414.48    5.35   0
   6   8  -8   39.70    5.50   0
   6  11 -10   32.86    6.80   0
   6  13 -11  201.89   10.53   0
   7  -1  10   17.05    2.45   0
   7  -1  11   81.11    4.02   0
   7  -1  12   78.61    4.67   0
   7  -1  13   13.14    4.25   0
   7   9  -8   63.66    6.04   0
   7  12 -10   56.52    7.64   0
   7  14 -11   23.99    6.98   0
   8   0   7    5.42    1.94   0
   8  10  -8  152.67    8.15   0
   8  13 -10   29.66    6.98   0
   9   7  -5   36.74    5.35   0
   9  11  -8  108.11    8.13   0
   9  13  -9   30.51    7.51   0
   9  15 -10   35.74    8.27   0
  10   1  10   70.34    3.27   0
  10   1  14   19.77    3.50   0
  10   7  -4   97.74    6.08   0
  10   8  -5  107.75    6.76   0
  11   5   0   57.78    3.52   0
  11  12  -7   91.58    8.99   0
  11  14  -8   37.71    7.79   0
  12   6   0    6.06    3.66   0
  12  11  -5   -1.42    6.35   0
  12  14  -7   71.91    8.36   0
  13   6   2  107.62    4.04   0
  13   9  -2   29.71    5.29   0
  13  10  -3   53.85    6.43   0
  13  13  -5   33.18    6.99   0
  13  15  -6    0.82    6.73   0
  14  11  -2   22.29    5.33   0
  14  12  -3   -3.04    6.23   0
 -13   5   5    2.34    2.46   0
 -13   7   1   97.29    2.56   0
 -12   3   9   37.86    4.94   0
 -11   2   9   26.16    4.33   0
 -11   7  -3  135.76    2.23   0
 -10   2   5  198.32    4.87   0
 -10   9  -6   86.33    3.87   0
 -10  16 -10   -4.25    5.65   0
  -9   9  -7   50.09    3.87   0
  -9  12  -9   25.42    5.26   0
  -9  14 -10   44.74    6.30   0
  -9  17 -11   72.91    7.08   0
  -8   0   8  304.32    7.56   0
  -8   7  -6  418.06    6.01   0
  -8   8  -7  142.59    4.77   0
  -8  15 -11   30.30    6.36   0
  -8  18 -12    8.67    6.87   0
  -8  19 -12   15.62    6.49   0
  -7   0   5  497.47    6.90   0
  -7  16 -12  101.15    8.40   0
  -6  -1   7  401.18    7.25   0
  -6  -1   8   53.14    5.05   0
  -6   9  -9  271.51    6.76   0
  -6  18 -13   48.66    7.77   0
  -5   5  -6   63.66    3.54   0
  -5   6  -7    0.25    3.31   0
  -5  10 -10   -0.57    4.19   0
  -5  17 -13   42.19    8.09   0
  -4  -2  10  276.26    7.05   0
  -4  -2  11   21.81    4.45   0
  -4  11 -11  297.76    9.05   0
  -4  13 -12   33.92    6.43   0
  -3  -2   8   21.83    3.71   0
  -3   9 -10   11.73    4.55   0
  -3  15 -13  137.57    9.34   0
  -2  -2   7  247.08    5.72   0
  -2   6  -8  125.48    5.31   0
  -2  10 -11   12.77    5.01   0
  -2  12 -12  255.53    9.61   0
  -2  14 -13  112.04    8.83   0
  -2  17 -14   90.34   10.08   0
  -1  -2   6   49.02    3.70   0
  -1   4  -6    4.11    3.54   0
  -1   7  -9  479.38    9.05   0
  -1  12 -12   52.31    7.26   0
  -1  14 -13   36.60    7.63   0
   0  -2   6   66.33    3.76   0
   0   4  -6   26.86    4.01   0
   0   6  -8    0.54    3.14   0
   0   7  -9  321.18    7.93   0
   0  10 -11   54.72    6.30   0
   0  17 -14   81.19    9.29   0
   1  -2   6   44.86    3.72   0
   1   4  -6    9.48    3.98   0
   1   6  -8  380.24    8.21   0
   1  10 -11    0.50    6.25   0
   1  14 -13   33.29    8.22   0
   2   5  -7   85.43    5.41   0
   2  14 -13  122.13   10.43   0
   3   9 -10    5.88    5.32   0
   3  12 -12   47.92    7.64   0
   4  -2  10  261.19    6.03   0
   4  -2  11   19.83    3.65   0
   4  -2  13   47.37    4.95   0
   4   3  -4  215.32    5.01   0
   4  11 -11  304.19   10.57   0
   4  15 -13   17.39    7.98   0
   4  16 -13   80.70    8.28   0
   5   5  -6   60.87    4.87   0
   5   6  -7   -1.90    4.27   0
   5  14 -12   85.27    8.74   0
   5  16 -13   -2.74    7.07   0
   6   9  -9  288.12    9.03   0
   6  15 -12   27.65    7.72   0
   7  10  -9   46.01    6.91   0
   8   0  15    6.04    4.19   0
   8   5  -4  334.50    7.23   0
   8   6  -5  268.23    7.00   0
   8   7  -6  393.99    9.04   0
   8   8  -7  131.65    6.59   0
   8  11  -9  141.41    8.49   0
   8  15 -11   30.69    7.75   0
   9   5  -3  125.37    5.00   0
   9   6  -4   87.34    4.67   0
   9   8  -6   37.15    5.06   0
   9   9  -7   52.92    6.21   0
   9  14 -10   51.36    8.52   0
  10   1  11  168.47    4.54   0
  10   1  12   20.67    2.96   0
  10   6  -3  336.95    6.99   0
  10   9  -6   94.00    6.32   0
  10  10  -7   30.74    7.37   0
  10  12  -8   82.04    8.38   0
  10  14  -9   20.63    7.11   0
  11   2   9   23.41    2.23   0
  11   7  -3  146.99    6.44   0
  11   8  -4   62.48    5.51   0
  11   9  -5   68.52    6.06   0
  13   8  -1   56.56    4.95   0
  13  11  -4  106.05    7.51   0
  13  12  -5  126.60    8.98   0
  13  14  -6    6.37    6.78   0
  14  15  -5   11.89    6.95   0
 -13   6   3   13.60    2.32   0
 -12   4   5  195.37    5.09   0
 -11   3   5    2.72    2.97   0
 -11  10  -6   51.17    3.80   0
 -11  13  -8   45.35    4.71   0
 -10  10  -7   39.14    3.95   0
 -10  13  -9   85.86    5.79   0
 -10  15 -10    7.95    5.15   0
  -9   2   3  183.87    3.98   0
  -9   5  -3  132.58    1.85   0
  -9  16 -11   18.91    6.32   0
  -8   0   9  193.00    6.45   0
  -8   0  10  465.50    9.24   0
  -8   1   4   20.04    2.80   0
  -8   5  -4  322.58    3.65   0
  -8   9  -8   41.48    4.28   0
  -8  12 -10  198.13    7.49   0
  -8  14 -11    9.85    6.89   0
  -8  17 -12   14.88    7.16   0
  -7   2   0   15.67    1.44   0
  -7   6  -6   16.66    2.59   0
  -7  11 -10    5.49    5.25   0
  -7  13 -11   52.93    6.49   0
  -7  15 -12   -3.63    6.85   0
  -6  -1   9  622.85    9.46   0
  -6  -1  11  402.19    8.76   0
  -6   1   1  856.78    5.35   0
  -6  10 -10  261.69    8.18   0
  -6  12 -11   29.34    5.66   0
  -6  17 -13   19.64    7.27   0
  -5  -1   6  548.53    7.55   0
  -5   8  -9   37.57    4.70   0
  -5  11 -11    1.18    4.68   0
  -5  16 -13    2.78    7.00   0
  -4   9 -10    0.70    4.34   0
  -4  15 -13   16.20    7.39   0
  -3  -2   9   60.10    4.29   0
  -3  -2  10  163.00    5.82   0
  -3  -2  11   10.93    4.65   0
  -3  -2  12   90.83    5.81   0
  -3   5  -7  118.65    5.11   0
  -3   6  -8  328.86    7.36   0
  -3  10 -11    1.13    4.78   0
  -3  12 -12   46.51    6.47   0
  -3  14 -13   16.85    7.30   0
  -3  17 -14    3.27    8.05   0
  -2  -1   3  795.19    6.66   0
  -2   4  -6  163.40    4.81   0
  -2   7  -9   53.43    4.81   0
  -2  16 -14   -3.88    7.48   0
  -1  -2   7  129.84    4.72   0
  -1   8 -10  166.90    6.81   0
  -1  11 -12   90.79    7.61   0
  -1  16 -14   33.44    7.32   0
   0   1  -2   10.51    2.12   0
   0   8 -10  254.66    7.88   0
   0  13 -13  171.43    9.79   0
   0  16 -14   -0.94    7.39   0
   1  -2   7  133.36    4.73   0
   1   3  -5  234.35    5.33   0
   1   8 -10  153.19    7.06   0
   1  11 -12   86.38    7.72   0
   1  13 -13   50.89    8.45   0
   1  16 -14   26.13    7.93   0
   2  -2   7  227.59    5.09   0
   2   7  -9   51.95    5.50   0
   2  16 -14    1.15    7.68   0
   3  -2   9   51.57    3.88   0
   3  -2  12  109.61    5.81   0
   3  -2  14   47.97    4.95   0
   3   6  -8  310.26    7.97   0
   3  10 -11    8.63    6.43   0
   3  14 -13   13.91    8.58   0
   4   1  -1 1666.17    7.04   0
   4   9 -10    9.20    6.36   0
   4  12 -12  324.96   11.48   0
   5  11 -11    2.49    6.40   0
   5  13 -12   28.81    7.98   0
   5  15 -13   71.32    9.47   0
   6  -1   8   59.36    3.24   0
   6  -1  14   10.05    4.00   0
   6  10 -10  265.14   10.01   0
   6  12 -11   24.69    6.95   0
   6  14 -12   52.22    8.71   0
   7   5  -5   43.94    4.19   0
   7   6  -6   16.98    4.26   0
   7   7  -7  114.52    6.20   0
   7  11 -10   14.63    6.19   0
   7  13 -11   59.27    7.52   0
   7  15 -12    4.86    7.47   0
   8   0  14   84.76    5.37   0
   8   9  -8   36.58    5.58   0
   8  12 -10  202.03   10.24   0
   9  10  -8   16.70    5.91   0
   9  13 -10   23.10    7.71   0
  10   5  -2   65.97    3.94   0
  10  15 -10   17.62    7.55   0
  11   2  10   32.69    2.70   0
  11   2  11   31.67    2.82   0
  11   2  12   79.85    3.62   0
  11   2  13   18.20    2.84   0
  11   6  -2  154.08    5.83   0
  11  10  -6   52.63    6.58   0
  11  11  -7   29.56    7.18   0
  11  13  -8   56.38    8.65   0
  11  15  -9   75.04    8.66   0
  12   8  -3   62.68    5.63   0
  12   9  -4   41.72    5.72   0
  12  10  -5    2.27    5.56   0
  12  13  -7   48.05    7.79   0
  12  15  -8   19.07    7.63   0
  13   7   0   34.83    4.19   0
  13  13  -6   40.58    8.04   0
  13  15  -7   18.47    6.58   0
  14  10  -2   29.99    5.31   0
  14  11  -3   49.21    6.63   0
  14  14  -5   16.32    6.66   0
  15  11  -1   -2.18    4.90   0
  15  12  -2   30.23    6.48   0
 -13   5   6    6.06    3.24   0
 -11  11  -7   41.84    3.98   0
 -10   2   6   59.33    3.95   0
 -10  11  -8   13.08    4.19   0
  -9   1   7   20.05    3.40   0
  -9   1   8  148.78    6.13   0
  -9  13 -10   19.41    5.40   0
  -9  15 -11   74.21    7.83   0
  -8  10  -9   17.57    4.53   0
  -8  16 -12   14.28    6.87   0
  -7   0   6   62.19    3.73   0
  -7   8  -8   33.48    3.64   0
  -7  17 -13   38.57    7.73   0
  -7  18 -13   14.18    6.75   0
  -6   0   4  185.98    4.15   0
  -6   3  -3    6.85    1.34   0
  -6  16 -13   35.44    7.98   0
  -5  -1   7    7.62    3.52   0
  -5   9 -10   42.24    5.33   0
  -5  15 -13   60.34    8.56   0
  -4  -1   5   37.46    3.57   0
  -4  10 -11   14.73    4.66   0
  -4  14 -13   80.07    8.77   0
  -4  17 -14   97.48    9.28   0
  -3  -1   4 1601.04    9.91   0
  -3   4  -6    7.68    3.56   0
  -3   7  -9  581.87    9.45   0
  -3  11 -12   44.07    7.29   0
  -3  13 -13   56.62    7.72   0
  -3  16 -14   27.59    8.32   0
  -2  -2   9   70.07    4.44   0
  -2  -2  10  299.97    6.88   0
  -2  -2  11    1.01    4.53   0
  -2  -2  12  537.34    9.78   0
  -2   8 -10  354.78    8.49   0
  -2  11 -12   11.99    6.04   0
  -2  15 -14  116.46    9.52   0
  -1  -2   8   59.54    4.20   0
  -1  -2  13  138.89    6.55   0
  -1   9 -11  102.48    6.47   0
  -1  15 -14    7.82    7.08   0
   0  -2  13   31.62    5.08   0
   0   9 -11  109.42    6.62   0
   0  15 -14  108.70    9.88   0
   1  -2   8   33.16    4.06   0
   1  -2  13  149.19    6.50   0
   1   1  -2  106.66    2.83   0
   1   9 -11  117.22    6.88   0
   1  15 -14    2.90    8.01   0
   2  -2   8  310.77    6.10   0
   2  -2   9   72.50    4.39   0
   2  -2  12  519.15    9.27   0
   2  -2  13   18.59    4.84   0
   2   3  -5  471.70    6.84   0
   2   8 -10  326.31    8.16   0
   2   9 -11  114.36    7.13   0
   2  15 -14  107.62   10.12   0
   3  -2  10  181.87    5.55   0
   3  -2  11   11.52    3.80   0
   3   4  -6   13.82    4.20   0
   3   7  -9  552.02    9.83   0
   3   8 -10  117.44    6.82   0
   4  10 -11   17.49    6.88   0
   4  14 -13   85.70    7.60   0
   5  14 -13   13.88    7.76   0
   6  -1   9  651.64    7.61   0
   6  -1  10   48.20    3.70   0
   6  -1  12   54.32    4.50   0
   6  -1  13  141.43    5.68   0
   6   5  -6  602.32    9.85   0
   6   6  -7  158.56    6.24   0
   6   7  -8  241.96    7.89   0
   6  11 -11  350.86   11.42   0
   6  13 -12   30.43    8.07   0
   6  15 -13   17.73    7.35   0
   7   4  -4  141.73    5.35   0
   7   9  -9   73.56    6.38   0
   7  12 -11   13.01    7.32   0
   7  14 -12   63.83    9.31   0
   8   0  10  529.42    7.22   0
   8   0  11   71.60    3.71   0
   8   0  12  122.71    5.24   0
   8   0  13    6.84    3.29   0
   8  10  -9   25.76    6.38   0
   8  15 -12   15.55    8.00   0
   9   1  15   33.08    4.32   0
   9   4  -2  141.28    4.41   0
   9  11  -9    7.81    5.86   0
   9  15 -11   94.14    8.67   0
  12   3  10   13.09    2.18   0
  12   3  11   54.45    2.83   0
  12  11  -6   -1.46    6.48   0
  12  12  -7   16.04    7.79   0
  12  14  -8    7.74    7.58   0
  13   9  -3   26.83    5.51   0
  13  10  -4   56.98    7.00   0
  13  11  -5   54.04    7.91   0
  14   7   2   39.37    3.30   0
  14  13  -5    6.34    6.92   0
  14  15  -6   47.42    6.99   0
  15  13  -3   23.09    5.73   0
 -13   5   7   44.80    4.11   0
 -13   5   8   24.97    4.24   0
 -12   4   6   92.68    4.48   0
 -12   5   3   38.18    2.89   0
 -11   3   6   94.20    4.31   0
 -10   2   7  100.25    4.83   0
 -10   3   3   53.89    3.03   0
  -9   1  10   10.58    4.64   0
  -9  11  -9   10.82    4.33   0
  -9  17 -12   -3.88    6.35   0
  -8  13 -11  133.44    7.74   0
  -8  15 -12    6.60    6.62   0
  -8  18 -13   34.72    7.70   0
  -7   0   7  297.14    6.39   0
  -7   9  -9   70.23    4.52   0
  -7  12 -11   11.07    5.07   0
  -7  16 -13    2.03    7.19   0
  -6   6  -7  188.64    4.86   0
  -6   7  -8  219.12    5.74   0
  -6  11 -11  357.15    9.25   0
  -6  13 -12   34.04    6.18   0
  -6  15 -13   12.63    6.85   0
  -5  -1   8  511.97    8.19   0
  -5  -1   9    2.08    3.80   0
  -5  -1  10   39.06    4.83   0
  -5  12 -12   28.47    6.23   0
  -5  14 -13   14.57    7.56   0
  -5  17 -14   14.50    7.21   0
  -4   6  -8    7.53    3.33   0
  -4  11 -12   29.01    6.67   0
  -4  13 -13  104.60    8.40   0
  -4  16 -14    6.70    7.62   0
  -3   0   1  130.58    2.67   0
  -3   8 -10  138.30    6.09   0
  -3   9 -11  195.97    8.50   0
  -3  15 -14   29.43    8.09   0
  -2   9 -11  103.96    6.36   0
  -2  14 -14   14.93    7.44   0
  -1  -2   9   19.82    3.80   0
  -1  -2  10  175.17    5.70   0
  -1  -2  11   -1.58    4.18   0
  -1  -2  12  210.55    6.98   0
  -1  -1   3   -1.58    2.81   0
  -1   1  -2   91.19    2.08   0
  -1  10 -12   34.31    6.76   0
  -1  12 -13  144.69    8.57   0
  -1  14 -14   66.92    7.98   0
   0  -2   8  268.82    5.52   0
   0  -2  10  259.30    6.61   0
   0  -2  11  200.07    6.35   0
   0  -2  12  218.08    6.70   0
   0  10 -12   92.59    7.63   0
   0  12 -13   47.77    7.27   0
   0  14 -14   15.70    7.55   0
   1  -2   9   31.21    3.92   0
   1  -2  11    1.95    3.88   0
   1  -2  12  235.90    7.16   0
   1  -1   3    2.21    2.70   0
   1  10 -12   40.49    7.00   0
   1  12 -13  126.91    8.50   0
   1  14 -14   59.79    8.91   0
   2  -2  10  290.99    6.69   0
   2  -2  11    5.12    3.72   0
   2  10 -12  182.08    8.83   0
   2  12 -13   16.61    7.76   0
   2  14 -14   14.41    8.70   0
   3   9 -11  219.49    8.74   0
   3  15 -14   36.56    7.93   0
   4  -1   5   52.76    2.74   0
   4   4  -6   28.14    4.34   0
   4   5  -7   92.94    5.43   0
   4   7  -9  201.27    7.47   0
   4   8 -10  338.48    9.52   0
   4  13 -13   86.65    9.60   0
   5  -1  14  148.13    6.15   0
   5   3  -4  409.01    6.50   0
   5  10 -11   21.05    6.66   0
   6   4  -5  491.75    8.28   0
   6   8  -9   32.67    5.93   0
   6   9 -10   35.27    6.83   0
   6  12 -12  175.92    9.49   0
   6  14 -13   30.80    7.54   0
   7   0  15  161.74    6.85   0
   7  10 -10   31.70    6.50   0
   8   7  -7  101.15    6.08   0
   8  11 -10   84.47    7.47   0
   9   6  -5   29.86    4.14   0
   9   7  -6   84.60    5.50   0
   9   8  -7  115.49    6.57   0
   9  12 -10   12.46    7.39   0
   9  14 -11    0.73    7.84   0
  10   6  -4   33.78    4.86   0
  10   7  -5   52.51    4.74   0
  10   9  -7   53.91    6.72   0
  10  10  -8  126.05    8.32   0
  10  13 -10   40.02    7.66   0
  11   5  -1  343.72    6.35   0
  11   7  -4   74.44    5.92   0
  11   8  -5   82.85    6.13   0
  11   9  -6   71.54    6.79   0
  11  10  -7   79.79    8.22   0
  11  13  -9   14.45    7.30   0
  11  15 -10   19.23    8.12   0
  12   6  -1   16.03    3.48   0
  12  13  -8   30.83    7.54   0
  12  15  -9   10.98    8.05   0
  13   8  -2   71.56    5.33   0
  13  12  -6   37.08    7.54   0
  13  15  -8    6.70    7.26   0
  14   8   0   31.11    4.11   0
  14  14  -6   15.57    6.82   0
  15  11  -2   23.42    5.05   0
 -13   6   4    7.43    2.61   0
 -12   4   7  118.93    4.88   0
 -12   4   8   38.48    4.68   0
 -12   4   9   46.32    5.28   0
 -12  11  -6    5.84    2.79   0
 -11   3   7   13.64    3.52   0
 -11   3   9   59.88    5.40   0
 -11   4   3  167.26    4.27   0
 -11  12  -8   28.28    4.11   0
 -10   2   8   63.89    4.79   0
 -10   2   9   71.45    5.21   0
 -10   2  10  103.34    5.83   0
 -10  12  -9   49.73    4.91   0
  -9  16 -12   41.37    7.03   0
  -8  11 -10   72.22    5.51   0
  -8  17 -13    1.37    6.60   0
  -7   0   8    0.62    3.49   0
  -7   0   9  109.19    5.62   0
  -7   0  10   72.93    4.98   0
  -7   0  11    7.06    4.40   0
  -7   1   3  399.53    5.28   0
  -7  10 -10   25.35    4.50   0
  -7  13 -12   28.55    6.64   0
  -6   0   5    1.93    2.86   0
  -6   9 -10   34.74    4.95   0
  -6  12 -12  169.13    8.79   0
  -6  14 -13   34.34    7.26   0
  -6  17 -14   95.55    8.69   0
  -5  10 -11   12.52    4.31   0
  -5  13 -13   69.71    8.14   0
  -5  16 -14   37.42    7.66   0
  -4   8 -10  310.11    7.76   0
  -3  12 -13  106.24    7.89   0
  -3  14 -14   22.02    7.71   0
  -2  -1   4  164.53    4.38   0
  -2  16 -15  121.04    9.98   0
  -1   5  -8   63.54    4.73   0
  -1   6  -9   63.58    4.98   0
  -1   7 -10   10.36    4.55   0
  -1  16 -15   -0.92    7.55   0
   0  -1   3  498.78    4.99   0
   0   5  -8  303.57    7.19   0
   0   6  -9  322.39    7.83   0
   0  13 -14   68.82    8.45   0
   0  16 -15  113.87    9.76   0
   1   5  -8   60.24    5.12   0
   1   6  -9   65.63    5.42   0
   1  11 -13   12.97    6.77   0
   1  13 -14   56.54    8.32   0
   2   1  -2  481.37    4.44   0
   2   5  -8  432.24    8.52   0
   2   6  -9  145.05    6.64   0
   2   7 -10    7.80    4.78   0
   2  13 -14   70.02    8.71   0
   3  10 -12   18.63    6.10   0
   3  14 -14   17.84    8.06   0
   4  -1  14   34.36    5.23   0
   4   9 -11  153.51    8.56   0
   4  12 -13   29.76    8.46   0
   4  14 -14   43.91    9.29   0
   5  -1   7    8.52    2.25   0
   5  -1  12  122.41    5.66   0
   5  -1  13   92.68    5.23   0
   5   5  -7   98.47    5.34   0
   5   6  -8  338.96    8.40   0
   5   8 -10  300.87    9.76   0
   5  11 -12    9.90    6.87   0
   5  13 -13   61.59    8.63   0
   5  15 -14   22.11    8.16   0
   6  10 -11    4.60    6.43   0
   7   6  -7   21.65    4.85   0
   7   7  -8   67.21    6.05   0
   7   8  -9   13.86    6.14   0
   7  11 -11    2.80    6.41   0
   7  15 -13   65.61    8.16   0
   8   5  -5   47.28    4.98   0
   8  12 -11   16.44    7.43   0
   8  14 -12   53.16    7.72   0
   9   1  13   46.14    4.23   0
   9   5  -4    3.45    3.83   0
   9  10  -9   39.82    6.49   0
   9  11 -10    7.14    7.29   0
  10   4  -1   41.29    3.18   0
  10  11  -9  132.96    9.36   0
  11   6  -3   48.00    4.90   0
  11  11  -8   83.25    8.83   0
  12   4   3   81.41    2.32   0
  12   8  -4   29.32    4.57   0
  12   9  -5   32.60    5.53   0
  12  11  -7   21.41    7.64   0
  12  14  -9   20.97    8.11   0
  13   7  -1  101.43    5.33   0
  13  13  -7   41.01    7.43   0
  14   9  -2   20.84    4.78   0
  14  10  -3   31.35    5.77   0
  14  11  -4   -2.94    5.53   0
  14  12  -5   14.67    6.55   0
  14  15  -7    9.18    6.59   0
  15  10  -1    4.38    4.32   0
  15  12  -3   22.03    5.26   0
  15  13  -4   22.57    6.56   0
  15  14  -5    4.36    6.88   0
 -12   6   1   14.14    1.97   0
 -10  15 -11   11.29    5.26   0
  -9   8  -7  111.09    4.58   0
  -8   1   6   35.54    3.14   0
  -8   2   2   96.69    2.96   0
  -8  14 -12   60.88    6.88   0
  -8  16 -13   32.87    7.73   0
  -7  11 -11    2.48    5.24   0
  -7  15 -13   69.08    7.68   0
  -7  18 -14    6.90    7.09   0
  -6   0   6   29.99    4.00   0
  -6  10 -11    5.25    5.57   0
  -6  16 -14    4.19    6.60   0
  -5   3  -4  379.55    3.99   0
  -5   6  -8  314.83    6.65   0
  -5   7  -9  255.72    6.79   0
  -5  11 -12   13.17    4.91   0
  -5  15 -14   16.98    7.12   0
  -4  -1   7  202.53    5.56   0
  -4  -1   9  739.47    9.98   0
  -4  -1  10   58.10    4.75   0
  -4  -1  11  645.78   10.20   0
  -4   4  -6   17.67    2.94   0
  -4  12 -13   25.90    7.31   0
  -3  10 -12   20.82    5.75   0
  -3  16 -15   -0.30    7.46   0
  -2   7 -10    1.51    4.38   0
  -2   8 -11    9.58    6.00   0
  -2  11 -13  147.72    8.33   0
  -2  13 -14   53.63    7.85   0
  -2  15 -15   -3.16    7.30   0
  -1   4  -7   11.53    3.97   0
  -1   8 -11   39.20    5.38   0
  -1  11 -13   26.26    6.54   0
  -1  15 -15    5.59    6.95   0
   0   4  -7  768.28    9.32   0
   0   8 -11    3.99    4.77   0
   0   9 -12   54.98    6.14   0
   0  15 -15    3.83    7.13   0
   1   4  -7    6.83    4.27   0
   1   8 -11   48.92    5.85   0
   1  15 -15    9.72    7.76   0
   2   8 -11   16.82    5.28   0
   2  11 -13  156.39    9.16   0
   2  15 -15    5.79    7.66   0
   3   5  -8   60.66    5.26   0
   3   6  -9   32.61    5.15   0
   3  11 -13   14.86    6.81   0
   3  15 -15   18.84    8.02   0
   4  10 -12   76.42    7.82   0
   5  -1   9   -1.15    3.04   0
   5  -1  10   38.15    3.37   0
   5  -1  11   67.59    4.09   0
   5   4  -6   62.43    4.68   0
   5   9 -11  129.25    8.33   0
   5  12 -13  122.97    9.69   0
   5  14 -14   28.22    8.24   0
   6   7  -9   99.88    6.52   0
   6  13 -13  123.30   10.21   0
   7   0   6   69.62    2.50   0
   7   0  13  109.79    5.09   0
   7   3  -3  112.88    3.85   0
   7   5  -6   22.05    4.05   0
   7   9 -10   32.43    6.65   0
   7  14 -13   22.46    7.85   0
   8   3  -2   73.84    3.43   0
   8  11 -11  150.11    9.54   0
   8  13 -12   45.60    8.03   0
   9   1   7   19.87    1.94   0
   9   1  12   41.73    3.75   0
   9  12 -11    2.49    7.80   0
   9  14 -12   37.02    7.90   0
  10   2  14   44.41    4.17   0
  10  12 -10   82.81    9.21   0
  10  14 -11   32.82    7.98   0
  12   7  -3   40.96    4.70   0
  13   9  -4  102.28    6.77   0
  13  10  -5   89.00    7.54   0
  13  11  -6   93.86    7.92   0
  14  13  -6   42.51    6.86   0
  14  14  -7   11.58    7.73   0
 -13   6   5   10.83    3.00   0
 -12   5   4  131.52    4.40   0
 -11   4   4   50.58    3.48   0
 -11  13  -9    7.22    3.88   0
 -10   3   4  103.76    3.83   0
 -10   4   1   41.56    2.24   0
 -10   8  -6   48.21    3.16   0
 -10   9  -7   54.19    3.73   0
 -10  10  -8  114.72    5.17   0
 -10  13 -10   31.63    4.62   0
  -9   2   5  200.97    5.07   0
  -9   9  -8   78.74    4.41   0
  -9  10  -9   33.31    4.45   0
  -9  13 -11   51.58    5.84   0
  -9  15 -12   -2.02    5.89   0
  -8   1   8   78.83    4.58   0
  -8   1  10   20.21    4.33   0
  -8   8  -8  145.34    5.14   0
  -8   9  -9  136.57    5.71   0
  -7  12 -12   18.02    6.31   0
  -7  14 -13   14.46    7.35   0
  -7  17 -14   -5.56    6.48   0
  -6   0   7   49.17    4.16   0
  -6   0  10  239.24    7.03   0
  -6   0  11   15.13    4.60   0
  -6  13 -13  129.16    8.44   0
  -6  15 -14  129.61    9.93   0
  -5   0   4   31.86    3.30   0
  -5   5  -7   88.86    4.03   0
  -5   9 -11  148.62    6.79   0
  -5  12 -13  110.84    7.90   0
  -5  14 -14   47.96    7.56   0
  -5  17 -15   -0.48    7.88   0
  -4  10 -12   52.62    6.04   0
  -4  13 -14   79.95    8.76   0
  -4  16 -15  146.81   10.16   0
  -3  -1   6  927.74    9.27   0
  -3  -1  11  133.98    5.94   0
  -3  -1  12  106.29    6.01   0
  -3   5  -8   46.91    4.66   0
  -3   7 -10   13.30    4.33   0
  -3   8 -11   52.23    6.06   0
  -3  15 -15   13.38    7.65   0
  -2   4  -7  458.91    7.08   0
  -2  12 -14   74.79    7.55   0
  -2  14 -15   65.35    8.82   0
  -1  -1   4 2360.28   11.17   0
  -1   9 -12   79.94    6.42   0
  -1  12 -14   13.72    7.02   0
  -1  14 -15   65.24    8.18   0
   0   3  -6 1173.94    9.91   0
   0  12 -14  125.17    9.14   0
   0  14 -15   38.38    7.99   0
   1   3  -6  463.62    7.07   0
   1  10 -13  163.53    8.70   0
   1  12 -14    7.51    7.45   0
   1  14 -15   64.41    8.84   0
   2  -1   4  172.97    3.95   0
   2  -1  14    5.49    5.07   0
   2   9 -12   43.45    7.11   0
   2  14 -15   48.50    8.58   0
   3   1  -2   57.92    2.65   0
   3   4  -7  171.19    6.13   0
   3   8 -11   50.55    4.84   0
   3   9 -12  118.68    8.36   0
   3  12 -14    7.49    8.41   0
   3  14 -15   40.63    8.37   0
   4  -1   6    2.88    2.26   0
   4  -1  12    5.52    3.62   0
   4   5  -8  257.02    7.35   0
   4   7 -10   45.40    5.92   0
   4  11 -13  162.63   10.21   0
   4  13 -14   87.46    9.28   0
   5  13 -14   98.58    9.86   0
   6   0  14   87.57    5.72   0
   6   3  -4  393.99    6.50   0
   6   5  -7   26.63    4.40   0
   6   6  -8   38.00    5.12   0
   6   8 -10  192.19    8.15   0
   6   9 -11  202.37    9.18   0
   6  12 -13   54.56    8.34   0
   6  14 -14   29.34    8.16   0
   7   0   7  314.13    4.66   0
   7   0  11    2.91    3.05   0
   7   0  12    1.24    3.33   0
   7   4  -5   65.91    4.79   0
   7  10 -11    9.96    6.05   0
   7  11 -12   18.09    6.80   0
   8   4  -4   59.59    3.80   0
   8   8  -9   30.88    5.69   0
   8  12 -12  210.98   10.59   0
   8  14 -13   58.20    8.60   0
   9   1   9   32.25    2.86   0
   9   1  10   12.24    3.21   0
   9   4  -3   16.96    3.41   0
   9   6  -6   15.00    4.94   0
   9   7  -7   95.60    5.97   0
[truncated: 1,310,697 more chars]
