# Supplementary material for: Dye Induced Luminescence Properties of Gold(I) Complexes with near Unity Quantum Efficiency
Source: Angew Chem Int Ed Engl. 2024 Oct 22;64(1):e202414517. doi: 10.1002/anie.202414517 (PMC11701351; doi:10.1002/anie.202414517)
Supplement: Supplementary file 2 — Supporting Information [file ANIE-64-e202414517-s005.cif]

data_nv286-2
_audit_creation_date               2024-02-06
_audit_creation_method
;
Olex2 1.5
(compiled 2023.08.24 svn.re1ec1418 for OlexSys, GUI svn.r6817)
;
_shelx_SHELXL_version_number       '2019/2'
loop_
  _audit_author_name
  _audit_author_address
 'Roesky, Peter W.'
;
     Karlsruher Institut fuer Technologie (KIT), CS 
      Institut fuer Anorganische Chemie (AOC)
      Engesserstr. 15, Geb. 30.45
      76131 Karlsruhe 
      Bundesrepublik Deutschland
;
 'Vanitha Reddy, Naina '
;
     Karlsruher Institut fuer Technologie (KIT), CS
      Institut fuer Anorganische Chemie (AOC)
      Engesserstr. 15, Geb. 30.45
      76131 Karlsruhe 
      Bundesrepublik Deutschland
;

_audit_contact_author
;
      Prof. Dr. Peter W. Roesky
      Karlsruher Institut fuer Technologie (KIT), CS
      Institut fuer Anorganische Chemie (AOC)
      Lehrstuhl fuer Anorganische Funktionsmaterialien
      Engesserstr. 15, Geb. 30.45
      76131 Karlsruhe 
      Bundesrepublik Deutschland
;
_audit_contact_author_address      ?
_audit_contact_author_email        ?
_audit_contact_author_fax          '+49 721 60844854'
_audit_contact_author_name         ''
_audit_contact_author_phone        ?
_audit_contact_letter
;
;
_publ_contact_author_id_orcid      ?
_publ_requested_coeditor_name
;
;
#==============================================================================
_publ_requested_journal            'xxx'
_publ_section_abstract
;
;
_publ_section_comment
;
;
_publ_section_experimental
;
;
_publ_section_figure_captions
;
;
_publ_section_references
;
Dolomanov, O.V., Bourhis, L.J., Gildea, R.J, Howard, J.A.K. & Puschmann, H.
 (2009), J. Appl. Cryst. 42, 339-341.

Sheldrick, G.M. (2015). Acta Cryst. A71, 3-8.

Sheldrick, G.M. (2015). Acta Cryst. C71, 3-8.
;
_publ_section_title
;
;
#===================================================_chemical_name_common              ?
_chemical_name_systematic          ?
_chemical_formula_moiety          
 '2(C64 H52 Au3 N O2 P3), 2(B F4), 2(C4 H8 O), C4 H10 O'
_chemical_formula_sum              'C70 H65 Au3 B F4 N O3.50 P3'
_chemical_formula_weight           1746.85
_chemical_melting_point            ?
loop_
  _atom_type_symbol
  _atom_type_description
  _atom_type_scat_dispersion_real
  _atom_type_scat_dispersion_imag
  _atom_type_scat_source
 'C' 'C' 0.0033 0.0016 'International Tables Vol C Tables 4.2.6.8 and 6.1.1.4'
 'H' 'H' 0.0000 0.0000 'International Tables Vol C Tables 4.2.6.8 and 6.1.1.4'
 'Au' 'Au' -2.0133 8.8022
 'International Tables Vol C Tables 4.2.6.8 and 6.1.1.4'
 'B' 'B' 0.0013 0.0007 'International Tables Vol C Tables 4.2.6.8 and 6.1.1.4'
 'F' 'F' 0.0171 0.0103 'International Tables Vol C Tables 4.2.6.8 and 6.1.1.4'
 'N' 'N' 0.0061 0.0033 'International Tables Vol C Tables 4.2.6.8 and 6.1.1.4'
 'O' 'O' 0.0106 0.0060 'International Tables Vol C Tables 4.2.6.8 and 6.1.1.4'
 'P' 'P' 0.1023 0.0942 'International Tables Vol C Tables 4.2.6.8 and 6.1.1.4'

_shelx_space_group_comment
;
The symmetry employed for this shelxl refinement is uniquely defined
by the following loop, which should always be used as a source of
symmetry information in preference to the above space-group names.
They are only intended as comments.
;
_space_group_crystal_system        'monoclinic'
_space_group_IT_number             14
_space_group_name_H-M_alt          'P 1 21/c 1'
_space_group_name_Hall             '-P 2ybc'
loop_
  _space_group_symop_operation_xyz
 'x, y, z'
 '-x, y+1/2, -z+1/2'
 '-x, -y, -z'
 'x, -y-1/2, z-1/2'

_cell_length_a                     16.5661(11)
_cell_length_b                     20.5903(10)
_cell_length_c                     17.9789(11)
_cell_angle_alpha                  90
_cell_angle_beta                   90.137(5)
_cell_angle_gamma                  90
_cell_volume                       6132.6(6)
_cell_formula_units_Z              4
_cell_measurement_reflns_used      72837
_cell_measurement_temperature      100
_cell_measurement_theta_max        31.72
_cell_measurement_theta_min        1.94
_shelx_estimated_absorpt_T_max     0.652
_shelx_estimated_absorpt_T_min     0.202
_exptl_absorpt_coefficient_mu      7.300
_exptl_absorpt_correction_T_max    1.0000
_exptl_absorpt_correction_T_min    0.4627
_exptl_absorpt_correction_type     multi-scan
_exptl_absorpt_process_details
;
STOE LANA, absorption correction by scaling of reflection intensities.
J. Koziskova, F. Hahn, J. Richter, J. Kozisek, "Comparison of different
absorption corrections on the model structure of tetrakis(\m~2~-acetato)-
diaqua-di-copper(II)", Acta Chimica Slovaca, vol. 9, no. 2, 2016, pp. 136 - 140.
;
_exptl_absorpt_special_details     ?
_exptl_crystal_colour              colourless
_exptl_crystal_colour_primary      colourless
_exptl_crystal_density_diffrn      1.892
_exptl_crystal_density_meas        ?
_exptl_crystal_density_method      'not measured'
_exptl_crystal_description         needle
_exptl_crystal_F_000               3372
_exptl_crystal_size_max            0.322
_exptl_crystal_size_mid            0.1
_exptl_crystal_size_min            0.064
_exptl_transmission_factor_max     ?
_exptl_transmission_factor_min     ?
_diffrn_reflns_av_R_equivalents    0.0423
_diffrn_reflns_av_unetI/netI       0.0504
_diffrn_reflns_Laue_measured_fraction_full  1.000
_diffrn_reflns_Laue_measured_fraction_max  0.849
_diffrn_reflns_limit_h_max         23
_diffrn_reflns_limit_h_min         -24
_diffrn_reflns_limit_k_max         28
_diffrn_reflns_limit_k_min         -29
_diffrn_reflns_limit_l_max         24
_diffrn_reflns_limit_l_min         -25
_diffrn_reflns_number              70196
_diffrn_reflns_point_group_measured_fraction_full  1.000
_diffrn_reflns_point_group_measured_fraction_max  0.849
_diffrn_reflns_theta_full          25.242
_diffrn_reflns_theta_max           31.789
_diffrn_reflns_theta_min           1.941
_diffrn_ambient_temperature        100
_diffrn_detector                   Pilatus200K
_diffrn_detector_area_resol_mean   5.81
_diffrn_detector_type              'DECTRIS PILATUS 200K'
_diffrn_measured_fraction_theta_full  1.000
_diffrn_measured_fraction_theta_max  0.849
_diffrn_measurement_details
;
 549 frames, detector distance = 40 mm
;
_diffrn_measurement_device         'Eulerian 4-circle diffractometer'
_diffrn_measurement_device_type    'STOE STADIVARI'
_diffrn_measurement_method         'rotation method, \w scans'
_diffrn_radiation_collimation      '0.5 mm diameter, monocapillary'
_diffrn_radiation_monochromator    'plane graphite'
_diffrn_radiation_polarisn_norm    0
_diffrn_radiation_probe            x-ray
_diffrn_radiation_type             'Mo K\a'
_diffrn_radiation_wavelength       0.71073
_diffrn_source                     'Mo Genix 3D HF'
_diffrn_source_current             1.000
_diffrn_source_power               0.050
_diffrn_source_voltage             50
_reflns_Friedel_coverage           0.000
_reflns_Friedel_fraction_full      .
_reflns_Friedel_fraction_max       .
_reflns_number_gt                  12835
_reflns_number_total               17777
_reflns_special_details
;
 Reflections were merged by SHELXL according to the crystal
 class for the calculation of statistics and refinement.
 
 _reflns_Friedel_fraction is defined as the number of unique
 Friedel pairs measured divided by the number that would be
 possible theoretically, ignoring centric projections and
 systematic absences.
;
_reflns_threshold_expression       'I > 2\s(I)'
_computing_cell_refinement
;
X-Area Recipe 1.33.0.0 (STOE, 2015)
;
_computing_data_collection
;
X-Area Pilatus3_SV 1.31.150.0 (STOE, 2018)
;
_computing_data_reduction
;
X-Area Integrate 1.73.1.0 (STOE, 2018)
X-Area LANA 1.73.2.0 (STOE, 2018)
;
_computing_molecular_graphics      'Olex2 1.5 (Dolomanov et al., 2009)'
_computing_publication_material
;
STOE & Cie GmbH, X-Area, software package for collecting single-crystal or
multi-domain crystal data on STOE area-detector diffractometers, for image 
processing, for the correction and scaling of reflection intensities and 
for outlier rejection, version 1.84, Darmstadt 2018
;
_computing_structure_refinement    'SHELXL 2019/2 (Sheldrick, 2015)'
_computing_structure_solution      'SHELXT 2018/2 (Sheldrick, 2018)'
_refine_diff_density_max           2.596
_refine_diff_density_min           -2.079
_refine_diff_density_rms           0.331
_refine_ls_extinction_coef         .
_refine_ls_extinction_method       none
_refine_ls_goodness_of_fit_ref     1.053
_refine_ls_hydrogen_treatment      constr
_refine_ls_matrix_type             full
_refine_ls_number_parameters       833
_refine_ls_number_reflns           17777
_refine_ls_number_restraints       322
_refine_ls_R_factor_all            0.0797
_refine_ls_R_factor_gt             0.0404
_refine_ls_restrained_S_all        1.047
_refine_ls_shift/su_max            0.001
_refine_ls_shift/su_mean           0.000
_refine_ls_structure_factor_coef   Fsqd
_refine_ls_weighting_details      
 'w=1/[\s^2^(Fo^2^)+(0.0324P)^2^+101.7186P] where P=(Fo^2^+2Fc^2^)/3'
_refine_ls_weighting_scheme        calc
_refine_ls_wR_factor_gt            0.0845
_refine_ls_wR_factor_ref           0.1162
_refine_special_details            ?
_olex2_refinement_description
;
1. Fixed Uiso
 At 1.2 times of:
  All C(H) groups, All C(H,H) groups
 At 1.5 times of:
  All C(H,H,H) groups
2. Restrained distances
 O4-C70
 1.41 with sigma of 0.02
 O4-C71
 1.42 with sigma of 0.02
 C69-C70
 1.48 with sigma of 0.02
 C71-C72
 1.5 with sigma of 0.02
 O4-C69 = O4-C72
 2.37 with sigma of 0.04
 B-F1B \\sim B-F1A
 with sigma of 0.02
 F2B-B \\sim F2A-B
 with sigma of 0.02
 C69-O4 \\sim O4-C72
 with sigma of 0.04
 F3B-B \\sim F3A-B
 with sigma of 0.02
 F4B-B \\sim F4A-B
 with sigma of 0.02
 O4-C70 \\sim O4-C71
 with sigma of 0.02
 C69-C70 \\sim C71-C72
 with sigma of 0.02
3. Uiso/Uaniso restraints and constraints
O4 \\sim C69 \\sim C70 \\sim C71 \\sim C72: within 2A with sigma of 0.04 and
sigma for terminal atoms of 0.08 within 2A
F4B \\sim F2B \\sim F3B \\sim B \\sim F1B \\sim F1A \\sim F4A \\sim F2A \\sim
F3A: within 2.5A with sigma of 0.01 and sigma for terminal atoms of 0.02 within
2.5A
Uanis(C71) \\sim Ueq, Uanis(C72) \\sim Ueq, Uanis(O4) \\sim Ueq, Uanis(C70)
\\sim Ueq, Uanis(C69) \\sim Ueq: with sigma of 0.02 and sigma for terminal
atoms of 0.04
4. Rigid body (RIGU) restrains
 O4, C69, C70, C71, C72
 with sigma for 1-2 distances of 0.004 and sigma for 1-3 distances of 0.004
 C65, C66, C67, C68, O3
 with sigma for 1-2 distances of 0.01 and sigma for 1-3 distances of 0.01
 C69, C70, O4, C71, C72
 with sigma for 1-2 distances of 0.01 and sigma for 1-3 distances of 0.01
5. Others
 Sof(F4B)=Sof(F2B)=Sof(F3B)=Sof(F1B)=1-FVAR(1)
 Sof(F1A)=Sof(F4A)=Sof(F2A)=Sof(F3A)=FVAR(1)
 Fixed Sof: O4(0.5) C69(0.5) H69A(0.5) H69B(0.5) H69C(0.5) C70(0.5) H70A(0.5)
 H70B(0.5) C71(0.5) H71A(0.5) H71B(0.5) C72(0.5) H72A(0.5) H72B(0.5) H72C(0.5)
6.a Secondary CH2 refined with riding coordinates:
 C66(H66A,H66B), C67(H67A,H67B), C68(H68A,H68B), C65(H65A,H65B), C70(H70A,
 H70B), C71(H71A,H71B)
6.b Aromatic/amide H refined with riding coordinates:
 C6(H6), C24(H24), C60(H60), C30(H30), C31(H31), C61(H61), C5(H5), C8(H8),
 C32(H32), C25(H25), C64(H64), C34(H34), C2(H2), C58(H58), C38(H38), C26(H26),
 C44(H44), C18(H18), C42(H42), C48(H48), C28(H28), C62(H62), C45(H45), C54(H54),
  C46(H46), C22(H22), C16(H16), C21(H21), C36(H36), C33(H33), C40(H40),
 C19(H19), C57(H57), C37(H37), C39(H39), C27(H27), C63(H63), C55(H55), C12(H12),
  C20(H20), C43(H43), C49(H49), C56(H56), C50(H50), C52(H52), C14(H14),
 C13(H13), C51(H51), C15(H15)
6.c Idealised Me refined as rotating group:
 C10(H10A,H10B,H10C), C69(H69A,H69B,H69C), C72(H72A,H72B,H72C)
;
_atom_sites_solution_hydrogens     geom
_atom_sites_solution_primary       dual
_atom_sites_solution_secondary     ?
loop_
  _atom_site_label
  _atom_site_type_symbol
  _atom_site_fract_x
  _atom_site_fract_y
  _atom_site_fract_z
  _atom_site_U_iso_or_equiv
  _atom_site_adp_type
  _atom_site_occupancy
  _atom_site_site_symmetry_order
  _atom_site_calc_flag
  _atom_site_refinement_flags_posn
  _atom_site_refinement_flags_adp
  _atom_site_refinement_flags_occupancy
  _atom_site_disorder_assembly
  _atom_site_disorder_group
 Au3 Au 0.24274(2) 0.55845(2) 0.31555(2) 0.01683(6) Uani 1 1 d . . . . .
 Au1 Au 0.19303(2) 0.69396(2) 0.33655(2) 0.01815(6) Uani 1 1 d . . . . .
 Au2 Au 0.34308(2) 0.65271(2) 0.42365(2) 0.01807(6) Uani 1 1 d . . . . .
 P2 P 0.46069(11) 0.70280(9) 0.44472(10) 0.0197(4) Uani 1 1 d . . . . .
 P1 P 0.15561(12) 0.76587(9) 0.25098(11) 0.0209(4) Uani 1 1 d . . . . .
 P3 P 0.24817(11) 0.49855(9) 0.21262(10) 0.0184(3) Uani 1 1 d . . . . .
 N N 0.2291(4) 0.6195(3) 0.4052(3) 0.0178(11) Uani 1 1 d . . . . .
 O2 O -0.0316(3) 0.6101(3) 0.5138(3) 0.0294(12) Uani 1 1 d . . . . .
 O1 O -0.1578(3) 0.6067(3) 0.5533(4) 0.0366(14) Uani 1 1 d . . . . .
 C6 C 0.2040(5) 0.5483(4) 0.5110(4) 0.0253(16) Uani 1 1 d . . . . .
 H6 H 0.258482 0.533990 0.509999 0.030 Uiso 1 1 calc R U . . .
 F4B F 0.652(2) 0.5735(17) 0.110(3) 0.050(4) Uani 0.261(18) 1 d D U P A 2
 C1 C 0.1779(5) 0.5957(3) 0.4608(3) 0.0181(13) Uani 1 1 d . . . . .
 C24 C 0.2742(5) 0.7144(4) 0.1617(5) 0.0285(17) Uani 1 1 d . . . . .
 H24 H 0.303860 0.708717 0.206481 0.034 Uiso 1 1 calc R U . . .
 C60 C 0.3960(4) 0.5511(4) 0.1798(4) 0.0244(15) Uani 1 1 d . . . . .
 H60 H 0.400567 0.557573 0.231963 0.029 Uiso 1 1 calc R U . . .
 F2B F 0.759(2) 0.576(3) 0.046(2) 0.051(4) Uani 0.261(18) 1 d D U P A 2
 C23 C 0.1993(5) 0.7445(4) 0.1628(4) 0.0250(15) Uani 1 1 d . . . . .
 C30 C 0.3904(5) 0.8076(4) 0.3744(4) 0.0224(14) Uani 1 1 d . . . . .
 H30 H 0.343358 0.781205 0.373041 0.027 Uiso 1 1 calc R U . . .
 C29 C 0.4606(4) 0.7837(3) 0.4045(4) 0.0190(13) Uani 1 1 d . . . . .
 C31 C 0.3878(5) 0.8703(4) 0.3460(4) 0.0228(15) Uani 1 1 d . . . . .
 H31 H 0.338905 0.886908 0.325837 0.027 Uiso 1 1 calc R U . . .
 C61 C 0.4594(5) 0.5679(4) 0.1335(5) 0.0281(17) Uani 1 1 d . . . . .
 H61 H 0.507490 0.585765 0.153937 0.034 Uiso 1 1 calc R U . . .
 C5 C 0.1512(5) 0.5221(4) 0.5619(4) 0.0245(15) Uani 1 1 d . . . . .
 H5 H 0.170083 0.489425 0.594943 0.029 Uiso 1 1 calc R U . . .
 C3 C 0.0459(4) 0.5888(4) 0.5167(4) 0.0221(14) Uani 1 1 d . . . . .
 F3B F 0.6927(18) 0.6708(13) 0.0340(17) 0.062(4) Uani 0.261(18) 1 d D U P A 2
 C17 C 0.0491(4) 0.7598(4) 0.2333(4) 0.0231(15) Uani 1 1 d . . . . .
 C8 C -0.0640(5) 0.5388(4) 0.6141(5) 0.0300(18) Uani 1 1 d . . . . .
 H8 H -0.102470 0.522214 0.648370 0.036 Uiso 1 1 calc R U . . .
 C11 C 0.1801(5) 0.8495(4) 0.2681(5) 0.0273(16) Uani 1 1 d . . . . .
 C4 C 0.0706(5) 0.5420(4) 0.5664(4) 0.0242(15) Uani 1 1 d . . . . .
 C59 C 0.3258(4) 0.5248(3) 0.1502(4) 0.0175(13) Uani 1 1 d . . . . .
 C32 C 0.4556(5) 0.9081(4) 0.3470(4) 0.0250(15) Uani 1 1 d . . . . .
 H32 H 0.453657 0.951179 0.328228 0.030 Uiso 1 1 calc R U . . .
 C25 C 0.3057(5) 0.6924(4) 0.0941(5) 0.0338(19) Uani 1 1 d . . . . .
 H25 H 0.357103 0.671945 0.092649 0.041 Uiso 1 1 calc R U . . .
 C64 C 0.3205(5) 0.5161(4) 0.0735(4) 0.0234(15) Uani 1 1 d . . . . .
 H64 H 0.272895 0.498369 0.052097 0.028 Uiso 1 1 calc R U . . .
 C35 C 0.5527(4) 0.6669(3) 0.4104(4) 0.0214(14) Uani 1 1 d . . . . .
 C34 C 0.5304(5) 0.8213(4) 0.4030(4) 0.0231(15) Uani 1 1 d . . . . .
 H34 H 0.579941 0.804121 0.421066 0.028 Uiso 1 1 calc R U . . .
 C53 C 0.2657(4) 0.4134(4) 0.2290(4) 0.0231(15) Uani 1 1 d . . . . .
 C41 C 0.4739(4) 0.7129(4) 0.5438(4) 0.0212(14) Uani 1 1 d . . . . .
 C2 C 0.0976(5) 0.6153(4) 0.4649(4) 0.0230(15) Uani 1 1 d . . . . .
 H2 H 0.078149 0.647548 0.431581 0.028 Uiso 1 1 calc R U . . .
 C58 C 0.2696(5) 0.3699(4) 0.1697(5) 0.0285(17) Uani 1 1 d . . . . .
 H58 H 0.261985 0.384833 0.120190 0.034 Uiso 1 1 calc R U . . .
 C38 C 0.6934(5) 0.6191(4) 0.3494(5) 0.0324(18) Uani 1 1 d . . . . .
 H38 H 0.742123 0.603391 0.328267 0.039 Uiso 1 1 calc R U . . .
 C26 C 0.2618(6) 0.7007(5) 0.0301(5) 0.038(2) Uani 1 1 d . . . . .
 H26 H 0.282022 0.684391 -0.015682 0.046 Uiso 1 1 calc R U . . .
 C44 C 0.4903(5) 0.7205(5) 0.6954(4) 0.036(2) Uani 1 1 d . . . . .
 H44 H 0.496701 0.723069 0.747882 0.043 Uiso 1 1 calc R U . . .
 C18 C -0.0004(5) 0.8126(4) 0.2195(5) 0.0294(17) Uani 1 1 d . . . . .
 H18 H 0.020308 0.855501 0.223127 0.035 Uiso 1 1 calc R U . . .
 C42 C 0.5210(5) 0.7605(4) 0.5748(4) 0.0275(16) Uani 1 1 d . . . . .
 H42 H 0.547357 0.791245 0.543760 0.033 Uiso 1 1 calc R U . . .
 C48 C 0.1364(5) 0.5647(4) 0.1284(5) 0.0345(19) Uani 1 1 d . . . . .
 H48 H 0.174791 0.598973 0.129194 0.041 Uiso 1 1 calc R U . . .
 C28 C 0.1580(6) 0.7539(5) 0.0969(5) 0.035(2) Uani 1 1 d . . . . .
 H28 H 0.107392 0.775642 0.096904 0.042 Uiso 1 1 calc R U . . .
 C9 C 0.0129(5) 0.5165(4) 0.6181(4) 0.0283(17) Uani 1 1 d . . . . .
 C62 C 0.4528(5) 0.5589(4) 0.0588(5) 0.0339(19) Uani 1 1 d . . . . .
 H62 H 0.496349 0.570562 0.027303 0.041 Uiso 1 1 calc R U . . .
 C45 C 0.4417(6) 0.6737(5) 0.6656(5) 0.039(2) Uani 1 1 d . . . . .
 H45 H 0.413900 0.644206 0.697053 0.047 Uiso 1 1 calc R U . . .
 C7 C -0.0904(5) 0.5863(4) 0.5604(5) 0.0286(17) Uani 1 1 d . . . . .
 C54 C 0.2774(5) 0.3913(4) 0.3009(5) 0.0254(15) Uani 1 1 d . . . . .
 H54 H 0.274686 0.420706 0.341532 0.030 Uiso 1 1 calc R U . . .
 C46 C 0.4333(5) 0.6698(4) 0.5892(4) 0.0269(16) Uani 1 1 d . . . . .
 H46 H 0.399639 0.637358 0.567873 0.032 Uiso 1 1 calc R U . . .
 C22 C 0.0179(5) 0.6975(4) 0.2289(4) 0.0277(16) Uani 1 1 d . . . . .
 H22 H 0.051253 0.661263 0.240031 0.033 Uiso 1 1 calc R U . . .
 C16 C 0.2154(7) 0.8887(5) 0.2151(5) 0.043(2) Uani 1 1 d . . . . .
 H16 H 0.224185 0.872551 0.166268 0.051 Uiso 1 1 calc R U . . .
 C21 C -0.0616(5) 0.6881(5) 0.2083(5) 0.0347(19) Uani 1 1 d . . . . .
 H21 H -0.082753 0.645361 0.204274 0.042 Uiso 1 1 calc R U . . .
 C36 C 0.5554(5) 0.6468(4) 0.3372(5) 0.0297(17) Uani 1 1 d . . . . .
 H36 H 0.508047 0.649517 0.307423 0.036 Uiso 1 1 calc R U . . .
 C33 C 0.5271(5) 0.8835(4) 0.3752(4) 0.0261(16) Uani 1 1 d . . . . .
 H33 H 0.574226 0.909807 0.375422 0.031 Uiso 1 1 calc R U . . .
 C40 C 0.6218(5) 0.6620(4) 0.4527(5) 0.0301(17) Uani 1 1 d . . . . .
 H40 H 0.620884 0.675612 0.503211 0.036 Uiso 1 1 calc R U . . .
 C47 C 0.1542(4) 0.5060(4) 0.1625(4) 0.0216(14) Uani 1 1 d . . . . .
 C19 C -0.0802(5) 0.8022(4) 0.2003(5) 0.0336(19) Uani 1 1 d . . . . .
 H19 H -0.114657 0.838326 0.191813 0.040 Uiso 1 1 calc R U . . .
 C57 C 0.2845(5) 0.3062(4) 0.1832(5) 0.0331(19) Uani 1 1 d . . . . .
 H57 H 0.285905 0.276369 0.142860 0.040 Uiso 1 1 calc R U . . .
 C37 C 0.6258(6) 0.6227(4) 0.3065(5) 0.0341(19) Uani 1 1 d . . . . .
 H37 H 0.626917 0.608917 0.256042 0.041 Uiso 1 1 calc R U . . .
 C10 C 0.0356(6) 0.4652(5) 0.6725(5) 0.037(2) Uani 1 1 d . . . . .
 H10A H 0.077695 0.481862 0.705866 0.055 Uiso 1 1 calc R U . . .
 H10B H 0.056020 0.427158 0.645824 0.055 Uiso 1 1 calc R U . . .
 H10C H -0.011863 0.452931 0.701705 0.055 Uiso 1 1 calc R U . . .
 C39 C 0.6925(6) 0.6376(5) 0.4228(5) 0.036(2) Uani 1 1 d . . . . .
 H39 H 0.739715 0.633811 0.452631 0.043 Uiso 1 1 calc R U . . .
 C27 C 0.1901(6) 0.7319(5) 0.0314(5) 0.042(2) Uani 1 1 d . . . . .
 H27 H 0.161513 0.738625 -0.013799 0.051 Uiso 1 1 calc R U . . .
 C63 C 0.3845(6) 0.5334(4) 0.0288(5) 0.0333(19) Uani 1 1 d . . . . .
 H63 H 0.380854 0.527318 -0.023440 0.040 Uiso 1 1 calc R U . . .
 C55 C 0.2929(5) 0.3269(4) 0.3131(5) 0.0314(18) Uani 1 1 d . . . . .
 H55 H 0.300525 0.311600 0.362444 0.038 Uiso 1 1 calc R U . . .
 C12 C 0.1653(5) 0.8746(4) 0.3395(6) 0.037(2) Uani 1 1 d . . . . .
 H12 H 0.140973 0.848328 0.376649 0.044 Uiso 1 1 calc R U . . .
 C20 C -0.1100(5) 0.7407(5) 0.1936(5) 0.0354(19) Uani 1 1 d . . . . .
 H20 H -0.164432 0.734286 0.178622 0.043 Uiso 1 1 calc R U . . .
 C43 C 0.5302(6) 0.7640(4) 0.6507(4) 0.0337(19) Uani 1 1 d . . . . .
 H43 H 0.564021 0.796237 0.672159 0.040 Uiso 1 1 calc R U . . .
 C49 C 0.0637(6) 0.5731(5) 0.0937(5) 0.039(2) Uani 1 1 d . . . . .
 H49 H 0.052113 0.613166 0.069675 0.046 Uiso 1 1 calc R U . . .
 C56 C 0.2976(5) 0.2842(4) 0.2547(5) 0.0335(19) Uani 1 1 d . . . . .
 H56 H 0.309714 0.239724 0.263412 0.040 Uiso 1 1 calc R U . . .
 C50 C 0.0070(6) 0.5244(5) 0.0933(5) 0.040(2) Uani 1 1 d . . . . .
 H50 H -0.043801 0.530753 0.069829 0.048 Uiso 1 1 calc R U . . .
 C52 C 0.0979(5) 0.4576(5) 0.1624(5) 0.0345(19) Uani 1 1 d . . . . .
 H52 H 0.109095 0.417577 0.186690 0.041 Uiso 1 1 calc R U . . .
 C14 C 0.2230(6) 0.9756(5) 0.3016(7) 0.053(3) Uani 1 1 d . . . . .
 H14 H 0.238021 1.019058 0.312839 0.063 Uiso 1 1 calc R U . . .
 C13 C 0.1867(6) 0.9383(5) 0.3549(7) 0.047(3) Uani 1 1 d . . . . .
 H13 H 0.176166 0.956085 0.402656 0.057 Uiso 1 1 calc R U . . .
 C51 C 0.0248(6) 0.4666(5) 0.1270(6) 0.047(3) Uani 1 1 d . . . . .
 H51 H -0.013622 0.432329 0.125984 0.057 Uiso 1 1 calc R U . . .
 C15 C 0.2378(8) 0.9511(5) 0.2326(7) 0.055(3) Uani 1 1 d . . . . .
 H15 H 0.263848 0.977372 0.196437 0.067 Uiso 1 1 calc R U . . .
 B B 0.7055(6) 0.6177(6) 0.0794(6) 0.039(2) Uani 1 1 d D U . . .
 O3 O -0.0166(6) 0.8181(6) 0.4692(6) 0.091(3) Uani 1 1 d . . . . .
 C66 C -0.1004(8) 0.7406(6) 0.4154(6) 0.056(3) Uani 1 1 d . . . . .
 H66A H -0.102421 0.692589 0.417359 0.068 Uiso 1 1 calc R U . . .
 H66B H -0.122575 0.755601 0.367234 0.068 Uiso 1 1 calc R U . . .
 C67 C -0.1445(7) 0.7702(6) 0.4792(6) 0.055(3) Uani 1 1 d . . . . .
 H67A H -0.145760 0.740172 0.522212 0.066 Uiso 1 1 calc R U . . .
 H67B H -0.200631 0.781237 0.464947 0.066 Uiso 1 1 calc R U . . .
 C68 C -0.0973(8) 0.8299(7) 0.4971(7) 0.068(4) Uani 1 1 d . . . . .
 H68A H -0.121390 0.868381 0.472563 0.082 Uiso 1 1 calc R U . . .
 H68B H -0.096037 0.837499 0.551462 0.082 Uiso 1 1 calc R U . . .
 C65 C -0.0170(9) 0.7649(7) 0.4273(10) 0.083(5) Uani 1 1 d . . . . .
 H65A H 0.015706 0.730787 0.451736 0.100 Uiso 1 1 calc R U . . .
 H65B H 0.007929 0.774771 0.378577 0.100 Uiso 1 1 calc R U . . .
 O4 O 0.4627(13) 0.5042(11) 0.4954(12) 0.097(6) Uani 0.5 1 d D U P B -1
 C69 C 0.536(3) 0.526(4) 0.604(2) 0.171(17) Uani 0.5 1 d D U P B -1
 H69A H 0.573072 0.491905 0.585974 0.256 Uiso 0.5 1 calc R U P B -1
 H69B H 0.534010 0.524740 0.658093 0.256 Uiso 0.5 1 calc R U P B -1
 H69C H 0.555243 0.568286 0.587055 0.256 Uiso 0.5 1 calc R U P B -1
 C70 C 0.453(2) 0.513(2) 0.5724(15) 0.130(10) Uani 0.5 1 d D U P B -1
 H70A H 0.428479 0.474308 0.595470 0.156 Uiso 0.5 1 calc R U P B -1
 H70B H 0.416914 0.551004 0.582092 0.156 Uiso 0.5 1 calc R U P B -1
 C71 C 0.4334(18) 0.4722(16) 0.4313(14) 0.086(7) Uani 0.5 1 d D U P B -1
 H71A H 0.376113 0.483960 0.422998 0.103 Uiso 0.5 1 calc R U P B -1
 H71B H 0.436569 0.424627 0.438436 0.103 Uiso 0.5 1 calc R U P B -1
 C72 C 0.483(3) 0.492(2) 0.3644(15) 0.113(12) Uani 0.5 1 d D U P B -1
 H72A H 0.463597 0.467722 0.320605 0.170 Uiso 0.5 1 calc R U P B -1
 H72B H 0.539638 0.481261 0.373437 0.170 Uiso 0.5 1 calc R U P B -1
 H72C H 0.476913 0.538344 0.355722 0.170 Uiso 0.5 1 calc R U P B -1
 F1B F 0.7465(17) 0.6405(17) 0.1421(14) 0.055(4) Uani 0.261(18) 1 d D U P A 2
 F1A F 0.7300(7) 0.6682(6) 0.1222(7) 0.064(3) Uani 0.739(18) 1 d D U P A 1
 F4A F 0.6440(9) 0.5875(6) 0.1180(9) 0.055(3) Uani 0.739(18) 1 d D U P A 1
 F2A F 0.7683(9) 0.5769(9) 0.0623(7) 0.052(3) Uani 0.739(18) 1 d D U P A 1
 F3A F 0.6712(6) 0.6388(6) 0.0145(5) 0.053(2) Uani 0.739(18) 1 d D U P A 1

loop_
  _atom_site_aniso_label
  _atom_site_aniso_U_11
  _atom_site_aniso_U_22
  _atom_site_aniso_U_33
  _atom_site_aniso_U_23
  _atom_site_aniso_U_13
  _atom_site_aniso_U_12
 Au3 0.01716(12) 0.01573(12) 0.01761(12) -0.00050(9) 0.00288(9) -0.00102(9)
 Au1 0.02049(13) 0.01672(12) 0.01724(12) 0.00036(9) 0.00076(9) 0.00093(10)
 Au2 0.01888(13) 0.01848(13) 0.01685(12) 0.00168(9) -0.00028(9) -0.00265(10)
 P2 0.0206(9) 0.0207(9) 0.0177(8) 0.0009(7) 0.0005(7) -0.0017(7)
 P1 0.0226(9) 0.0168(9) 0.0232(9) 0.0014(7) -0.0009(7) 0.0025(7)
 P3 0.0181(8) 0.0168(8) 0.0204(8) -0.0020(7) 0.0046(7) -0.0001(7)
 N 0.023(3) 0.013(3) 0.017(3) -0.002(2) 0.003(2) 0.004(2)
 O2 0.026(3) 0.028(3) 0.035(3) 0.007(2) 0.007(2) -0.003(2)
 O1 0.022(3) 0.045(4) 0.043(3) -0.005(3) 0.009(3) -0.002(3)
 C6 0.023(4) 0.028(4) 0.025(4) 0.003(3) 0.001(3) 0.001(3)
 F4B 0.035(7) 0.058(8) 0.059(8) -0.016(7) 0.003(7) -0.001(7)
 C1 0.034(4) 0.008(3) 0.012(3) -0.005(2) -0.004(3) -0.002(3)
 C24 0.022(4) 0.025(4) 0.038(4) 0.004(3) 0.001(3) -0.005(3)
 C60 0.021(4) 0.022(4) 0.031(4) -0.003(3) 0.007(3) -0.001(3)
 F2B 0.040(7) 0.058(7) 0.055(8) -0.019(7) 0.006(7) -0.002(7)
 C23 0.026(4) 0.025(4) 0.024(4) 0.004(3) 0.006(3) -0.002(3)
 C30 0.023(4) 0.018(3) 0.026(4) -0.003(3) 0.000(3) -0.009(3)
 C29 0.025(4) 0.020(3) 0.012(3) 0.003(2) 0.001(3) -0.003(3)
 C31 0.025(4) 0.022(4) 0.021(3) -0.001(3) 0.001(3) 0.005(3)
 C61 0.021(4) 0.021(4) 0.043(5) 0.003(3) 0.009(3) 0.001(3)
 C5 0.030(4) 0.020(4) 0.024(4) 0.003(3) 0.002(3) -0.006(3)
 C3 0.016(3) 0.022(4) 0.028(4) -0.005(3) -0.001(3) -0.001(3)
 F3B 0.051(7) 0.068(8) 0.066(8) -0.003(7) 0.002(7) 0.005(7)
 C17 0.016(3) 0.026(4) 0.027(4) -0.001(3) 0.003(3) 0.005(3)
 C8 0.031(4) 0.030(4) 0.029(4) -0.004(3) 0.009(3) -0.014(3)
 C11 0.025(4) 0.014(3) 0.043(5) 0.000(3) -0.008(3) 0.006(3)
 C4 0.030(4) 0.021(4) 0.021(3) -0.003(3) 0.003(3) -0.004(3)
 C59 0.017(3) 0.012(3) 0.023(3) 0.000(2) 0.007(3) -0.002(2)
 C32 0.034(4) 0.018(3) 0.023(3) -0.001(3) 0.005(3) -0.002(3)
 C25 0.030(4) 0.030(4) 0.041(5) 0.007(4) 0.012(4) 0.005(4)
 C64 0.031(4) 0.018(3) 0.021(3) 0.005(3) 0.003(3) 0.005(3)
 C35 0.023(4) 0.017(3) 0.024(3) 0.003(3) 0.003(3) -0.001(3)
 C34 0.023(4) 0.025(4) 0.021(3) 0.000(3) 0.000(3) -0.002(3)
 C53 0.018(3) 0.019(3) 0.033(4) -0.004(3) 0.008(3) 0.003(3)
 C41 0.019(3) 0.029(4) 0.016(3) -0.003(3) -0.003(3) -0.002(3)
 C2 0.029(4) 0.021(4) 0.019(3) 0.003(3) 0.000(3) 0.004(3)
 C58 0.029(4) 0.023(4) 0.034(4) -0.002(3) 0.009(3) 0.000(3)
 C38 0.031(4) 0.024(4) 0.042(5) 0.000(3) 0.006(4) 0.009(3)
 C26 0.045(5) 0.043(5) 0.026(4) 0.010(4) 0.016(4) 0.008(4)
 C44 0.036(5) 0.054(6) 0.018(4) 0.004(4) -0.002(3) 0.009(4)
 C18 0.023(4) 0.023(4) 0.042(5) 0.001(3) -0.006(3) 0.004(3)
 C42 0.029(4) 0.031(4) 0.023(4) 0.004(3) 0.000(3) 0.000(3)
 C48 0.029(4) 0.027(4) 0.048(5) -0.004(4) -0.004(4) 0.000(3)
 C28 0.038(5) 0.040(5) 0.026(4) 0.010(4) 0.007(3) 0.017(4)
 C9 0.039(5) 0.027(4) 0.019(3) -0.005(3) -0.003(3) -0.011(3)
 C62 0.030(4) 0.030(4) 0.042(5) 0.005(4) 0.021(4) 0.004(4)
 C45 0.047(5) 0.051(6) 0.020(4) 0.009(4) -0.006(4) -0.014(5)
 C7 0.029(4) 0.026(4) 0.030(4) -0.004(3) 0.009(3) -0.007(3)
 C54 0.024(4) 0.019(4) 0.033(4) 0.001(3) 0.003(3) -0.007(3)
 C46 0.032(4) 0.031(4) 0.018(3) -0.001(3) -0.005(3) -0.008(3)
 C22 0.029(4) 0.025(4) 0.029(4) 0.000(3) 0.000(3) 0.005(3)
 C16 0.061(6) 0.034(5) 0.033(5) 0.011(4) -0.015(4) -0.005(5)
 C21 0.030(4) 0.032(5) 0.042(5) 0.001(4) -0.003(4) -0.005(4)
 C36 0.026(4) 0.031(4) 0.032(4) 0.002(3) -0.003(3) 0.002(3)
 C33 0.029(4) 0.021(4) 0.029(4) -0.002(3) 0.002(3) -0.005(3)
 C40 0.024(4) 0.034(5) 0.033(4) 0.003(3) -0.002(3) 0.000(3)
 C47 0.019(3) 0.024(4) 0.022(3) -0.004(3) 0.001(3) -0.001(3)
 C19 0.024(4) 0.035(5) 0.042(5) 0.000(4) 0.002(3) 0.015(4)
 C57 0.030(4) 0.022(4) 0.048(5) -0.007(4) 0.016(4) -0.005(3)
 C37 0.040(5) 0.038(5) 0.025(4) -0.003(3) 0.000(3) 0.014(4)
 C10 0.036(5) 0.043(5) 0.031(4) 0.009(4) 0.002(4) -0.011(4)
 C39 0.033(5) 0.037(5) 0.037(5) -0.005(4) -0.002(4) 0.013(4)
 C27 0.046(6) 0.055(6) 0.026(4) 0.005(4) 0.006(4) 0.015(5)
 C63 0.042(5) 0.029(4) 0.029(4) -0.001(3) 0.013(4) 0.011(4)
 C55 0.030(4) 0.023(4) 0.041(5) 0.004(3) -0.005(4) 0.001(3)
 C12 0.024(4) 0.027(4) 0.060(6) -0.014(4) 0.003(4) -0.001(3)
 C20 0.027(4) 0.038(5) 0.041(5) -0.006(4) -0.005(4) -0.005(4)
 C43 0.045(5) 0.036(5) 0.020(4) -0.005(3) -0.007(3) -0.001(4)
 C49 0.036(5) 0.033(5) 0.047(5) -0.002(4) -0.007(4) 0.003(4)
 C56 0.023(4) 0.021(4) 0.057(6) 0.004(4) -0.001(4) -0.002(3)
 C50 0.030(5) 0.046(6) 0.044(5) -0.004(4) -0.013(4) 0.001(4)
 C52 0.026(4) 0.033(5) 0.045(5) -0.003(4) 0.000(4) -0.004(3)
 C14 0.047(6) 0.018(4) 0.094(9) -0.009(5) -0.037(6) 0.005(4)
 C13 0.029(5) 0.038(5) 0.074(7) -0.027(5) -0.005(5) 0.008(4)
 C51 0.030(5) 0.040(5) 0.071(7) 0.000(5) -0.007(5) -0.010(4)
 C15 0.080(8) 0.022(5) 0.064(7) 0.015(5) -0.034(6) -0.008(5)
 B 0.026(4) 0.048(5) 0.043(5) -0.002(4) -0.004(4) 0.004(4)
 O3 0.066(6) 0.110(8) 0.098(8) -0.048(7) 0.020(5) -0.016(6)
 C66 0.075(8) 0.041(6) 0.053(6) -0.002(5) -0.016(5) 0.007(5)
 C67 0.052(6) 0.068(8) 0.046(6) -0.005(5) -0.010(5) -0.012(5)
 C68 0.060(7) 0.086(9) 0.059(7) -0.025(7) 0.009(6) -0.011(6)
 C65 0.069(8) 0.068(9) 0.113(12) -0.031(8) 0.017(8) -0.008(7)
 O4 0.107(12) 0.071(10) 0.113(9) 0.014(8) -0.023(8) 0.004(10)
 C69 0.170(19) 0.18(4) 0.16(2) 0.00(2) -0.045(15) -0.012(19)
 C70 0.157(16) 0.111(17) 0.122(11) 0.006(10) -0.021(10) -0.002(13)
 C71 0.082(13) 0.068(12) 0.108(11) 0.015(9) -0.015(9) 0.016(10)
 C72 0.13(2) 0.09(2) 0.114(13) 0.009(12) -0.001(13) -0.014(18)
 F1B 0.047(7) 0.055(8) 0.065(8) -0.017(7) 0.003(7) 0.001(7)
 F1A 0.062(5) 0.061(5) 0.068(5) -0.036(4) 0.003(4) -0.013(4)
 F4A 0.038(4) 0.063(6) 0.062(5) -0.016(5) 0.022(4) -0.006(5)
 F2A 0.045(5) 0.058(4) 0.055(6) -0.003(5) 0.008(4) 0.012(4)
 F3A 0.052(5) 0.062(5) 0.045(4) -0.004(4) -0.010(3) 0.012(4)

_geom_special_details
;
 All esds (except the esd in the dihedral angle between two l.s. planes)
 are estimated using the full covariance matrix.  The cell esds are taken
 into account individually in the estimation of esds in distances, angles
 and torsion angles; correlations between esds in cell parameters are only
 used when they are defined by crystal symmetry.  An approximate (isotropic)
 treatment of cell esds is used for estimating esds involving l.s. planes.
;
loop_
  _geom_bond_atom_site_label_1
  _geom_bond_atom_site_label_2
  _geom_bond_distance
  _geom_bond_site_symmetry_2
  _geom_bond_publ_flag
 Au3 Au1 2.9339(4) . ?
 Au3 Au2 3.2081(4) . ?
 Au3 P3 2.2258(18) . ?
 Au3 N 2.057(6) . ?
 Au1 Au2 3.0551(4) . ?
 Au1 P1 2.2223(19) . ?
 Au1 N 2.056(6) . ?
 Au2 P2 2.2360(19) . ?
 Au2 N 2.034(6) . ?
 P2 C29 1.816(7) . ?
 P2 C35 1.804(8) . ?
 P2 C41 1.806(7) . ?
 P1 C23 1.798(8) . ?
 P1 C17 1.796(8) . ?
 P1 C11 1.794(8) . ?
 P3 C59 1.793(7) . ?
 P3 C53 1.800(8) . ?
 P3 C47 1.803(7) . ?
 N C1 1.402(9) . ?
 O2 C3 1.358(9) . ?
 O2 C7 1.377(9) . ?
 O1 C7 1.201(10) . ?
 C6 H6 0.9500 . ?
 C6 C1 1.397(10) . ?
 C6 C5 1.377(10) . ?
 F4B B 1.39(2) . ?
 C1 C2 1.392(10) . ?
 C24 H24 0.9500 . ?
 C24 C23 1.387(11) . ?
 C24 C25 1.398(12) . ?
 C60 H60 0.9500 . ?
 C60 C61 1.386(10) . ?
 C60 C59 1.387(10) . ?
 F2B B 1.37(2) . ?
 C23 C28 1.382(11) . ?
 C30 H30 0.9500 . ?
 C30 C29 1.374(10) . ?
 C30 C31 1.389(10) . ?
 C29 C34 1.391(10) . ?
 C31 H31 0.9500 . ?
 C31 C32 1.366(11) . ?
 C61 H61 0.9500 . ?
 C61 C62 1.360(12) . ?
 C5 H5 0.9500 . ?
 C5 C4 1.398(11) . ?
 C3 C4 1.377(11) . ?
 C3 C2 1.379(10) . ?
 F3B B 1.38(2) . ?
 C17 C18 1.384(10) . ?
 C17 C22 1.384(11) . ?
 C8 H8 0.9500 . ?
 C8 C9 1.356(12) . ?
 C8 C7 1.441(12) . ?
 C11 C16 1.381(13) . ?
 C11 C12 1.407(13) . ?
 C4 C9 1.435(11) . ?
 C59 C64 1.392(10) . ?
 C32 H32 0.9500 . ?
 C32 C33 1.383(11) . ?
 C25 H25 0.9500 . ?
 C25 C26 1.372(13) . ?
 C64 H64 0.9500 . ?
 C64 C63 1.379(11) . ?
 C35 C36 1.381(11) . ?
 C35 C40 1.375(11) . ?
 C34 H34 0.9500 . ?
 C34 C33 1.377(11) . ?
 C53 C58 1.393(11) . ?
 C53 C54 1.384(11) . ?
 C41 C42 1.372(11) . ?
 C41 C46 1.381(11) . ?
 C2 H2 0.9500 . ?
 C58 H58 0.9500 . ?
 C58 C57 1.357(12) . ?
 C38 H38 0.9500 . ?
 C38 C37 1.361(12) . ?
 C38 C39 1.374(12) . ?
 C26 H26 0.9500 . ?
 C26 C27 1.350(13) . ?
 C44 H44 0.9500 . ?
 C44 C45 1.364(13) . ?
 C44 C43 1.373(13) . ?
 C18 H18 0.9500 . ?
 C18 C19 1.382(11) . ?
 C42 H42 0.9500 . ?
 C42 C43 1.375(11) . ?
 C48 H48 0.9500 . ?
 C48 C47 1.386(11) . ?
 C48 C49 1.368(12) . ?
 C28 H28 0.9500 . ?
 C28 C27 1.371(12) . ?
 C9 C10 1.487(12) . ?
 C62 H62 0.9500 . ?
 C62 C63 1.357(13) . ?
 C45 H45 0.9500 . ?
 C45 C46 1.384(11) . ?
 C54 H54 0.9500 . ?
 C54 C55 1.369(11) . ?
 C46 H46 0.9500 . ?
 C22 H22 0.9500 . ?
 C22 C21 1.382(12) . ?
 C16 H16 0.9500 . ?
 C16 C15 1.375(13) . ?
 C21 H21 0.9500 . ?
 C21 C20 1.373(13) . ?
 C36 H36 0.9500 . ?
 C36 C37 1.384(12) . ?
 C33 H33 0.9500 . ?
 C40 H40 0.9500 . ?
 C40 C39 1.385(12) . ?
 C47 C52 1.366(11) . ?
 C19 H19 0.9500 . ?
 C19 C20 1.365(13) . ?
 C57 H57 0.9500 . ?
 C57 C56 1.380(13) . ?
 C37 H37 0.9500 . ?
 C10 H10A 0.9800 . ?
 C10 H10B 0.9800 . ?
 C10 H10C 0.9800 . ?
 C39 H39 0.9500 . ?
 C27 H27 0.9500 . ?
 C63 H63 0.9500 . ?
 C55 H55 0.9500 . ?
 C55 C56 1.372(13) . ?
 C12 H12 0.9500 . ?
 C12 C13 1.386(13) . ?
 C20 H20 0.9500 . ?
 C43 H43 0.9500 . ?
 C49 H49 0.9500 . ?
 C49 C50 1.374(13) . ?
 C56 H56 0.9500 . ?
 C50 H50 0.9500 . ?
 C50 C51 1.367(14) . ?
 C52 H52 0.9500 . ?
 C52 C51 1.380(13) . ?
 C14 H14 0.9500 . ?
 C14 C13 1.369(17) . ?
 C14 C15 1.361(17) . ?
 C13 H13 0.9500 . ?
 C51 H51 0.9500 . ?
 C15 H15 0.9500 . ?
 B F1B 1.396(19) . ?
 B F1A 1.355(13) . ?
 B F4A 1.381(14) . ?
 B F2A 1.373(13) . ?
 B F3A 1.369(13) . ?
 O3 C68 1.449(15) . ?
 O3 C65 1.328(16) . ?
 C66 H66A 0.9900 . ?
 C66 H66B 0.9900 . ?
 C66 C67 1.491(16) . ?
 C66 C65 1.484(18) . ?
 C67 H67A 0.9900 . ?
 C67 H67B 0.9900 . ?
 C67 C68 1.494(17) . ?
 C68 H68A 0.9900 . ?
 C68 H68B 0.9900 . ?
 C65 H65A 0.9900 . ?
 C65 H65B 0.9900 . ?
 O4 C70 1.408(15) . ?
 O4 C71 1.413(15) . ?
 C69 H69A 0.9800 . ?
 C69 H69B 0.9800 . ?
 C69 H69C 0.9800 . ?
 C69 C70 1.512(16) . ?
 C70 H70A 0.9900 . ?
 C70 H70B 0.9900 . ?
 C71 H71A 0.9900 . ?
 C71 H71B 0.9900 . ?
 C71 C72 1.509(16) . ?
 C72 H72A 0.9800 . ?
 C72 H72B 0.9800 . ?
 C72 H72C 0.9800 . ?

loop_
  _geom_angle_atom_site_label_1
  _geom_angle_atom_site_label_2
  _geom_angle_atom_site_label_3
  _geom_angle
  _geom_angle_site_symmetry_1
  _geom_angle_site_symmetry_3
  _geom_angle_publ_flag
 Au1 Au3 Au2 59.457(9) . . ?
 P3 Au3 Au1 130.23(5) . . ?
 P3 Au3 Au2 144.78(5) . . ?
 N Au3 Au1 44.49(16) . . ?
 N Au3 Au2 38.11(17) . . ?
 N Au3 P3 174.18(17) . . ?
 Au3 Au1 Au2 64.742(9) . . ?
 P1 Au1 Au3 128.49(5) . . ?
 P1 Au1 Au2 139.94(5) . . ?
 N Au1 Au3 44.51(15) . . ?
 N Au1 Au2 41.41(17) . . ?
 N Au1 P1 173.00(16) . . ?
 Au1 Au2 Au3 55.801(9) . . ?
 P2 Au2 Au3 146.27(5) . . ?
 P2 Au2 Au1 131.77(5) . . ?
 N Au2 Au3 38.61(15) . . ?
 N Au2 Au1 41.96(16) . . ?
 N Au2 P2 172.12(17) . . ?
 C29 P2 Au2 110.9(2) . . ?
 C35 P2 Au2 119.3(3) . . ?
 C35 P2 C29 103.8(3) . . ?
 C35 P2 C41 106.5(3) . . ?
 C41 P2 Au2 108.9(2) . . ?
 C41 P2 C29 106.7(3) . . ?
 C23 P1 Au1 109.5(3) . . ?
 C17 P1 Au1 110.4(3) . . ?
 C17 P1 C23 102.9(4) . . ?
 C11 P1 Au1 117.3(3) . . ?
 C11 P1 C23 107.1(4) . . ?
 C11 P1 C17 108.6(4) . . ?
 C59 P3 Au3 112.6(2) . . ?
 C59 P3 C53 106.3(3) . . ?
 C59 P3 C47 106.4(3) . . ?
 C53 P3 Au3 114.2(3) . . ?
 C53 P3 C47 107.6(4) . . ?
 C47 P3 Au3 109.4(2) . . ?
 Au1 N Au3 91.0(2) . . ?
 Au2 N Au3 103.3(3) . . ?
 Au2 N Au1 96.6(2) . . ?
 C1 N Au3 114.4(4) . . ?
 C1 N Au1 120.9(5) . . ?
 C1 N Au2 124.3(4) . . ?
 C3 O2 C7 122.1(7) . . ?
 C1 C6 H6 119.8 . . ?
 C5 C6 H6 119.8 . . ?
 C5 C6 C1 120.5(7) . . ?
 C6 C1 N 121.2(7) . . ?
 C2 C1 N 121.1(6) . . ?
 C2 C1 C6 117.6(7) . . ?
 C23 C24 H24 120.2 . . ?
 C23 C24 C25 119.6(8) . . ?
 C25 C24 H24 120.2 . . ?
 C61 C60 H60 119.9 . . ?
 C61 C60 C59 120.2(7) . . ?
 C59 C60 H60 119.9 . . ?
 C24 C23 P1 119.0(6) . . ?
 C28 C23 P1 121.5(6) . . ?
 C28 C23 C24 119.4(7) . . ?
 C29 C30 H30 119.9 . . ?
 C29 C30 C31 120.2(7) . . ?
 C31 C30 H30 119.9 . . ?
 C30 C29 P2 119.0(5) . . ?
 C30 C29 C34 119.7(7) . . ?
 C34 C29 P2 121.2(6) . . ?
 C30 C31 H31 120.0 . . ?
 C32 C31 C30 120.0(7) . . ?
 C32 C31 H31 120.0 . . ?
 C60 C61 H61 120.0 . . ?
 C62 C61 C60 119.9(8) . . ?
 C62 C61 H61 120.0 . . ?
 C6 C5 H5 118.9 . . ?
 C6 C5 C4 122.1(7) . . ?
 C4 C5 H5 118.9 . . ?
 O2 C3 C4 122.1(7) . . ?
 O2 C3 C2 115.8(7) . . ?
 C4 C3 C2 122.1(7) . . ?
 C18 C17 P1 123.9(6) . . ?
 C18 C17 C22 119.7(7) . . ?
 C22 C17 P1 116.2(6) . . ?
 C9 C8 H8 118.4 . . ?
 C9 C8 C7 123.2(7) . . ?
 C7 C8 H8 118.4 . . ?
 C16 C11 P1 122.6(7) . . ?
 C16 C11 C12 119.3(8) . . ?
 C12 C11 P1 118.0(7) . . ?
 C5 C4 C9 124.7(7) . . ?
 C3 C4 C5 116.7(7) . . ?
 C3 C4 C9 118.6(7) . . ?
 C60 C59 P3 118.6(5) . . ?
 C60 C59 C64 118.8(7) . . ?
 C64 C59 P3 122.5(6) . . ?
 C31 C32 H32 120.0 . . ?
 C31 C32 C33 120.0(7) . . ?
 C33 C32 H32 120.0 . . ?
 C24 C25 H25 120.3 . . ?
 C26 C25 C24 119.4(8) . . ?
 C26 C25 H25 120.3 . . ?
 C59 C64 H64 120.1 . . ?
 C63 C64 C59 119.8(8) . . ?
 C63 C64 H64 120.1 . . ?
 C36 C35 P2 118.5(6) . . ?
 C40 C35 P2 122.9(6) . . ?
 C40 C35 C36 118.5(7) . . ?
 C29 C34 H34 120.2 . . ?
 C33 C34 C29 119.5(7) . . ?
 C33 C34 H34 120.2 . . ?
 C58 C53 P3 120.6(6) . . ?
 C54 C53 P3 119.7(6) . . ?
 C54 C53 C58 119.7(7) . . ?
 C42 C41 P2 123.4(6) . . ?
 C42 C41 C46 119.8(7) . . ?
 C46 C41 P2 116.8(6) . . ?
 C1 C2 H2 119.5 . . ?
 C3 C2 C1 121.1(7) . . ?
 C3 C2 H2 119.5 . . ?
 C53 C58 H58 120.2 . . ?
 C57 C58 C53 119.6(8) . . ?
 C57 C58 H58 120.2 . . ?
 C37 C38 H38 119.4 . . ?
 C37 C38 C39 121.3(8) . . ?
 C39 C38 H38 119.4 . . ?
 C25 C26 H26 119.7 . . ?
 C27 C26 C25 120.6(8) . . ?
 C27 C26 H26 119.7 . . ?
 C45 C44 H44 119.5 . . ?
 C45 C44 C43 121.0(8) . . ?
 C43 C44 H44 119.5 . . ?
 C17 C18 H18 120.3 . . ?
 C19 C18 C17 119.3(8) . . ?
 C19 C18 H18 120.3 . . ?
 C41 C42 H42 119.9 . . ?
 C41 C42 C43 120.1(8) . . ?
 C43 C42 H42 119.9 . . ?
 C47 C48 H48 120.0 . . ?
 C49 C48 H48 120.0 . . ?
 C49 C48 C47 119.9(8) . . ?
 C23 C28 H28 120.1 . . ?
 C27 C28 C23 119.9(8) . . ?
 C27 C28 H28 120.1 . . ?
 C8 C9 C4 118.1(8) . . ?
 C8 C9 C10 120.8(8) . . ?
 C4 C9 C10 121.1(8) . . ?
 C61 C62 H62 119.6 . . ?
 C63 C62 C61 120.7(8) . . ?
 C63 C62 H62 119.6 . . ?
 C44 C45 H45 120.3 . . ?
 C44 C45 C46 119.3(8) . . ?
 C46 C45 H45 120.3 . . ?
 O2 C7 C8 115.9(7) . . ?
 O1 C7 O2 118.0(8) . . ?
 O1 C7 C8 126.1(8) . . ?
 C53 C54 H54 120.2 . . ?
 C55 C54 C53 119.6(8) . . ?
 C55 C54 H54 120.2 . . ?
 C41 C46 C45 120.1(8) . . ?
 C41 C46 H46 120.0 . . ?
 C45 C46 H46 120.0 . . ?
 C17 C22 H22 120.0 . . ?
 C21 C22 C17 120.1(8) . . ?
 C21 C22 H22 120.0 . . ?
 C11 C16 H16 119.9 . . ?
 C15 C16 C11 120.2(10) . . ?
 C15 C16 H16 119.9 . . ?
 C22 C21 H21 120.1 . . ?
 C20 C21 C22 119.8(8) . . ?
 C20 C21 H21 120.1 . . ?
 C35 C36 H36 119.4 . . ?
 C35 C36 C37 121.1(8) . . ?
 C37 C36 H36 119.4 . . ?
 C32 C33 H33 119.8 . . ?
 C34 C33 C32 120.4(7) . . ?
 C34 C33 H33 119.8 . . ?
 C35 C40 H40 119.5 . . ?
 C35 C40 C39 121.0(8) . . ?
 C39 C40 H40 119.5 . . ?
 C48 C47 P3 118.5(6) . . ?
 C52 C47 P3 121.9(6) . . ?
 C52 C47 C48 119.4(8) . . ?
 C18 C19 H19 119.6 . . ?
 C20 C19 C18 120.8(8) . . ?
 C20 C19 H19 119.6 . . ?
 C58 C57 H57 119.6 . . ?
 C58 C57 C56 120.8(8) . . ?
 C56 C57 H57 119.6 . . ?
 C38 C37 C36 119.1(8) . . ?
 C38 C37 H37 120.5 . . ?
 C36 C37 H37 120.5 . . ?
 C9 C10 H10A 109.5 . . ?
 C9 C10 H10B 109.5 . . ?
 C9 C10 H10C 109.5 . . ?
 H10A C10 H10B 109.5 . . ?
 H10A C10 H10C 109.5 . . ?
 H10B C10 H10C 109.5 . . ?
 C38 C39 C40 119.0(8) . . ?
 C38 C39 H39 120.5 . . ?
 C40 C39 H39 120.5 . . ?
 C26 C27 C28 121.1(9) . . ?
 C26 C27 H27 119.5 . . ?
 C28 C27 H27 119.5 . . ?
 C64 C63 H63 119.7 . . ?
 C62 C63 C64 120.6(8) . . ?
 C62 C63 H63 119.7 . . ?
 C54 C55 H55 119.7 . . ?
 C54 C55 C56 120.6(8) . . ?
 C56 C55 H55 119.7 . . ?
 C11 C12 H12 120.5 . . ?
 C13 C12 C11 119.1(10) . . ?
 C13 C12 H12 120.5 . . ?
 C21 C20 H20 119.9 . . ?
 C19 C20 C21 120.3(8) . . ?
 C19 C20 H20 119.9 . . ?
 C44 C43 C42 119.7(8) . . ?
 C44 C43 H43 120.1 . . ?
 C42 C43 H43 120.1 . . ?
 C48 C49 H49 119.6 . . ?
 C48 C49 C50 120.7(9) . . ?
 C50 C49 H49 119.6 . . ?
 C57 C56 H56 120.2 . . ?
 C55 C56 C57 119.6(8) . . ?
 C55 C56 H56 120.2 . . ?
 C49 C50 H50 120.4 . . ?
 C51 C50 C49 119.2(9) . . ?
 C51 C50 H50 120.4 . . ?
 C47 C52 H52 120.0 . . ?
 C47 C52 C51 120.1(9) . . ?
 C51 C52 H52 120.0 . . ?
 C13 C14 H14 119.7 . . ?
 C15 C14 H14 119.7 . . ?
 C15 C14 C13 120.7(9) . . ?
 C12 C13 H13 119.9 . . ?
 C14 C13 C12 120.3(10) . . ?
 C14 C13 H13 119.9 . . ?
 C50 C51 C52 120.6(9) . . ?
 C50 C51 H51 119.7 . . ?
 C52 C51 H51 119.7 . . ?
 C16 C15 H15 119.8 . . ?
 C14 C15 C16 120.4(11) . . ?
 C14 C15 H15 119.8 . . ?
 F4B B F1B 102(3) . . ?
 F2B B F4B 101(3) . . ?
 F2B B F3B 110(3) . . ?
 F2B B F1B 104(2) . . ?
 F3B B F4B 131(3) . . ?
 F3B B F1B 107(2) . . ?
 F1A B F4A 106.3(11) . . ?
 F1A B F2A 111.7(11) . . ?
 F1A B F3A 111.3(11) . . ?
 F2A B F4A 113.5(14) . . ?
 F3A B F4A 105.4(12) . . ?
 F3A B F2A 108.5(10) . . ?
 C65 O3 C68 109.4(11) . . ?
 H66A C66 H66B 109.2 . . ?
 C67 C66 H66A 111.3 . . ?
 C67 C66 H66B 111.3 . . ?
 C65 C66 H66A 111.3 . . ?
 C65 C66 H66B 111.3 . . ?
 C65 C66 C67 102.1(10) . . ?
 C66 C67 H67A 110.9 . . ?
 C66 C67 H67B 110.9 . . ?
 C66 C67 C68 104.1(10) . . ?
 H67A C67 H67B 108.9 . . ?
 C68 C67 H67A 110.9 . . ?
 C68 C67 H67B 110.9 . . ?
 O3 C68 C67 105.7(11) . . ?
 O3 C68 H68A 110.6 . . ?
 O3 C68 H68B 110.6 . . ?
 C67 C68 H68A 110.6 . . ?
 C67 C68 H68B 110.6 . . ?
 H68A C68 H68B 108.7 . . ?
 O3 C65 C66 111.2(12) . . ?
 O3 C65 H65A 109.4 . . ?
 O3 C65 H65B 109.4 . . ?
 C66 C65 H65A 109.4 . . ?
 C66 C65 H65B 109.4 . . ?
 H65A C65 H65B 108.0 . . ?
 C70 O4 C71 146(3) . . ?
 H69A C69 H69B 109.5 . . ?
 H69A C69 H69C 109.5 . . ?
 H69B C69 H69C 109.5 . . ?
 C70 C69 H69A 109.5 . . ?
 C70 C69 H69B 109.5 . . ?
 C70 C69 H69C 109.5 . . ?
 O4 C70 C69 106(2) . . ?
 O4 C70 H70A 110.5 . . ?
 O4 C70 H70B 110.5 . . ?
 C69 C70 H70A 110.5 . . ?
 C69 C70 H70B 110.5 . . ?
 H70A C70 H70B 108.7 . . ?
 O4 C71 H71A 109.7 . . ?
 O4 C71 H71B 109.7 . . ?
 O4 C71 C72 110(2) . . ?
 H71A C71 H71B 108.2 . . ?
 C72 C71 H71A 109.7 . . ?
 C72 C71 H71B 109.7 . . ?
 C71 C72 H72A 109.5 . . ?
 C71 C72 H72B 109.5 . . ?
 C71 C72 H72C 109.5 . . ?
 H72A C72 H72B 109.5 . . ?
 H72A C72 H72C 109.5 . . ?
 H72B C72 H72C 109.5 . . ?

loop_
  _geom_torsion_atom_site_label_1
  _geom_torsion_atom_site_label_2
  _geom_torsion_atom_site_label_3
  _geom_torsion_atom_site_label_4
  _geom_torsion
  _geom_torsion_site_symmetry_1
  _geom_torsion_site_symmetry_2
  _geom_torsion_site_symmetry_3
  _geom_torsion_site_symmetry_4
  _geom_torsion_publ_flag
 Au3 P3 C59 C60 32.5(6) . . . . ?
 Au3 P3 C59 C64 -151.6(5) . . . . ?
 Au3 P3 C53 C58 179.3(5) . . . . ?
 Au3 P3 C53 C54 -2.4(7) . . . . ?
 Au3 P3 C47 C48 70.1(7) . . . . ?
 Au3 P3 C47 C52 -104.6(7) . . . . ?
 Au3 N C1 C6 77.4(7) . . . . ?
 Au3 N C1 C2 -98.2(7) . . . . ?
 Au1 P1 C23 C24 -32.2(7) . . . . ?
 Au1 P1 C23 C28 144.0(7) . . . . ?
 Au1 P1 C17 C18 142.5(6) . . . . ?
 Au1 P1 C17 C22 -41.7(7) . . . . ?
 Au1 P1 C11 C16 132.2(7) . . . . ?
 Au1 P1 C11 C12 -45.2(7) . . . . ?
 Au1 N C1 C6 -175.5(5) . . . . ?
 Au1 N C1 C2 8.9(8) . . . . ?
 Au2 P2 C29 C30 6.8(6) . . . . ?
 Au2 P2 C29 C34 -172.5(5) . . . . ?
 Au2 P2 C35 C36 48.8(7) . . . . ?
 Au2 P2 C35 C40 -134.9(6) . . . . ?
 Au2 P2 C41 C42 -155.0(6) . . . . ?
 Au2 P2 C41 C46 24.7(7) . . . . ?
 Au2 N C1 C6 -50.6(8) . . . . ?
 Au2 N C1 C2 133.7(6) . . . . ?
 P2 C29 C34 C33 -177.0(6) . . . . ?
 P2 C35 C36 C37 175.9(7) . . . . ?
 P2 C35 C40 C39 -176.1(7) . . . . ?
 P2 C41 C42 C43 -177.9(7) . . . . ?
 P2 C41 C46 C45 178.8(7) . . . . ?
 P1 C23 C28 C27 -174.3(8) . . . . ?
 P1 C17 C18 C19 174.6(7) . . . . ?
 P1 C17 C22 C21 -173.7(7) . . . . ?
 P1 C11 C16 C15 -175.6(8) . . . . ?
 P1 C11 C12 C13 177.4(7) . . . . ?
 P3 C59 C64 C63 -175.6(6) . . . . ?
 P3 C53 C58 C57 178.7(6) . . . . ?
 P3 C53 C54 C55 -178.2(6) . . . . ?
 P3 C47 C52 C51 176.2(8) . . . . ?
 N C1 C2 C3 175.7(6) . . . . ?
 O2 C3 C4 C5 177.4(7) . . . . ?
 O2 C3 C4 C9 -1.8(11) . . . . ?
 O2 C3 C2 C1 -177.9(6) . . . . ?
 C6 C1 C2 C3 0.0(10) . . . . ?
 C6 C5 C4 C3 0.8(11) . . . . ?
 C6 C5 C4 C9 180.0(7) . . . . ?
 C1 C6 C5 C4 -0.9(12) . . . . ?
 C24 C23 C28 C27 1.9(14) . . . . ?
 C24 C25 C26 C27 2.4(15) . . . . ?
 C60 C61 C62 C63 -0.1(13) . . . . ?
 C60 C59 C64 C63 0.3(11) . . . . ?
 C23 P1 C17 C18 -100.6(7) . . . . ?
 C23 P1 C17 C22 75.1(7) . . . . ?
 C23 P1 C11 C16 8.7(8) . . . . ?
 C23 P1 C11 C12 -168.7(6) . . . . ?
 C23 C24 C25 C26 -0.3(13) . . . . ?
 C23 C28 C27 C26 0.2(16) . . . . ?
 C30 C29 C34 C33 3.7(11) . . . . ?
 C30 C31 C32 C33 1.0(11) . . . . ?
 C29 P2 C35 C36 -75.2(7) . . . . ?
 C29 P2 C35 C40 101.1(7) . . . . ?
 C29 P2 C41 C42 -35.3(8) . . . . ?
 C29 P2 C41 C46 144.4(6) . . . . ?
 C29 C30 C31 C32 0.9(11) . . . . ?
 C29 C34 C33 C32 -1.8(11) . . . . ?
 C31 C30 C29 P2 177.4(6) . . . . ?
 C31 C30 C29 C34 -3.3(11) . . . . ?
 C31 C32 C33 C34 -0.5(11) . . . . ?
 C61 C60 C59 P3 175.7(6) . . . . ?
 C61 C60 C59 C64 -0.3(11) . . . . ?
 C61 C62 C63 C64 0.1(13) . . . . ?
 C5 C6 C1 N -175.3(7) . . . . ?
 C5 C6 C1 C2 0.5(11) . . . . ?
 C5 C4 C9 C8 -177.5(7) . . . . ?
 C5 C4 C9 C10 0.0(12) . . . . ?
 C3 O2 C7 O1 -178.4(7) . . . . ?
 C3 O2 C7 C8 1.9(11) . . . . ?
 C3 C4 C9 C8 1.6(11) . . . . ?
 C3 C4 C9 C10 179.1(7) . . . . ?
 C17 P1 C23 C24 -149.7(6) . . . . ?
 C17 P1 C23 C28 26.5(8) . . . . ?
 C17 P1 C11 C16 -101.9(8) . . . . ?
 C17 P1 C11 C12 80.7(7) . . . . ?
 C17 C18 C19 C20 -1.3(14) . . . . ?
 C17 C22 C21 C20 -1.3(13) . . . . ?
 C11 P1 C23 C24 96.0(7) . . . . ?
 C11 P1 C23 C28 -87.8(8) . . . . ?
 C11 P1 C17 C18 12.7(8) . . . . ?
 C11 P1 C17 C22 -171.6(6) . . . . ?
 C11 C16 C15 C14 -2.3(16) . . . . ?
 C11 C12 C13 C14 -1.1(14) . . . . ?
 C4 C3 C2 C1 0.0(11) . . . . ?
 C59 P3 C53 C58 -55.9(7) . . . . ?
 C59 P3 C53 C54 122.3(6) . . . . ?
 C59 P3 C47 C48 -51.8(7) . . . . ?
 C59 P3 C47 C52 133.5(7) . . . . ?
 C59 C60 C61 C62 0.3(12) . . . . ?
 C59 C64 C63 C62 -0.1(12) . . . . ?
 C25 C24 C23 P1 174.5(6) . . . . ?
 C25 C24 C23 C28 -1.8(12) . . . . ?
 C25 C26 C27 C28 -2.4(16) . . . . ?
 C35 P2 C29 C30 136.1(6) . . . . ?
 C35 P2 C29 C34 -43.2(7) . . . . ?
 C35 P2 C41 C42 75.2(7) . . . . ?
 C35 P2 C41 C46 -105.1(7) . . . . ?
 C35 C36 C37 C38 -0.1(14) . . . . ?
 C35 C40 C39 C38 1.0(14) . . . . ?
 C53 P3 C59 C60 -93.3(6) . . . . ?
 C53 P3 C59 C64 82.6(7) . . . . ?
 C53 P3 C47 C48 -165.3(6) . . . . ?
 C53 P3 C47 C52 20.0(8) . . . . ?
 C53 C58 C57 C56 -1.5(13) . . . . ?
 C53 C54 C55 C56 0.5(12) . . . . ?
 C41 P2 C29 C30 -111.6(6) . . . . ?
 C41 P2 C29 C34 69.1(7) . . . . ?
 C41 P2 C35 C36 172.4(6) . . . . ?
 C41 P2 C35 C40 -11.3(8) . . . . ?
 C41 C42 C43 C44 -1.7(13) . . . . ?
 C2 C3 C4 C5 -0.4(11) . . . . ?
 C2 C3 C4 C9 -179.6(7) . . . . ?
 C58 C53 C54 C55 0.1(12) . . . . ?
 C58 C57 C56 C55 2.1(13) . . . . ?
 C44 C45 C46 C41 0.0(15) . . . . ?
 C18 C17 C22 C21 2.2(12) . . . . ?
 C18 C19 C20 C21 2.3(14) . . . . ?
 C42 C41 C46 C45 -1.5(13) . . . . ?
 C48 C47 C52 C51 1.6(13) . . . . ?
 C48 C49 C50 C51 -1.1(16) . . . . ?
 C9 C8 C7 O2 -2.1(12) . . . . ?
 C9 C8 C7 O1 178.3(8) . . . . ?
 C45 C44 C43 C42 0.2(15) . . . . ?
 C7 O2 C3 C4 -0.1(11) . . . . ?
 C7 O2 C3 C2 177.8(7) . . . . ?
 C7 C8 C9 C4 0.3(12) . . . . ?
 C7 C8 C9 C10 -177.2(8) . . . . ?
 C54 C53 C58 C57 0.4(12) . . . . ?
 C54 C55 C56 C57 -1.6(13) . . . . ?
 C46 C41 C42 C43 2.3(13) . . . . ?
 C22 C17 C18 C19 -1.0(12) . . . . ?
 C22 C21 C20 C19 -1.0(14) . . . . ?
 C16 C11 C12 C13 -0.1(13) . . . . ?
 C36 C35 C40 C39 0.1(12) . . . . ?
 C40 C35 C36 C37 -0.5(12) . . . . ?
 C47 P3 C59 C60 152.2(6) . . . . ?
 C47 P3 C59 C64 -31.9(7) . . . . ?
 C47 P3 C53 C58 57.7(7) . . . . ?
 C47 P3 C53 C54 -124.1(6) . . . . ?
 C47 C48 C49 C50 1.1(15) . . . . ?
 C47 C52 C51 C50 -1.6(16) . . . . ?
 C37 C38 C39 C40 -1.7(14) . . . . ?
 C39 C38 C37 C36 1.2(14) . . . . ?
 C12 C11 C16 C15 1.8(14) . . . . ?
 C43 C44 C45 C46 0.7(15) . . . . ?
 C49 C48 C47 P3 -176.2(7) . . . . ?
 C49 C48 C47 C52 -1.4(13) . . . . ?
 C49 C50 C51 C52 1.3(16) . . . . ?
 C13 C14 C15 C16 1.0(16) . . . . ?
 C15 C14 C13 C12 0.7(15) . . . . ?
 C66 C67 C68 O3 -23.6(14) . . . . ?
 C67 C66 C65 O3 -21.7(17) . . . . ?
 C68 O3 C65 C66 7.1(19) . . . . ?
 C65 O3 C68 C67 10.7(17) . . . . ?
 C65 C66 C67 C68 26.6(14) . . . . ?
 C70 O4 C71 C72 179(5) . . . . ?
 C71 O4 C70 C69 149(6) . . . . ?

_shelx_res_file
;
TITL nv286-2_a.res in P2(1)/c
    nv286-2.res
    created by SHELXL-2019/2 at 09:49:04 on 06-Feb-2024
REM Old TITL NV286-2
REM SHELXT solution in P2(1)/c: R1 0.069, Rweak 0.003, Alpha 0.050
REM <I/s> 0.472 for 372 systematic absences, Orientation as input
REM Formula found by SHELXT: C63 N6 Au3 O4 B3 F4 P3
CELL 0.71073 16.5661 20.5903 17.9789 90 90.137 90
ZERR 4 0.0011 0.001 0.0011 0 0.005 0
LATT 1
SYMM -X,0.5+Y,0.5-Z
SFAC C H Au B F N O P
UNIT 280 260 12 4 16 4 14 12
DFIX 1.41 O4 C70
SADI B F1B B F1A
SIMU O4 C69 C70 C71 C72
SADI F2B B F2A B
SADI 0.04 C69 O4 O4 C72
SADI F3B B F3A B
DFIX 1.42 O4 C71
SADI F4B B F4A B
SADI O4 C70 O4 C71
SIMU 0.01 0.02 2.5 F4B F2B F3B B F1B F1A F4A F2A F3A
DFIX 1.48 C69 C70
DANG 2.37 O4 C69 O4 C72
DFIX 1.5 C71 C72
RIGU O4 C69 C70 C71 C72
SADI C69 C70 C71 C72
ISOR 0.02 0.04 C71 C72 O4 C70 C69
RIGU 0.01 0.01 C65 C66 C67 C68 O3
RIGU 0.01 0.01 C69 C70 O4 C71 C72

L.S. 10
PLAN  10
SIZE 0.322 0.1 0.064
TEMP -173.15
CONF
BOND
list 4
MORE -1
BOND $H
fmap 2
ACTA
OMIT -15 21 2
OMIT -11 22 11
OMIT -6 19 17
OMIT -5 20 17
OMIT -4 19 18
OMIT 5 0 24
OMIT 21 13 3
OMIT 22 1 7
OMIT 23 0 6
REM <olex2.extras>
REM <HklSrc "%.\\NV286-2.hkl">
REM </olex2.extras>

WGHT    0.032400  101.718605
FVAR       0.13193   0.73887
AU3   3    0.242738    0.558449    0.315546    11.00000    0.01716    0.01573 =
         0.01761   -0.00050    0.00288   -0.00102
AU1   3    0.193035    0.693964    0.336552    11.00000    0.02049    0.01672 =
         0.01724    0.00036    0.00076    0.00093
AU2   3    0.343076    0.652708    0.423653    11.00000    0.01888    0.01848 =
         0.01685    0.00168   -0.00028   -0.00265
P2    8    0.460688    0.702796    0.444721    11.00000    0.02059    0.02069 =
         0.01769    0.00090    0.00053   -0.00173
P1    8    0.155613    0.765871    0.250981    11.00000    0.02264    0.01677 =
         0.02318    0.00137   -0.00089    0.00250
P3    8    0.248166    0.498553    0.212619    11.00000    0.01808    0.01677 =
         0.02044   -0.00200    0.00464   -0.00011
N     6    0.229118    0.619497    0.405208    11.00000    0.02306    0.01334 =
         0.01708   -0.00204    0.00302    0.00411
O2    7   -0.031643    0.610118    0.513812    11.00000    0.02593    0.02775 =
         0.03452    0.00697    0.00656   -0.00275
O1    7   -0.157847    0.606682    0.553279    11.00000    0.02172    0.04514 =
         0.04296   -0.00536    0.00912   -0.00187
C6    1    0.203967    0.548274    0.511000    11.00000    0.02272    0.02766 =
         0.02549    0.00309    0.00063    0.00139
AFIX  43
H6    2    0.258482    0.533990    0.509999    11.00000   -1.20000
AFIX   0

PART 2
F4B   5    0.651757    0.573542    0.110322   -21.00000    0.03512    0.05774 =
         0.05864   -0.01598    0.00320   -0.00107

PART 0
C1    1    0.177905    0.595718    0.460847    11.00000    0.03368    0.00832 =
         0.01214   -0.00495   -0.00407   -0.00219
C24   1    0.274184    0.714379    0.161669    11.00000    0.02227    0.02525 =
         0.03792    0.00441    0.00068   -0.00456
AFIX  43
H24   2    0.303860    0.708717    0.206481    11.00000   -1.20000
AFIX   0
C60   1    0.395984    0.551088    0.179808    11.00000    0.02054    0.02189 =
         0.03087   -0.00316    0.00653   -0.00075
AFIX  43
H60   2    0.400567    0.557573    0.231963    11.00000   -1.20000
AFIX   0

PART 2
F2B   5    0.758897    0.576248    0.046228   -21.00000    0.04036    0.05849 =
         0.05504   -0.01880    0.00606   -0.00176

PART 0
C23   1    0.199308    0.744475    0.162850    11.00000    0.02566    0.02499 =
         0.02432    0.00440    0.00584   -0.00190
C30   1    0.390353    0.807624    0.374409    11.00000    0.02294    0.01784 =
         0.02640   -0.00323    0.00004   -0.00897
AFIX  43
H30   2    0.343358    0.781205    0.373041    11.00000   -1.20000
AFIX   0
C29   1    0.460631    0.783686    0.404525    11.00000    0.02494    0.01988 =
         0.01230    0.00285    0.00146   -0.00321
C31   1    0.387791    0.870295    0.345971    11.00000    0.02495    0.02250 =
         0.02084   -0.00136    0.00132    0.00536
AFIX  43
H31   2    0.338905    0.886908    0.325837    11.00000   -1.20000
AFIX   0
C61   1    0.459419    0.567927    0.133512    11.00000    0.02072    0.02093 =
         0.04258    0.00344    0.00862    0.00146
AFIX  43
H61   2    0.507490    0.585765    0.153937    11.00000   -1.20000
AFIX   0
C5    1    0.151174    0.522071    0.561878    11.00000    0.02968    0.02014 =
         0.02355    0.00299    0.00169   -0.00642
AFIX  43
H5    2    0.170083    0.489425    0.594943    11.00000   -1.20000
AFIX   0
C3    1    0.045871    0.588781    0.516664    11.00000    0.01647    0.02199 =
         0.02786   -0.00527   -0.00066   -0.00148

PART 2
F3B   5    0.692691    0.670751    0.033991   -21.00000    0.05105    0.06760 =
         0.06611   -0.00320    0.00219    0.00513

PART 0
C17   1    0.049135    0.759789    0.233265    11.00000    0.01632    0.02605 =
         0.02680   -0.00149    0.00311    0.00515
C8    1   -0.064047    0.538762    0.614111    11.00000    0.03077    0.02990 =
         0.02946   -0.00353    0.00949   -0.01401
AFIX  43
H8    2   -0.102470    0.522214    0.648370    11.00000   -1.20000
AFIX   0
C11   1    0.180055    0.849451    0.268080    11.00000    0.02507    0.01395 =
         0.04285   -0.00043   -0.00814    0.00597
C4    1    0.070640    0.541969    0.566438    11.00000    0.03030    0.02136 =
         0.02100   -0.00326    0.00257   -0.00372
C59   1    0.325818    0.524790    0.150190    11.00000    0.01739    0.01240 =
         0.02289    0.00003    0.00688   -0.00189
C32   1    0.455611    0.908063    0.346955    11.00000    0.03408    0.01825 =
         0.02258   -0.00063    0.00549   -0.00231
AFIX  43
H32   2    0.453657    0.951179    0.328228    11.00000   -1.20000
AFIX   0
C25   1    0.305740    0.692417    0.094142    11.00000    0.03040    0.03007 =
         0.04101    0.00707    0.01212    0.00458
AFIX  43
H25   2    0.357103    0.671945    0.092649    11.00000   -1.20000
AFIX   0
C64   1    0.320496    0.516115    0.073540    11.00000    0.03116    0.01843 =
         0.02058    0.00533    0.00288    0.00458
AFIX  43
H64   2    0.272895    0.498369    0.052097    11.00000   -1.20000
AFIX   0
C35   1    0.552736    0.666916    0.410449    11.00000    0.02298    0.01708 =
         0.02425    0.00257    0.00286   -0.00094
C34   1    0.530390    0.821275    0.403028    11.00000    0.02343    0.02507 =
         0.02089    0.00022    0.00017   -0.00248
AFIX  43
H34   2    0.579941    0.804121    0.421066    11.00000   -1.20000
AFIX   0
C53   1    0.265659    0.413441    0.228961    11.00000    0.01769    0.01852 =
         0.03305   -0.00440    0.00828    0.00278
C41   1    0.473885    0.712887    0.543800    11.00000    0.01930    0.02875 =
         0.01561   -0.00253   -0.00285   -0.00161
C2    1    0.097610    0.615345    0.464944    11.00000    0.02914    0.02064 =
         0.01927    0.00286   -0.00021    0.00372
AFIX  43
H2    2    0.078149    0.647548    0.431581    11.00000   -1.20000
AFIX   0
C58   1    0.269633    0.369944    0.169721    11.00000    0.02863    0.02342 =
         0.03361   -0.00174    0.00907    0.00010
AFIX  43
H58   2    0.261985    0.384833    0.120190    11.00000   -1.20000
AFIX   0
C38   1    0.693384    0.619075    0.349434    11.00000    0.03071    0.02439 =
         0.04217    0.00023    0.00630    0.00905
AFIX  43
H38   2    0.742123    0.603391    0.328267    11.00000   -1.20000
AFIX   0
C26   1    0.261810    0.700718    0.030051    11.00000    0.04535    0.04322 =
         0.02621    0.00992    0.01579    0.00767
AFIX  43
H26   2    0.282022    0.684391   -0.015682    11.00000   -1.20000
AFIX   0
C44   1    0.490343    0.720521    0.695435    11.00000    0.03620    0.05421 =
         0.01780    0.00446   -0.00249    0.00870
AFIX  43
H44   2    0.496701    0.723069    0.747882    11.00000   -1.20000
AFIX   0
C18   1   -0.000358    0.812578    0.219478    11.00000    0.02321    0.02329 =
         0.04159    0.00150   -0.00583    0.00372
AFIX  43
H18   2    0.020308    0.855501    0.223127    11.00000   -1.20000
AFIX   0
C42   1    0.521022    0.760545    0.574799    11.00000    0.02899    0.03071 =
         0.02286    0.00413   -0.00041   -0.00048
AFIX  43
H42   2    0.547357    0.791245    0.543760    11.00000   -1.20000
AFIX   0
C48   1    0.136445    0.564672    0.128444    11.00000    0.02915    0.02653 =
         0.04780   -0.00408   -0.00396   -0.00016
AFIX  43
H48   2    0.174791    0.598973    0.129194    11.00000   -1.20000
AFIX   0
C28   1    0.157982    0.753917    0.096877    11.00000    0.03760    0.04047 =
         0.02644    0.01018    0.00653    0.01668
AFIX  43
H28   2    0.107392    0.775642    0.096904    11.00000   -1.20000
AFIX   0
C9    1    0.012862    0.516523    0.618125    11.00000    0.03936    0.02667 =
         0.01888   -0.00547   -0.00270   -0.01056
C62   1    0.452760    0.558884    0.058830    11.00000    0.03025    0.02988 =
         0.04153    0.00510    0.02107    0.00400
AFIX  43
H62   2    0.496349    0.570562    0.027303    11.00000   -1.20000
AFIX   0
C45   1    0.441713    0.673743    0.665635    11.00000    0.04704    0.05124 =
         0.02010    0.00878   -0.00627   -0.01445
AFIX  43
H45   2    0.413900    0.644206    0.697053    11.00000   -1.20000
AFIX   0
C7    1   -0.090379    0.586261    0.560442    11.00000    0.02935    0.02634 =
         0.03017   -0.00357    0.00902   -0.00659
C54   1    0.277387    0.391334    0.300864    11.00000    0.02395    0.01879 =
         0.03335    0.00112    0.00290   -0.00691
AFIX  43
H54   2    0.274686    0.420706    0.341532    11.00000   -1.20000
AFIX   0
C46   1    0.433325    0.669770    0.589176    11.00000    0.03181    0.03116 =
         0.01756   -0.00103   -0.00521   -0.00777
AFIX  43
H46   2    0.399639    0.637358    0.567873    11.00000   -1.20000
AFIX   0
C22   1    0.017934    0.697544    0.228867    11.00000    0.02863    0.02515 =
         0.02942    0.00003   -0.00018    0.00466
AFIX  43
H22   2    0.051253    0.661263    0.240031    11.00000   -1.20000
AFIX   0
C16   1    0.215376    0.888732    0.215062    11.00000    0.06122    0.03400 =
         0.03319    0.01088   -0.01495   -0.00533
AFIX  43
H16   2    0.224185    0.872551    0.166268    11.00000   -1.20000
AFIX   0
C21   1   -0.061609    0.688110    0.208260    11.00000    0.03000    0.03182 =
         0.04225    0.00128   -0.00273   -0.00451
AFIX  43
H21   2   -0.082753    0.645361    0.204274    11.00000   -1.20000
AFIX   0
C36   1    0.555378    0.646785    0.337196    11.00000    0.02623    0.03107 =
         0.03169    0.00157   -0.00334    0.00232
AFIX  43
H36   2    0.508047    0.649517    0.307423    11.00000   -1.20000
AFIX   0
C33   1    0.527086    0.883534    0.375206    11.00000    0.02862    0.02062 =
         0.02911   -0.00195    0.00191   -0.00472
AFIX  43
H33   2    0.574226    0.909807    0.375422    11.00000   -1.20000
AFIX   0
C40   1    0.621754    0.662037    0.452718    11.00000    0.02365    0.03403 =
         0.03256    0.00294   -0.00172   -0.00013
AFIX  43
H40   2    0.620884    0.675612    0.503211    11.00000   -1.20000
AFIX   0
C47   1    0.154208    0.505995    0.162526    11.00000    0.01878    0.02383 =
         0.02223   -0.00377    0.00092   -0.00101
C19   1   -0.080156    0.802220    0.200346    11.00000    0.02381    0.03516 =
         0.04198   -0.00041    0.00163    0.01509
AFIX  43
H19   2   -0.114657    0.838326    0.191813    11.00000   -1.20000
AFIX   0
C57   1    0.284491    0.306187    0.183158    11.00000    0.02977    0.02203 =
         0.04755   -0.00676    0.01581   -0.00534
AFIX  43
H57   2    0.285905    0.276369    0.142860    11.00000   -1.20000
AFIX   0
C37   1    0.625778    0.622714    0.306450    11.00000    0.04019    0.03764 =
         0.02458   -0.00299   -0.00045    0.01386
AFIX  43
H37   2    0.626917    0.608917    0.256042    11.00000   -1.20000
AFIX   0
C10   1    0.035618    0.465247    0.672517    11.00000    0.03590    0.04280 =
         0.03088    0.00936    0.00216   -0.01093
AFIX 137
H10A  2    0.077695    0.481862    0.705866    11.00000   -1.50000
H10B  2    0.056020    0.427158    0.645824    11.00000   -1.50000
H10C  2   -0.011863    0.452931    0.701705    11.00000   -1.50000
AFIX   0
C39   1    0.692514    0.637646    0.422842    11.00000    0.03273    0.03714 =
         0.03716   -0.00502   -0.00156    0.01276
AFIX  43
H39   2    0.739715    0.633811    0.452631    11.00000   -1.20000
AFIX   0
C27   1    0.190143    0.731868    0.031389    11.00000    0.04569    0.05495 =
         0.02570    0.00502    0.00644    0.01500
AFIX  43
H27   2    0.161513    0.738625   -0.013799    11.00000   -1.20000
AFIX   0
C63   1    0.384534    0.533361    0.028842    11.00000    0.04246    0.02867 =
         0.02873   -0.00108    0.01344    0.01107
AFIX  43
H63   2    0.380854    0.527318   -0.023440    11.00000   -1.20000
AFIX   0
C55   1    0.292909    0.326882    0.313067    11.00000    0.02967    0.02341 =
         0.04114    0.00397   -0.00486    0.00084
AFIX  43
H55   2    0.300525    0.311600    0.362444    11.00000   -1.20000
AFIX   0
C12   1    0.165289    0.874609    0.339498    11.00000    0.02361    0.02708 =
         0.06023   -0.01388    0.00343   -0.00061
AFIX  43
H12   2    0.140973    0.848328    0.376649    11.00000   -1.20000
AFIX   0
C20   1   -0.109974    0.740717    0.193570    11.00000    0.02731    0.03840 =
         0.04055   -0.00556   -0.00547   -0.00510
AFIX  43
H20   2   -0.164432    0.734286    0.178622    11.00000   -1.20000
AFIX   0
C43   1    0.530223    0.763963    0.650730    11.00000    0.04490    0.03624 =
         0.01996   -0.00545   -0.00701   -0.00086
AFIX  43
H43   2    0.564021    0.796237    0.672159    11.00000   -1.20000
AFIX   0
C49   1    0.063653    0.573138    0.093731    11.00000    0.03596    0.03322 =
         0.04686   -0.00208   -0.00736    0.00345
AFIX  43
H49   2    0.052113    0.613166    0.069675    11.00000   -1.20000
AFIX   0
C56   1    0.297567    0.284169    0.254673    11.00000    0.02292    0.02058 =
         0.05710    0.00443   -0.00050   -0.00171
AFIX  43
H56   2    0.309714    0.239724    0.263412    11.00000   -1.20000
AFIX   0
C50   1    0.007039    0.524380    0.093272    11.00000    0.03003    0.04618 =
         0.04422   -0.00449   -0.01285    0.00084
AFIX  43
H50   2   -0.043801    0.530753    0.069829    11.00000   -1.20000
AFIX   0
C52   1    0.097903    0.457551    0.162379    11.00000    0.02601    0.03252 =
         0.04500   -0.00285   -0.00021   -0.00403
AFIX  43
H52   2    0.109095    0.417577    0.186690    11.00000   -1.20000
AFIX   0
C14   1    0.223015    0.975618    0.301591    11.00000    0.04690    0.01762 =
         0.09366   -0.00922   -0.03690    0.00463
AFIX  43
H14   2    0.238021    1.019058    0.312839    11.00000   -1.20000
AFIX   0
C13   1    0.186712    0.938282    0.354911    11.00000    0.02877    0.03843 =
         0.07420   -0.02668   -0.00550    0.00788
AFIX  43
H13   2    0.176166    0.956085    0.402656    11.00000   -1.20000
AFIX   0
C51   1    0.024767    0.466595    0.126960    11.00000    0.03040    0.03976 =
         0.07130   -0.00038   -0.00695   -0.01001
AFIX  43
H51   2   -0.013622    0.432329    0.125984    11.00000   -1.20000
AFIX   0
C15   1    0.237826    0.951148    0.232645    11.00000    0.08023    0.02203 =
         0.06398    0.01463   -0.03403   -0.00786
AFIX  43
H15   2    0.263848    0.977372    0.196437    11.00000   -1.20000
AFIX   0

B     4    0.705493    0.617657    0.079424    11.00000    0.02644    0.04792 =
         0.04265   -0.00164   -0.00423    0.00379
O3    7   -0.016624    0.818081    0.469167    11.00000    0.06583    0.11030 =
         0.09842   -0.04790    0.01963   -0.01623
C66   1   -0.100382    0.740612    0.415441    11.00000    0.07495    0.04097 =
         0.05290   -0.00172   -0.01610    0.00651
AFIX  23
H66A  2   -0.102421    0.692589    0.417359    11.00000   -1.20000
H66B  2   -0.122575    0.755601    0.367234    11.00000   -1.20000
AFIX   0
C67   1   -0.144533    0.770157    0.479185    11.00000    0.05189    0.06834 =
         0.04566   -0.00514   -0.01011   -0.01206
AFIX  23
H67A  2   -0.145760    0.740172    0.522212    11.00000   -1.20000
H67B  2   -0.200631    0.781237    0.464947    11.00000   -1.20000
AFIX   0
C68   1   -0.097259    0.829935    0.497092    11.00000    0.06045    0.08572 =
         0.05853   -0.02491    0.00877   -0.01108
AFIX  23
H68A  2   -0.121390    0.868381    0.472563    11.00000   -1.20000
H68B  2   -0.096037    0.837499    0.551462    11.00000   -1.20000
AFIX   0
C65   1   -0.016988    0.764947    0.427291    11.00000    0.06917    0.06786 =
         0.11311   -0.03093    0.01718   -0.00773
AFIX  23
H65A  2    0.015706    0.730787    0.451736    11.00000   -1.20000
H65B  2    0.007929    0.774771    0.378577    11.00000   -1.20000
AFIX   0

PART -1
O4    7    0.462681    0.504156    0.495428    10.50000    0.10723    0.07091 =
         0.11271    0.01352   -0.02349    0.00395
C69   1    0.536078    0.525661    0.603633    10.50000    0.16950    0.18119 =
         0.16166    0.00348   -0.04451   -0.01175
AFIX 137
H69A  2    0.573072    0.491905    0.585974    10.50000   -1.50000
H69B  2    0.534010    0.524740    0.658093    10.50000   -1.50000
H69C  2    0.555243    0.568286    0.587055    10.50000   -1.50000
AFIX   0
C70   1    0.452619    0.513398    0.572432    10.50000    0.15659    0.11091 =
         0.12212    0.00592   -0.02102   -0.00233
AFIX  23
H70A  2    0.428479    0.474308    0.595470    10.50000   -1.20000
H70B  2    0.416914    0.551004    0.582092    10.50000   -1.20000
AFIX   0
C71   1    0.433389    0.472231    0.431272    10.50000    0.08179    0.06844 =
         0.10752    0.01527   -0.01480    0.01616
AFIX  23
H71A  2    0.376113    0.483960    0.422998    10.50000   -1.20000
H71B  2    0.436569    0.424627    0.438436    10.50000   -1.20000
AFIX   0
C72   1    0.482705    0.491585    0.364400    10.50000    0.13494    0.08983 =
         0.11449    0.00858   -0.00110   -0.01392
AFIX 137
H72A  2    0.463597    0.467722    0.320605    10.50000   -1.50000
H72B  2    0.539638    0.481261    0.373437    10.50000   -1.50000
H72C  2    0.476913    0.538344    0.355722    10.50000   -1.50000
AFIX   0

PART 2
F1B   5    0.746474    0.640481    0.142115   -21.00000    0.04677    0.05487 =
         0.06482   -0.01742    0.00329    0.00143
PART 1
F1A   5    0.729970    0.668188    0.122194    21.00000    0.06165    0.06094 =
         0.06838   -0.03553    0.00335   -0.01321
F4A   5    0.643989    0.587487    0.117952    21.00000    0.03841    0.06347 =
         0.06233   -0.01638    0.02198   -0.00618
F2A   5    0.768335    0.576893    0.062339    21.00000    0.04481    0.05791 =
         0.05482   -0.00268    0.00827    0.01175
F3A   5    0.671177    0.638763    0.014459    21.00000    0.05205    0.06222 =
         0.04475   -0.00429   -0.00954    0.01221
HKLF 4


REM  nv286-2_a.res in P2(1)/c
REM wR2 = 0.1162, GooF = S = 1.053, Restrained GooF = 1.047 for all data
REM R1 = 0.0404 for 12835 Fo > 4sig(Fo) and 0.0797 for all 17777 data
REM 833 parameters refined using 322 restraints

END

WGHT      0.0324    101.7180

REM Highest difference peak  2.596,  deepest hole -2.079,  1-sigma level  0.331
Q1    1   0.3055  0.6092  0.4426  11.00000  0.05    2.60
Q2    1   0.3808  0.6093  0.4006  11.00000  0.05    2.32
Q3    1   0.2684  0.5580  0.2882  11.00000  0.05    2.29
Q4    1   0.2199  0.6494  0.3091  11.00000  0.05    2.25
Q5    1   0.3817  0.6994  0.4044  11.00000  0.05    2.22
Q6    1   0.4092  0.6309  0.4291  11.00000  0.05    2.20
Q7    1   0.3743  0.6074  0.4556  11.00000  0.05    2.19
Q8    1   0.3131  0.6960  0.4504  11.00000  0.05    2.17
Q9    1   0.3778  0.6551  0.3929  11.00000  0.05    2.14
Q10   1   0.2774  0.6412  0.4387  11.00000  0.05    2.12
;
_shelx_res_checksum                45083
_shelx_hkl_file
;
 -22   3  -5   -0.01   18.60
 -22   3  -4  -16.15   18.33
 -21   1   5   65.87   21.78
 -21   2   2    6.09   13.59
 -21   3  -9   59.41   17.40
 -21   3  -1   25.35   18.81
 -20  -1   9  441.29   30.27
 -20   1   6    3.98   20.33
 -20   2   4   -9.06   18.06
 -19   2   5  132.75   20.37
 -19   3   2    5.67   17.84
 -19   4  -8   66.61   18.06
 -19   4  -7  322.12   22.38
 -19   4  -6   98.29   16.79
 -19   4  -3  177.53   21.61
 -19   4  -2   32.87   18.02
 -19   4  -1   23.94   17.24
 -18  -3  12   -4.13   18.44
 -18  -2  11  208.15   24.50
 -18  -1  10   62.31   20.85
 -18   1   7  250.46   24.66
 -18   2   5  216.49   20.06
 -18   3   3   31.85   19.49
 -18   4  -1   29.79   13.07
 -18   4   0  147.80   20.78
 -17  -6  15  281.50   24.86
 -17  -5  14   42.62   19.70
 -17  -4  13  -27.40   11.76
 -17  -1  10   88.48   16.09
 -17   0   9   -0.94   19.19
 -17   2   6   23.74   20.29
 -17   4   1  376.46   24.99
 -16  -9  17  128.53   20.79
 -16  -6  15   -0.32   19.65
 -16   2   6   79.96   15.68
 -16   3   4   84.66   15.33
 -16   4   2   79.20   17.95
 -16   5  -6  332.88   19.66
 -16   5  -5   13.47   13.47
 -16   5  -4   33.75   14.46
 -16   5  -3   99.20   16.03
 -15 -11  18    3.94   16.35
 -15  -9  17   18.94   18.08
 -15  -7  16   11.84   16.71
 -15  -6  15  101.43   16.98
 -15  -3  13  267.09   23.28
 -15  -2  12   -6.64   16.37
 -15   1   8   34.38   14.00
 -15   3   5  166.82   19.95
 -15   4 -12   -1.32    9.51
 -15   5  -8  515.06   21.48
 -15   5  -4    9.95   12.93
 -15   5  -3  234.90   18.17
 -15   5  -2  364.39   19.99
 -14 -11  18   -0.71   16.31
 -14  -9  17   28.28   16.01
 -14  -7  16  241.72   23.73
 -14  -3  13  135.44   21.22
 -14  -2  12   27.81   18.97
 -14  -1  11  952.47   33.43
 -14   2   7  146.59   19.32
 -14   3   5  105.62   17.44
 -14   4 -12   29.67    9.72
 -14   5  -8  682.91   21.29
 -14   5  -1  186.73   16.52
 -13  -9  17   27.00   15.69
 -13  -7  16   50.94   18.32
 -13  -3  13  392.63   24.19
 -13  -2  12   11.67   16.37
 -13  -1  11   19.65   17.42
 -13   3   5   14.41   13.45
 -13   5  -8    5.10    9.40
 -13   5  -2 1175.91   28.13
 -13   5  -1  182.20   15.63
 -12 -11  18    0.49   14.78
 -12  -9  17   29.49   14.81
 -12  -7  16   25.80   16.94
 -12  -3  13   12.85   15.39
 -12  -2  12   40.81   14.55
 -12  -1  11 1104.79   32.81
 -12   2   7   21.26   14.29
 -12   5  -8   44.22    9.11
 -12   5  -2    2.14   11.04
 -12   5  -1  147.27   14.25
 -11  -9  17  277.77   21.27
 -11  -7  16  213.10   19.41
 -11  -3  13  103.10   16.66
 -11  -2  12   19.20   15.07
 -11  -1  11   60.74   16.26
 -11   5  -8   13.94    8.95
 -11   5  -2 2197.41   33.32
 -10  -9  17  116.28   17.32
 -10  -6  15  690.74   26.32
 -10   1   8  478.25   20.69
 -10   4   2  635.44   20.35
 -10   5  -7   11.71    6.86
 -10   5  -6  932.60   19.19
 -10   5  -4 1878.10   27.84
 -10   5  -3  761.43   19.46
  -9 -12  18   -9.50   10.09
  -9  -6  15   -5.02   13.20
  -9   2   6   14.02    8.41
  -9   3 -14   45.00    4.24
  -9   3   4  663.43   20.84
  -9   5  -5  709.54   17.27
  -8  -8  16  330.39   17.72
  -8  -5  14  278.62   16.27
  -8  -4  13 2264.36   37.18
  -8  -1  10  132.85   13.42
  -8   0   9   -6.44   10.23
  -7  -7  15   22.16   11.48
  -7   1   7 1088.02   23.22
  -7   2   5  599.47   18.19
  -7   3   3   60.33   11.36
  -6  -6  14  242.51   14.92
  -6   4  -7  709.93   10.67
  -5 -10  16 1145.12   23.29
  -4  -9  15  228.87   11.94
  -4  -6  13   73.85    9.43
  -4   2   2  779.34   14.49
  -4   3  -2  331.45    8.34
  -2   0   4 4923.36   25.86
  -2   1 -11  437.19    8.19
  -1  -3 -17   28.38    8.24
  -1  -1 -14   44.23    6.48
   1  -1 -10  176.79    8.43
   2  -2 -10  755.15   15.71
   3  -4 -12  676.99   17.71
   3  -3 -10  965.27   18.94
   3  -3   0  114.10    7.37
   4  -4  -9 4719.93   41.24
   5 -12   8  437.54   11.33
   5  -7   3   29.78    6.26
   5  -6   1   70.50    7.97
   5  -5  -8 3234.42   35.36
   5  -5  -7  710.22   17.95
   5  -5  -2    2.15    7.73
   6 -17   9  322.33   12.42
   6 -13   7 1764.31   23.52
   6  -7  -1 1329.98   22.00
   7 -16   7   14.18    7.21
   7 -12   4    2.56    8.44
   7 -11   3   -7.14    6.27
   7  -9   0  166.75   10.64
 -22   3  -8    3.38   14.52
 -22   3  -7   -3.01   16.63
 -22   3  -6  -23.73   14.49
 -22   3  -3   11.97   16.63
 -22   3  -1  -19.52   17.65
 -21   2   4   35.29   19.71
 -21   3   0   31.73   14.52
 -21   3   1    4.79   18.37
 -20   0   8  162.33   21.57
 -20   1   7   84.60   19.36
 -20   2   5   -9.77   18.57
 -20   4  -8   -4.15   14.63
 -20   4  -7   13.01   15.53
 -20   4  -5   73.98   17.12
 -20   4  -4  157.06   20.12
 -20   4  -1   32.30   17.93
 -19  -2  11   17.71   18.39
 -19  -1  10  545.69   33.09
 -19   0   9    5.14   18.89
 -19   1   7  379.18   24.15
 -19   4   0  144.92   21.45
 -18  -5  14  116.99   18.89
 -18   1   8  831.57   35.62
 -18   2   6    4.61   17.10
 -18   3   4   21.33   19.18
 -18   4   1   30.89   18.79
 -17  -3  13   16.38   18.04
 -17  -2  12   43.66   19.56
 -17  -1  11   11.07   16.62
 -17   1   8   32.12   15.44
 -17   3   5  122.33   20.35
 -17   4 -11   -5.31   10.52
 -17   4   2  226.57   23.07
 -17   5  -7   31.62   15.87
 -17   5  -6   60.52   16.14
 -17   5  -3   33.71   16.29
 -16  -7  16  285.95   24.72
 -16  -4  14   96.03   22.12
 -16  -2  12    2.70   16.36
 -16  -1  11  269.13   25.11
 -16   0  10  -10.61   18.41
 -16   3   5  289.76   23.03
 -16   4 -12    8.49   10.25
 -16   4   3  621.03   27.93
 -16   5  -8  384.24   19.61
 -16   5  -2   92.14   16.57
 -16   5  -1  248.86   19.89
 -15 -10  18   45.50   16.90
 -15  -8  17   29.52   16.90
 -15  -5  15   14.84   19.29
 -15  -1  11   -7.60   12.89
 -15   0  10  419.91   27.07
 -15   1   9   21.02   17.11
 -15   2   7  149.82   17.11
 -15   4   3   17.88   16.31
 -15   5  -9  417.12   19.40
 -15   5  -1   22.93   14.84
 -15   5   0  795.94   28.25
 -14  -8  17   48.68   19.20
 -14  -5  15   34.56   18.75
 -14  -4  14   18.67   13.36
 -14   0  10  345.04   21.53
 -14   1   9   78.88   18.40
 -14   5  -9   52.33   11.30
 -14   5   0 1176.26   30.64
 -13 -10  18   -0.92   15.46
 -13  -8  17  129.63   19.86
 -13  -5  15   63.58   18.86
 -13   0  10  821.60   28.43
 -13   1   9  415.49   23.98
 -13   4   3  198.43   14.47
 -13   5  -9  195.02   12.78
 -13   5   0   55.30   13.78
 -12 -10  18  133.42   18.34
 -12  -8  17   17.72   15.07
 -12  -5  15   41.79   18.10
 -12  -4  14   58.05   16.34
 -12   0  10  949.93   29.04
 -12   4   3  114.20   11.91
 -12   5   0 1245.07   28.49
 -11 -10  18   42.74   15.38
 -11  -5  15   11.53   18.18
 -11  -4  14   45.06   15.33
 -11   0  10 1777.59   37.06
 -11   2   7  823.39   24.13
 -11   4   3 1003.01   26.10
 -11   5  -9  216.84   11.63
 -11   5  -1 1106.55   25.28
 -10  -7  16   -5.20   13.37
 -10  -4  14  205.17   18.05
 -10  -3  13   45.49   14.68
 -10  -1  11  643.24   23.69
 -10   2   7  231.09   16.57
 -10   3   5  140.97   15.05
 -10   5  -2  241.72   12.11
 -10   5  -1    9.67   10.21
  -9 -11  18  104.09   14.58
  -9  -9  17  287.45   19.10
  -9   5  -4 1214.67   21.37
  -9   5  -3  104.21   10.12
  -8  -6  15   55.45   14.44
  -8   2   6  825.24   21.94
  -8   3   4 1332.20   25.77
  -8   4   1 4615.25   41.35
  -7 -10  17   14.49   11.44
  -7  -4  13    9.61    9.86
  -7  -2  11  212.50   14.16
  -7  -1  10   49.27   10.81
  -6  -9  16  487.06   17.71
  -6   0 -17    5.97    4.09
  -5  -8  15  377.79   14.74
  -5  -4  12  172.28   10.84
  -5  -3  11  126.81   10.28
  -4 -13  17   63.43    7.58
  -4  -1 -17  518.26   12.03
  -2 -11  15   83.80    6.41
  -2  -1 -15   45.27    6.71
  -2  -1   6  600.14   10.82
   0  -2 -14   51.23    7.02
   0  -1 -12  110.69    8.36
   0   0  -9   28.23    5.80
   1  -3 -14  212.14   10.82
   2  -4 -14    4.01    7.58
   2  -3 -12 1802.29   25.28
   3  -3  -9  999.30   18.79
   4 -15  11  957.71   14.23
   4 -13  10  282.52    8.56
   4 -10   8   84.66    5.47
   4  -7   5  361.42    8.91
   4  -4  -8  954.68   19.59
   4  -4  -1 1118.20   16.73
   5  -8   4 1411.20   18.74
   5  -5  -6   20.97    9.14
   5  -5  -5  326.00   13.26
   5  -5  -4  135.85   10.53
   6 -15   8  267.52   11.35
   6 -12   6   26.56    7.46
   6 -10   4  878.28   17.28
   6  -9   3  792.95   16.12
   6  -8   1   -7.39    7.00
   6  -7  -2   15.31    8.76
   7 -15   6   62.39   10.01
   7 -10   1  184.18   10.77
   7  -9  -2   19.36    9.27
 -22   3   0   25.76   17.69
 -22   3   1   82.79   21.97
 -21   3   2   -6.42   18.35
 -21   4  -7    7.59   14.02
 -21   4  -6    6.98   16.33
 -21   4  -5   -4.92   16.68
 -21   4  -4   14.89   17.81
 -21   4  -3   23.56   18.72
 -21   4  -2  139.65   22.37
 -20   0   9   -1.34   18.21
 -20   2   6   68.76   20.06
 -20   3   3    7.92   13.20
 -20   4  -9   -0.23   14.31
 -19   1   8   92.38   21.82
 -19   2   6    4.91   13.36
 -19   3   4   -8.65   16.39
 -19   4 -10    6.03   12.52
 -19   4   1   12.43   16.69
 -19   4   2   54.60   18.03
 -18  -4  14   13.60   19.90
 -18  -3  13    4.69   17.99
 -18  -2  12   -4.44   16.51
 -18  -1  11   29.27   20.12
 -18   2   7  995.06   37.66
 -18   3   5  327.01   25.96
 -18   4   2   37.48   14.07
 -18   4   3   99.56   19.56
 -18   5  -7  107.72   17.60
 -18   5  -6  757.62   28.86
 -18   5  -5    9.98   16.11
 -18   5  -4    5.77   16.37
 -18   5  -3  164.28   20.77
 -18   5  -2   -8.81   16.03
 -18   5  -1   16.31   15.57
 -17  -5  15   32.70   19.20
 -17  -4  14   95.77   16.85
 -17   1   9   35.91   19.83
 -17   4 -12   95.80   13.63
 -17   4   3    6.66   18.65
 -17   5  -8  901.74   28.39
 -17   5  -1  212.34   19.82
 -17   5   0  463.14   24.86
 -16  -8  17   40.24   19.95
 -16  -6  16   76.33   19.45
 -16  -5  15  181.92   22.56
 -16   1   9  335.46   24.46
 -16   3   6  -21.68   16.18
 -16   4   4    6.20   16.30
 -16   5  -9   94.33   13.87
 -16   5   0   59.18   16.76
 -15  -6  16   27.92   19.36
 -15   2   8  134.66   19.78
 -15   4   4  145.89   19.12
 -15   5   1  440.69   23.80
 -14  -6  16  124.21   21.35
 -14  -2  13 1084.19   35.93
 -14  -1  12  576.48   28.64
 -14   2   8   12.54   18.64
 -14   3   6  304.66   19.84
 -14   4 -13  221.53   12.79
 -14   4   4   39.69   16.12
 -14   5 -10  140.11   13.84
 -13  -6  16   66.53   19.03
 -13  -2  13   70.90   17.78
 -13  -1  12  241.03   21.80
 -13   3   6   76.28   14.15
 -13   4 -13  931.05   19.75
 -13   4   4   32.84   13.98
 -13   5 -10 1138.81   23.94
 -13   5   1   58.44   13.69
 -12  -6  16   83.65   18.59
 -12   3   6  173.67   17.09
 -12   4   4  285.80   18.35
 -12   5 -10   37.20    9.21
 -11  -8  17   30.95   15.54
 -11  -6  16  402.99   23.07
 -11   1   9 1001.77   27.13
 -11   3   6  509.56   21.73
 -11   4   4  308.36   17.90
 -11   5   0   -3.07    7.54
 -10 -10  18    3.74   13.13
 -10  -8  17   71.80   15.76
 -10  -5  15  225.50   19.20
 -10   1   9  688.06   23.76
 -10   4   3   37.89    9.20
 -10   5   0   14.78   10.34
  -9  -7  16  546.17   22.95
  -9  -4  14  -19.84   10.85
  -9  -2  12  288.28   17.52
  -9  -1  11   58.99   12.81
  -9   0  10 1179.51   28.22
  -9   2   7  762.87   22.81
  -9   3   5 4067.51   45.46
  -9   5  -2  474.47   15.72
  -8   1   8  150.94   13.54
  -8   4 -11  100.52    5.45
  -8   4   2   59.95   11.50
  -7 -12  18   -3.72    8.53
  -7  -8  16   35.49   11.31
  -7   0   9    3.58    9.70
  -7   2   6  126.11   12.58
  -6  -7  15  200.95   13.02
  -6   2   5  140.91   12.15
  -5  -5  13  987.31   20.73
  -5  -1   9    6.96    8.29
  -4  -7  14   42.82    7.45
  -4   3  -1  957.35   13.52
  -3   2   1  135.95    7.81
  -2 -13  16   18.66    4.40
  -2  -4  10  345.01    9.71
  -2   0 -13    4.99    5.11
  -2   1   2 5753.68   25.53
  -1  -6  11   93.16    5.38
  -1  -2 -15   20.69    6.97
  -1   1  -8 3332.26   18.72
   0 -10  13   52.32    3.21
   0  -6  10   23.50    2.99
   0  -5   9  902.13    8.78
   1  -4 -15  156.59   11.98
   2  -2  -9  122.66    8.88
   2  -2   0  249.57    7.20
   3  -5   4 2276.17   16.45
   3  -4 -11 1013.31   20.31
   3  -3  -8  265.47   11.61
   4  -9   7   13.06    4.71
   4  -8   6  234.80    7.40
   4  -4  -7 3391.74   33.67
   4  -4  -2 1361.32   18.92
   5 -14   9   46.01    6.77
   5 -11   7  124.16    7.40
   5 -10   6   49.23    6.03
   5  -9   5  221.82    8.89
   5  -6   0   32.38    7.90
   6 -11   5  131.07    8.73
   6  -7  -4  121.94   11.38
   6  -7  -3 1082.06   21.32
   7 -14   5  778.49   18.57
   7 -13   4   61.77    9.83
   7 -12   3 2237.54   29.78
   7 -11   2 1009.87   20.37
   7 -10   0  314.26   13.55
 -22   4  -6    5.44   15.04
 -22   4  -5   -6.76   16.85
 -22   4  -4    2.83   17.53
 -22   4  -3   -6.16   18.30
 -22   4  -2   52.25   18.73
 -21   3   3  269.16   21.87
 -21   3   4    1.09   17.24
 -21   4  -9  -20.22   15.23
 -21   4  -8    7.76   14.90
 -21   4  -1    4.40   13.47
 -21   4   0    3.97   18.23
 -20   3   4   20.76   13.91
 -20   4 -10   13.59   14.00
 -20   4   1   31.74   13.40
 -20   4   2  243.78   24.13
 -19  -1  11  270.35   23.14
 -19   0  10  517.01   32.56
 -19   1   9   13.32   19.16
 -19   2   7   72.18   19.75
 -19   3   5   46.05   18.22
 -19   4   3  132.11   21.92
 -19   5  -7  129.56   18.40
 -19   5  -6    3.94   16.06
 -19   5  -5   53.93   16.29
 -19   5  -4  463.67   25.32
 -19   5  -3   -2.45   15.83
 -19   5  -2   12.44   17.90
 -19   5  -1  220.93   22.86
 -18   1   9  789.29   34.44
 -18   3   6   20.94   19.35
 -18   5  -9  241.85   19.87
 -18   5  -8   19.35   15.03
 -18   5   0    7.89   17.54
 -17  -2  13   68.91   20.30
 -17   0  11  -23.76   15.87
 -17   2   8  -27.31   19.17
 -17   3   6   80.77   15.82
 -17   4   4    2.91   18.36
 -17   5  -9   32.59   12.96
 -17   5   1  132.51   20.62
 -16  -7  17   78.33   20.84
 -16  -4  15   -1.20   17.85
 -16  -3  14   -3.49   18.34
 -16  -2  13  460.10   28.43
 -16  -1  12  163.67   22.26
 -16   0  11  -27.71   17.93
 -16   2   8    7.16   14.14
 -16   5 -10  252.93   16.08
 -16   5   1   29.29   13.45
 -15  -9  18   22.80   18.36
 -15  -7  17   93.34   21.32
 -15  -4  15   40.30   19.93
 -15  -3  14  168.22   20.71
 -15  -2  13  183.83   18.91
 -15  -1  12   76.07   15.89
 -15   0  11    8.64   18.71
 -15   1  10   69.59   20.13
 -15   4   5   71.64   17.65
 -15   5   2  762.42   28.71
 -15   6  -4   -2.12   12.45
 -14 -11  19   14.79   16.48
 -14  -9  18  242.53   21.69
 -14  -7  17  728.55   32.97
 -14  -4  15   26.79   18.76
 -14  -3  14   26.80   16.42
 -14   0  11    5.89   16.85
 -14   1  10  232.84   22.13
 -14   3   7   75.48   17.78
 -14   4   5   88.09   17.22
 -14   5   2  219.36   19.30
 -14   6  -5   81.37   12.01
 -14   6  -4   11.27   10.96
 -14   6  -3   41.04   12.39
 -13 -11  19   26.81   15.20
 -13  -9  18  121.87   19.50
 -13  -7  17   15.39   17.81
 -13  -3  14   61.75   17.51
 -13   0  11   -9.01   16.39
 -13   1  10  788.72   30.00
 -13   4   5   -4.29   15.04
 -13   5   2   70.85   14.19
 -13   6  -5   56.43   10.99
 -13   6  -4  752.00   22.49
 -13   6  -3  549.29   20.55
 -12 -11  19  -23.85   13.98
 -12  -9  18  158.02   19.48
 -12  -7  17  692.92   29.94
 -12  -4  15  146.78   19.38
 -12  -3  14   61.28   16.79
 -12  -1  12  511.54   25.44
 -12   0  11   -8.67   15.69
 -12   1  10  518.86   25.21
 -11  -9  18    3.41   12.49
 -11  -3  14   92.10   16.71
 -11  -2  13   11.68   13.15
 -11  -1  12  277.80   19.41
 -11   2   8 1463.16   31.88
 -11   5 -10  140.27    9.82
 -11   5   1   21.68    8.54
 -10  -6  16   -6.09   13.06
 -10   3   6   13.07   12.84
 -10   5   1  210.59   14.36
  -9  -8  17   73.88   14.54
  -9  -5  15   20.89   13.09
  -9   1   9  292.35   17.20
  -9   4 -12   79.77    5.74
  -9   5   0  303.42   14.66
  -8  -7  16   -0.56   10.43
  -8  -4  14   17.86   10.72
  -8  -3  13  110.92   13.24
  -8  -2  12  844.90   24.00
  -8   0  10   46.58   11.69
  -8   2   7  667.67   20.60
  -8   3   5   13.44   11.34
  -8   5  -2   13.48    8.54
  -7  -6  15   67.80   11.95
  -7   1   8  123.45   12.25
  -7   3   4    7.40    7.69
  -7   4 -10  131.60    5.07
  -6 -10  17   -0.31    9.70
  -6  -8  16  327.76   16.23
  -6  -4  13 1707.86   28.80
  -6  -3  12  639.32   18.71
  -6  -2  11  254.97   13.54
  -6  -1  10  801.92   20.08
  -5  -9  16   12.68    9.35
  -5  -6  14   28.93    8.46
  -3   0   6 2706.00   24.42
  -3   1   4 3204.26   25.00
  -2  -3   9  391.56    9.66
  -2  -2 -16   49.85    7.54
  -1   0 -11    1.68    4.45
   0  -4 -16   -0.16    8.87
   0  -3 -15    5.27    7.20
   2  -4 -13   30.29    8.31
   2  -3 -11   -4.76    6.22
   2  -2  -8 1962.65   23.31
   3 -15  12  272.16    7.82
   3 -11  10  347.45    7.26
   3  -4   2  347.67    8.20
   3  -3  -7 1969.96   24.28
   3  -3  -1  724.25   12.78
   4  -6   3  550.68   11.62
   4  -5   1  382.10   10.44
   4  -4  -5  351.78   12.75
   4  -4  -4   65.69    8.41
   4  -4  -3  821.00   15.69
   5  -6  -8   86.80   11.05
   6 -14   7  615.41   15.22
   6  -9   2  432.23   13.09
   6  -8   0  817.44   17.73
   7 -10  -1   70.06   10.01
 -22   4  -8  -10.47   15.07
 -22   4  -7    7.71   15.81
 -22   4  -1   -7.78   16.44
 -22   4   0   14.57   19.43
 -21   3   5   45.81   19.76
 -21   4   1    3.03   12.34
 -21   4   2   21.08   18.41
 -20   2   7  160.86   19.04
 -20   3   5   12.62   13.55
 -20   4   3   89.97   21.06
 -20   5  -7    4.02   15.29
 -20   5  -6  356.54   24.35
 -20   5  -5   25.56   15.74
 -20   5  -3   43.86   17.02
 -20   5  -2  192.27   22.62
 -20   5  -1   -0.39   18.55
 -19   2   8   41.42   19.77
 -19   3   6   85.59   21.21
 -19   4   4   33.64   19.28
 -19   5  -9   15.92   14.37
 -19   5   0   57.05   17.27
 -19   5   1   50.24   18.98
 -18  -3  14   14.15   20.16
 -18  -2  13    2.89   16.66
 -18  -1  12   31.10   17.65
 -18   0  11   -5.89   18.81
 -18   1  10   65.82   19.45
 -18   2   8  -22.92   13.11
 -18   3   7   65.35   19.19
 -18   5   1   77.56   18.29
 -18   5   2  643.25   29.67
 -17  -5  16   22.06   17.56
 -17  -4  15   25.92   17.82
 -17   1  10  109.50   21.36
 -17   3   7  166.74   22.90
 -17   5   2    6.06   18.84
 -17   6  -5  149.34   17.54
 -17   6  -3  189.86   19.15
 -16  -5  16   -5.73   19.27
 -16   1  10  115.44   16.68
 -16   2   9   -0.27   18.91
 -16   3   7   95.11   15.92
 -16   4   5    6.00   12.60
 -16   5 -11    4.69   11.07
 -16   5   3  114.57   19.05
 -16   6  -6  200.58   17.19
 -16   6  -4   27.87   14.09
 -16   6  -3    1.69   13.55
 -16   6  -2    5.39   13.93
 -15 -10  19   -2.45   15.54
 -15  -8  18  225.59   23.85
 -15  -5  16  155.53   22.60
 -15   5 -11  110.85   12.73
 -15   5   3  175.00   19.56
 -15   6  -7   27.91   11.98
 -15   6  -6  108.18   14.64
 -15   6  -5    5.10   12.18
 -15   6  -3  470.12   22.05
 -15   6  -1  328.70   20.93
 -14 -10  19   22.03   17.06
 -14  -8  18   80.67   19.58
 -14  -5  16  107.53   20.75
 -14   2   9  276.34   22.32
 -14   6  -7    5.44   10.49
 -14   6  -6   38.90   11.47
 -14   6  -2  958.64   27.32
 -14   6  -1  794.12   25.73
 -13 -10  19   64.87   15.93
 -13  -5  16  352.20   25.35
 -13   2   9    7.37   16.38
 -13   5 -11   83.28    9.71
 -13   6  -7   -5.78    9.17
 -13   6  -6   21.17    9.45
 -13   6  -2   39.50   12.59
 -13   6  -1   62.52   13.45
 -12  -5  16  554.36   27.83
 -12   2   9 1088.62   32.07
 -12   5 -11  208.66   11.87
 -12   5   3  129.32   15.30
 -12   6  -6  184.51   12.44
 -12   6  -5  127.60   11.85
 -12   6  -4    6.52    9.72
 -12   6  -3    4.08   10.35
 -12   6  -2 1263.30   27.71
 -11  -7  17   16.49   14.27
 -11  -4  15  433.26   23.90
 -11   1  10  563.49   24.71
 -11   3   7  457.71   21.61
 -11   4   5  332.47   19.11
 -11   5   2  441.97   17.30
 -11   6  -5  121.05   10.96
 -11   6  -4 1861.85   29.75
 -11   6  -3   -2.26    9.41
 -10 -11  19    5.83   12.89
 -10  -9  18   -6.66   12.83
 -10  -7  17  200.13   17.86
 -10  -4  15  124.47   17.33
 -10  -3  14  196.50   17.89
 -10  -2  13    8.55   13.83
 -10  -1  12    9.39   12.49
 -10   0  11    5.41   14.23
 -10   5   2  223.02   14.99
  -9  -6  16  313.12   19.52
  -9   2   8  409.08   18.73
  -9   3   6 1224.13   27.29
  -8 -10  18  360.13   19.19
  -8  -8  17  -14.18   11.97
  -8  -5  15  221.30   16.33
  -8   1   9  621.72   20.63
  -8   4   3   70.45   12.13
  -8   5  -1  644.75   17.23
  -7 -11  18  464.97   18.17
  -7  -9  17   18.67   10.17
  -7  -7  16  147.23   14.37
  -7  -3  13  970.96   24.15
  -7  -2  12  191.92   13.80
  -7  -1  11   32.50   10.54
  -7   4   2  470.52   16.26
  -6 -12  18  146.99   11.28
  -6  -5  14  119.95   11.69
  -5  -7  15    7.52    9.11
  -5   0 -16  981.29   13.57
  -5   4  -4  543.17   10.10
  -5   4  -3 1477.60   17.14
  -4 -12  17    5.33    6.17
  -4  -8  15   59.27    8.72
  -4  -4  12    7.19    6.69
  -3  -3 -18   27.47    7.76
  -3   0 -14  786.20   12.91
  -2  -4 -18    2.70    7.91
  -2  -2   8 1794.48   18.86
  -1 -10  14   30.41    4.46
  -1  -7  12  827.92   11.34
  -1  -4 -17    8.21    8.40
  -1  -1 -13   68.40    6.64
  -1  -1   5  682.51    8.91
   0  -7  11   62.17    3.27
   0  -2 -13  298.17   11.54
   0  -1 -11 1633.19   19.94
   0   0  -8 5766.19   29.89
   1  -2 -11 1555.37   21.33
   1  -1  -8    7.16    5.62
   3  -5 -12   -6.35    7.83
   3  -4 -10   73.99    8.80
   4 -16  11   -6.31    4.85
   4  -5  -9   15.29    8.20
   5 -15   9 1105.56   18.36
   5 -13   8  580.99   13.46
   5  -6  -7   37.36    8.00
   6 -17   8  297.08   12.61
   6 -12   5 1742.64   24.29
   6 -11   4 1648.34   23.65
   6 -10   3  264.82   10.86
   6  -8  -2  579.08   16.65
   6  -8  -1   90.01    9.73
   7 -13   3   -2.39    9.28
   7 -12   2  114.35   10.25
 -21   4   3   92.10   21.33
 -21   5  -7   -9.88   13.38
 -21   5  -6   19.31   17.31
 -21   5  -5   12.50   17.49
 -21   5  -3   33.49   17.55
 -21   5  -2  239.82   24.50
 -21   5  -1   34.36   19.72
 -21   5   0   39.46   17.33
 -20   2   8   38.72   17.28
 -20   3   6   39.19   15.29
 -20   4   4    1.61   18.93
 -20   5  -9   22.64   16.66
 -20   5  -8   13.33   14.67
 -20   5   0   -6.46   12.95
 -20   5   1   71.06   19.48
 -19   0  11    4.11   14.77
 -19   1  10  512.04   32.62
 -19   3   7  100.93   22.00
 -19   4   5   -5.37   18.58
 -19   5 -10   -6.99   14.39
 -19   5   2  113.35   20.67
 -18   2   9  177.88   24.38
 -18   5   3   71.65   20.43
 -18   6  -5    9.12   15.68
 -18   6  -4  218.50   21.09
 -18   6  -3   84.36   18.48
 -18   6  -2  141.11   20.61
 -18   6  -1  282.47   22.48
 -17  -2  14   21.44   19.38
 -17  -1  13  163.30   22.81
 -17   0  12  170.64   22.94
 -17   3   8    4.18   17.96
 -17   4   6   30.86   19.54
 -17   5 -11  152.53   15.49
 -17   5   3  108.44   19.40
 -17   6  -7   35.23   13.47
 -17   6  -6  520.44   23.72
 -17   6  -2    9.49   15.20
 -17   6  -1  154.93   19.08
 -17   6   0   -4.62   15.53
 -16  -6  17   16.74   18.76
 -16  -3  15  189.72   24.48
 -16  -2  14  -15.55   17.51
 -16  -1  13   89.89   20.49
 -16   0  12  118.85   21.16
 -16   3   8  133.47   21.71
 -16   4   6   52.67   18.98
 -16   5   4   22.12   16.75
 -16   6  -8  387.75   20.50
 -16   6  -7   43.76   13.03
 -16   6  -1  435.44   21.47
 -15  -6  17  393.61   27.00
 -15  -3  15   31.73   20.12
 -15  -2  14   43.15   18.06
 -15  -1  13  380.49   25.84
 -15   0  12  772.92   32.38
 -15   1  11   -7.94   18.74
 -15   3   8  -11.53   16.20
 -15   4   6  108.69   15.70
 -15   5   4   84.64   17.83
 -15   6  -8  697.36   22.61
 -15   6   1   80.28   17.50
 -14  -6  17   30.62   16.98
 -14  -3  15  216.83   23.62
 -14  -2  14   23.70   16.88
 -14  -1  13  134.86   20.38
 -14   1  11  867.84   32.59
 -14   4   6   13.24   12.59
 -14   5   4    3.31   14.87
 -14   6  -8  198.55   14.76
 -14   6   0  106.84   15.36
 -14   6   1  245.52   18.49
 -13  -6  17  748.06   32.16
 -13  -3  15  -16.16   17.48
 -13  -2  14   36.26   18.88
 -13  -1  13  709.22   29.80
 -13   0  12 1584.53   40.20
 -13   1  11   15.81   17.26
 -13   3   8   74.15   17.35
 -13   5   4   -2.63   13.12
 -13   6  -8  249.02   14.12
 -13   6   0  989.75   27.39
 -12 -10  19   -1.64   14.51
 -12  -8  18  -13.21   13.22
 -12  -6  17   35.19   17.39
 -12  -2  14   26.19   16.11
 -12  -1  13   28.05   17.49
 -12   0  12  577.79   26.67
 -12   4   6  114.11   15.89
 -12   6  -8   29.01    9.88
 -12   6  -7  182.24   12.35
 -12   6  -1   25.01   11.67
 -12   6   0    1.24   11.53
 -11 -10  19  131.87   17.29
 -11  -8  18  513.04   25.52
 -11  -5  16   62.87   16.47
 -11   2   9  174.81   17.47
 -11   5   3  410.35   19.27
 -11   6  -7    0.84    9.29
 -11   6  -6  167.18   11.21
 -11   6  -2   12.04   10.32
 -11   6  -1   79.71   12.26
 -10  -5  16  531.61   24.16
 -10   3   7 2084.60   36.66
 -10   4 -13  305.20    8.99
 -10   4   5 3281.29   43.68
 -10   6  -5   40.31   10.11
 -10   6  -4  428.50   15.16
 -10   6  -3  129.17   11.30
  -9  -9  18  204.76   17.13
  -9  -7  17   29.96   14.30
  -9  -4  15  906.51   29.19
  -9  -3  14  100.63   15.49
  -9  -2  13   68.16   13.23
  -9   0  11   -3.11   11.69
  -8  -6  16   62.59   12.19
  -8   3   6  508.91   18.69
  -8   5  -8  256.34    9.07
  -8   5   0  676.01   18.27
  -7  -4  14   79.21   11.33
  -7   1 -16   40.50    3.52
  -7   3   5  439.23   16.83
  -6  -6  15    2.54    9.08
  -6   1   8  161.57   12.17
  -5  -4  13  100.82   10.97
  -5  -3  12  147.88   10.60
  -5  -2  11  125.10   10.37
  -5   1   7   92.28   10.71
  -5   4  -6   40.93    4.36
  -5   4  -2 1493.60   17.74
  -4  -5  13  160.82    9.53
  -4   0 -15   -6.06    4.66
  -3   1 -12    5.80    3.29
  -1   0   3   -2.57    3.88
   1  -4 -14  148.03   10.37
   2  -4 -12   76.87    8.41
   2  -3 -10 1094.83   19.20
   2  -2  -7   82.50    7.88
   3 -13  11    9.77    4.24
   3  -4  -9  767.64   17.48
   3  -3  -5 3156.58   28.15
   3  -3  -4   27.78    7.50
   3  -3  -3 1551.86   18.94
   4 -14  10   87.07    6.63
   4 -12   9  497.25   10.30
   4  -5  -8   18.57    8.70
   4  -5   0  970.23   15.76
   5  -8   3  177.18    8.93
   5  -7   1 2250.27   25.04
   5  -6  -5   69.74    7.70
   5  -6  -4   61.89    9.68
   5  -6  -3   88.67    7.88
   6  -9   1  220.86    9.75
   6  -8  -4  900.14   20.48
   6  -8  -3 1548.63   25.50
 -22   5  -7    9.20   16.66
 -22   5  -6   -6.62   16.35
 -22   5  -5  -10.03   17.17
 -22   5  -3   23.12   17.04
 -22   5  -2   28.56   19.83
 -22   5  -1    2.80   18.74
 -22   5   0  148.25   22.06
 -21   4   4   43.18   18.53
 -21   5  -8  -28.60   13.13
 -21   5   1    5.68   19.00
 -20   3   7   32.11   17.76
 -20   5   3   42.20   17.90
 -20   6  -4  175.13   20.57
 -19   1  11  284.79   26.48
 -19   3   8   56.39   20.19
 -19   4   6  273.05   25.54
 -19   5   3    5.33   17.05
 -19   6  -6  321.69   22.99
 -19   6  -5  511.65   26.25
 -19   6  -4   -0.46   15.15
 -19   6  -3   27.61   16.34
 -19   6  -2   84.39   19.75
 -19   6  -1    7.30   18.48
 -18  -2  14   -3.43   13.99
 -18  -1  13   -2.88   12.47
 -18   0  12   83.96   16.61
 -18   1  11   47.39   20.74
 -18   2  10  127.34   21.05
 -18   4   6    9.03   13.08
 -18   5   4   -7.45   19.25
 -18   6  -8   84.19   16.57
 -18   6  -7  316.76   21.59
 -18   6   0   20.93   17.76
 -18   6   1  375.03   24.80
 -17  -4  16   25.58   19.94
 -17  -3  15   33.58   14.61
 -17   1  11   13.29   13.37
 -17   4   7   75.99   19.24
 -17   5   4  634.77   27.32
 -17   6  -8  331.57   20.06
 -17   6   1  426.47   25.91
 -16  -5  17   54.43   18.52
 -16  -4  16   18.07   17.89
 -16   2  10   12.83   17.34
 -16   4   7   21.10   18.64
 -16   5 -12  -14.27   10.22
 -16   5   5   68.59   18.41
 -16   6  -9   85.08   14.96
 -16   6   1  518.10   25.80
 -16   6   2  448.58   25.11
 -15  -9  19   20.90   16.59
 -15  -7  18   91.80   20.57
 -15  -5  17   18.19   17.08
 -15  -4  16   -6.72   16.51
 -15   2  10   21.68   13.82
 -15   3   9  -16.86   16.69
 -15   4   7   -5.50   16.58
 -15   5 -12   25.43    9.89
 -15   5   5   31.65   16.53
 -15   6  -9    2.86   10.60
 -15   6   2  120.01   18.64
 -14  -9  19   74.70   17.15
 -14  -7  18   56.85   19.10
 -14   2  10  167.28   17.41
 -14   4   7  215.89   21.09
 -14   5   5  143.64   18.50
 -14   6  -9   76.91   10.93
 -14   6   2  959.76   30.05
 -13  -9  19   11.65   15.19
 -13  -7  18   -2.96   16.60
 -13  -4  16  121.79   20.30
 -13   2  10   15.90   16.52
 -13   4   7  361.06   23.06
 -13   5 -12    4.50    8.36
 -13   6  -9  155.30   12.84
 -13   6   1   14.32   11.30
 -12  -9  19  343.73   23.45
 -12  -7  18  309.08   21.85
 -12  -4  16   86.88   18.72
 -12  -3  15   15.65   16.13
 -12   1  11 1042.30   30.62
 -12   2  10  309.73   21.93
 -11  -6  17  547.55   26.48
 -11  -3  15   51.47   16.56
 -11  -2  14   45.69   15.30
 -11  -1  13  122.56   14.84
 -11   0  12  611.29   25.74
 -11   1  11   67.02   15.09
 -11   3   8  696.29   26.32
 -11   4   6   16.56    9.63
 -11   5   4   27.69   13.25
 -11   6  -8  151.79   11.27
 -11   6   0  385.56   17.67
 -10 -10  19    3.62   13.10
 -10  -8  18   63.35   15.14
 -10  -6  17   78.20   16.92
 -10  -1  13   30.50   14.34
 -10   5   3  949.06   24.81
 -10   6  -6 1085.81   20.65
 -10   6  -2  794.31   20.51
 -10   6  -1   86.19   11.61
  -9  -5  16   46.66   15.57
  -9   1  10   14.00    8.71
  -9   3   7   33.77   12.43
  -9   4   5  379.40   17.94
  -9   5   2 1419.47   26.06
  -8  -9  18   20.70   12.18
  -8  -3  14   -0.10   11.76
  -8  -2  13  226.15   15.68
  -8  -1  12   16.25   11.04
  -8   0  11  -13.80   10.43
  -8   2   8  498.78   17.42
  -8   4   4  362.50   14.56
  -8   5   1  160.56   12.65
  -7 -10  18  140.60   13.38
  -7  -8  17  464.57   18.71
  -7  -5  15  123.15   13.23
  -7   1   9    7.40    9.98
  -7   4   3 4076.73   39.70
  -6 -11  18   74.65   10.77
  -6  -9  17  286.14   14.29
  -6  -7  16    1.23    9.95
  -6  -2  12  414.67   16.06
  -5  -8  16   31.08   10.11
  -5  -5  14   10.99    9.49
  -5  -1 -17   41.84    5.66
  -5  -1  10   65.68    9.43
  -4  -6  14   12.33    7.99
  -4   3   1  987.54   15.55
  -3   2   2  106.85    6.39
  -2 -12  16   -2.86    4.03
  -2 -10  15    5.21    4.80
  -2  -1 -14   57.06    6.16
  -2   0   5    5.51    5.40
  -2   1 -10 2357.17   16.76
  -1  -2 -14  338.87   11.59
  -1   1  -7 3264.70   17.09
   0  -3 -14  109.98    9.38
   1  -3 -12   -2.75    7.41
   1  -1  -7  537.19   11.10
   2  -2  -1 3202.86   19.97
   3  -5 -11  197.24   11.67
   4  -7   4 1448.67   16.71
   4  -5  -7 1291.81   22.46
   5 -12   7  525.47   12.59
   5 -10   5  653.36   14.08
   5  -9   4   14.65    5.85
   5  -7  -7    2.53    9.47
   5  -7   0   17.53    7.94
   6 -14   6  157.99   10.05
   6 -10   2  506.53   14.33
   6  -9   0    1.24    7.39
 -21   4   5  164.76   20.11
 -21   5   2   83.81   16.20
 -21   5   3   25.98   19.36
 -21   6  -4   23.31   16.76
 -21   6  -3   45.79   18.13
 -21   6  -2   49.43   18.52
 -20   3   8   20.40   17.79
 -20   4   6   -0.90   18.07
 -20   6  -5    2.67   15.45
 -20   6  -1   61.03   19.81
 -20   6   0   15.28   19.69
 -19   2  10   40.98   21.43
 -19   4   7    6.74   19.35
 -19   5   4  453.27   25.29
 -19   6  -8   17.89   14.63
 -19   6  -7   14.40   14.00
 -19   6   1  329.27   25.64
 -18   0  13  -36.83   14.95
 -18   3   9  166.62   23.49
 -18   4   7   31.94   17.74
 -18   5   5   54.72   19.79
 -18   6   2    1.83   18.55
 -17  -2  15  160.86   23.67
 -17  -1  14  222.65   24.34
 -17   0  13   -2.50   18.80
 -17   1  12   40.10   19.68
 -17   3   9  386.58   26.08
 -17   6  -9  118.54   14.87
 -17   6   2  216.00   18.72
 -17   6   3  854.88   32.75
 -16  -6  18   40.49   18.51
 -16  -3  16   28.41   18.57
 -16  -2  15  317.06   26.65
 -16  -1  14   37.44   19.29
 -16   0  13   15.70   18.64
 -16   1  12  151.92   22.12
 -16   3   9    3.47   13.75
 -16   6   3  116.74   19.36
 -16   7  -4  429.71   22.42
 -15  -8  19   32.16   17.69
 -15  -6  18   81.83   18.42
 -15  -3  16   46.12   18.59
 -15  -2  15  498.12   30.09
 -15   0  13   27.42   17.78
 -15   1  12   70.48   21.02
 -15   2  11  410.32   26.29
 -15   4   8   -6.67   16.56
 -15   5   6    2.82   16.16
 -15   6 -10  173.43   14.77
 -15   6   3  439.54   24.62
 -15   7  -4   -9.16   12.86
 -15   7  -3  128.43   16.15
 -15   7  -2   75.97   15.58
 -14  -8  19   62.56   18.11
 -14  -6  18  -11.33   18.07
 -14  -2  15  201.61   23.67
 -14   0  13    1.18   18.85
 -14   1  12  611.18   30.43
 -14   3   9  173.45   17.74
 -14   6 -10  843.81   22.50
 -14   6   3   34.06   15.82
 -14   7  -4   10.99   12.67
 -14   7  -3  815.72   25.26
 -13  -8  19   57.87   17.94
 -13  -5  17   21.92   15.99
 -13  -1  14  614.75   29.56
 -13   0  13   -1.76   18.25
 -13   1  12  253.84   22.48
 -13   3   9  262.52   21.69
 -13   5   5   65.87   13.72
 -13   6   2   59.56   12.97
 -13   6   3   14.70   13.50
 -12  -5  17   23.39   16.67
 -12   4   7  731.08   24.36
 -12   5   5   77.50   15.10
 -12   6  -9   25.55    8.17
 -12   6   2   59.71   13.50
 -11  -9  19   36.14   14.81
 -11  -7  18  -17.10   14.51
 -11  -4  16  224.49   20.09
 -11   2  10   96.72   15.77
 -11   4   7 1609.96   34.70
 -11   6   1  268.91   16.30
 -10  -3  15  763.23   27.52
 -10  -2  14  138.87   14.28
 -10   0  12  177.34   13.96
 -10   1  11  632.88   23.95
 -10   3   8  333.74   19.01
 -10   5   4 2524.63   38.48
 -10   6  -7  259.03   11.15
 -10   6   0   62.80   11.44
  -9 -10  19   49.84   14.29
  -9  -8  18  193.94   16.98
  -9   5 -10   20.82    5.47
  -9   5   3   23.23   11.56
  -9   6  -5  331.70   12.49
  -9   6  -4 1550.16   24.17
  -9   6  -3  429.99   14.87
  -9   6  -2    4.41    8.63
  -8  -7  17   88.78   13.64
  -8  -4  15   68.05   13.57
  -8   1  10  157.51   14.12
  -8   3   7  796.85   22.39
  -8   5  -9  356.01    9.72
  -8   5   2 1806.16   28.76
  -7  -6  16    7.56    9.88
  -7   2   8  163.96   13.22
  -7   3   6 1719.62   28.61
  -7   5  -7   84.44    6.40
  -7   5   0 1188.73   21.54
  -6  -4  14  145.22   12.36
  -6   0  10   -8.74    8.89
  -6   2   7  391.66   15.61
  -5   0   9  -14.69    7.91
  -5   4  -7    4.86    3.35
  -4 -11  17  188.31    9.94
  -4  -1 -16  656.46   13.32
  -3  -1 -15  783.27   14.42
  -2  -8  14   50.05    6.16
  -2  -1   7   28.10    5.66
  -2   0 -12  444.97    9.63
  -2   1   3 2143.42   17.52
  -2   2  -1  752.28    8.16
  -1  -8  13  113.23    5.30
  -1  -3 -15   72.26    9.03
  -1   0 -10 4185.59   26.53
   0  -4 -15 1503.65   24.85
   0  -2 -12  778.73   15.88
   0  -1 -10 3186.98   26.45
   0   0  -7   -5.98    3.72
   2 -15  13  139.44    5.29
   2  -3  -9  395.00   12.58
   2  -2  -5 3612.95   27.05
   2  -2  -2  617.17   11.18
   3 -10   9  346.25    7.35
   3  -5 -10  104.32    9.58
   3  -4   1 2212.60   18.99
   4 -11   8  675.14   11.95
   4  -6  -9   80.77   10.07
   4  -6   2    9.15    5.71
   4  -5  -6 2242.15   27.27
   4  -5  -5 1092.66   19.90
   4  -5  -2 1383.90   19.79
   4  -5  -1  142.85    7.66
   5 -14   8  186.56    9.52
   5  -8   2   -6.64    6.51
   5  -7  -6  125.19   10.80
   5  -7  -1  547.17   14.99
   6 -13   5   -0.63    6.77
   6 -12   4  189.91   10.08
   6 -10   1  265.25   11.81
   6  -9  -3  746.71   19.10
   6  -9  -1   40.08    6.57
 -22   6  -4   -2.78   15.82
 -22   6  -3  354.41   28.47
 -22   6  -2   37.56   18.90
 -21   5   4   22.35   20.31
 -21   6  -6  -12.27   15.56
 -21   6  -1  169.62   22.08
 -21   6   0    5.37   18.33
 -21   6   1  168.59   21.73
 -20   5   5   50.89   20.71
 -20   6   1   28.23   16.74
 -19   2  11   40.50   19.99
 -19   3   9  105.85   17.36
 -19   4   8   -1.07   16.64
 -19   5   5   24.36   14.43
 -19   6   3  658.21   32.29
 -18   1  12   14.06   14.04
 -18   2  11  238.63   25.23
 -18   5   6  171.77   23.06
 -18   6 -10    0.20   13.27
 -18   6   3  109.41   22.14
 -18   7  -5  331.69   21.88
 -18   7  -4  289.24   22.41
 -18   7  -3   -3.12   16.75
 -18   7  -2   67.56   19.14
 -17  -3  16  213.53   23.82
 -17   2  11   -1.55   16.47
 -17   3  10   -5.47   18.32
 -17   4   8    1.62   17.42
 -17   5   6    2.21   17.13
 -17   6 -10   35.85   11.94
 -17   6   4  226.81   23.97
 -17   7  -6  170.74   17.14
 -17   7  -5   87.04   17.37
 -17   7  -4   31.19   15.46
 -17   7  -3   24.19   15.95
 -17   7  -2  357.56   23.08
 -17   7  -1  336.40   23.56
 -17   7   0  191.53   20.26
 -16  -4  17  228.49   24.51
 -16   2  11    1.49   12.76
 -16   3  10   14.61   18.98
 -16   5   6    0.41   13.02
 -16   6   4  135.23   20.03
 -16   7  -5   31.55   13.90
 -16   7  -2    3.03   14.26
 -16   7  -1  359.89   22.40
 -16   7   0   37.20   16.46
 -15  -4  17   35.91   18.72
 -15   3  10   36.09   19.49
 -15   6   4   95.72   18.50
 -15   7  -6  235.82   16.66
 -15   7  -5   12.97   12.41
 -15   7  -1  767.05   27.53
 -15   7   0  118.27   17.62
 -14  -4  17   48.54   19.30
 -14  -3  16   13.56   17.03
 -14   2  11   20.29   13.94
 -14   3  10   37.98   17.43
 -14   4   8  372.87   21.81
 -14   5   6  266.70   19.25
 -14   6   4  -17.26   15.02
 -14   7  -6   -4.35   10.89
 -14   7  -5   45.00   12.08
 -14   7  -2  111.78   11.90
 -14   7  -1   27.72   13.09
 -13  -3  16    4.31   17.39
 -13   2  11 1294.49   36.84
 -13   4   8   84.69   17.86
 -13   6 -10   18.96    9.78
 -13   7  -6    2.82   11.83
 -13   7  -5  237.31   14.71
 -13   7  -4   46.55   11.20
 -13   7  -3   37.19   11.58
 -13   7  -2  155.32   14.68
 -12  -6  18  133.88   19.28
 -12  -3  16   -4.94   16.77
 -12  -2  15   27.78   17.78
 -12  -1  14   78.08   14.48
 -12   0  13   12.00   12.62
 -12   1  12  551.72   26.33
 -12   2  11   25.06   16.66
 -12   4   8   -2.16   15.84
 -12   5   6  150.39   16.81
 -12   7  -4   45.43   10.87
 -12   7  -3 1027.34   25.08
 -12   7  -2   71.06   12.23
 -11  -5  17  119.76   18.29
 -11  -1  14   25.50   14.85
 -11   0  13    1.03   14.57
 -11   3   9 1016.56   29.41
 -11   4 -14   16.22    5.41
 -11   5   5  343.61   16.94
 -11   6  -9  367.82   13.45
 -11   6   2   83.36   10.66
 -10  -9  19  225.72   18.09
 -10  -7  18  420.79   22.84
 -10   2  10   72.35   14.45
 -10   4   7  743.74   24.36
 -10   6  -8    9.81    7.96
 -10   6   1   23.16   11.22
  -9  -6  17  102.27   15.19
  -9  -3  15   10.06   13.38
  -9  -2  14  313.06   18.31
  -9   0  12   -2.26   11.79
  -9   1  11   51.88   13.05
  -9   3   8  750.56   23.39
  -9   4   6  435.35   16.98
  -9   5   4  968.30   24.51
  -9   6  -1    9.22    9.43
  -9   6   0  347.11   15.50
  -8  -5  16   40.52   12.00
  -8   2   9    0.36   11.24
  -8   4 -12  123.57    4.76
  -7  -9  18  617.65   21.05
  -7  -3  14 1093.12   25.71
  -7  -2  13  167.47   13.44
  -7  -1  12  884.70   23.21
  -7   0  11  -13.07    9.55
  -7   4 -11    7.41    2.99
  -7   4   4   68.85    9.11
  -6 -10  18  433.24   16.45
  -6   1   9  189.85   12.68
  -5  -6  15  280.81   13.02
  -4  -7  15  423.34   13.49
  -4   1 -13  803.73   10.52
  -4   2 -11   32.21    2.78
  -3  -2 -16  132.95    8.50
  -2  -4 -17  392.70   14.38
  -2  -3 -16    7.06    7.36
  -2  -2 -15  402.61   11.91
  -1  -4 -16  215.87   11.51
  -1  -1 -12 1110.49   16.21
   1  -4 -13 2431.14   30.37
   1  -1  -6   -4.69    5.24
   2  -8   9   27.94    2.59
   2  -5 -12   82.24   10.08
   2  -3   2 1345.41   11.32
   2  -2  -3 3603.24   24.10
   3  -4  -7 3110.34   31.24
   4 -15  10  634.89   13.44
   4 -10   7  468.42   10.25
   4  -9   6  237.33    8.09
   4  -8   5  155.90    6.77
   4  -6  -8 2886.46   33.97
   4  -5  -4   73.44    7.09
   4  -5  -3   16.43    5.38
   5 -13   7   -0.38    6.20
   5  -9   3  612.35   14.71
   5  -7  -5   -1.17    5.99
   5  -7  -4   96.32   10.31
   5  -7  -3 2272.61   28.84
   6 -14   5  674.15   17.47
   6 -11   2  185.63   10.38
   6 -10   0  114.35    9.65
 -22   6  -7   14.60   16.73
 -22   6  -6   13.77   15.97
 -22   6  -1   45.17   19.01
 -20   4   8   82.74   20.10
 -20   6   3  178.29   23.49
 -20   7  -4  101.73   21.03
 -20   7  -3   20.29   16.35
 -20   7  -2   54.00   18.24
 -19   6   4   47.40   20.20
 -19   7  -6   50.15   17.77
 -19   7  -4   -6.08   16.23
 -19   7  -3  188.04   21.42
 -19   7  -2  351.24   25.75
 -19   7   0  175.40   22.74
 -18   0  14   61.36   21.06
 -18   1  13   -5.61   16.17
 -18   3  10   25.95   14.53
 -18   4   9  257.35   24.20
 -18   5   7  125.97   22.41
 -18   6   4  347.23   22.92
 -18   7  -7  293.42   21.33
 -18   7  -6   12.61   15.17
 -18   7   1  402.18   26.68
 -17  -2  16    1.75   17.83
 -17  -1  15   93.83   22.31
 -17   0  14   59.88   20.13
 -17   2  12   44.82   17.76
 -17   4   9   19.29   19.06
 -17   5   7   23.50   19.83
 -17   6 -11   25.02   11.85
 -17   6   5   18.69   19.36
 -17   7  -7   98.04   16.11
 -17   7   1  667.54   30.22
 -16  -5  18  305.69   27.23
 -16  -2  16   69.84   19.67
 -16  -1  15  342.05   27.91
 -16   0  14  770.91   34.90
 -16   1  13   47.35   20.05
 -16   2  12   -7.31   18.44
 -16   4   9   -7.75   19.22
 -16   5   7   -5.71   16.97
 -16   6 -11   31.98   11.91
 -16   6   5  242.83   23.80
 -16   7  -8  192.40   17.56
 -16   7  -7  221.83   16.75
 -16   7   1  480.43   25.22
 -15  -7  19  305.68   24.43
 -15  -5  18    8.85   18.43
 -15  -2  16   21.86   18.65
 -15  -1  15  201.23   24.48
 -15   0  14  131.97   22.62
 -15   1  13  401.63   27.89
 -15   4   9  147.00   21.84
 -15   5   7  118.58   19.59
 -15   6 -11   14.18   10.84
 -15   6   5  347.05   23.42
 -15   7  -8   -4.14   11.96
 -15   7  -7   -4.23   10.58
 -14  -7  19   38.38   17.64
 -14  -5  18  484.59   29.17
 -14  -1  15  372.59   27.64
 -14   0  14 1316.69   40.65
 -14   2  12   10.70   17.72
 -14   5   7   62.36   18.21
 -14   6 -11   -9.31    8.96
 -14   6   5   19.94   16.26
 -14   7  -7   88.74   12.26
 -13  -7  19  357.09   24.87
 -13  -4  17  150.16   19.78
 -13   0  14  140.31   20.09
 -13   3  10  -16.78   12.00
 -13   5 -13  197.60   11.07
 -13   5   7  -11.39   16.10
 -13   6   4    4.92   11.93
 -13   7  -7  210.31   15.11
 -13   7   1   38.51   15.34
 -12  -4  17  114.07   19.46
 -12   3  10  366.93   23.05
 -12   6 -10  521.63   16.15
 -12   6   4    3.43   13.27
 -12   7  -6   28.49    9.85
 -12   7  -5  168.54   12.70
 -12   7  -1   52.24   12.33
 -12   7   0  162.71   15.14
 -11  -3  16    2.32   15.17
 -11   4   8  210.24   17.86
 -11   5   6 1739.53   35.46
 -11   6   3  101.50   14.41
 -11   7  -4   -3.97    8.94
 -11   7  -3  454.84   17.46
 -10  -2  15  181.41   18.41
 -10   1  12   19.61   14.72
 -10   3   9  157.04   16.25
 -10   5   5   34.46    9.72
 -10   6   2  274.74   16.26
  -9  -9  19  127.96   16.30
  -9  -7  18   45.38   13.41
  -9  -4  16   30.03   13.43
  -9   2  10  487.82   20.66
  -9   4 -13   66.96    4.56
  -9   6   1    3.44   10.33
  -8 -10  19  -15.45    9.15
  -8  -8  18  214.63   15.60
  -8  -6  17  156.49   14.85
  -8  -1  13  272.40   16.60
  -8   0  12  938.98   25.50
  -8   3   8  289.42   16.29
  -8   4   6   34.14   11.87
  -8   5   3 1430.76   25.63
  -8   6  -3  401.76   13.59
  -8   6  -2   -9.40    8.11
  -7  -4  15  556.40   20.01
  -7   1  10   52.80   11.28
  -7   3   7  173.11   13.50
  -7   5  -8 2218.36   19.49
  -6  -6  16   48.66   11.15
  -6   1 -15   33.25    3.99
  -6   4   3   65.38    8.41
  -6   5  -5    4.30    6.12
  -5  -9  17    7.38    8.16
  -5  -7  16    5.29    9.04
  -5  -2  12  756.73   18.68
  -5  -1  11  245.52   13.69
  -5   1 -14  922.45   11.29
  -4  -4  13  351.50   12.41
  -3  -3 -17   55.54    6.91
  -3   2   3 6563.09   34.58
  -3   3  -2  385.26    7.47
  -2  -3  10 1098.77   15.75
   0   0  -6  679.19    9.97
   1  -2  -9  386.49   11.41
   1  -1  -5  710.12   11.52
   2  -4 -10  361.32   12.80
   2  -4   4   44.57    3.65
   2  -3  -8  146.41    9.49
   3  -4   0 2786.97   22.52
   4 -13   9   18.64    5.64
   4  -7   3 2797.31   24.58
   4  -6  -7  457.50   15.27
   4  -6   1 4647.96   32.23
   5 -18   9    4.55    6.70
   5 -15   8  900.86   17.41
   5 -12   6  502.65   13.56
   5 -10   4 1196.76   19.16
   5  -8   1   39.41    6.14
   6 -12   3  165.93    9.95
   6 -11   1   65.61    8.62
   6 -10  -2 1222.38   23.92
   6 -10  -1   90.98    9.55
 -21   6   3  209.91   20.73
 -21   7  -5   32.12   18.48
 -21   7  -3  611.20   31.49
 -21   7  -2  139.64   21.89
 -21   7  -1   30.14   19.78
 -20   5   7   61.49   21.77
 -20   6   4   21.72   17.31
 -20   6   5  600.82   31.74
 -20   7  -6   51.90   17.39
 -20   7  -5  795.94   32.78
 -20   7  -1  146.01   20.87
 -20   7   0  212.93   24.47
 -20   7   1   68.52   20.31
 -19   4   9   31.75   17.44
 -19   5   7   19.04   14.70
 -19   6   5   -8.57   19.37
 -19   7   1  294.46   23.89
 -18   2  12  -22.88   16.53
 -18   3  11  400.89   28.92
 -18   5   8   11.95   17.49
 -18   6   5  603.25   28.20
 -18   7  -8   27.05   14.35
 -18   7   2  268.76   24.57
 -17   3  11    2.36   18.73
 -17   5   8  174.90   23.51
 -17   7  -8   -6.75   13.14
 -17   7   2   97.04   15.93
 -17   7   3  250.10   24.29
 -16  -3  17  -12.83   18.50
 -16   5   8  -12.51   19.15
 -16   6   6   33.29   19.44
 -16   7   3  576.72   27.81
 -15  -6  19   54.05   19.70
 -15  -3  17  192.46   23.92
 -15   3  11   96.92   21.23
 -14  -8  20  239.62   22.32
 -14  -6  19  349.89   24.96
 -14  -3  17    9.93   17.94
 -14  -2  16   50.95   18.79
 -14   3  11  250.35   23.93
 -14   5   8  433.91   25.47
 -14   6   6  163.34   19.97
 -14   7  -8   40.65   11.38
 -14   7   3   14.42   15.43
 -13  -5  18  143.90   19.24
 -13  -2  16    8.07   18.15
 -13  -1  15   59.89   14.06
 -13   1  13  662.75   27.29
 -13   2  12    3.64   16.92
 -13   3  11  256.31   22.16
 -13   6 -11    4.95    8.92
 -13   6   5  681.97   25.14
 -13   7  -8   11.77   10.67
 -13   7   2  683.46   25.16
 -12  -7  19   36.15   15.86
 -12  -5  18  167.16   20.36
 -12  -1  15   33.16   17.16
 -12   0  14  337.90   23.13
 -12   1  13   19.47   17.81
 -12   5   7  216.84   20.11
 -12   6   5   42.34   14.68
 -12   7  -7   63.26    9.98
 -12   7   1   12.28   12.30
 -11  -7  19    5.84   14.99
 -11  -4  17   81.58   17.54
 -11   6 -10    4.96    7.01
 -11   6   4 1403.60   31.44
 -11   7  -6  190.13   12.78
 -11   7  -5  124.15   10.82
 -11   7  -1   67.55   12.01
 -11   7   0    6.58   10.98
 -10  -8  19   86.87   15.34
 -10  -6  18   50.70   15.61
 -10  -3  16  114.63   16.95
 -10   2  11   91.01   14.95
 -10   5   6  118.07   15.22
 -10   6   3  201.12   15.47
  -9  -5  17   60.22   14.64
  -9  -1  14   79.03   14.69
  -9   0  13   -8.35   11.67
  -9   4   7  589.37   19.77
  -9   5 -11  215.02    7.83
  -9   5   5 1029.55   25.84
  -9   6   2 1120.36   25.08
  -8  -4  16  155.66   16.56
  -8  -3  15  909.46   26.18
  -8   1  11   28.27   11.71
  -8   6  -1   55.13    9.93
  -8   6   0  822.00   19.90
  -7  -5  16   16.85   10.23
  -7   2   9  120.98   12.82
  -7   5   2 1368.01   23.29
  -6  -3  14   21.86   11.61
  -6  -2  13   73.74   10.36
  -6  -1  12   57.70   10.23
  -6   0  11   -2.47    9.07
  -6   2   8 1885.05   29.08
  -5  -4  14   45.64    8.45
  -5   0  10  189.34   11.66
  -5   2   7 1241.88   22.37
  -4  -5  14  161.68   10.81
  -3   0 -13   -4.14    4.44
  -3   3  -1   29.81    5.50
  -2  -2   9  137.73    7.99
  -2  -1 -13  243.70    8.84
  -2   0   6 2784.46   22.25
  -2   2   0  213.15    5.50
  -1 -11  15  115.63    4.46
  -1  -2 -13   78.36    7.05
  -1   1  -6  407.33    6.04
   0  -4 -14  338.85   13.00
   0  -2 -11 1201.29   18.70
   0  -1  -9 1261.06   16.75
   1  -4 -12    6.87    6.54
   1  -1  -4 2741.56   19.51
   2  -7   8   17.74    2.57
   3 -12  10  253.48    7.46
   3  -8   7  239.47    6.31
   3  -6 -10  173.10   11.61
   3  -5  -8 2757.49   31.42
   3  -4  -5 4864.70   36.18
   3  -4  -1  179.75    9.43
   4  -6  -6   84.26   10.38
   5 -16   8  431.43   14.08
   5 -14   7 1511.70   22.61
   5 -11   5  393.10   11.90
   5  -9   2  307.18   11.50
   5  -8  -6    7.79    7.28
   5  -8  -5  554.54   17.38
   5  -8  -1 1199.48   21.13
   5  -8   0 1100.55   19.62
   6 -15   5  428.32   15.06
   6 -14   4   -8.20    8.49
   6 -12   2    5.67    6.95
   6 -11   0   19.92    8.47
 -22   7  -5  153.27   22.89
 -22   7  -4    5.29   18.19
 -22   7  -2   -6.17   18.90
 -22   7  -1  249.31   25.97
 -21   7  -6  -18.57   15.41
 -21   7   1    6.66   19.18
 -21   7   2  155.09   22.37
 -20   6   6   77.29   20.78
 -20   7  -8   29.21   15.59
 -20   7  -7   25.57   15.76
 -20   7   2  317.71   24.96
 -20   7   3  547.10   30.39
 -19   4  10    1.51   18.07
 -19   5   8   13.30   17.74
 -19   7  -8    3.65   14.33
 -19   7   3  173.23   23.34
 -18   2  13   13.79   17.46
 -18   4  10   66.40   20.31
 -18   6   6   19.08   13.61
 -18   7   4  211.13   23.74
 -18   8  -3   91.28   17.71
 -18   8  -2  337.09   23.89
 -17  -1  16    9.88   20.21
 -17   0  15   -0.17   19.09
 -17   1  14  211.94   24.50
 -17   2  13   43.80   20.22
 -17   4  10  251.99   21.29
 -17   6   7   50.41   18.83
 -17   7  -9  137.06   15.41
 -17   7   4   57.03   20.56
 -17   8  -4  449.67   23.79
 -17   8  -3   10.50   17.21
 -17   8  -2  306.20   23.67
 -17   8  -1  216.71   21.65
 -16  -4  18   30.25   17.77
 -16  -1  16  460.66   30.32
 -16   0  15    2.08   19.18
 -16   1  14   47.95   19.86
 -16   2  13  480.68   29.71
 -16   4  10   40.68   14.85
 -16   5   9   84.50   19.84
 -16   6   7  355.91   25.06
 -16   7  -9   25.23   11.29
 -16   7   4  620.12   29.74
 -16   8  -5   56.10   16.62
 -16   8  -4   14.02   13.95
 -16   8  -3  338.90   21.93
 -16   8  -2  117.13   18.41
 -16   8  -1  120.80   18.00
 -16   8   0  925.64   31.48
 -15  -4  18  161.45   21.29
 -15  -1  16   28.24   20.21
 -15   0  15   -3.37   19.73
 -15   1  14  674.59   32.60
 -15   2  13  192.67   24.06
 -15   7  -9  158.03   14.00
 -15   7   4   48.19   17.46
 -15   8  -4  205.64   17.65
 -15   8  -3   38.77   14.33
 -15   8  -2  390.98   21.66
 -15   8  -1  271.36   20.22
 -14  -4  18   36.89   18.52
 -14   0  15   30.53   19.65
 -14   1  14   90.42   21.13
 -14   2  13 1050.98   36.26
 -14   7  -9  190.10   14.73
 -14   7   4  394.73   23.38
 -14   8  -3  216.75   16.22
 -13  -8  20   -1.44   15.65
 -13  -6  19  120.44   19.48
 -13  -4  18  100.59   18.43
 -13   4  10    2.21   16.59
 -13   5   8  225.79   21.27
 -13   6   6  194.30   20.09
 -12  -8  20  300.07   22.71
 -12  -6  19   91.09   18.29
 -12  -3  17  183.38   21.31
 -12   3  11  419.94   24.30
 -12   5   8 1352.44   35.31
 -12   6 -11  252.32   11.78
 -12   7  -8   20.38    9.97
 -11  -5  18  130.02   18.51
 -11  -2  16  173.04   19.83
 -11  -1  15   36.37   15.22
 -11   0  14   94.47   16.81
 -11   1  13  128.80   17.73
 -11   2  12   30.61   16.02
 -11   4   9  754.27   27.67
 -11   6   5  480.24   21.54
 -11   7  -7   70.92   10.60
 -11   7   1  137.41   14.05
 -10  -4  17  327.88   22.04
 -10   3  10  969.40   28.29
 -10   6   4  391.79   19.00
 -10   7  -4  309.14   13.88
 -10   7  -3   26.80    9.35
 -10   7  -2   13.14    9.63
 -10   7  -1  237.98   14.44
  -9  -6  18  110.64   16.24
  -9  -3  16   43.79   14.41
  -9   1  12  121.61   16.09
  -9   2  11    4.12   12.10
  -9   4   8    1.00   12.00
  -9   6   3   47.32   12.12
  -8  -9  19   29.30   10.79
  -8  -7  18  136.62   14.12
  -8   4   7 1049.54   25.42
  -8   5 -10  204.63    6.84
  -8   6   1   45.66   11.15
  -7 -10  19   19.20   10.21
  -7  -8  18   70.78   11.25
  -7  -6  17   42.99   12.73
  -7  -2  14  223.62   14.52
  -7  -1  13    3.56    9.93
  -7   0  12  133.80   13.24
  -7   4   6  397.96   16.81
  -7   5   3   30.10   11.34
  -6  -9  18   11.48    9.04
  -6  -7  17   82.51   12.26
  -6   5  -6 1090.65   14.16
  -5  -5  15  315.51   13.57
  -5   1   9   13.33    8.88
  -4  -6  15   -3.21    7.28
  -3   3   0  101.93    7.15
  -2 -11  16   14.31    4.25
  -2  -9  15   43.21    5.40
  -2   1   4 1941.99   17.89
  -1  -9  14   32.92    4.01
  -1  -4 -15   61.70    9.60
  -1  -3 -14   -5.71    5.96
  -1  -1 -11  271.54    9.09
  -1  -1   6    1.02    3.78
  -1   0  -9    1.06    4.66
  -1   0   4 2950.84   17.56
   0   0  -5   -4.50    4.52
   1  -5 -13   17.99    8.02
   1  -3 -10 1366.25   20.63
   1  -2  -8   41.21    6.92
   1  -1  -3   84.66    6.07
   2 -13  12  425.79    7.71
   2 -11  11   82.75    4.12
   2  -5 -11    7.94    7.74
   2  -4  -9  443.39   13.64
   3  -4  -3   50.37    7.58
   3  -4  -2  283.20   10.81
   4 -14   9 2001.77   22.66
   4 -12   8  300.43    9.36
   4  -7  -8  498.22   15.78
   4  -6  -4  520.17   15.16
   4  -6  -1  -14.61    7.13
   5 -17   8  243.18   12.21
   5 -13   6  190.73   10.43
   5 -10   3   26.46    7.99
   5  -8  -4  110.15    8.73
   5  -8  -3  446.67   15.39
   5  -8  -2  984.49   19.10
   6 -11  -1    8.33    8.69
 -22   7  -7  -14.43   16.43
 -22   7  -6   -3.31   18.03
 -21   7  -7    6.69   14.17
 -21   7   3   17.24   19.68
 -20   6   7   33.89   20.97
 -20   8  -3   63.34   19.29
 -20   8  -2  416.25   27.45
 -20   8  -1  110.96   20.61
 -19   6   7  369.46   28.39
 -19   7  -9    1.44   13.06
 -19   7   5  800.29   34.75
 -19   8  -5   47.41   17.31
 -19   8  -3  154.98   20.97
 -19   8  -2   -5.81   17.77
 -19   8  -1   31.77   18.99
 -18   3  12   29.32   18.15
 -18   4  11   32.70   21.07
 -18   5   9   86.78   16.43
 -18   6   7   74.91   16.04
 -18   8  -6  121.39   19.79
 -18   8  -4   -2.47   14.51
 -18   8  -1   22.54   13.73
 -18   8   0  567.08   28.80
 -18   8   1  280.28   24.32
 -17   3  12  -19.94   12.73
 -17   4  11  164.03   23.36
 -17   7 -10    6.67   12.16
 -17   8   0   73.34   14.54
 -17   8   1   46.54   19.06
 -17   8   2 1003.17   34.63
 -16  -3  18   71.07   21.11
 -16  -2  17  113.64   21.68
 -16   3  12   22.79   13.88
 -16   4  11   63.15   20.39
 -16   7 -10   -0.83   11.25
 -16   7   5    7.63   18.82
 -16   8  -6   80.01   15.24
 -16   8   1   86.65   17.74
 -16   8   2  158.60   19.84
 -15  -5  19   65.50   19.87
 -15  -3  18   10.43   16.45
 -15  -2  17  127.70   22.11
 -15   3  12   33.62   14.62
 -15   5   9   79.32   15.65
 -15   6   7   48.96   15.06
 -15   7 -10   96.07   12.74
 -15   7   5    5.73   16.65
 -15   8  -6   81.45   13.86
 -15   8  -5  366.90   20.01
 -15   8   0   31.16   12.56
 -14  -7  20   -4.40   16.49
 -14  -5  19   11.11   17.67
 -14  -2  17   12.40   18.81
 -14  -1  16  395.03   26.91
 -14   3  12   91.67   20.56
 -14   5   9  133.25   20.01
 -14   6 -12   51.04    9.53
 -14   6   7  995.32   33.20
 -14   8  -6   10.83   13.31
 -14   8  -5  108.09   14.03
 -14   8  -4   93.06   13.24
 -14   8  -1  162.38   13.43
 -14   8   0  346.03   21.14
 -13  -7  20  287.64   22.24
 -13  -5  19   22.22   17.58
 -13  -1  16   -0.01   17.63
 -13   0  15    2.19   16.01
 -13   1  14  573.13   28.27
 -13   2  13   70.69   20.16
 -13   3  12  334.58   23.89
 -13   5   9  213.19   21.29
 -13   6   7   10.84   17.00
 -13   7  -9   48.09    9.87
 -13   7   4    1.84   15.26
 -13   8  -4   17.84   10.48
 -13   8  -3  262.78   16.39
 -13   8  -2  319.51   17.83
 -13   8  -1   53.50   13.01
 -13   8   0    8.20   14.04
 -12   0  15   17.80   16.00
 -12   1  14   87.76   17.91
 -12   6   6  650.72   23.33
 -12   7   3   60.71   10.91
 -11  -8  20  128.66   18.04
 -11  -6  19  237.74   19.27
 -11  -3  17  615.27   27.99
 -11   3  11   -2.39   14.98
 -11   5   8    1.38   13.59
 -11   6   6   39.50   13.73
 -11   7   2   25.03    8.97
 -10  -5  18   -0.68   14.09
 -10  -2  16   57.69   16.18
 -10  -1  15   66.40   15.24
 -10   0  14   14.63   14.26
 -10   2  12   82.33   16.22
 -10   4   9  128.94   15.48
 -10   5   7  562.04   22.42
 -10   6   5   27.61   13.04
 -10   7  -6   28.91    7.81
 -10   7   0   15.87    7.92
 -10   7   1  394.06   17.57
  -9  -4  17   82.84   14.38
  -9   3  10   75.44   13.83
  -8  -5  17   49.65   12.16
  -8  -2  15  654.36   23.33
  -8  -1  14  890.30   25.58
  -8   0  13   21.57   11.53
  -8   1  12   22.03   11.78
  -8   3   9  315.69   17.28
  -8   5   5  267.81   15.77
  -8   6   2  840.71   21.48
  -7  -3  15    0.68   10.49
  -6  -5  16   60.35   11.65
  -6  -1 -17  107.89    7.15
  -6   0 -16  368.50    9.16
  -6   3   7  380.41   15.89
  -6   4   5  332.07   15.11
  -5  -8  17   10.78    7.44
  -5   4  -8   55.55    3.05
  -4   0 -14 1562.88   17.32
  -4   4  -2  341.41    8.96
  -4   4  -1  332.18    9.64
  -3  -4 -17  234.87   12.00
  -3  -1 -14  591.28   12.89
  -3   1 -11   -1.48    3.23
  -2  -4 -16  355.24   14.26
  -2  -3 -15    7.81    8.06
  -2  -2 -14   11.44    6.17
  -2  -1   8  112.92    7.13
  -2   0 -11   -6.33    4.53
  -2   1  -9 1787.28   14.02
  -2   2   1 3302.91   19.70
  -1  -6  12  101.46    4.93
   2  -3  -6  240.17   10.41
   2  -3   1   46.72    5.28
   3  -6  -9  617.95   17.14
   3  -6   4   63.90    5.60
   3  -5   2 1754.54   17.17
   4 -11   7   13.83    5.28
   4  -9   5 2210.19   22.10
   4  -7   2  119.92    7.92
   4  -6  -2  295.78   10.45
   5 -11   4   23.76    6.41
   5  -9  -5 1233.50   24.56
   5  -9   0 1031.87   19.71
   5  -9   1   46.43    8.13
   6 -13   2   -5.92    7.80
 -21   8  -4  351.12   26.25
 -21   8  -3    9.38   18.03
 -21   8  -2   27.18   19.43
 -21   8  -1   92.08   21.90
 -21   8   1   98.05   20.12
 -20   7   5    5.15   17.72
 -20   8   1   -7.49   17.91
 -20   8   2   64.13   18.80
 -19   5  10  101.43   20.66
 -19   7   6  236.26   25.14
 -19   8  -7   11.71   15.33
 -19   8  -6  380.43   24.48
 -19   8   2  938.74   36.64
 -19   8   3  174.99   22.04
 -18   5  10  348.26   28.35
 -18   7   6  -11.77   18.71
 -18   8  -7  101.02   17.04
 -18   8   3   51.75   19.90
 -17   0  16  926.28   40.08
 -17   1  15   99.78   22.77
 -17   2  14   -1.80   18.59
 -17   3  13    1.60   18.91
 -17   5  10   23.40   19.80
 -17   6   8  148.44   18.28
 -17   8  -7   57.28   14.95
 -17   8   3   30.26   19.65
 -16  -1  17  264.88   24.77
 -16   0  16   31.48   20.55
 -16   1  15  318.54   27.24
 -16   3  13   26.93   19.40
 -16   5  10  809.16   34.37
 -16   6   8  136.39   18.22
 -16   7   6    1.11   19.19
 -16   8  -7   22.04   13.03
 -16   8   3  138.43   21.49
 -15  -6  20  -17.31   16.42
 -15  -4  19  144.94   20.89
 -15   0  16 1327.90   43.72
 -15   1  15  167.01   23.66
 -15   2  14   20.73   19.44
 -15   3  13  257.87   23.63
 -15   5  10  127.74   22.54
 -15   6   8   11.22   17.82
 -15   7   6  533.88   27.36
 -15   8  -7   16.04   10.99
 -15   8   2  510.82   23.52
 -14  -6  20   17.19   15.66
 -14   1  15  392.14   26.72
 -14   2  14   34.06   17.90
 -14   4  11  231.56   19.59
 -14   7 -10    8.76    9.89
 -14   7   6   36.60   17.49
 -14   8  -7  480.77   20.28
 -14   8   2  149.02   18.57
 -13  -3  18   30.51   18.09
 -13   4  11   67.87   18.24
 -13   6 -12  948.89   19.79
 -13   7   5    0.40   15.99
 -13   8  -6   13.41   10.31
 -13   8   1   70.37   15.91
 -12  -7  20   99.63   17.25
 -12  -5  19  110.36   18.40
 -12  -2  17  260.66   23.03
 -12  -1  16   13.98   16.34
 -12   3  12   43.64   17.16
 -12   5   9  161.08   19.42
 -12   6   7  830.72   29.16
 -12   7  -9  684.38   18.51
 -12   7   4   24.41   10.11
 -12   8  -4    3.46    9.66
 -12   8  -3   28.85   10.87
 -12   8  -1   10.18   11.19
 -12   8   0    8.32   11.93
 -11  -4  18  -12.51   15.41
 -11   0  15    5.04   14.63
 -11   1  14   28.76   15.63
 -11   2  13   22.96   15.61
 -11   5 -13  478.97   11.37
 -11   7  -8   56.53    8.31
 -10  -3  17    5.81   13.93
 -10   3  11   17.64   13.40
 -10   4 -14   28.07    3.73
 -10   5   8  477.98   21.64
 -10   7  -7  -13.17    7.52
 -10   7   2   -5.62   10.90
  -9  -7  19   72.69   13.91
  -9  -1  15  115.90   16.21
  -9   0  14 1150.76   30.95
  -9   1  13   15.30   12.25
  -9   4   9  476.32   20.64
  -9   5   7  362.70   18.65
  -9   7  -4  101.64    9.64
  -9   7  -3  397.27   14.69
  -9   7  -2    7.42    8.89
  -9   7  -1  629.01   18.65
  -8  -6  18   41.30   12.11
  -8   2  11    4.84   11.61
  -8   4   8  103.32   13.54
  -8   5   6  488.95   19.10
  -8   6   3   79.53   12.65
  -7  -9  19   97.72   12.02
  -7  -7  18   64.74   12.38
  -7  -4  16  125.92   13.08
  -7   4   7   79.07   12.20
  -7   5  -9  161.61    5.97
  -7   6   0  173.07   12.09
  -6  -1  13  229.36   13.64
  -6   5  -7  282.87    7.78
  -6   5   2 3397.80   34.62
  -5  -6  16   17.92    7.88
  -5  -2 -17  627.10   14.62
  -5  -1  12  542.72   16.70
  -5   0 -15   -4.95    4.57
  -5   2   8  129.10   11.33
  -4  -3 -17  500.17   14.36
  -4  -3  13   18.14    6.95
  -4  -2 -16   -0.78    6.72
  -4  -2  12  156.60    9.86
  -4  -1 -15   20.15    6.21
  -4  -1  11  763.32   17.28
  -4   4   0  977.62   15.28
  -3  -3 -16  375.13   12.96
  -3  -2 -15   63.61    7.83
  -3   3   1  726.09   12.76
  -2  -7  14   88.69    6.05
   0  -5 -14  563.91   16.93
   0  -4 -13   40.13    7.96
   0  -2 -10  794.23   15.43
   0  -1  -8  333.07    9.65
   1  -5 -12  365.84   14.41
   1  -2  -7  331.39   10.10
   2  -6 -11  279.81   13.15
   2  -5 -10   37.84    7.92
   2  -4  -8   21.36    7.96
   2  -3  -5 2207.65   22.78
   3 -15  11   99.35    6.33
   3 -11   9   29.20    4.59
   3  -6  -8   12.97    8.39
   3  -5  -6 1242.12   20.99
   4 -15   9  174.00    9.37
   4 -13   8    6.95    5.69
   4 -10   6 1002.17   15.08
   4  -7  -6  575.93   16.97
   4  -7   1    5.26    6.90
   5 -16   7    0.23    7.07
   5 -14   6   -5.10    7.34
   5 -10   2    3.99    6.58
   5  -9  -4  635.05   18.35
   5  -9  -3  297.25   14.24
   5  -9  -2 1907.98   27.54
   5  -9  -1   26.02    8.49
 -22   8  -5  -17.27   15.94
 -22   8  -4   23.91   20.75
 -22   8  -3   13.24   19.13
 -21   8   2  332.14   28.03
 -20   7   6   -8.61   13.97
 -20   8   3    4.46   18.50
 -19   6   9  124.75   20.84
 -19   7   7   23.79   20.25
 -19   8  -8  -10.79   14.14
 -19   8   4  217.35   24.58
 -18   5  11   25.39   19.27
 -18   6   9    9.69   18.37
 -18   7   7   55.75   20.72
 -18   8  -8  321.90   20.92
 -18   8   4  471.32   29.09
 -18   9  -2   39.47   17.48
 -17   4  12   12.16   13.82
 -17   6   9  427.58   27.59
 -17   7   7   62.54   20.15
 -17   8  -8   20.49   13.27
 -17   8   4  720.37   31.60
 -17   9  -3  322.91   22.48
 -17   9  -2    2.04   16.11
 -16  -2  18   30.32   21.11
 -16   4  12   52.06   15.06
 -16   5  11  137.13   20.98
 -16   6   9  218.54   24.98
 -16   7 -11  122.89   13.86
 -16   7   7  114.79   22.06
 -16   8  -8   63.83   13.19
 -16   9  -2  631.06   26.75
 -16   9  -1   99.72   17.48
 -15  -5  20  257.12   24.31
 -15  -2  18   52.05   20.09
 -15  -1  17   14.95   14.66
 -15   4  12   16.17   18.94
 -15   7 -11   32.06   10.22
 -15   7   7  687.88   31.39
 -15   8  -8   -7.11   10.76
 -14  -4  19    9.30   15.53
 -14  -1  17  162.03   22.73
 -14   0  16   34.35   15.63
 -14   4  12   -7.34   18.71
 -14   6   9  110.00   20.39
 -14   8   3   68.08   14.16
 -14   8   4   20.22   16.50
 -13  -4  19   16.04   16.86
 -13  -1  17   14.98   16.68
 -13   0  16  359.73   26.20
 -13   2  14   30.34   18.70
 -13   3  13  417.35   26.70
 -13   5  10  257.27   22.25
 -13   7 -10   57.18   10.26
 -13   8  -7  141.70   14.13
 -13   8   3  504.10   24.30
 -12  -3  18   40.13   17.53
 -12   4  11  306.70   19.85
 -12   6   8   -7.63   15.52
 -12   8  -6   24.15   11.50
 -12   8   1  765.10   25.11
 -12   8   2  286.38   18.74
 -11  -7  20  229.13   19.57
 -11  -5  19   24.90   15.17
 -11  -2  17   73.10   18.18
 -11  -1  16  545.45   24.56
 -11   5   9  184.31   19.19
 -11   6   7   21.48   14.23
 -11   7   4   14.86    9.33
 -11   8  -4   68.34   10.59
 -11   8  -3   12.41    9.93
 -11   8  -2  -10.72    9.86
 -11   8   0  111.77   13.94
 -10  -6  19    4.48   12.08
 -10   0  15   -1.17   14.41
 -10   1  14  337.16   21.23
 -10   4  10   39.25   15.66
 -10   6   6  987.36   25.85
  -9  -5  18    7.52   11.91
  -9  -2  16  445.51   22.26
  -9   3  11   -8.35   12.26
  -9   7  -5  266.93   11.74
  -9   7   1   33.44   10.97
  -8  -4  17   17.31   11.36
  -8   3  10 1115.46   27.60
  -7  -5  17   56.27   10.91
  -7  -2  15   76.47   14.32
  -7  -1  14   37.29   11.07
  -7   0  13  -12.18    9.75
  -7   1  12  872.18   23.81
  -7   3   9 1391.41   28.15
  -7   5   5  467.79   17.81
  -7   6   1   60.80   10.94
  -6  -8  18  323.01   14.45
  -6   1  11   62.21   10.85
  -6   3   8  693.23   19.76
  -6   4   6  151.73   12.98
  -5  -4  15   21.01    9.90
  -5   5  -3 1249.40   16.71
  -5   5  -2  140.16    8.41
  -4  -4  14  319.53   12.14
  -4   0  10   40.81    8.34
  -1  -7  13   20.06    4.02
  -1  -2 -12  795.66   15.23
  -1  -2   8   33.32    4.50
   0  -9  13   26.67    2.03
   1  -3  -9  288.91   10.98
   3 -16  11    0.95    5.35
   3 -13  10  301.17    8.93
   3  -7  -9  127.65   11.31
   4 -16   9   26.88    6.78
   4  -8  -7  134.95   12.11
   4  -8   3  396.22   11.12
   4  -7  -5  108.08    8.71
   4  -7  -4  491.17   15.39
   4  -7   0  454.48   13.07
   5 -15   6  118.28   10.09
   5 -12   4    8.43    6.13
   5 -11   3   -1.91    6.18
 -22   8  -6  -31.76   15.10
 -21   8  -7  -14.76   16.03
 -20   8   5  176.66   24.32
 -20   9  -3  146.29   21.55
 -20   9  -2    8.18   18.00
 -20   9  -1   18.05   18.83
 -19   7   8   26.76   19.63
 -19   9  -4   52.15   18.05
 -19   9  -3   57.39   18.39
 -19   9  -2   -4.05   17.33
 -19   9  -1  407.55   27.52
 -19   9   0  162.94   22.91
 -19   9   1   17.57   19.49
 -18   4  13  159.23   24.89
 -18   6  10  163.65   23.28
 -18   7   8  501.40   30.97
 -18   8  -9    7.61   13.09
 -18   8   5   31.94   14.50
 -18   8   6  645.38   31.60
 -18   9  -5  246.37   21.54
 -18   9  -4   19.30   16.26
 -18   9   1  129.58   21.15
 -18   9   2  439.47   26.76
 -17   2  15  159.93   22.47
 -17   3  14  102.27   21.93
 -17   6  10   72.32   21.29
 -17   7   8   36.04   20.28
 -17   8  -9  233.22   17.02
 -17   8   5  103.52   16.85
 -17   8   6   15.80   17.27
 -17   9  -5   20.72   15.39
 -17   9  -4   34.20   16.36
 -17   9   1   42.49   18.82
 -17   9   2  121.04   20.92
 -16   0  17   12.94   19.73
 -16   1  16  439.05   30.10
 -16   2  15  295.90   26.85
 -16   3  14   14.26   19.05
 -16   6  10   10.51   19.66
 -16   7   8  322.25   26.77
 -16   8  -9    3.23   11.85
 -16   8   5  171.97   18.39
 -16   9  -5  661.27   25.71
 -16   9  -4   -3.86   14.06
 -16   9  -3   29.80   15.90
 -16   9   1  107.02   18.31
 -15  -3  19   -5.82   17.48
 -15   0  17   16.44   18.72
 -15   1  16   25.45   21.36
 -15   3  14  174.33   22.92
 -15   5  11    1.22   14.08
 -15   7   8  141.86   22.26
 -15   9  -4  468.55   22.66
 -15   9  -3  577.63   24.74
 -15   9  -2  122.65   17.20
 -15   9  -1   -5.52   14.61
 -15   9   1  123.52   18.36
 -14  -5  20   13.41   17.05
 -14  -3  19    4.72   15.56
 -14  -2  18   16.35   13.55
 -14   5  11  138.01   22.05
 -14   7 -11  120.70   11.34
 -14   7   7   65.12   15.32
 -14   8  -8    2.03    9.36
 -14   8   5  543.74   26.70
 -14   9  -2  553.67   23.43
 -14   9  -1   52.57   14.79
 -14   9   0   19.77   14.65
 -13  -5  20   18.82   17.43
 -13  -2  18   14.07   17.51
 -13   4  12   28.59   17.51
 -13   7   7 1517.14   38.54
 -13   8   4  607.72   26.32
 -12  -4  19   -2.99   15.98
 -12  -1  17  134.33   20.37
 -12   0  16  122.42   20.91
 -12   1  15   49.17   17.05
 -12   2  14   21.40   16.22
 -12   3  13   33.45   16.71
 -12   5  10    9.31   12.78
 -12   7 -10   12.51    8.50
 -12   8  -7  214.27   14.10
 -11  -3  18   19.34   16.15
 -11   4  11   37.17   13.18
 -11   6   8  785.16   27.14
 -11   7  -9   63.88    8.78
 -11   8   1 1068.57   27.34
 -11   8   2    1.11   11.96
 -10  -7  20  236.11   19.33
 -10  -5  19  109.17   17.10
 -10  -2  17  949.69   30.99
 -10  -1  16  118.89   18.08
 -10   2  13   22.89   12.22
 -10   3  12   45.37   14.46
 -10   5   9  225.17   17.76
 -10   7  -8  428.78   13.82
 -10   7   4  147.61   15.01
  -9  -6  19  266.74   18.54
  -9  -3  17  484.31   22.42
  -9   4  10   30.83   13.21
  -9   5   8   33.83   12.87
  -9   6   6  342.83   18.20
  -9   7  -6  244.47   10.86
  -9   7   2  188.84   12.04
  -8  -7  19  235.70   15.97
  -8  -5  18   11.19   12.46
  -8  -1  15  101.59   13.33
  -8   0  14   14.32   11.62
  -8   2 -15   66.82    3.58
  -8   2  12  876.97   25.60
  -8   4   9  651.30   22.29
  -8   5   7   76.47   13.05
  -8   7  -2   65.65    9.52
  -8   7  -1   11.15    9.18
  -7  -8  19   87.24   12.12
  -7  -6  18   53.71   12.55
  -7  -3  16  281.69   16.48
  -7   2  11  229.49   15.06
  -7   4   8   79.58   12.39
  -7   6   2 1171.85   23.49
  -6  -4  16   14.04    9.28
  -6   2  10  205.48   13.68
  -5   3   7  707.75   18.54
  -4  -5  15   20.62    8.19
  -4   1   9   14.75    8.30
  -3   3   2 1185.60   16.33
  -2  -1 -12   13.56    5.29
  -2   0   7   -9.71    5.63
  -2   1   5  121.20    7.42
  -2   2   2  574.96   10.63
  -1  -4 -14    8.52    6.93
  -1  -3 -13   31.81    6.93
  -1   1  -5    4.16    2.71
   0  -5  10  113.67    3.93
   0  -3 -11   42.59    6.86
   1  -4 -10   49.04    7.69
   1  -2  -6  714.76   12.95
   2 -14  12   -7.00    4.09
   2  -5  -9   48.14    8.39
   2  -4  -7 2652.92   28.12
   2  -3  -4    0.43    4.89
   2  -3  -3  722.94   13.31
   2  -3   0   60.02    6.27
   3 -10   8  745.90   11.67
   3  -6  -7  252.40   12.74
   3  -5  -4  313.20   11.48
   4 -17   9    1.47    6.76
   4 -14   8   20.38    6.72
   4 -12   7  470.39   12.15
   4  -9   4  257.56    9.33
   4  -8  -6  543.13   17.22
   4  -7  -3   26.24    6.61
   4  -7  -2  757.86   16.99
   4  -7  -1 3110.25   30.35
   5 -16   6  892.75   20.49
   5 -14   5  478.61   14.59
   5 -11   2  186.58   10.24
   5 -10  -3   42.04    9.62
   5 -10   0  381.30   13.66
 -22   9  -3    1.64   16.58
 -21   9  -2   26.50   18.92
 -21   9  -1   59.33   20.21
 -21   9   0    8.14   18.54
 -21   9   1   -3.35   18.70
 -21   9   2   16.10   18.17
 -20   9  -5   19.35   16.81
 -20   9   1  292.98   22.37
 -20   9   2  162.15   23.35
 -20   9   3   -4.07   16.27
 -19   7   9    7.95   17.79
 -19   8   6   46.39   15.53
 -19   9  -6  204.16   20.53
 -19   9  -5    7.78   14.73
 -19   9   3   82.43   20.31
 -18   5  12  214.85   24.92
 -18   6  11  113.66   21.65
 -18   7   9   89.14   21.51
 -18   8   7  113.38   20.51
 -18   9  -6  110.69   17.55
 -18   9   3    4.99   18.23
 -18   9   4  118.98   20.52
 -17   5  12  352.06   27.00
 -17   6  11  500.39   29.72
 -17   7   9  169.13   22.35
 -17   8   7   67.05   18.79
 -17   9  -6    0.99   14.55
 -17   9   3  -26.86   17.43
 -16  -1  18    0.62   17.87
 -16   5  12   13.62   18.89
 -16   7   9  515.25   30.64
 -16   8   6  578.46   27.02
 -16   9  -6   30.40   13.86
 -16   9   3  234.00   23.48
 -15  -4  20   13.88   18.37
 -15  -1  18  118.66   22.11
 -15   4  13   29.73   13.93
 -15   8  -9    3.72    9.90
 -15   8   6  185.14   21.80
 -15   9  -6   16.67   12.44
 -15   9  -5  -13.67   12.79
 -15   9   2   96.97   18.03
 -15   9   3   -8.75   16.65
 -14  -1  18   22.29   17.25
 -14   0  17  -14.35   18.65
 -14   3  14   34.43   14.63
 -14   4  13   37.60   19.66
 -14   7   8   18.96   17.97
 -14   8  -9   -1.56   11.34
 -14   8   6  506.14   26.53
 -14   9  -5 1025.70   27.86
 -14   9  -4  -13.53   12.86
 -14   9   2    9.95   16.26
 -13  -3  19   41.02   17.99
 -13   0  17   27.17   17.21
 -13   1  16  -12.22   18.84
 -13   2  15  207.61   22.62
 -13   3  14   41.17   19.06
 -13   5  11  126.92   16.66
 -13   7 -11  217.70   12.68
 -13   7   8  304.57   23.19
 -13   8  -8  154.10   12.24
 -13   8   5  264.97   21.64
 -13   9  -4  708.81   23.38
 -13   9  -2   -4.45   11.36
 -13   9   0   -8.27   12.41
 -13   9   1  574.85   24.80
 -12  -5  20   11.84   13.32
 -12  -2  18   94.49   18.95
 -12   4  12  102.74   15.51
 -12   5  11  256.93   21.82
 -12   6   9   88.00   18.20
 -12   7   7  -15.69   15.35
 -12   8   4   96.01   15.55
 -11  -6  20   18.63   14.04
 -11  -4  19   69.58   16.91
 -11  -1  17  166.76   20.64
 -11   0  16   -6.51   17.52
 -11   1  15   36.99   13.23
 -11   2  14   29.58   15.73
 -11   3  13   84.97   17.67
 -11   7   6   -7.79   13.12
 -11   8  -6  141.07   10.85
 -11   8   3   54.38   13.81
 -10  -3  18  162.97   18.37
 -10   4  11  171.43   17.33
 -10   7   5  462.59   20.67
 -10   8  -4   40.70    9.34
 -10   8  -3  252.63   13.90
 -10   8  -2   15.68   10.05
 -10   8  -1 1147.04   25.61
 -10   8   1   90.32   13.16
  -9  -4  18   82.47   15.01
  -9  -1  16 1190.87   32.35
  -9   0  15  -15.25   12.83
  -9   1  14   54.20   14.92
  -9   2  13   51.57   13.64
  -9   7   3   95.86   10.41
  -8  -3  17    6.25   13.53
  -8  -2  16   82.31   13.72
  -8   3  11 1568.88   32.57
  -8   6   5  162.38   14.31
  -8   7  -4   15.43    7.50
  -8   7   0  538.42   16.02
  -8   7   1   22.43   10.58
  -7  -4  17  259.67   16.77
  -7   3  10   13.40   11.42
  -7   5   6   79.17    9.77
  -7   6   3  533.39   18.12
  -6  -9  19   -3.14    8.17
  -6  -7  18  -19.92    8.95
  -5  -5  16  528.02   16.52
  -5   2 -12    2.48    2.46
  -5   2   9    8.66    9.33
  -5   4   5 2814.78   32.14
  -3   0 -12  898.80   13.18
  -2  -8  15   -3.07    4.73
  -2  -4 -15  168.91   11.14
  -2  -3 -14  213.30   10.65
  -2  -2 -13   36.70    6.73
  -1  -1 -10  342.72    9.23
  -1   0  -8 1259.12   13.80
   0  -5 -13  469.88   15.28
   0  -4 -12   82.76    8.03
   0  -1  -7  916.99   13.38
   0   0  -3    3.39    3.88
   1  -6 -12  104.50   10.03
   1  -5 -11  984.08   19.89
   1  -3  -8  965.57   16.99
   2  -6 -10   14.79    5.75
   2  -3  -2  249.62    9.09
   2  -3  -1  646.14   10.61
   3  -9   7 3295.66   22.94
   3  -8   6 1755.80   16.75
   3  -7  -8   37.65    9.16
   3  -6  -6 3190.44   33.36
   3  -6   3 3855.29   25.13
   3  -5  -3 1481.58   19.69
   3  -5  -2   50.55    7.81
   3  -5  -1  126.94    8.55
   4 -18   9  249.98   11.11
   4 -11   6   55.78    5.83
   4  -8  -5  828.03   19.55
   4  -8   2 2036.19   23.27
   5 -15   5  100.13    9.40
   5 -12   3  516.44   14.66
   5 -11   0   17.79    7.78
   5 -11   1    4.13    7.13
 -22   9  -5    0.06   17.36
 -22   9  -4  -33.27   18.46
 -21   9  -6    1.96   16.97
 -20   9   4   98.74   22.19
 -19   8   7   15.91   14.45
 -19   8   8  444.83   29.48
 -19   9  -7    0.73   14.88
 -19   9   4  451.57   26.06
 -19   9   5   67.68   20.70
 -18   7  10   75.73   19.66
 -18   8   8   57.20   20.08
 -18   9   5  130.36   22.27
 -17   3  15   55.27   15.75
 -17   4  14   77.50   21.68
 -17   5  13   39.33   20.83
 -17   7  10   90.65   20.52
 -17   8   8  425.26   27.92
 -17   9  -7   51.80   14.80
 -17   9   5  454.64   28.26
 -16   0  18  441.71   29.52
 -16   1  17  269.45   26.47
 -16   3  15  179.07   22.07
 -16   4  14   74.96   20.80
 -16   5  13    2.64   17.41
 -16   6  11  280.59   22.30
 -16   8 -10   11.90   10.98
 -16   8   7    3.10   13.57
 -16   9  -7   64.88   14.52
 -16   9   5  221.76   22.58
 -15  -3  20    8.93   19.43
 -15  -2  19   -0.43   16.26
 -15   1  17   23.26   20.62
 -15   2  16   11.39   19.07
 -15   3  15   31.72   18.92
 -15   4  14   23.48   17.26
 -15   6  11  674.92   32.60
 -15   7   9  292.55   21.98
 -15   8 -10    8.45   10.25
 -15   8   7  411.91   26.24
 -15   9   4    2.84   16.90
 -14  -2  19   14.62   17.83
 -14   5  12   36.76   14.58
 -14   6  11  197.09   22.08
 -14   7   9 1182.74   38.03
 -14   8   7  206.84   21.46
 -14   9   3 1397.99   37.08
 -14   9   4   23.40   17.42
 -13  -6  21   46.88   15.84
 -13  -4  20   28.56   16.80
 -13  -1  18   43.27   18.69
 -13   4  13   31.22   13.85
 -13   5  12   21.12   18.48
 -13   6  10   -4.51   13.08
 -13   8  -9  364.29   16.23
 -13   9  -5  110.26   13.62
 -13   9   2   49.38   16.43
 -13   9   3  178.57   19.53
 -12  -3  19  170.45   20.73
 -12   0  17    6.79   17.65
 -12   1  16   31.51   19.10
 -12   2  15   12.00   17.46
 -12   3  14   41.40   18.38
 -12   4  13   21.00   16.32
 -12   6  10  674.64   28.61
 -12   7   8   37.21   17.00
 -12   8  -8   26.84   10.19
 -12   8   5   11.18   15.80
 -12   9  -3    7.63   10.35
 -12   9  -2    1.66   11.12
 -12   9   0   80.68   14.10
 -11  -5  20   10.49   14.96
 -11  -2  18    2.03   15.87
 -11   5  11  454.82   24.60
 -11   7   7  377.29   22.20
 -11   8  -7 1080.52   22.70
 -10  -6  20   55.30   14.13
 -10  -1  17  397.04   24.84
 -10   0  16 1407.35   37.17
 -10   2  14  135.55   17.66
 -10   3  13   50.98   16.22
 -10   5  10   -9.24   13.17
 -10   6   8  146.09   13.32
 -10   7   6  369.36   19.69
 -10   8  -5   -1.50    7.57
 -10   8   2   17.82   11.77
  -9  -7  20   73.96   13.47
  -9  -5  19   36.81   13.44
  -9   5 -12  325.91    7.72
  -9   5   9    8.26    9.12
  -9   6   7  148.43   12.78
  -8  -8  20   30.80   11.02
  -8  -6  19  108.80   13.71
  -8   4  10  513.45   20.91
  -8   5 -11    6.94    3.80
  -8   5   8   55.26   12.91
  -8   6   6  160.16   14.65
  -8   7   2   12.32   11.02
  -7  -7  19  187.80   14.53
  -7  -1  15  381.45   17.74
  -7   0  14 1557.58   31.20
  -7   1  13  -13.67   10.17
  -7   4   9 1946.85   33.20
  -7   6  -7 1239.35   16.17
  -7   6   4  198.30   14.18
  -6  -5  17  263.50   14.68
  -6  -2  15  633.52   20.12
  -6  -1  14  388.17   16.38
  -6   0  13   -0.11    9.26
  -6   1  12   57.45   10.98
  -6   5  -8  122.81    5.07
  -6   5   5 1432.50   25.92
  -5  -6  17   11.90    9.24
  -5  -3  15   57.23   10.88
  -5  -2  14   -2.54    7.78
  -5  -1  13   55.31    9.22
  -5   0  12  330.16   14.28
  -5   5  -5  718.29   10.92
  -4  -6  16  843.88   18.28
  -4  -3  14  128.74   10.90
  -4  -2  13  287.37   12.11
  -4  -1  12   39.47    8.05
  -4   1 -12  754.07   10.31
  -3  -4 -16    3.10    6.67
  -3   3   3 1407.29   18.50
  -2  -1   9   55.71    6.55
  -1 -10  15   16.00    3.13
  -1  -2 -11  716.54   14.62
  -1   1   2  521.98    7.79
   0  -2  -9 1786.80   20.75
   2 -10  10  115.46    4.61
   2  -4  -6  616.55   14.71
   2  -4   3   27.69    4.28
   3 -14  10    5.07    5.15
   3 -12   9   97.56    6.55
   3  -7  -7 2255.62   30.10
   3  -6  -5  124.05   10.44
   4 -16   8 1125.12   20.61
   4 -15   8  387.33   12.25
   4  -9  -6  168.65   12.82
   4  -9   3  159.02    8.78
   4  -8  -4  352.31   12.83
   4  -8   0 1900.05   24.50
   4  -8   1 1303.55   19.88
   5 -14   4  260.96   12.24
   5 -13   3  136.15    9.66
   5 -12   1   37.71    8.00
   5 -12   2  105.64    9.08
   5 -11  -2 2232.89   30.99
   5 -11  -1  597.10   16.31
 -22   9  -6   -2.74   16.46
 -21   9  -7   10.25   15.24
 -21  10  -2   37.17   18.32
 -21  10  -1   -0.72   17.05
 -21  10   0   -7.51   16.28
 -20   9   5   18.87   14.58
 -20  10  -3   35.57   18.63
 -20  10  -2   23.54   18.69
 -20  10  -1  161.24   22.92
 -20  10   0   29.87   20.05
 -20  10   2   74.27   19.48
 -19   9   6  119.52   22.49
 -19  10  -4   10.74   16.58
 -19  10  -3   82.59   18.87
 -19  10  -2    1.83   17.08
 -19  10  -1   11.12   17.04
 -19  10   0  271.74   24.32
 -19  10   1  102.74   21.53
 -19  10   2   56.40   20.28
 -18   9   6   86.11   20.80
 -18  10  -3   38.23   16.99
 -18  10  -2  217.30   21.11
 -18  10  -1   82.36   15.57
 -18  10   0  129.30   20.46
 -18  10   1   20.16   18.50
 -18  10   2   70.85   20.11
 -17   6  12    2.22   20.13
 -17   8   9   -1.66   16.54
 -17   9   6   18.19   19.06
 -17  10  -4  196.98   20.22
 -17  10  -3   60.38   17.80
 -17  10  -1   -1.42   11.81
 -17  10   0  250.96   21.76
 -17  10   1   40.35   18.31
 -17  10   2   39.65   18.39
 -16   6  12   69.87   21.57
 -16   9  -8   15.67   13.66
 -16   9   6   19.98   19.60
 -16  10  -4  675.77   26.74
 -16  10  -3   22.85   16.53
 -16  10  -2  456.40   24.71
 -16  10  -1   54.12   16.33
 -16  10   0  212.56   21.59
 -16  10   1   10.55   17.45
 -16  10   2  116.76   19.06
 -15  -1  19   78.60   20.91
 -15   0  18  106.24   20.62
 -15   5  13   47.33   17.86
 -15   6  12   84.43   19.58
 -15   7  10   26.25   20.96
 -15   8   8  188.21   24.03
 -15   9   5  937.65   33.75
 -15  10  -3  -14.48   14.20
 -15  10  -2  934.54   30.49
 -15  10  -1   13.19   14.71
 -15  10   0  159.45   18.69
 -15  10   1   39.77   16.24
 -14  -5  21   -4.70   16.60
 -14  -3  20   31.16   18.23
 -14   0  18   37.28   19.32
 -14   1  17  173.89   22.46
 -14   2  16   27.91   15.61
 -14   3  15  191.19   19.13
 -14   4  14   54.49   19.63
 -14   5  13   54.89   20.35
 -14   8 -10   -2.49    9.41
 -14   8   8 1002.43   34.69
 -14   9  -7  160.78   14.00
 -14   9   5  -26.74   16.47
 -13  -5  21   53.43   17.83
 -13  -2  19  309.31   25.19
 -13   1  17   12.65   17.36
 -13   2  16    7.47   19.04
 -13   3  15   37.24   18.79
 -13   4  14  124.15   19.80
 -13   6  11  298.92   23.41
 -13   7   9   22.55   13.62
 -13   8   7   29.15   17.02
 -13   9  -6  -19.53    9.31
 -12  -4  20   12.50   15.39
 -12  -1  18  404.69   26.53
 -12   7 -11   11.43    8.67
 -12   8   6  590.82   26.10
 -12   9  -5  416.19   17.76
 -12   9  -4   -1.42    9.81
 -12   9   2  922.84   29.10
 -11  -3  19   -2.02   15.48
 -11   0  17    0.10   16.01
 -11   1  16  588.49   28.54
 -11   2  15   96.08   17.45
 -11   3  14   83.43   18.58
 -11   4  13   23.97   16.50
 -11   6  10   -6.49   15.92
 -11   9  -2   91.36   12.37
 -11   9   0 1285.18   29.53
 -10  -2  18  177.89   19.32
 -10   4  12  119.18   18.09
 -10   5 -13    9.84    4.30
 -10   6   9  186.60   17.52
 -10   7   7   37.74   13.94
 -10   8   3  195.23   13.43
 -10   8   4    9.87   12.40
  -9   2  14  294.80   19.12
  -9   5  10  276.21   18.39
  -9   6   8  222.08   16.94
  -9   8  -2  252.64   13.64
  -9   8   0   58.35   11.32
  -8  -4  18  131.39   14.70
  -8  -1  16   54.91   14.36
  -8   0  15  -25.41   12.52
  -8   1  14  861.42   25.96
  -8   3  12   57.97   13.31
  -8   6  -9  759.41   12.78
  -8   7   3 1831.07   30.15
  -7  -2  16  297.02   16.94
  -7   2  12  184.38   14.81
  -7   3  11   96.72   13.37
  -7   6   5  365.78   16.76
  -7   7  -1   68.82   10.00
  -6  -8  19   67.80   10.00
  -6  -6  18  -11.00    9.71
  -6  -3  16  444.53   17.57
  -6   6   2  288.12   14.24
  -5   2  10 2905.41   35.49
  -4  -4  15 1346.11   23.04
  -4  -3 -16    2.13    6.50
  -4   0  11   -4.30    7.30
  -3  -2 -14   27.77    7.15
  -3  -1 -13   26.33    5.41
  -2   0 -10   14.00    4.44
  -2   1   6  632.85   12.47
  -1  -8  14    7.04    3.40
  -1  -5 -14 1303.64   23.46
  -1  -4 -13 1366.12   22.46
  -1  -3 -12   37.47    8.10
   0  -6 -13  339.85   15.11
   0  -3 -10  359.63   11.61
   1  -4  -9   67.10    8.18
   2 -15  12  860.07   13.33
   2 -12  11   15.20    4.17
   2  -6  -9   34.59    6.40
   3  -8  -8 1248.01   24.42
   3  -6   2 1177.70   15.52
   4 -17   8  256.74   12.22
   4 -14   7  376.28   12.66
   4 -12   6   11.21    5.89
   4 -11   5  268.19   10.68
   4 -10   4   25.45    6.25
   4  -9  -5  771.10   19.57
   4  -9   2  183.33    9.81
   4  -8  -2  185.45    9.77
   4  -8  -1  629.22   14.95
   5 -14   3  207.65   11.77
   5 -13   1  326.22   14.12
   5 -13   2  336.77   13.76
 -21  10  -5    6.73   16.70
 -21  10  -4  -12.76   17.51
 -21  10  -3  -11.19   15.73
 -20  10  -5    2.45   16.20
 -20  10   3   28.42   20.04
 -20  10   4   51.12   18.24
 -19   9   7  349.47   28.66
 -19  10  -6   -0.17   16.98
 -19  10   3   49.02   17.67
 -19  10   4    7.75   18.27
 -18   9   7  101.81   19.99
 -18  10  -6   20.23   15.47
 -18  10  -5   21.75   15.65
 -18  10   3   15.10   12.91
 -18  10   4   59.99   19.76
 -17   4  15   19.54   14.88
 -17   7  11  239.99   22.16
 -17   9   7  461.06   29.54
 -17  10  -6   50.80   17.28
 -17  10   3   86.51   15.83
 -17  10   4   27.22   19.31
 -16   2  17  126.14   21.60
 -16   3  16   12.33   18.20
 -16   7  11  472.00   30.55
 -16   8   9  184.59   22.90
 -16   9   7  252.07   24.91
 -16  10  -5   44.64   15.74
 -16  10   3   -7.23   17.76
 -16  10   4   40.52   18.32
 -15  -2  20   42.11   19.91
 -15   1  18  107.31   21.24
 -15   2  17  134.27   23.08
 -15   3  16   29.17   19.23
 -15   4  15   32.61   19.19
 -15   5  14   26.49   17.39
 -15   7  11  730.48   33.66
 -15   8   9  305.94   26.64
 -15   9  -8    9.83   10.88
 -15   9   6   19.57   14.26
 -15  10  -4  489.97   23.33
 -15  10   2   36.81   16.57
 -15  10   3  269.70   22.50
 -14  -4  21   19.28   16.97
 -14   6  12    5.77   19.74
 -14   9  -8   31.82   12.47
 -14   9   6  782.67   31.19
 -14  10  -3    7.94   13.77
 -14  10  -1  -20.73   13.47
 -14  10   0   11.25   14.44
 -14  10   2  114.06   18.51
 -13  -3  20   29.85   16.87
 -13   0  18  401.18   27.49
 -13   5  13   35.76   19.72
 -13   7  10  291.33   23.38
 -13   8   8   65.93   18.54
 -13   9  -7  585.69   20.80
 -13   9   5  689.61   28.52
 -12  -5  21  -17.63   15.10
 -12  -2  19    1.36   14.92
 -12   1  17  135.61   20.33
 -12   2  16   13.12   18.54
 -12   3  15    2.70   17.47
 -12   4  14   77.84   18.17
 -12   6  11   99.11   19.19
 -12   8  -9  224.57   12.79
 -12   8   7  102.17   18.20
 -12   9  -6  863.74   23.42
 -12   9   4  141.75   18.64
 -11  -6  21   17.08   13.92
 -11  -4  20  -18.33   13.33
 -11   5  12   20.53   16.33
 -11   8  -8  221.43   12.25
 -11   8   6  391.42   21.21
 -11   9  -4   30.59   10.10
 -11   9  -3   -2.13    9.58
 -11   9   1  272.12   17.73
 -11   9   2  146.07   15.73
 -10  -5  20   76.13   14.77
 -10  -3  19  126.81   16.58
 -10   2  15  197.20   19.08
 -10   3  14  181.90   19.22
 -10   5  11    5.61   12.06
 -10   8   5   24.08   13.19
  -9  -6  20   17.47   11.83
  -9  -4  19    2.12   12.54
  -9  -1  17  373.91   21.60
  -9   0  16   87.60   16.47
  -9   4  12  445.26   21.91
  -9   7   6  -12.01   12.07
  -9   8  -4    0.73    7.87
  -9   8   2   -4.00   10.84
  -9   8   3  104.43   13.68
  -8  -7  20   56.96   12.86
  -8  -5  19   19.90   11.29
  -8  -2  17  339.48   19.18
  -8   4  11  353.32   19.26
  -8   6   7   80.19   10.72
  -7  -3  17   20.88   10.80
  -7   5 -10    0.07    3.03
  -7   5   8  557.47   20.03
  -7   7   0   66.11    8.26
  -7   7   1  409.88   16.03
  -6  -4  17   63.22   11.89
  -6  -2 -17   -1.37    5.65
  -6   2 -13  348.97    6.47
  -6   3  10  624.63   19.94
  -6   5   6    3.99    7.74
  -6   6  -5  817.96   14.11
  -5  -4  16  136.55   10.90
  -5   5   4  124.06   12.01
  -4  -2 -15 1765.75   22.86
  -4   0 -13    1.31    4.79
  -2  -5 -15  481.00   15.72
  -2   0   8  106.78    7.73
  -2   1  -8 1028.28   10.33
  -1  -5  12  370.28    8.03
   0  -7  12   10.31    2.26
   0  -5 -12 1409.74   23.80
   0  -4 -11 1995.21   25.87
   0  -3   8   74.53    3.58
   1 -13  13  829.13    9.81
   1  -6 -11  104.76    9.46
   1  -5 -10   18.43    7.36
   1  -3  -7  680.40   14.24
   2 -16  12  203.12    8.15
   2  -6  -8  340.73   13.56
   2  -5  -7 1450.35   21.68
   3 -11   8  252.81    8.20
   3  -8  -7    2.36    8.67
   3  -7  -6  627.12   17.46
   3  -7   4 1154.94   14.54
   3  -6  -4   43.45    6.54
   3  -6  -3  180.32   10.10
   4 -15   7  233.59   11.72
   4 -13   6  218.18   10.76
   4  -9  -4  853.75   19.05
   4  -9  -3 3281.90   35.75
   4  -9   1   -1.18    7.32
 -22  10  -5   -8.08   16.86
 -21  10  -6  -20.08   14.43
 -19  10  -7    6.16   16.29
 -19  10   5    5.73   17.24
 -19  10   6  240.83   24.02
 -18   8  10   74.55   15.43
 -18   9   8   30.32   15.49
 -18  10  -7   -3.11   14.46
 -18  10   6   56.76   19.01
 -17   7  12  165.04   25.20
 -17   9   8   68.23   19.61
 -17  10   5   32.98   17.83
 -16   6  13  557.64   28.99
 -16   8  10   -8.66   20.01
 -16   9   8   80.49   21.16
 -16  10  -6   19.90   14.16
 -16  10   5  166.25   22.64
 -15   0  19   16.05   19.35
 -15   6  13   -7.08   18.87
 -15   8 -11    9.82    9.75
 -15   8  10  853.42   36.01
 -15   9  -9   25.04   11.64
 -15   9   8  830.62   33.84
 -15  10  -6  908.09   28.23
 -15  10   4  239.49   22.20
 -15  10   5  117.95   19.81
 -14  -2  20   24.20   16.91
 -14   1  18   18.68   19.75
 -14   2  17   23.95   18.60
 -14   3  16    7.15   13.93
 -14   4  15   24.17   17.53
 -14   5  14   78.05   20.48
 -14   7  11  100.25   20.36
 -14   8   9   -5.33   13.76
 -14   9   7   46.54   18.26
 -14  10  -5   -6.40   11.98
 -14  10  -4 1730.99   36.20
 -14  10   3    4.55   16.95
 -13  -4  21   11.68   15.52
 -13  -2  20  -15.75   17.03
 -13   2  17   15.58   17.94
 -13   3  16   28.69   19.34
 -13   4  15   11.57   16.89
 -13   7 -12   17.52    7.87
 -13   8 -10   38.23    9.58
 -13   8   9  244.76   22.51
 -13   9   6   88.19   18.73
 -13  10  -2   34.02   12.30
 -13  10  -1   12.59   12.19
 -13  10   0   24.01   13.29
 -13  10   1   25.91   15.77
 -13  10   2 1935.99   41.01
 -12   0  18  164.12   21.50
 -12   7  10  249.53   21.90
 -12   8   8  643.20   28.10
 -12   9   5   -3.22   15.77
 -11   1  17  141.42   19.64
 -11   3  15   45.17   16.73
 -11   6  11  329.97   22.83
 -11   7   9    5.88   12.35
 -11   9  -5  206.05   12.87
 -11   9   3  174.08   14.12
 -11   9   4  537.96   23.05
 -10  -1  18  660.75   27.34
 -10   0  17    7.41   15.09
 -10   4  13 1041.83   32.19
 -10   6  10   17.24   14.00
 -10   7   8  226.30   17.12
 -10   8  -7    9.84    6.61
 -10   8   6   35.84   13.69
 -10   9  -2 1079.98   24.84
 -10   9   0  204.30   15.32
 -10   9   1 1013.49   26.30
  -9  -2  18   50.49   15.54
  -9   5  11  658.94   24.76
  -9   6   9   92.33   15.12
  -9   7   7   10.35   13.04
  -9   8   4  134.61   14.54
  -8  -3  18  451.86   20.95
  -8   1  15   86.94   15.32
  -8   2  14  611.68   23.15
  -8   6   8  233.80   16.55
  -8   7   5   76.67   10.17
  -8   8  -1  731.91   19.36
  -8   8   0   46.15   10.55
  -7  -6  19  441.65   18.10
  -7  -4  18   -2.31   10.20
  -7  -1  16  240.52   18.00
  -7   0 -16   31.57    5.16
  -7   0  15   -4.01    9.95
  -7   1  14   36.38   11.77
  -7   2 -14   29.17    3.63
  -7   2  13  192.88   14.93
  -7   4  10   58.11    9.79
  -7   6   6   88.01   10.10
  -7   7   2  175.81   11.22
  -7   7   3  580.68   19.13
  -6  -1  15   -9.10    9.88
  -6   0  14   55.49   10.80
  -6   1  13  234.80   14.51
  -6   4   9 2696.25   36.96
  -6   5   7   72.32   11.97
  -6   6   4  173.06   13.51
  -5  -7  18   35.75    8.65
  -5  -5  17   18.91    9.84
  -5  -1 -15 1154.59   17.24
  -5  -1  14   45.54    9.29
  -5   0  13   -8.53    8.25
  -5   1 -13   78.56    5.18
  -5   1  12  542.44   17.55
  -5   3   9 2671.99   34.21
  -5   4   7 1142.39   23.19
  -5   5  -6    8.81    4.07
  -4  -9  18   13.20    6.17
  -4  -5  16    3.89    7.82
  -4  -1 -14  744.76   13.89
  -4   2   9  159.76   11.26
  -3  -5 -16    3.34    7.66
  -3   1 -10   28.79    4.15
  -2  -9  16   14.83    4.38
  -2  -4 -14  193.32   10.36
  -2  -1 -11  437.46   10.58
  -2   2   4 3936.07   26.72
  -1  -1  -9 1405.92   16.63
  -1   1   3   80.68    5.58
   0  -2  -8   34.21    6.26
   0  -1  -6    7.96    4.73
   1  -4  -8  387.96   12.70
   1  -2  -4  371.56    8.68
   2  -5  -6 3094.17   30.80
   2  -4  -4  512.61   13.05
   3 -18  10   -0.49    6.32
   3 -13   9  928.98   15.11
   3 -10   7  245.31    8.04
   3  -8   5  975.81   13.99
   3  -7  -5  171.32   11.59
   3  -6  -2  251.85   11.00
   3  -6  -1 2429.60   25.04
   3  -6   0 1786.35   20.81
   4 -16   7   49.13    8.07
   4 -12   5  188.83    9.24
   4 -10  -4  123.60   11.98
   4 -10   3  387.89   12.07
   4  -9  -2  689.92   16.59
   4  -9  -1    3.73    8.32
   4  -9   0 1987.45   26.00
 -21  11  -2  -12.55   17.75
 -21  11  -1   -1.32   18.80
 -20  10  -7   -9.36   13.92
 -20  11  -3   -8.86   17.29
 -20  11  -2   15.99   18.64
 -20  11  -1   -8.48   17.38
 -20  11   0  -28.00   17.73
 -20  11   1   -1.52   18.15
 -20  11   2   14.14   19.06
 -20  11   3    4.91   17.30
 -19  10   7   82.95   22.57
 -19  11  -4  -17.07   16.56
 -19  11  -3    3.55   16.98
 -19  11  -1   34.55   17.26
 -19  11   0  -11.45   16.37
 -19  11   1   11.86   18.23
 -19  11   2   39.18   19.91
 -19  11   3  -16.09   17.74
 -18   9   9  272.05   24.57
 -18  10   7  122.77   22.03
 -18  11  -3   11.48   16.56
 -18  11  -1   77.29   15.68
 -18  11   1   44.03   18.77
 -18  11   2   90.53   20.34
 -18  11   3  -12.72   16.94
 -17   6  14   12.11   21.10
 -17   7  13  764.57   36.57
 -17   8  11  109.27   22.82
 -17   9   9   -9.30   17.45
 -17  10  -7    0.42   13.14
 -17  10   6   23.89   13.81
 -17  10   7   63.78   20.89
 -17  11  -3  247.74   22.08
 -17  11  -2  308.03   23.90
 -17  11  -1    2.44   16.56
 -17  11   0  110.35   19.57
 -17  11   1  168.84   21.36
 -17  11   2   26.10   18.04
 -17  11   3  -10.07   16.26
 -16   3  17    2.88   14.12
 -16   4  16   12.71   14.57
 -16   5  15  179.17   22.63
 -16   8  11  161.32   23.87
 -16   9   9   88.41   21.73
 -16  10   6  302.63   24.50
 -16  11  -3  -10.10   14.86
 -16  11  -2  327.17   24.07
 -16  11  -1  214.11   22.04
 -16  11   1  -11.06   16.82
 -16  11   2   26.75   18.24
 -15   3  17  208.27   24.70
 -15   5  15   12.01   18.75
 -15   7  12  228.53   20.96
 -14  -3  21    5.95   17.44
 -14  -1  20   57.06   17.96
 -14   0  19    4.96   16.38
 -14   6  13  201.26   19.98
 -14   8 -11   -1.08    8.14
 -14   8  10    7.47   19.92
 -14   9  -9   41.57   11.44
 -14   9   8   45.52   20.26
 -14  10  -6  224.88   16.19
 -14  10   5  207.50   23.07
 -13   0  19  -13.29   15.36
 -13   1  18   57.14   19.94
 -13   5  14  129.53   20.26
 -13   6  13  451.83   28.31
 -13   7  11   34.78   14.28
 -13   9  -8  467.40   17.64
 -13   9   7   10.48   17.06
 -13  10  -5  -11.85   13.77
 -13  10  -4  193.31   16.03
 -13  10   3  107.99   18.65
 -13  10   4   99.04   18.92
 -12  -4  21   82.83   17.30
 -12   2  17  248.84   23.13
 -12   3  16   -3.02   17.36
 -12   7  11   86.03   19.08
 -12   8   9  211.83   21.64
 -12   9  -7  762.79   20.69
 -12   9   6  427.09   24.03
 -12  10  -3    2.15   10.32
 -12  10  -2  169.55   14.78
 -12  10   1  191.81   17.37
 -12  10   2   87.75   17.50
 -11  -5  21   53.24   15.96
 -11  -3  20   85.83   17.14
 -11   0  18 1778.63   43.91
 -11   4  14   49.99   13.90
 -11   5  13    7.51   16.67
 -11   7  10  260.88   21.67
 -11   8   8    8.55   16.03
 -11   9   5   67.23   15.16
 -10  -4  20   70.94   15.15
 -10  -2  19  124.93   17.99
 -10   7   9   92.35   16.01
 -10   9  -4  174.56   12.37
 -10   9  -3  683.73   20.07
 -10   9   2  495.88   20.74
 -10   9   3  463.97   20.62
  -9  -5  20   -1.35   12.06
  -9  -3  19   17.75   13.97
  -9   0  17  -10.98   13.62
  -9   1  16 1167.97   33.16
  -9   2  15  443.26   22.64
  -9   4  13   10.17   15.26
  -9   6  10   34.76   13.88
  -9   7   8  217.74   17.45
  -9   8  -6  523.64   15.25
  -9   8   5    8.37   12.29
  -8  -6  20   19.64   12.19
  -8  -4  19  110.91   15.50
  -8  -1  17  487.05   21.94
  -8   0  16 1378.01   32.93
  -8   4  12    9.51   12.81
  -8   7   6  172.30   15.43
  -8   8  -3   28.82    8.55
  -8   8  -2  122.55   11.02
  -8   8   1   41.04   10.90
  -8   8   2   33.37   11.05
  -7  -2  17  240.36   15.88
  -7   1 -15  253.44    7.24
  -7   3  12  285.79   17.27
  -7   6  -8   96.13    5.66
  -7   6   7   46.72   12.13
  -7   7   4   25.48   11.47
  -6  -7  19  649.24   19.42
  -6  -5  18  497.34   17.86
  -6  -2  16   89.45   11.83
  -6   0 -15   -8.45    4.58
  -6   1 -14  262.96    7.48
  -6   3  11 2619.21   37.48
  -6   6  -6    2.42    5.18
  -5  -2  15  236.21   13.29
  -5   0 -14 2061.76   20.01
  -5   5   5  331.04   15.02
  -4  -2  14  321.38   12.80
  -4  -1  13  366.62   13.54
  -4   0  12  241.96   12.09
  -3  -4 -15   67.43    9.44
  -2  -7  15    5.08    4.10
  -2  -3 -13  291.04   11.08
  -1  -6  13    5.45    3.75
  -1  -5 -13  172.53   10.84
  -1  -2 -10   24.08    6.57
  -1   0  -7   -4.16    4.13
  -1   0   6   81.42    5.51
   0  -6 -12  473.29   15.73
   0  -3  -9 1717.88   22.33
   1  -7 -11   79.11   10.05
   1  -6 -10   27.59    7.90
   1  -5  -9  131.71    9.83
   1  -3  -6   92.30    7.76
   1  -2  -3 3404.65   22.40
   1  -2   2   33.72    2.99
   2 -13  11  540.57   10.49
   2  -6  -7 1880.46   26.30
   2  -4  -3 2690.50   24.58
   3 -14   9   27.87    6.85
   3  -9  -7   23.07    9.60
   3  -9   6   55.56    5.65
   3  -8  -6   25.10    9.41
   3  -7  -4 1184.53   21.21
   4 -15   6  201.11   11.89
   4 -14   6  201.81   10.37
   4 -13   5   38.06    8.54
   4 -11   3   71.64    7.84
   4 -10  -2 4027.91   39.67
   4 -10   1  153.78   10.07
   4 -10   2  428.68   13.18
 -21  11  -4  -15.99   16.45
 -21  11  -3    7.87   16.75
 -20  11  -5   -3.86   16.10
 -19  11  -5   -2.32   15.47
 -19  11   4   46.89   17.85
 -19  11   5   10.57   18.99
 -18   9  10   80.27   19.11
 -18  10   8   65.33   21.84
 -18  11  -5   18.42   15.71
 -18  11   5   57.91   20.34
 -17   8  12   35.23   22.26
 -17   9  10   -8.11   18.76
 -17  10   8   94.26   22.10
 -17  11  -5   32.35   15.90
 -17  11   4   -1.48   17.92
 -17  11   5  -22.48   15.74
 -16   8  12  716.84   34.26
 -16   9  10  678.18   33.89
 -16  10   7  129.02   17.55
 -16  11   3    7.60   16.47
 -16  11   4  119.40   21.70
 -15   1  19   69.11   19.35
 -15   6  14   -3.55   13.09
 -15   8  11   -2.41   13.51
 -15   9   9    9.05   14.43
 -15  10  -7   -3.11   12.03
 -15  10   7   -5.33   19.65
 -15  11  -3  636.62   26.04
 -15  11   1   21.94   12.75
 -15  11   2   23.63   18.01
 -15  11   3   33.71   18.59
 -14  -2  21  274.05   23.82
 -14   1  19  128.04   20.88
 -14   2  18   11.72   18.74
 -14   4  16  133.40   18.05
 -14   5  15   39.86   17.80
 -14   6  14   25.60   19.45
 -14   8  11  177.18   23.79
 -14   9   9   16.41   19.85
 -14  10   6  153.37   21.05
 -14  11  -1  157.71   17.74
 -14  11   0  -11.32   14.34
 -14  11   1   38.07   15.86
 -13  -3  21  140.84   19.53
 -13   3  17  -23.04   16.81
 -13   4  16   95.41   19.84
 -13   7  12  142.09   22.92
 -13   8  10  740.85   29.50
 -13   9   8  444.68   26.01
 -13  10  -6 2555.44   39.74
 -12   0  19   -1.53   15.43
 -12   5  14  101.39   18.81
 -12   6  13  157.72   22.54
 -12   8 -10   93.68   10.22
 -12   9   7   33.63   16.85
 -12  10  -4  492.84   19.18
 -12  10   3  -11.64   15.62
 -12  10   4 1988.61   41.72
 -11  -4  21   22.22   15.16
 -11   3  16    9.23   16.18
 -11   6  12   -6.48   16.45
 -11   8  -9  587.25   15.64
 -11   9   6  101.07   17.46
 -11  10   0  560.35   22.14
 -11  10   1   64.71   14.67
 -10  -5  21   29.30   14.24
 -10  -3  20   16.89   14.46
 -10   0  18   96.01   17.19
 -10   1  17  381.53   23.67
 -10   2  16   50.24   16.73
 -10   3  15  801.08   29.48
 -10   4  14  220.67   20.21
 -10   5  13  292.24   22.32
 -10   8  -8   67.74    8.92
 -10   8   7  112.07   12.81
 -10   9  -5  137.07   12.23
 -10   9   4   84.71   14.52
  -9   5  12  218.86   18.41
  -9   6 -11   14.42    4.80
  -9   8   6  200.61   16.88
  -9   9  -1 1400.64   27.31
  -9   9   0  607.74   20.13
  -9   9   1   43.73   11.84
  -8  -2  18   73.26   13.69
  -8   5  11  395.69   20.19
  -8   6   9   62.19   13.75
  -8   8  -4 1032.86   19.88
  -8   8   3   20.84   11.44
  -7  -7  20   23.86   10.33
  -7  -5  19  197.44   14.19
  -7  -3  18   77.49   13.49
  -7   7   5  778.59   22.26
  -6   4  10  174.31   14.26
  -6   5   8  139.44   13.62
  -5  -6  18  539.35   16.83
  -5  -3  16  313.46   14.29
  -5   3  10  302.80   14.92
  -5   4   8   13.25   10.60
  -5   5   6   26.36   10.89
  -4  -4 -16   60.13    8.34
  -4  -3  15   91.29    9.14
  -4   3   8   17.92    9.43
  -4   4   6   73.88   11.20
  -4   5  -2 3169.72   24.22
  -3  -3 -14   59.82    8.99
  -3   4  -2  308.88    7.62
  -3   4   1  152.71    9.44
  -2   2   5 3574.68   26.95
  -1  -3 -11 1739.17   22.67
  -1  -1   8    9.11    4.57
   0  -5 -11   -8.19    6.47
   0  -4 -10   19.81    6.85
   2  -7  -8  178.23   11.63
   2  -5  -5 1469.15   21.36
   2  -4  -2  131.37    8.43
   2  -4   1  107.42    6.53
   3 -15   9  751.73   16.02
   3 -12   8  211.95    8.39
   3  -9  -6  281.27   14.36
   3  -8  -5   29.06    9.43
   3  -7   2 2463.06   23.37
   4 -16   6   -1.59    7.56
   4 -14   5    3.55    6.89
   4 -12   4    2.11    6.07
   4 -11  -3  397.75   16.25
   4 -11   2   38.29    7.57
   4 -10  -1  135.34    9.02
   4 -10   0  250.67   10.68
 -21  11  -5    6.95   15.27
 -20  11  -6    8.85   15.65
 -20  12   0  -13.56   16.55
 -20  12   1    4.53   17.02
 -19  11   6   23.53   18.44
 -19  12   0    3.41   17.36
 -18  10   9   16.58   18.06
 -18  11  -6  -12.54   14.10
 -18  11   6   66.26   20.74
 -18  12  -1   24.67   16.88
 -18  12   0  170.95   21.51
 -18  12   1  162.74   21.87
 -17   8  13  167.00   24.04
 -17  10   9  108.72   23.02
 -17  11  -6    6.84   14.48
 -17  11   6  168.05   23.18
 -16   5  16   11.12   14.18
 -16   6  15    3.45   17.88
 -16   7  14   57.51   21.55
 -16   9  11   57.12   19.22
 -16  11  -5  185.76   17.66
 -16  11   5    6.54   17.35
 -16  11   6   70.78   18.81
 -15   2  19  -22.40   18.12
 -15   4  17   14.95   19.49
 -15   5  16  162.79   23.75
 -15   6  15   89.24   21.15
 -15   9  10   -1.94   17.26
 -15  10  -8   60.72   12.36
 -15  10   8   26.23   20.14
 -15  11  -5  142.68   16.34
 -15  11  -4  662.85   26.00
 -15  11   4  220.86   22.09
 -15  11   5  180.88   23.07
 -14   0  20  207.80   24.52
 -14   7  13   34.49   18.54
 -14   9  10  440.30   28.69
 -14  10   7   94.39   19.50
 -14  11  -3   -4.17   11.80
 -14  11   3  157.88   20.10
 -14  11   4  150.90   20.52
 -13  -2  21    9.79   17.18
 -13   1  19   13.72   19.10
 -13   5  15   43.63   14.69
 -13   6  14  105.58   21.90
 -13   8 -11   -0.36    7.85
 -13   8  11  175.58   23.30
 -13   9  -9  130.12   11.63
 -13   9   9  319.96   24.17
 -13  11  -1   56.19   14.84
 -13  11   0  145.40   17.35
 -13  11   1   -4.82   14.96
 -13  11   2   38.03   16.81
 -12  -1  20  347.63   25.43
 -12   4  16   73.72   19.08
 -12   7  12  524.36   27.69
 -12   8  10  285.06   20.73
 -12   9  -8   -8.11    8.26
 -12   9   8    9.47   16.78
 -12  10  -5   18.84    9.81
 -11  -2  20  -14.64   15.07
 -11   1  18  385.76   25.98
 -11   2  17   94.96   18.88
 -11   4  15  434.51   22.92
 -11   5  14  828.58   31.41
 -11   6  13  643.61   28.97
 -11   7  11  353.74   21.32
 -11   8   9  155.18   16.66
 -11   9  -7   53.66    9.24
 -11   9   7  142.75   18.68
 -11  10  -3    2.31   10.21
 -11  10   3  178.14   17.37
 -10  -1  19  729.51   29.13
 -10   6 -12   47.26    5.28
 -10   6  12   49.13   17.09
 -10   7  10  142.12   16.06
  -9  -4  20  160.27   16.23
  -9  -2  19  315.83   21.01
  -9   3  15   14.05   14.47
  -9   6  11  122.99   16.40
  -9   7   9   68.08   14.98
  -9   8   7   74.77   14.79
  -9   9  -3   32.35    9.55
  -9   9  -2  233.33   13.97
  -9   9   2   72.45   12.96
  -9   9   3  134.28   14.40
  -8  -5  20  345.10   18.22
  -8   1  16   49.95   12.92
  -8   2  15  668.70   25.04
  -8   8   4   37.23    9.12
  -8   8   5   48.19   12.85
  -7   0  16   19.20   11.75
  -7   1  15  394.15   18.49
  -7   3  13  942.33   26.28
  -7   6   8   22.77    8.92
  -6  -6  19   62.87   10.81
  -6  -4  18  114.60   12.75
  -6  -1  16   20.29   12.49
  -6   0  15   -2.81    9.11
  -6   1  14  375.22   17.14
  -6   2  13   83.15   12.11
  -6   6   6    5.45   11.01
  -6   7   0  342.63   12.45
  -6   7   2    2.85   10.81
  -5  -4  17  631.00   18.15
  -5  -3 -16  102.03    8.58
  -5   0  14  162.58   12.08
  -5   1  13   50.41   10.05
  -5   6  -3   14.60    6.64
  -5   6   3   89.20   11.61
  -4  -8  18   78.01    7.40
  -4  -4  16  103.94   10.20
  -4  -3 -15   12.96    7.49
  -4   2  10  592.38   16.96
  -3  -2 -13  339.38   11.12
  -3  -1 -12    5.87    5.39
  -3   0 -11    1.49    3.89
  -3   4   2  275.80   11.13
  -2 -11  17   15.19    3.12
  -2  -5 -14    9.34    7.37
  -1   1  -4   50.84    2.84
  -1   1   4 2603.72   18.30
   0  -2  -7 1006.68   15.01
   0  -1  -5  671.62   11.00
   1 -14  13  262.27    7.11
   1  -7 -10   16.96    8.11
   1  -6  -9 2060.71   28.16
   1  -5  -8  159.62   10.40
   1  -3  -5    5.36    6.49
   1  -2  -2 1286.52   13.69
   2 -14  11   60.20    6.06
   2 -11  10  103.69    5.36
   2  -8  -8  163.70   12.36
   2  -7   7  185.75    5.49
   2  -6  -6  476.84   14.96
   2  -5   4 2019.93   14.74
   3 -18   9   73.78    8.31
   3 -16   9  180.32    9.33
   3 -13   8  492.61   12.51
   3 -11   7  197.48    8.31
   3  -8   4 4035.87   28.49
   3  -7  -2    7.37    8.08
   3  -7  -1    5.97    7.68
   3  -7   0  968.48   17.01
   4 -15   5  234.69   11.72
   4 -13   4  652.03   16.18
   4 -12   3   46.52    7.59
   4 -11  -2   -3.71    7.22
   4 -11  -1  294.36   13.35
   4 -11   0 1263.54   22.86
   4 -11   1  425.15   14.18
 -21  12  -3  -10.80   16.82
 -21  12  -2   -0.77   18.71
 -20  12  -3    3.57   17.59
 -20  12  -2    8.41   17.96
 -20  12  -1    6.23   14.06
 -20  12   2   -9.19   17.65
 -19  12  -3    9.50   17.52
 -19  12  -2    4.45   15.55
 -19  12   3   17.09   19.93
 -19  12   4   25.82   19.55
 -18  11  -7   33.58   14.59
 -18  11   7   32.85   14.83
 -18  12  -2  -15.55   17.01
 -18  12   2   18.77   18.01
 -18  12   3    3.67   18.10
 -17   9  12  592.50   33.82
 -17  10  -9   -8.84   11.23
 -17  10  10   70.31   20.80
 -17  12  -3   -5.75   14.95
 -17  12  -1  599.60   29.00
 -17  12   2  202.00   22.72
 -17  12   3   -5.44   18.27
 -16   8  13   10.25   20.36
 -16  10  -9   -3.54   11.67
 -16  10   9   37.40   15.01
 -16  11   7    6.35   19.11
 -16  12  -1   10.49   18.00
 -16  12   0  140.72   20.39
 -16  12   1  148.35   21.02
 -16  12   2   27.04   18.05
 -15   7  14  602.91   31.79
 -15   8  13  106.62   21.08
 -15   9  11   -7.37   19.45
 -15  10   9   86.73   21.66
 -14  -1  21    0.18   17.67
 -14   3  18  -10.93   17.34
 -14   5  16   84.49   19.39
 -14   6  15  508.45   30.36
 -14   7  14   22.60   18.11
 -14   9 -10  -13.88    8.85
 -14  10  -8  788.77   23.98
 -14  10   8  240.48   20.07
 -14  11  -5  704.89   24.86
 -14  11   5   19.50   17.95
 -13   0  20  653.47   32.65
 -13   4  17  120.01   21.27
 -13   5  16  368.37   26.51
 -13   7  13   90.59   16.75
 -13   8  12  688.51   31.84
 -13   9  10    4.26   19.30
 -13  10  -7    0.08   11.03
 -13  10   7   23.47   13.80
 -13  11  -3  441.20   20.25
 -13  11   4 1379.61   37.72
 -12  -2  21  634.73   30.33
 -12   1  19  530.77   29.15
 -12   2  18  117.04   20.92
 -12   5  15   20.92   13.85
 -12   6  14  188.75   22.86
 -12   8  11  146.04   20.59
 -12   9   9   52.95   18.14
 -12  10  -6    7.23   10.24
 -12  10   6   -6.55   16.20
 -12  11   0   73.51   14.38
 -12  11   1  497.01   23.98
 -11  -3  21  133.55   17.81
 -11   0  19    7.39   15.47
 -11   7  12   46.38   18.04
 -11   9   8   11.53   16.47
 -11  10  -4  130.77   12.36
 -11  10   4   28.15   15.99
 -11  10   5   63.93   16.96
 -10  -4  21    2.98   13.07
 -10  -2  20    1.72   14.75
 -10   1  18  667.57   29.62
 -10   2  17  963.15   33.52
 -10   3  16  106.40   17.62
 -10   4  15  134.96   20.17
 -10   5  14   -7.60   15.70
 -10   7  11  217.43   20.38
 -10   8   9  129.70   18.47
 -10   9  -6    0.79    7.28
 -10   9   6   18.73    9.86
 -10  10  -1  238.02   16.09
 -10  10   1   16.16   12.65
 -10  10   2   82.53   14.21
  -9  -5  21    2.43   13.85
  -9   0  18 1136.08   32.75
  -9   1  17  351.60   22.03
  -9   4  14   -6.38   14.86
  -9   5  13  368.62   22.63
  -9   7  10   64.95   14.69
  -9   9  -4  970.87   21.11
  -9   9   4   24.69   12.71
  -8   0  17   21.64   13.37
  -8   5  12 1056.22   29.48
  -8   7   8    9.24    8.99
  -8   8   6   47.33   13.27
  -7  -6  20   25.41   10.87
  -7  -4  19  247.34   15.67
  -7  -1  17   38.52   11.84
  -7   4  12  119.42   14.56
  -7   7   6    7.78    8.38
  -7   8  -2  109.66   10.22
  -7   8  -1   44.10    9.74
  -7   8   0  457.58   16.23
  -7   8   1   22.43   10.33
  -7   8   2  191.16   13.90
  -6  -2  17    2.16   11.26
  -6   3  12  660.55   21.34
  -6   5   9  300.26   16.60
  -6   6   7   74.68   12.68
  -6   7   3 1077.77   23.22
  -5  -1  15  391.11   16.05
  -5   2  12  751.16   20.64
  -5   4   9 1333.60   26.01
  -5   5   7  680.69   19.78
  -4  -5 -16  264.41   13.93
  -4  -1  14  133.14   11.33
  -4   0  13    5.93    7.60
  -4   2 -10  343.32    5.60
  -3  -5 -15   -1.42    7.45
  -3   4  -3  699.12    9.12
  -2  -4 -13   10.32    6.82
  -2   0  -9   -2.64    4.29
  -2   3  -1   40.19    4.93
  -2   3   0   49.35    4.62
  -2   3   1  584.55   10.98
  -1  -9  15  111.19    3.99
  -1  -7  14   42.14    4.23
  -1  -1  -8 3314.20   24.34
   0  -6 -11  121.75    9.78
   1 -15  13  428.44    9.62
   1 -11  12    4.95    3.36
   2 -16  11  107.93    7.97
   2 -15  11 1000.99   15.97
   2  -7  -7  291.78   11.95
   2  -5  -4  997.76   16.66
   3 -14   8  215.63   10.45
   3 -10   6  750.87   13.57
   3  -9  -5 1341.38   23.64
   3  -9   5   39.11    5.30
   3  -8  -3 1548.54   24.16
   4 -14   3  172.34   10.67
   4 -13   2  205.63   11.31
   4 -12  -1 2354.72   32.33
   4 -12   0  421.54   15.38
 -21  12  -4  -30.27   17.17
 -20  12  -5  -17.82   13.81
 -20  12  -4    8.96   15.56
 -19  12  -5   -0.06   15.53
 -19  12  -4    1.04   14.65
 -19  12   5   81.90   16.62
 -18  12  -5    5.82   16.00
 -18  12  -4   -3.91   15.64
 -18  12   6   10.93   19.71
 -17  10  11   40.70   18.40
 -17  11   8    6.55   13.83
 -17  11   9   47.42   19.31
 -17  12  -4   40.86   16.40
 -17  12   4   48.69   14.57
 -17  12   5   75.15   20.48
 -16   7  15   14.64   18.66
 -16   8  14  447.77   30.87
 -16   9  12    0.61   14.60
 -16  10  10   28.71   14.31
 -16  11  -7  118.42   15.67
 -16  11   8   69.97   21.33
 -16  12  -4   42.11   17.54
 -16  12  -3 1337.59   37.28
 -16  12   3   -5.30   12.51
 -16  12   4   44.95   19.50
 -16  12   5  134.72   20.46
 -15   4  18  148.68   24.09
 -15   5  17   33.49   20.11
 -15   6  16   72.33   20.61
 -15   7  15  193.57   24.59
 -15   9  12  280.89   26.82
 -15  12   0   -5.17   15.11
 -15  12   1   -4.22   15.35
 -15  12   2  183.49   21.72
 -15  12   3  188.86   22.43
 -15  12   4    8.59   17.03
 -14   1  20   67.01   20.67
 -14   8 -12   -6.89    7.18
 -14   8  13  136.45   22.86
 -14  10   9   80.23   19.49
 -14  11  -6 1126.62   29.95
 -14  11   6  800.90   30.34
 -14  11   7   89.45   19.87
 -14  12   0   88.30   16.88
 -14  12   1   26.55   15.91
 -13  -1  21  352.22   26.63
 -13   2  19  302.71   26.17
 -13   3  18   34.02   18.55
 -13   7  14  435.06   29.07
 -13   9  11   83.16   19.91
 -13  10   8   21.76   13.78
 -13  11  -4 1005.75   27.56
 -13  11   5  568.22   27.83
 -12   0  20  739.34   33.16
 -12   7  13  585.45   27.03
 -12   8  12   55.70   19.10
 -12   9  -9   86.62   10.51
 -12   9  10   25.14   17.80
 -12  10   7  127.70   16.39
 -12  11  -3   17.70   10.97
 -12  11  -2   87.10   13.26
 -12  11  -1   10.39   12.03
 -12  11   2 2621.18   46.35
 -12  11   3  605.73   26.81
 -12  11   4   12.15   16.38
 -11  -1  20  401.07   24.07
 -11   2  18   -2.01   17.95
 -11   3  17  618.23   29.16
 -11   4  16  249.63   22.02
 -11   5  15    0.72   17.98
 -11   6  14   -2.19   16.91
 -11   8  11   89.31   19.15
 -11   9  -8  786.96   19.18
 -11   9   9  217.39   21.23
 -11  10  -5   28.10    9.39
 -11  10   6   36.60   16.28
 -10   0  19   -2.86   15.75
 -10   6  13   91.13   18.31
 -10   8  10  196.88   20.05
 -10   9   7   48.47   11.14
 -10  10  -3   -6.49    9.56
 -10  10  -2 1093.39   25.75
 -10  10   3   20.18   13.35
 -10  10   4  619.35   23.98
  -9  -1  19  160.85   18.27
  -9   8   8  142.48   13.34
  -9   9  -5    3.57    9.16
  -9   9   5   16.00    9.49
  -8  -4  20   12.92   11.43
  -8   2  16   55.81   15.24
  -8   6  11  284.14   19.91
  -8   7   9  385.17   20.15
  -8   9  -1  119.57   11.78
  -8   9   0   13.70   10.25
  -8   9   2    6.43   11.09
  -7  -2  18  334.29   17.41
  -7   2  15   87.27   13.04
  -7   5  11  421.69   19.86
  -7   7   7  222.18   15.84
  -7   8   3    2.28    7.86
  -7   8   4   11.75   11.57
  -6  -5  19   15.98   10.53
  -6  -2 -16   14.68    6.92
  -6   4  11   84.14   10.21
  -6   5  -9   15.19    2.88
  -6   6  -7  856.49   12.01
  -6   7   4  153.23   11.01
  -5  -5  18   52.96   10.06
  -5  -2 -15    7.14    6.99
  -5   5  -7  189.09    5.08
  -5   6  -4   96.32    6.77
  -5   6   5   78.56   12.09
  -4  -5  17  260.25   12.79
  -4  -2 -14   41.12    7.07
  -4  -2  15   18.00    8.02
  -4   2  11   17.39    8.74
  -3  -4 -14  296.99   12.98
  -3   2  -8    1.61    2.52
  -2  -8  16   42.70    4.80
  -2  -6  15  112.27    6.54
  -2  -3 -12   40.35    6.45
  -2  -2 -11  353.29   10.79
  -2  -1 -10 2316.41   21.69
  -2   2   6   -5.09    6.97
  -2   3   2  230.43    9.35
  -1  -4 -11  121.55    8.70
  -1   0   7   -1.67    4.65
   0  -5 -10  133.39    9.43
   0  -4  -9  239.04   10.69
   0  -3  -8   90.70    8.06
   1  -7  -9  231.78   12.29
   1  -4  -6    8.75    7.41
   2 -12  10  144.61    6.78
   2  -8  -7  770.06   19.40
   2  -7  -6  251.19   12.81
   2  -6  -5 1626.00   23.58
   2  -5  -3  126.43    9.00
   3 -17   8  135.80   10.60
   3 -16   8  104.98    9.71
   3 -15   8   94.62    8.02
   3 -12   7   -1.32    5.84
   3 -10  -5   21.95   10.02
   3  -9  -4   33.03    9.46
   4 -14   2   13.26    8.62
   4 -13   1  109.66   10.53
 -21  12  -5  -18.75   14.63
 -20  12  -6  -11.35   16.47
 -20  13  -1  -11.68   18.89
 -20  13   0   59.59   20.99
 -20  13   1  -18.19   18.59
 -19  13  -1    3.04   17.89
 -19  13   0  124.46   22.69
 -19  13   1  206.62   24.96
 -19  13   2   17.49   19.57
 -19  13   3   11.45   18.15
 -18  12  -6   25.17   15.61
 -18  12   7  162.89   24.47
 -18  13  -1  325.38   24.64
 -18  13   1   64.62   21.15
 -18  13   2  138.41   22.75
 -17  11  -8   -8.27   12.02
 -17  11  10    2.88   16.04
 -17  12  -5  168.50   19.20
 -17  12   7   49.58   20.22
 -16   9  13  136.73   24.42
 -16  10  11   13.97   14.02
 -16  11  -8   26.58   13.50
 -16  11   9   -1.85   19.69
 -16  12  -5  100.42   16.82
 -16  12   6   14.84   18.94
 -15   8  14   32.71   20.97
 -15  10  11   85.23   22.23
 -15  11  -7   96.71   14.52
 -15  12  -4  -20.80   13.61
 -15  12   5    6.28   19.74
 -14   0  21  -10.66   15.81
 -14   3  19  -13.26   18.91
 -14   4  18   25.88   18.85
 -14   5  17   95.03   17.15
 -14   6  16  130.61   20.77
 -14   7  15   10.42   19.47
 -14  10  -9   12.23   10.69
 -14  10  10   83.36   19.81
 -14  12  -3 1291.97   34.78
 -14  12  -2   24.83   14.45
 -14  12  -1   38.21   14.90
 -14  12   2   36.40   13.24
 -14  12   3  230.60   21.73
 -13  -2  22  126.04   20.31
 -13   0  21   -6.25   18.98
 -13   1  20  170.51   21.38
 -13   5  17   31.59   18.94
 -13   8  13  100.33   22.62
 -13   9 -10    9.41    7.60
 -13  10  -8   -6.51    9.87
 -13  10   9   32.10   14.47
 -13  11  -5   47.05   12.87
 -13  11   6   39.00   14.13
 -13  11   7   12.35   17.13
 -12  -1  21    9.28   15.98
 -12   2  19  -10.60   17.44
 -12   4  17   96.87   17.18
 -12   5  16  515.99   26.19
 -12   6  15  835.53   34.58
 -12   7  14   11.41   19.75
 -12  10  -7   10.78    9.65
 -12  10   8   12.64   13.35
 -12  11  -4   82.12   11.99
 -12  11   5   57.20   17.69
 -11   0  20  494.02   26.43
 -11   1  19   99.63   18.26
 -11   7  13  130.05   20.43
 -11  10  -6 1242.95   25.95
 -11  11  -1  716.21   23.77
 -11  11   0 2244.87   39.56
 -11  11   1   85.02   15.26
 -11  11   2   96.54   17.39
 -11  11   3  882.67   28.47
 -10  -3  21   28.39   13.86
 -10  -1  20  101.49   17.62
 -10   3  17   -1.67   17.63
 -10   4  16   22.98   16.29
 -10   5  15  225.28   21.14
 -10   7 -11  208.53    8.57
 -10   7  12  112.83   18.90
 -10   9  -7  725.06   17.36
 -10   9   8  315.54   19.67
 -10  10  -4  277.00   14.56
 -10  10   5   63.05   14.84
  -9  -4  21   11.79   13.67
  -9  -2  20   12.11   14.27
  -9   1  18  154.06   17.79
  -9   2  17  481.36   24.66
  -9   3  16   33.44   15.10
  -9   4  15  867.79   29.75
  -9   5  14 1151.86   33.45
  -9   7  11  527.52   24.92
  -9   8   9  905.83   28.72
  -9   9   6   47.62   10.82
  -9  10   1   -0.44   11.33
  -8   0  18   21.78   15.30
  -8   4  14   28.73   14.66
  -8   5  13  158.81   18.10
  -8   7  10   67.00   14.40
  -8   9  -2 1336.17   24.83
  -8   9   4   48.01   12.84
  -7  -5  20  329.96   17.28
  -7  -3  19   52.05   11.70
  -7   0  17   -2.69   11.20
  -7   1  16  211.05   16.40
  -7   4  13   13.59   12.19
  -7   6  -9   -0.95    3.95
  -7   6  10 1067.76   27.93
  -7   7  -7  718.09   13.18
  -7   7   8   18.07   12.24
  -7   8   5 1042.08   25.69
  -6  -4 -17  300.38   13.45
  -6   0  16  177.79   14.25
  -6   1  15   -2.68    9.51
  -6   2  14  833.70   23.66
  -6   3  13   38.72   11.74
  -6   5  10 2425.09   37.19
  -6   6   8 1415.92   27.53
  -5  -3  17  236.17   13.07
  -5   0  15    0.91   11.32
  -5   2  13  418.92   18.27
  -5   4  10  568.98   19.08
  -4  -4 -15  108.08    9.95
  -4  -3  16  222.47   12.72
  -4  -1 -13  853.01   14.60
  -4   4  -7    4.40    2.12
  -4   4   8  988.87   21.59
  -3  -1  13  666.59   15.95
  -3   0  12  612.53   15.61
  -2  -5 -13   96.90   10.37
  -2   3   3  700.09   13.26
  -1  -5  13   15.98    4.42
  -1  -3 -10  356.31   11.33
  -1  -2  -9 1619.30   19.47
  -1  -1   9 1441.31   16.69
  -1   0  -6 2284.48   16.04
  -1   1   5  685.63   11.05
   0  -7 -11   56.11    9.52
   0  -4  10   16.68    2.97
   1  -5  -7  294.29   12.32
   1  -3  -4   26.93    7.05
   2 -10   9  220.66    6.67
   2  -5  -2   -2.90    6.92
   3 -13   7   34.61    7.02
   3 -11   6  187.51    8.03
   3 -10  -4 1917.18   29.34
   3 -10   5  332.57   10.63
   3  -9  -3    5.13    9.41
   3  -8  -1  562.38   13.99
   3  -8   0  715.63   15.97
   3  -8   1  422.29   13.11
 -21  13  -3  -51.76   20.85
 -20  13  -3  -15.44   17.19
 -20  13  -2  -17.24   15.11
 -19  13  -3    5.19   16.99
 -19  13  -2   57.65   17.55
 -19  13   4  115.55   21.80
 -18  13  -3    5.51   16.88
 -18  13  -2  -16.39   16.84
 -18  13   4   46.65   20.00
 -18  13   5   50.73   20.34
 -17  11  -9   -2.88   13.36
 -17  12  -6    2.56   13.81
 -17  12   8   17.71   20.32
 -17  13  -1   32.99   18.35
 -17  13   0   60.22   19.07
 -17  13   1  283.92   22.35
 -17  13   2   -2.93   17.79
 -17  13   4   87.60   20.25
 -16   9  14   79.77   22.39
 -16  10  12  127.72   24.19
 -16  11  10  128.06   22.61
 -16  12  -6    4.92   14.43
 -16  12   7   -9.75   13.17
 -16  12   8   82.33   20.12
 -16  13  -1  580.56   29.39
 -16  13   0   29.78   18.97
 -16  13   1  138.38   21.19
 -16  13   2  271.60   24.13
 -16  13   3  114.41   21.33
 -15   6  17  411.98   29.69
 -15   7  16   10.12   19.81
 -15   8  15  111.08   21.62
 -15  10 -10   21.75   10.31
 -15  10  12  209.67   23.41
 -15  11  -8  158.21   15.54
 -15  12   6  189.74   19.58
 -15  12   7  687.09   33.22
 -14   8  14  867.78   34.20
 -14   9 -11   -4.23    8.34
 -14   9  13   18.75   20.13
 -14  10  11   30.47   19.83
 -14  11  -7  386.75   18.67
 -14  12  -4  328.27   20.36
 -14  12   5  962.68   34.82
 -14  12   6   72.34   21.47
 -13   3  19   30.16   19.08
 -13   4  18   91.09   17.16
 -13   6  16   55.64   15.75
 -13   7  15  917.42   36.92
 -13   8 -12    3.10    7.48
 -13   8  14   64.26   19.33
 -13   9  12   -8.08   17.93
 -13  11  -6   31.90   11.68
 -13  12  -2   42.61   13.86
 -13  12  -1   -1.58   13.63
 -13  12   0   53.87   12.84
 -13  12   1  614.62   24.71
 -13  12   2   82.35   18.07
 -13  12   3  898.35   32.03
 -13  12   4  149.84   20.47
 -12  -2  22   -1.23   15.87
 -12   1  20  366.44   26.37
 -12   8  13   59.66   20.84
 -12   9  11  523.25   25.82
 -12  11  -5  611.93   21.20
 -12  11   6  220.78   21.30
 -12  11   7   83.42   18.53
 -11  -1  21  329.51   24.09
 -11   2  19  896.35   33.22
 -11   3  18    3.45   17.54
 -11   4  17   92.47   20.48
 -11   5  16   71.50   19.27
 -11   6  15   -1.43   18.14
 -11   8  12  839.70   32.38
 -11   9  10  327.58   21.32
 -11  10   8  232.13   21.48
 -11  11  -3   38.20   11.27
 -11  11  -2  253.92   16.29
 -11  11   4  625.70   26.46
 -10   1  19  686.53   29.30
 -10   6  14  758.18   30.18
 -10   7  13  912.39   32.36
 -10   9   9  444.80   24.54
 -10  10  -5  102.35   12.03
 -10  10   6  335.13   20.53
  -9   0  19   -0.08   14.86
  -9   6  13 1104.11   33.08
  -9   9  -6   22.85    8.63
  -9   9   7  834.49   25.53
  -9  10  -2 2484.36   35.54
  -9  10  -1   -5.14   10.58
  -9  10   2 1269.03   28.01
  -9  10   3   -0.27   12.20
  -9  10   4  424.99   20.62
  -8  -3  20    6.68   11.61
  -8  -1  19  261.10   19.04
  -8   6  12 1122.32   31.54
  -8   9   5  941.37   26.41
  -7  -1 -16   39.78    5.79
  -7  -1  18   35.80   12.61
  -6  -4  19  228.46   15.02
  -6  -1  17  191.29   14.09
  -6   4  12   86.37   13.07
  -6   6   9  228.38   15.85
  -6   7   6  150.05   11.52
  -5  -6  19  135.69   10.89
  -5  -4 -16  125.10    9.53
  -5  -4  18  111.80   11.60
  -5  -1 -14  912.08   15.76
  -5   3  12  152.70   12.99
  -5   6  -5  966.97   13.67
  -4   0 -12   33.34    4.77
  -4   5   6 2265.71   30.05
  -3  -3 -13    4.73    7.03
  -3  -2  14  926.65   18.18
  -3   1  11   43.47    8.07
  -3   4  -4    1.64    3.74
  -2 -10  17    0.10    3.01
  -2   3   4   11.52    7.51
   0  -6 -10   27.95    7.84
   0  -5  11    0.00    2.46
   0  -2  -6  337.41    9.45
   0  -1  -4    0.12    5.96
   1  -8  -9   47.17   10.14
   2 -18  10  102.40    8.90
   2 -13  10  443.21   10.78
   2  -9  -7  344.76   14.11
   2  -8  -6 2505.12   31.89
   2  -7  -5 1580.64   24.37
   2  -5  -1   10.43    7.16
   3 -16   7   -5.47    7.16
   3 -15   7  567.07   15.48
   3 -14   7  103.02    8.14
   3 -12   6   17.77    7.30
   3  -9  -2 1831.51   26.29
   3  -9   3  374.63   11.52
 -21  13  -4  -15.07   18.12
 -20  13  -5  -19.59   20.11
 -20  13  -4   -7.66   16.97
 -19  13  -5  -14.76   16.06
 -18  13  -4   66.29   18.30
 -18  13   6   -8.99   17.04
 -17  12   9   22.79   18.09
 -17  13  -4   61.76   17.40
 -17  13   6  329.07   27.72
 -16  11  11   30.47   19.66
 -16  12   9  204.10   25.72
 -16  13  -3  195.93   20.94
 -16  13  -2  -17.35   15.01
 -16  13   4  198.85   19.17
 -16  13   5   10.54   19.74
 -15   9  14   17.65   20.69
 -15  12  -6  -15.78   14.83
 -15  12   8    8.89   20.04
 -15  13  -2  321.71   22.78
 -15  13  -1   74.11   19.15
 -15  13   1   46.57   16.95
 -15  13   2   16.89   16.54
 -15  13   4  102.17   21.09
 -14   3  20   31.52   20.29
 -14   4  19   11.91   18.02
 -14   5  18  469.14   27.77
 -14   6  17   14.30   14.89
 -14   7  16  210.78   23.47
 -14   8  15   25.84   20.10
 -14  10  12   80.59   21.35
 -14  11  10   24.78   19.95
 -14  12  -5  321.86   19.56
 -14  12   7  104.91   22.59
 -13  -1  22  270.93   22.98
 -13   1  21  389.56   27.99
 -13   5  18  136.35   21.99
 -13   6  17  719.04   34.38
 -13   9  13  746.36   34.20
 -13  10  -9   24.70   11.07
 -13  10  11  176.67   23.89
 -13  11  -7  475.03   20.10
 -13  12  -3    4.17   12.79
 -13  12   5  437.60   26.19
 -13  12   6  401.71   25.76
 -12   0  21   -2.56   16.68
 -12   4  18   61.01   19.39
 -12   5  17   13.55   14.70
 -12   6  16  101.29   19.33
 -12   7  15   -8.45   18.66
 -12   9 -10  783.33   18.71
 -12   9  12  391.27   27.83
 -12  10  -8 2407.84   33.86
 -12  10  10   -6.39   17.67
 -12  11   8   -6.17   16.53
 -12  12  -1  653.62   25.07
 -12  12   0  154.19   16.64
 -12  12   1  316.94   21.51
 -12  12   2   25.72   16.60
 -12  12   3 1159.40   34.35
 -11   1  20  374.66   25.52
 -11   7  14   57.18   15.35
 -11   8  13  414.38   26.21
 -11   9  -9  487.93   15.18
 -11   9  11  197.09   21.47
 -11  10  -7  124.14   12.17
 -11  10   9   14.92   17.49
 -11  11  -4   21.69    9.95
 -11  11   6   13.30   16.46
 -10  -2  21  247.69   18.78
 -10   0  20  568.22   27.36
 -10   5  16  521.08   26.84
 -10   8  12   84.88   18.80
 -10   9  -8   -0.77    7.68
 -10   9  10  144.61   19.72
 -10  10   7   24.39   13.28
 -10  11  -1   12.67   12.03
 -10  11   0  393.51   19.60
 -10  11   1 1187.00   29.77
 -10  11   2  952.26   27.82
 -10  11   3  768.61   26.24
  -9  -3  21   29.13   12.73
  -9  -1  20   51.56   15.18
  -9   2  18   37.35   17.65
  -9   3  17  480.35   24.81
  -9   4  16   60.07   17.34
  -9   5  15   17.57   15.40
  -9   9   8  252.74   16.47
  -9  10  -3    4.56    9.42
  -9  10   5   13.70   13.68
  -8   2  17  354.18   21.12
  -8   3  16  249.23   19.00
  -8   7  -9   81.95    6.36
  -8   7  11  685.68   25.47
  -8   9  -4  325.87   13.13
  -7  -4  20  102.86   12.43
  -7  -2  19    7.02   11.63
  -7   1  17   36.77   15.07
  -7   4  14   70.68   13.61
  -7   6  11  173.44   16.32
  -7   7   9  335.30   16.46
  -7   8   7  177.29   15.81
  -7   9   0  160.71   12.60
  -7   9   1   10.60   10.30
  -6  -6  20  504.67   17.69
  -6  -2  18   22.11   10.63
  -6  -1 -15   33.97    5.89
  -6   2  15  615.34   21.35
  -6   8  -1   12.24    9.08
  -6   8   0  827.51   19.67
  -6   8   1   87.72    9.17
  -6   8   2  574.51   18.65
  -6   8   3 1546.53   28.10
  -5  -2  17   -0.53   10.04
  -5   4  11 2746.08   37.84
  -5   7   2   78.34    8.94
  -4  -4  17  624.58   17.30
  -4  -3 -14  108.14    9.00
  -4  -1  15  294.80   13.07
  -4   0  14  155.44   11.00
  -4   1  13  344.22   14.35
  -3  -5 -14  235.14   12.29
  -3  -2 -12   60.55    7.17
  -3   2  10 1094.34   20.67
  -2  -7  16   -0.27    4.89
  -2  -6 -13 1691.49   27.82
  -2  -4 -12    3.02    6.79
  -2   1  -7  394.34    6.55
  -1  -5 -11  303.02   12.11
   0  -5  -9 1022.37   19.44
   0  -4  -8  177.54    9.88
   0  -3  -7  872.59   15.34
   1  -6  -7  528.22   15.52
   1  -5  -6 3557.91   32.39
   1  -4  -5 3491.40   29.20
   1  -3  -3 3042.17   23.43
   2 -17  10   66.12    7.89
   2 -16  10  892.51   17.47
   2 -15  10  250.31   10.28
   2 -14  10   10.60    5.60
   2  -9  -6   50.09   10.56
   2  -9   8  108.13    5.44
   2  -6  -3    8.54    7.31
   2  -5   0  553.53   11.84
   2  -5   1  155.32    7.63
   2  -5   2  985.48   12.78
   3 -16   6   36.16    9.57
   3 -14   6  192.78   11.16
   3 -11   5   42.77    6.31
   3 -10  -2 1119.02   22.06
   3 -10   4    4.84    5.97
   3  -9   0  196.95   11.18
   3  -9   2 3066.73   29.35
 -20  14  -2  -20.16   19.05
 -20  14  -1  -11.15   19.78
 -19  14  -2   10.52   18.79
 -19  14  -1  -10.75   17.98
 -19  14   0   50.94   21.30
 -19  14   1  178.43   24.56
 -19  14   2    5.42   19.00
 -19  14   3  554.10   33.60
 -18  14  -1  279.52   24.14
 -18  14   0    3.28   19.80
 -18  14   1  511.14   31.21
 -18  14   2    2.48   19.53
 -18  14   3  189.71   25.05
 -17  13  -5   15.73   15.51
 -17  13   7    4.93   14.17
 -17  13   8   56.99   21.90
 -17  14   0  134.87   21.20
 -17  14   1  369.93   26.83
 -17  14   2   36.21   19.62
 -17  14   3  466.36   28.54
 -16  12  -7    3.55   13.02
 -16  12  10   10.61   19.46
 -16  13  -4  306.33   22.62
 -16  13   6   22.23   14.10
 -16  13   7  204.48   25.06
 -15   9  15  181.02   23.70
 -15  10  13   19.45   18.43
 -15  11  11   16.64   14.16
 -15  12   9   14.14   20.14
 -15  13   5   67.13   19.57
 -15  13   6  239.45   24.69
 -14   5  19   23.44   17.80
 -14   6  18   16.32   18.14
 -14   7  17  717.82   35.30
 -14   9  14   74.57   20.40
 -14  10 -10   86.91   11.52
 -14  10  13  158.20   21.74
 -14  11  -8    0.99   10.28
 -14  11  11   21.61   19.72
 -14  12  -6   -5.41   13.15
 -14  12   8  238.48   23.85
 -14  13  -2   20.90   15.47
 -14  13  -1  167.80   18.58
 -14  13   0    8.42   15.35
 -14  13   1   11.21   12.31
 -14  13   2  128.52   19.28
 -14  13   4  280.67   24.94
 -13   0  22  200.70   23.57
 -13   3  20   25.32   18.75
 -13   4  19  -18.43   16.67
 -13   7  16   27.47   17.80
 -13   8  15   58.94   20.75
 -13   9 -11    4.34    7.28
 -13  10  12    2.64   19.72
 -13  11  10   30.98   20.37
 -13  12  -4   77.84   14.61
 -13  12   7  369.13   26.87
 -12  -1  22  208.53   21.57
 -12   1  21   19.64   15.87
 -12   2  20   -1.99   15.57
 -12   8  14  809.75   31.50
 -12  10  11    8.45   19.86
 -12  11  -6 1384.94   28.67
 -12  11   9   34.02   18.12
 -12  12  -3  269.74   16.83
 -12  12  -2   50.22   12.47
 -12  12   4   38.34   14.20
 -12  12   5  698.82   29.22
 -11  -2  22    8.75   14.09
 -11   0  21    2.30   15.75
 -11   3  19    4.88   16.02
 -11   5  17  136.47   21.86
 -11   7  15  967.65   35.83
 -11  10  10  803.25   31.88
 -11  11  -5   -5.38   10.71
 -11  11   7  216.62   21.34
 -10   3  18  149.42   18.90
 -10   6  15  695.83   29.60
 -10   7  14  137.16   19.79
 -10  10  -6   17.35    8.62
 -10  10   8  680.39   26.18
 -10  11  -2 1323.03   28.82
 -10  11   4   54.22   11.48
 -10  11   5  119.24   16.42
  -9   1  19  142.11   18.20
  -9   6  14  273.63   19.04
  -9   7  13  379.22   23.69
  -9   9  -7   23.36    8.21
  -9   9   9  162.03   19.34
  -9  10  -4 1452.03   26.00
  -9  10   6  372.50   20.89
  -8  -4  21  146.58   14.71
  -8  -2  20  118.61   15.19
  -8   0  19    2.91   14.23
  -8   1  18  168.59   16.94
  -8   8  10  125.23   16.35
  -8   9   7  -14.78   13.28
  -8  10   0 1321.38   27.22
  -8  10   1   -3.15   10.83
  -8  10   2    3.83   11.19
  -8  10   3   25.31   12.22
  -7   0  18  250.19   17.00
  -7   5  13  506.58   21.92
  -7   6  12  382.97   20.38
  -7   7  10    2.98   12.68
  -7   8   8  132.52   15.54
  -7   9  -2   24.16    9.07
  -7   9  -1  827.97   20.26
  -7   9   3  262.15   13.82
  -7   9   4  518.46   20.13
  -6  -3 -16   14.50    6.71
  -6  -3  19  566.59   20.49
  -6   0  17   15.52   10.74
  -6   1  16    8.43   10.85
  -6   4  13 1720.76   33.41
  -6   6  10  444.38   19.46
  -6   7   8    9.64   11.89
  -6   8   4  898.70   23.03
  -6   8   5  348.77   17.24
  -5  -3 -15  930.46   18.68
  -5   1  15  419.86   17.57
  -5   2  14    4.95    9.73
  -5   6   8   91.99   12.58
  -5   7   4   93.01    9.70
  -4  -5 -15   60.91    9.20
  -4  -2  16 1030.52   21.63
  -4   3  11  663.99   19.00
  -4   5  -5  470.67    8.20
  -3   5   1  120.15    9.34
  -2  -3 -11   55.64    7.86
  -2   3   5 2054.85   22.58
  -1  -6  14  845.00   11.21
  -1  -4 -10   92.33    8.20
  -1   0   8    1.94    5.15
   0 -12  14  324.81    5.95
   0  -7 -10 1443.54   25.13
   1 -12  12  288.98    7.18
   2 -11   9   39.42    4.79
   2 -10  -6  157.66   12.80
   2  -8  -5   11.28    6.59
   2  -7  -4  894.61   17.68
   2  -7   6 1458.26   13.84
   2  -6  -2  102.27    8.92
   3 -15   6   23.91    7.39
   3 -13   5  398.81   13.92
   3 -12  -2   -8.17    9.74
   3 -12   5  406.85   12.32
   3 -11  -2 2384.44   32.01
   3 -11  -1  587.67   17.02
   3 -10  -1  791.01   17.57
   3 -10   0 1659.42   24.78
   3 -10   1   13.38    7.88
   3 -10   2   -6.98    6.98
   3 -10   3  106.83    8.45
 -19  13  -6  -11.45   14.51
 -19  14  -3   -8.11   17.24
 -18  14  -3    7.15   15.26
 -18  14  -2  167.98   22.16
 -18  14   5  574.20   31.94
 -17  12  -8   -2.46   12.14
 -17  13  -6   -5.28   14.60
 -17  13   9   88.75   24.20
 -17  14  -1  171.39   22.31
 -17  14   4   42.58   18.14
 -17  14   5    6.35   19.23
 -16  12  11   71.68   19.99
 -16  13  -5  171.19   18.85
 -16  13   8  152.07   24.06
 -16  14   0   23.99   19.53
 -16  14   1  545.66   30.39
 -16  14   3   62.90   20.21
 -16  14   4    7.48   18.42
 -15  11  12   26.16   15.78
 -15  12  -7  274.43   18.09
 -15  12  10  237.74   23.77
 -15  13  -4   52.24   15.19
 -15  13   8   77.26   20.16
 -14   8  16  353.06   27.20
 -14   9  15  198.52   25.32
 -14  11  12  185.07   22.50
 -14  12   9   37.36   15.48
 -14  13  -3  316.80   20.86
 -14  13   5  778.38   30.82
 -13   2  21    8.96   18.50
 -13   6  18   51.45   20.30
 -13   7  17   36.87   19.13
 -13   9  14  179.12   19.54
 -13  10  13   11.51   17.88
 -13  11  11   63.07   21.56
 -13  12  -5 1530.30   32.86
 -13  12   8   44.27   18.71
 -13  13   0  259.97   20.23
 -13  13   2   19.45   16.70
 -13  13   3  440.40   25.52
 -12   0  22  386.34   26.76
 -12   3  20  -19.61   15.39
 -12   4  19   20.86   18.12
 -12   5  18  168.42   22.20
 -12   6  17   35.45   19.29
 -12   7  16    9.04   17.68
 -12   8  15  201.38   24.46
 -12  11  -7  618.15   20.79
 -12  11  10  430.91   28.22
 -12  12  -4   23.67   12.06
 -12  12   6  125.01   16.78
 -12  12   7   -4.01   16.97
 -11  -1  22   74.12   17.75
 -11   8  14  105.22   21.64
 -11  10  11   73.83   19.36
 -11  12  -2   22.23   14.13
 -11  12  -1  173.94   15.95
 -11  12   0    0.24   12.87
 -11  12   2   21.44   10.60
 -11  12   4  265.85   21.45
 -10   1  20   95.81   18.43
 -10   8  13   31.51   17.53
 -10  10   9    9.97   13.47
 -10  11  -3 1180.97   26.60
 -10  11   6   25.79   16.55
  -9  -2  21  -10.31   12.06
  -9   0  20  171.81   18.53
  -9   4  17   92.51   17.75
  -9   5  16   62.96   16.42
  -9   8  12  410.81   24.12
  -9  10   7   31.08   11.30
  -9  11   0 1553.48   31.35
  -9  11   1  100.32   14.17
  -9  11   2    6.24   12.38
  -8   3  17   12.06   14.49
  -8   4  16  175.89   17.70
  -8   5  15  198.38   18.72
  -8   7  12   16.73   15.51
  -8   9   8  918.19   28.44
  -8  10  -1   64.34   11.31
  -8  10   5    6.65   13.23
  -7  -3  20  153.56   13.64
  -7  -1  19   31.18   12.63
  -7   0 -15    5.88    4.92
  -7   3  16  274.79   18.87
  -7   4  15  552.86   23.35
  -7   9   5  228.14   16.55
  -6  -5  20  236.11   13.23
  -6  -1  18   52.57   10.93
  -6   0 -14 2108.21   21.13
  -6   7  -6  592.43   12.04
  -6   8   6  -11.72   11.42
  -5  -5  19  259.09   12.67
  -5  -3  18  -13.36    8.50
  -5   0  16   11.28    9.56
  -5   3  13  159.15   11.40
  -5   4  12  155.57   13.74
  -5   7   5    7.15    8.00
  -5   7   6  134.80   13.45
  -4  -2 -13   -1.68    5.96
  -4   4  10  237.90   14.00
  -4   5   8   25.86   10.73
  -4   6   5  127.75   12.68
  -3  -6 -14    4.31    8.70
  -3  -4 -13  122.90    9.12
  -3  -1 -11   -2.38    3.82
  -3  -1  14    9.31    6.69
  -3   0 -10 4144.50   25.80
  -3   0  13   -3.03    6.70
  -3   1  -9  979.93   10.85
  -3   5   0 1791.75   19.22
  -2  -5 -12 2256.06   29.46
  -2  -2 -10  395.71   11.09
  -2   3  -3   29.29    2.96
  -1  -8  15   44.55    3.51
  -1  -6 -11  643.15   17.14
  -1  -3  -9    2.81    6.42
  -1  -2  -8  285.12    9.35
  -1   2   1 2249.99   14.76
  -1   2   2 1074.96   12.41
   0  -8 -10    6.22    9.06
   0  -6  -9    3.93    7.61
   1 -13  12    5.89    4.15
   1  -9  -8   -4.33   10.03
   1  -7  -7 3207.01   34.73
   2 -17   9   60.12    8.65
   2 -12   9  318.35    9.34
   2  -9  -5  423.32   15.49
   2  -8  -4  991.72   20.43
   2  -7  -3  528.56   14.54
   3 -15   4  150.89   12.24
   3 -15   5   75.31    9.14
   3 -14   4   17.08    8.61
   3 -12  -1  398.35   15.21
   3 -12   3   12.12    6.89
   3 -12   4  637.34   15.40
   3 -11   0   22.95    8.43
   3 -11   1  433.18   14.29
   3 -11   2 1110.09   20.23
   3 -11   3   67.06    7.90
 -20  14  -4    6.11   17.81
 -19  14  -4    2.49   16.66
 -19  15   1   67.51   20.47
 -19  15   2   71.11   20.79
 -18  13  -7  -16.20   15.58
 -18  14  -4   -8.10   15.44
 -17  14   6   -9.65   13.57
 -17  14   7   55.05   21.52
 -16  13   9  197.35   21.58
 -16  13  10  222.98   24.02
 -16  14  -3    0.05   17.51
 -16  14  -2  129.03   20.39
 -16  14   5  284.65   22.09
 -16  14   6   41.35   20.70
 -15  10  15   32.33   19.79
 -15  11  13   -1.66   20.80
 -15  12  11    8.51   17.81
 -15  13  -5   74.16   14.70
 -15  13   9  238.65   26.14
 -15  14  -1  153.65   21.20
 -15  14   0   -6.99   18.50
 -15  14   1  440.30   26.01
 -15  14   2   56.32   17.45
 -15  14   3  151.77   20.51
 -15  14   4   91.52   21.15
 -15  14   5  216.07   22.87
 -14   8  17   46.91   20.07
 -14  10  14   87.98   22.48
 -14  11  -9   -8.35   10.00
 -14  12  -7  650.84   23.83
 -14  13  -4  140.71   16.90
 -14  13   7  468.08   26.11
 -13   1  22  307.08   25.75
 -13   3  21  167.04   23.76
 -13   4  20   17.57   19.43
 -13   9  15   26.98   19.95
 -13  11  12  325.13   25.61
 -13  12   9   41.72   15.48
 -13  13   5  302.67   21.78
 -12   2  21  679.80   32.79
 -12   9  14  309.96   25.48
 -12  10  -9   38.33    8.94
 -12  11  11  168.42   22.20
 -12  12  -5  412.92   20.06
 -12  12   8   47.49   18.34
 -12  13   0   15.79   14.66
 -12  13   1  681.10   27.48
 -12  13   2  305.39   22.42
 -12  13   3  244.57   22.05
 -11   1  21  299.62   23.83
 -11   4  19   57.62   19.04
 -11   5  18  109.71   21.40
 -11   6  17  525.68   30.06
 -11   7  16  221.90   23.59
 -11   9  13  461.33   25.12
 -11  10  -8   71.70    9.34
 -11  11   9   -7.54   13.27
 -11  12  -3  486.59   19.82
 -11  12   6   95.02   18.60
 -10  -2  22   -6.33   13.32
 -10   0  21   13.68   14.52
 -10   3  19  131.70   19.62
 -10   4  18    5.70   15.68
 -10   5  17   43.08   14.17
 -10   6  16   -4.29   16.20
 -10   7  15   92.25   20.11
 -10   8  14  432.84   26.24
 -10   9  12  231.74   22.11
 -10  10  -7   49.34    9.79
 -10  10  10  434.53   25.75
 -10  11  -4  405.57   16.74
 -10  11   7    1.31   12.63
 -10  11   8  593.26   27.69
 -10  12   2   16.45   13.93
  -9  -1  21   66.25   15.17
  -9   2  19  329.34   22.54
  -9   3  18   36.33   15.64
  -9   6  15    5.96   12.26
  -9   7  14   22.68   16.67
  -9   9  11  415.14   24.41
  -9  10  -5   43.08    8.71
  -9  11  -2 1135.27   25.98
  -9  11  -1 1066.75   26.05
  -8  -1  20   35.29   13.30
  -8   1  19  238.77   20.00
  -8   2  18  109.38   16.32
  -8   6  14  414.30   22.96
  -8   7  13  161.15   19.07
  -8   9   9  847.02   27.85
  -8  10  -3   78.12   10.38
  -7  -2 -16   -0.74    6.05
  -7   1  18   33.86   12.85
  -7   2  17  244.64   18.21
  -7   5  14  329.34   19.22
  -7   7  -8   57.77    5.30
  -7   7  11   -0.98    8.90
  -7   9   7 1627.67   33.87
  -6  -4 -16   44.08    8.84
  -6   1  17  179.91   16.47
  -6   2  16   81.95   13.34
  -6   3  15  160.34   14.45
  -6   6  -8 1124.58   12.04
  -6   6  11    5.01    8.51
  -6   7   9    1.09    8.34
  -5  -4 -15  155.55   10.93
  -5  -1  17   -0.10    8.82
  -5   1 -12  570.91    9.80
  -5   6  -6   20.56    4.64
  -5   6   9  229.60   15.37
  -4  -7  19   56.40    7.47
  -4  -4 -14   26.01    7.73
  -4   1  14  134.35   11.04
  -4   2  13  285.17   14.13
  -4   6   6   76.66   12.06
  -2  -9  17    1.14    3.24
  -2  -1  -9 1785.70   18.78
  -2   0  -8 7826.83   32.45
  -1  -7 -11  293.44   13.60
  -1  -5 -10  908.49   18.67
  -1   1   7  582.41   12.35
   0 -13  14   14.82    3.82
   0  -7  -9  357.83   13.99
   0  -5  -8  221.97   11.22
   0  -4  -7   40.23    7.87
   0  -2  -5    1.60    5.66
   1 -15  12   19.74    5.09
   1 -14  12    6.70    4.26
   1  -8  -7  514.67   16.48
   1  -6  -6 1643.97   23.21
   1  -5  -5  626.93   14.95
   1  -3  -2  452.15    9.41
   2 -16   9    2.22    5.94
   2 -15   9  152.33    9.80
   2 -14   9  762.66   15.75
   2 -13   9   42.83    6.37
   2 -10  -5  317.87   14.87
   2 -10   8  239.42    7.52
   2  -6  -1   68.07    6.37
   3 -14   2   76.09   10.14
   3 -14   3 2686.66   33.35
   3 -13   0  409.17   15.92
   3 -13   1 1827.08   28.29
   3 -13   2  622.69   17.03
   3 -13   3   43.45    7.91
   3 -12   1  838.06   19.14
   3 -12   2  205.40   11.05
 -20  14  -5  -10.63   15.41
 -20  15  -2  -23.25   20.78
 -19  14  -5  -24.05   19.77
 -19  15  -2  -11.44   15.75
 -19  15  -1   28.30   20.89
 -19  15   0    2.50   18.23
 -18  14  -5   -3.07   15.12
 -18  15   0   14.63   19.51
 -18  15   1  281.77   26.00
 -18  15   2  591.43   31.94
 -18  15   3  334.02   26.91
 -18  15   4   55.45   22.11
 -17  15   0  594.01   30.75
 -17  15   1  162.33   24.31
 -17  15   3   21.38   19.83
 -17  15   4  274.98   25.40
 -16  14  -4  164.53   19.63
 -16  14   7  533.34   28.64
 -16  14   8   31.13   21.01
 -15  11  14  103.04   24.44
 -15  12  -8    9.46   10.50
 -15  12  12   -0.80   19.67
 -15  13  -6   28.86   13.53
 -15  13  10  -14.55   19.29
 -15  14  -3  412.73   23.73
 -15  14  -2  207.47   20.50
 -15  14   6   81.88   19.67
 -15  14   7  114.02   23.22
 -14   9  16   99.40   20.99
 -14  10 -11    1.28    8.87
 -14  10  15   72.72   21.55
 -14  11  13   25.30   18.36
 -14  13   9  354.81   28.35
 -14  14  -1  489.08   25.95
 -14  14   0    6.42   16.82
 -14  14   1   74.31   17.38
 -14  14   2   66.56   14.79
 -14  14   4   97.19   21.32
 -14  14   5   -1.73   19.72
 -13   8  17  123.90   21.69
 -13  10  14  386.33   27.49
 -13  12  10   25.66   14.92
 -13  13  -4   38.00   13.93
 -13  13   7  675.72   29.04
 -13  13   8  169.34   22.54
 -12   1  22  259.29   23.88
 -12   4  20    3.27   18.39
 -12   5  19   99.12   20.16
 -12   7  17  703.08   33.56
 -12   8  16  559.88   31.62
 -12   9  15   30.44   17.75
 -12  10  13  115.63   17.77
 -12  13  -2    5.43   13.14
 -12  13   6   -4.34   17.15
 -11   0  22  175.28   20.23
 -11   3  20   90.15   19.70
 -11   8  15    3.81   13.62
 -11   9  14  498.78   29.51
 -11  11  10  111.84   20.31
 -11  12  -4  233.95   16.57
 -11  12   7   31.84   14.16
 -11  12   8   48.06   18.22
 -10  -1  22    0.49   14.31
 -10   2  20  -10.13   15.56
 -10   9  13   17.03   17.20
 -10  10  11    7.67   17.60
 -10  11   9  697.12   29.75
 -10  12  -1 2867.20   42.86
 -10  12   0  380.59   20.90
 -10  12   3  901.76   26.71
 -10  12   4    7.58   14.21
 -10  12   5  414.60   23.76
  -9   1  20   38.67   15.55
  -9   6 -12    5.52    3.26
  -9   8  13   96.96   18.80
  -9  10   9   26.92   13.77
  -8  -2  21   -2.28   12.82
  -8   0  20   49.89   14.91
  -8   1 -15   20.72    4.87
  -8   4  17   28.24   15.06
  -8   8  12   36.38   16.00
  -8   9  10  398.85   21.95
  -8  10   7  176.27   17.99
  -7  -4  21   33.43   10.18
  -7   0  19    7.03   12.26
  -7   7  12  397.06   21.91
  -7   8  10   28.24   13.66
  -7   9  -4 1360.97   22.31
  -7  10   1   64.33   11.82
  -7  10   2   66.81   12.53
  -7  10   3  -10.38   11.28
  -6  -4  20   98.09   10.80
  -6  -2 -15 1140.56   19.42
  -6  -2  19   60.70   11.58
  -6   0  18   14.50   12.17
  -6   5  13  106.04   13.91
  -6   7  10   64.88   13.45
  -6   9   0   -7.05    9.48
  -6   9   1   51.66   11.16
  -6   9   2  347.84   16.35
  -6   9   3  729.12   21.44
  -5  -4  19  907.53   21.33
  -5   1  16   54.49   11.19
  -5   2 -11   38.14    3.55
  -5   2  15  243.01   14.57
  -5   3  14 1167.38   26.83
  -5   4  13   98.60   12.86
  -5   7   7   12.34    8.35
  -5   8   1 1199.30   22.95
  -5   8   3  438.37   17.11
  -4  -4  18   21.31    8.76
  -4  -1  16   39.92    8.86
  -4   4  11  124.18   12.21
  -4   5   9   -0.17   10.17
  -4   6  -3  527.65   11.21
  -3  -5 -13  238.29   12.25
  -3  -3 -12  346.78   11.80
  -3  -3  16  618.41   15.74
  -3   3  10 1041.53   21.13
  -3   5  -2 1573.33   16.23
  -2  -6 -12    1.14    7.94
  -2  -6  16  881.04   14.01
  -2  -4 -11  662.93   15.58
  -1   0   9   -0.42    5.36
  -1   2   4  411.57    9.91
   0 -14  14   50.96    4.64
   0  -8  -9  674.70   18.95
   0  -1  -3  203.45    6.44
   1  -9  -7  164.91   12.19
   1  -7  -6  575.91   16.53
   2 -17   8   -6.36    7.15
   2 -11   8   73.69    5.87
   2 -10  -4   24.67    9.29
   2  -9   7  115.84    6.03
   2  -8  -3   26.37    9.15
   2  -7  -2 1790.96   22.79
   2  -6   1 5991.79   34.32
 -20  15  -3   -1.18   17.49
 -19  14  -6  -11.22   15.20
 -19  15  -3  -23.14   17.48
 -18  15  -3   34.19   17.00
 -18  15  -2    9.81   17.86
 -17  15  -2  -30.19   16.62
 -17  15  -1  295.99   24.97
 -17  15   5  227.55   21.41
 -17  15   6    5.09   19.79
 -17  15   7  237.58   25.24
 -16  13  -7    2.54   12.41
 -16  14   9  441.69   31.82
 -16  15  -1   53.03   18.02
 -16  15   0    9.28   19.44
 -16  15   1   82.08   21.64
 -16  15   2  525.81   29.90
 -16  15   4    8.97   18.85
 -16  15   5  118.88   22.05
 -15  12  13   75.78   23.13
 -15  14  -4   63.80   16.70
 -15  14   8   51.02   21.93
 -15  15   2   25.84   17.83
 -14   9  17   34.94   19.79
 -14  11  14  101.14   23.15
 -14  12  -8   13.89   12.01
 -14  12  12   61.77   16.07
 -14  13  -6  167.10   17.47
 -14  14  -3   76.85   18.62
 -14  14  -2   51.44   16.43
 -14  14   6   13.36   14.80
 -14  14   7 1514.73   45.04
 -13   4  21   -0.18   18.93
 -13   9  16  304.57   25.55
 -13  10  15   61.05   21.02
 -13  11  -9  387.75   17.13
 -13  11  13   93.45   16.98
 -13  13   9   -3.59   20.26
 -13  14  -1  -12.58   13.93
 -13  14   1   14.19   15.93
 -13  14   3   18.20   16.76
 -13  14   5 1040.43   37.38
 -12   3  21   15.02   17.73
 -12   7  18  304.33   26.08
 -12  10  14    4.48   19.46
 -12  11  -8    5.39    8.88
 -12  11  12    6.75   14.53
 -12  12  10    2.69   18.22
 -12  13  -3   54.78   14.01
 -12  13   7  180.41   23.20
 -11   2  21    4.17   14.83
 -11   6  18   23.95   19.64
 -11   7  17   23.57   20.15
 -11   8  16  134.42   22.40
 -11  10  13   87.91   21.51
 -11  11  -7  344.55   16.17
 -11  11  11  268.25   23.78
 -11  12   9  767.72   32.32
 -11  13   0  109.93   16.64
 -11  13   1  322.81   21.48
 -11  13   2   88.45   17.61
 -11  13   3 1189.98   34.47
 -11  13   4   38.76   17.23
 -11  13   5   73.04   18.17
 -10   1  21  -14.64   14.68
 -10   4  19   14.96   16.67
 -10   5  18   -9.92   15.94
 -10   6  17   81.55   15.95
 -10   7  16    2.07   16.08
 -10   8  15  107.42   21.08
 -10  10  12 1158.10   36.88
 -10  11  10  964.41   34.10
 -10  12  -2   45.55   12.24
 -10  12   6   48.41   17.13
  -9  -2  22   -3.07   12.60
  -9   0  21    9.16   13.49
  -9   3  19   14.54   15.64
  -9   4  18   59.94   16.40
  -9   8  14  417.43   24.97
  -9  10  -6  113.68    9.52
  -9  10  10 1580.80   37.72
  -9  11   7  614.64   24.68
  -9  11   8  994.20   32.53
  -8  -1 -16   90.15    7.73
  -8   2  19   44.37   14.22
  -8   3  18  476.45   23.81
  -8   6  15   51.63   15.77
  -8   7  14  508.60   24.95
  -8   9  11    7.88   15.79
  -8  10  -4 1093.20   21.95
  -8  10   8 2131.14   41.30
  -8  11   0  108.74   13.14
  -8  11   1  601.01   21.28
  -8  11   2  283.79   17.32
  -8  11   3  607.37   22.55
  -8  11   4  359.63   19.95
  -7   1 -14  532.38   10.59
  -7   2  18  346.25   20.10
  -7   3  17   14.92   11.91
  -7   4  16  109.92   15.52
  -7   5  15  126.57   16.36
  -7   8  11  105.41   15.57
  -7  10  -1  193.84   13.11
  -7  10   0  308.02   15.47
  -7  10   4 2522.54   39.30
  -7  10   5   -2.47   12.77
  -6   1 -13 1519.40   16.05
  -6   3  16  455.98   20.54
  -6   4  15  590.66   22.39
  -6   9  -1  207.24   12.47
  -5  -5 -15  349.63   14.91
  -5   0  17    4.42    9.44
  -5   3 -10   78.86    2.93
  -5   5  12  507.29   19.86
  -5   7   8  466.82   18.91
  -5   8   4  107.40   13.23
  -5   8   5  571.41   19.73
  -4  -5 -14   13.53    8.11
  -4  -3 -13  138.61    9.99
  -4  -2  17  122.34   10.41
  -4   7   3   16.51   10.92
  -3  -6 -13  148.76   11.96
  -3   1  13  679.09   17.52
  -3   2  12 1107.17   21.87
  -3   4   9  786.17   19.32
  -2  -7 -12   59.27    9.56
  -2   4   0  478.64   10.36
  -1  -6 -10  213.43   11.36
  -1  -4  -9 1091.91   18.80
  -1   2   5  605.74   11.75
   0  -6  -8  205.01   11.56
   1 -10  11  324.40    6.82
   1  -8  -6    5.78    9.38
   1  -6  -5 1985.42   25.38
   1  -5  -4  720.91   15.17
   1  -4  -3  151.57    7.51
   2 -15   8  -10.02    7.55
   2 -14   8  158.37    9.69
   2 -13   8   34.63    6.75
   2 -12   8    7.80    5.42
   2  -9  -3 2296.67   29.71
   2  -8  -2    5.97    8.57
   2  -8   6 2410.07   19.88
 -20  15  -4  -32.44   18.51
 -19  16   0  -15.24   16.76
 -18  15  -4   12.68   16.37
 -18  16   1   21.81   18.36
 -18  16   2   28.02   20.32
 -18  16   3   24.83   20.41
 -17  13  -8   -7.85   13.20
 -17  14  -6    3.36   14.14
 -17  15  -3   20.74   16.81
 -16  15  -2  350.78   24.86
 -16  15   6   21.96   14.65
 -16  15   7   23.20   20.27
 -15  13  -7   17.48   12.72
 -15  13  12  111.64   21.83
 -15  14  -5   15.65   15.42
 -15  14   9  877.77   35.66
 -15  14  10    2.60   18.46
 -15  15   1  253.01   23.44
 -15  15   3   -2.73   12.69
 -15  15   4   21.22   17.56
 -15  15   5   14.78   19.62
 -14  10  16   42.16   18.81
 -14  11 -10   32.13   10.19
 -14  11  15   -2.21   19.58
 -14  13  11  -25.11   18.63
 -14  14  -4  305.36   22.26
 -14  14   8   29.63   19.42
 -14  14   9  299.11   26.48
 -14  15   2   52.10   17.69
 -14  15   3  161.54   20.89
 -13   6  20   13.11   18.13
 -13   7  19  320.55   27.95
 -13   8  18  483.33   31.31
 -13   9  17   49.96   19.63
 -13  11  14    2.33   19.83
 -13  12  12   68.66   16.34
 -13  13  -5  389.97   20.07
 -13  13  10   -1.87   20.35
 -13  14   6  357.88   26.10
 -13  14   7   19.61   20.64
 -12   2  22   24.83   16.36
 -12   4  21   88.54   18.33
 -12   5  20   14.66   18.03
 -12   8  17   36.26   15.73
 -12   9  16  199.32   23.71
 -12  10 -10   61.49    9.64
 -12  11  13   53.48   18.86
 -12  12  11  205.62   23.04
 -12  13  -4  214.61   16.67
 -12  13   9   29.63   19.94
 -12  14   2   32.95   16.82
 -12  14   3  765.26   30.52
 -11   1  22   73.92   15.75
 -11   3  21  171.47   21.68
 -11   9  15  173.36   21.92
 -11  10  -9   -1.16    8.13
 -11  10  14  528.79   29.42
 -11  12  -5  349.93   16.92
 -11  13   6  179.61   20.74
 -11  13   7   -4.72   16.94
 -10   0  22  148.69   18.04
 -10   2  21  257.98   20.91
 -10   3  20   27.56   15.31
 -10   7 -12   78.44    5.52
 -10   9  14  226.61   22.45
 -10  10  -8  878.57   19.16
 -10  11  -6  325.59   14.57
 -10  12  -3   13.81   10.71
 -10  12   8   -3.75   18.96
  -9   6  17   96.66   18.70
  -9   7 -11  309.76    8.09
  -9   9  13   84.07   20.08
  -9  10  11  178.34   20.95
  -9  11  -4  267.40   14.07
  -9  11   9   -3.87   16.89
  -9  12   0   75.60   13.63
  -9  12   1 2306.36   39.46
  -9  12   2    3.70   13.04
  -9  12   3  688.67   25.13
  -8  -1  21  114.62   14.81
  -8   1  20   19.05   13.02
  -8   4 -13   -0.01    0.42
  -8   8  13  189.66   20.05
  -8  10   9   11.95   15.11
  -8  11   5  989.43   26.99
  -8  11   6  597.97   24.56
  -7  -3 -16   -5.79    7.20
  -7  -3  21  343.88   17.38
  -7  -1  20   26.00   11.74
  -7   1  19   33.57   13.68
  -7   9   9    9.08   11.77
  -7  10  -2 1497.99   26.08
  -7  10   6 1285.91   30.99
  -6  -1  19   94.56   12.51
  -6   1  18   52.82   13.82
  -6   5  14  108.76   14.15
  -6   6  13   14.84   13.72
  -6   8   9  233.92   14.66
  -6   9  -2  409.17   14.42
  -6   9   6  443.57   17.77
  -5  -3 -14   91.71    8.95
  -5  -3  19  428.89   16.25
  -5  -1  18   12.00    9.03
  -5   6  11   -5.31   11.00
  -5   7   9  337.19   17.32
  -5   8   6   19.63   12.01
  -4   0  16  438.63   16.47
  -4   4  12   16.56   10.12
  -4   7   5  111.56   12.87
  -3  -4 -12  507.53   15.16
  -3  -2 -11   52.05    6.56
  -3  -1  15   11.91    7.44
  -3   3  11    6.64    8.47
  -3   5   7  234.28   13.68
  -2  -8  17   55.52    4.41
  -2  -5 -11  209.91   11.30
  -2  -3 -10    1.83    5.80
  -1  -7 -10   19.16    7.96
  -1  -5  14  998.43   12.85
  -1  -3  -8  495.35   12.50
  -1   0  -5    0.30    3.91
  -1   1   8   15.99    6.36
  -1   2  -1 3329.49   12.57
   0  -7  -8  305.57   13.57
   0  -5  -7  493.43   14.33
   0  -4  11 1933.33   13.76
   0  -3  10  359.17    6.98
   1 -16  11   -1.17    6.02
   1  -9  -6 2225.24   31.18
   2 -16   7  143.66   10.50
   2 -11  -3   97.21   11.67
   2 -10  -3   18.06    6.65
   2 -10   7  943.92   14.37
   2  -8  -1  544.12   14.88
   2  -7   0  227.27   10.33
   2  -7   1   92.03    7.93
 -19  15  -5   23.21   16.36
 -19  16  -2  -20.64   17.73
 -19  16  -1  -21.82   15.98
 -18  15  -5    1.27   16.77
 -18  16  -1   12.52   18.83
 -18  16   0  395.33   28.20
 -17  14  -7   26.72   14.54
 -17  15  -4    2.87   15.68
 -17  16   0   19.58   19.63
 -17  16   1   32.70   20.50
 -17  16   3  -24.83   17.63
 -17  16   5   32.17   19.86
 -16  15  -3  109.11   18.12
 -16  15   8    5.63   15.29
 -16  16   2    5.09   18.25
 -16  16   3   64.52   19.54
 -16  16   4   89.49   19.50
 -15  15  -2   77.67   18.88
 -15  15   7  416.65   28.71
 -15  15   8  744.65   36.34
 -14  12  14   42.47   22.13
 -14  13  -7  109.18   15.50
 -14  13  12   88.14   23.59
 -14  15  -1   50.08   17.55
 -14  15   0  192.91   22.16
 -14  15   1   39.01   16.83
 -14  15   4   12.15   14.04
 -14  15   5  382.60   28.33
 -14  15   6  483.76   30.20
 -13  10 -11    7.82    8.03
 -13  10  16   11.42   17.71
 -13  11  15   -5.28   18.90
 -13  12  -8   48.64   12.50
 -13  13  -6   25.59   11.41
 -13  13  11    4.55   19.19
 -13  14   8   19.21   20.40
 -12   3  22  -23.33   16.56
 -12   7  19   23.45   18.78
 -12   8  18  -21.50   17.03
 -12  11  14  291.15   26.72
 -12  12  12    6.42   19.21
 -12  13  -5  340.66   19.54
 -12  13  10  362.57   27.94
 -12  14  -1   -1.05   14.13
 -12  14   0  295.55   20.76
 -12  14   5    9.79   13.92
 -11   2  22   20.71   16.07
 -11   5  20   26.35   16.38
 -11   6  19  247.95   24.82
 -11   7  18   19.98   19.92
 -11   8  17   24.45   19.74
 -11   9  16  157.91   23.01
 -11  12  11  343.77   27.31
 -11  13  -3   -2.95   12.01
 -11  13   8  189.59   21.71
 -10   1  22   20.22   15.76
 -10   5  19  121.76   19.99
 -10   7  17  203.25   22.51
 -10   8 -11  292.66    9.51
 -10   8  16  580.84   30.05
 -10   9  15  -22.26   18.41
 -10  12  -4   80.74   11.39
 -10  12   9  108.96   20.34
 -10  13   0   -5.11   12.51
 -10  13   2  365.40   22.16
 -10  13   4  209.16   20.14
 -10  13   5   22.69   16.25
  -9  -1  22   21.85   13.68
  -9   1  21   97.17   16.49
  -9   3  20  154.00   20.08
  -9   4  19   -8.05   15.33
  -9   5  18   17.06   15.69
  -9   7  16  566.54   27.42
  -9   8 -10    5.45    5.34
  -9   8  15  191.72   20.67
  -9  10  -7  214.75   11.81
  -9  11  -5  259.77   14.32
  -9  12  -2  160.36   14.12
  -9  12  -1    9.90   11.66
  -9  12   6   11.11   16.32
  -9  12   7   -8.51   16.39
  -8   3  19   18.21   15.26
  -8   4  18  114.22   17.24
  -8   5  17   64.59   16.83
  -8   6  16   32.64   16.14
  -8   7 -10   16.09    4.51
  -8   7  15   98.22   17.47
  -8   8  14  298.47   22.23
  -8   9  12  208.66   20.41
  -8  10  -5   19.42    7.69
  -8  10  10  631.28   27.25
  -8  11  -2 1039.62   24.19
  -8  11   7   -1.28   14.60
  -7  -2  21  136.34   14.23
  -7  -1 -15  265.35   10.11
  -7   0  20  105.74   15.38
  -7   4  17  267.87   20.28
  -7   6  15   96.88   16.16
  -7   9  10  382.07   18.67
  -7  10  -3   29.85   10.55
  -7  10   7   13.54   10.32
  -6  -3 -15  436.34   13.53
  -6  -2  20  293.77   16.72
  -6  -1 -14  256.39    9.91
  -6   0  19    5.08   12.34
  -6   7  -7 2736.43   21.75
  -6   7  12   35.98   12.90
  -6   8  10    6.78   12.67
  -6   9   7   98.11   11.67
  -5   1  17    7.20   10.24
  -5   4  14   65.21   12.10
  -5   5  13  994.73   26.23
  -5   8   7  844.76   23.76
  -4  -3  18  320.47   13.45
  -4  -1  17   35.97   10.27
  -4   0 -11   -1.31    4.32
  -4   5  -6    1.19    3.35
  -4   5  11 1118.49   25.29
  -4   6   9   82.42   12.22
  -4   7   6  605.33   19.41
  -3  -2  16  105.44    8.94
  -3   4  10   84.57   10.65
  -3   5  -3  422.59    9.01
  -2   4  -1   82.85    6.12
  -1  -8 -10 1140.13   23.78
  -1  -5  -9   16.38    7.59
  -1  -2  -7  500.54   11.10
  -1  -1  -6  420.63    9.26
  -1  -1  11   21.52    5.18
  -1   2   6  717.40   13.24
   0  -8  -8  997.90   21.78
   0  -4  -6  423.98   12.37
   0  -3  -5  380.00   10.60
   0  -2  -4    7.89    6.03
   0   0   5    0.19    3.46
   1 -15  11    2.02    5.88
   1 -14  11  919.26   15.69
   1 -13  11   17.83    5.48
   1 -12  11   13.67    5.25
   1 -11  11   79.14    5.37
   1 -10  -6  549.87   17.67
   1  -6  -4  552.77   14.77
   1  -4  -2  710.47   13.22
   2 -16   6  951.11   21.12
   2 -15   7   29.21    7.85
   2 -14   7  456.22   13.60
   2 -13   7  238.49   10.90
   2 -12  -2   97.58   11.66
   2 -12   7  399.24   11.95
   2 -11  -2  298.08   14.12
   2 -11   7  368.61   10.50
   2 -10  -2  820.16   19.38
   2  -9  -1  486.99   15.09
   2  -9   6   47.79    5.86
   2  -8   0 1116.89   18.99
   2  -7   2  644.75   12.94
 -19  16  -3    5.51   18.11
 -18  15  -6   20.23   20.39
 -18  16  -3  -14.96   14.94
 -18  16  -2    2.14   15.75
 -17  15  -5   11.74   15.17
 -17  16  -2  156.74   21.74
 -17  16  -1   -8.58   16.28
 -16  15  -4   -1.25   13.96
 -16  16  -1   46.07   19.14
 -16  16   0 1058.39   38.39
 -16  16   5   -7.16   16.77
 -16  16   6   95.02   21.77
 -16  16   7  -16.74   17.39
 -15  14  -6   68.71   15.30
 -15  15  -3   34.41   15.70
 -15  15   9  257.84   28.21
 -15  16   1  119.78   20.92
 -15  16   2  293.65   26.41
 -15  16   3    4.50   18.91
 -15  16   4   35.85   19.26
 -15  16   5   20.74   17.91
 -14  12  15  -12.04   21.10
 -14  13  13   -4.88   20.88
 -14  14  -5  127.14   16.03
 -14  14  11  124.57   23.01
 -14  15  -2  477.35   26.11
 -14  15   7   23.13   15.20
 -14  15   8  226.38   26.24
 -13   9  18  106.69   22.77
 -13  10  17   44.18   21.34
 -13  11 -10   61.14   10.62
 -13  12  14   81.87   21.76
 -13  13  12  118.59   23.00
 -13  14  -4   -1.71   13.70
 -13  14   9  510.83   27.56
 -13  14  10   37.96   21.04
 -13  15   0   18.69   15.81
 -13  15   1   25.56   16.30
 -13  15   2   -4.85   16.21
 -13  15   3  396.85   25.52
 -13  15   4  245.41   23.09
 -13  15   5   35.89   20.56
 -13  15   6  394.16   28.50
 -12   2  23   13.44   17.05
 -12   5  21   -9.36   17.52
 -12   6  20   29.13   17.55
 -12  10  16    4.30   19.29
 -12  11  -9  112.60   11.62
 -12  12  13  232.64   25.26
 -12  13  11   89.29   21.71
 -12  14  -2    1.13   13.36
 -12  14   8   -4.75   19.84
 -11   4  21   48.73   18.12
 -11   7 -13    0.87    3.83
 -11   8 -12   82.17    6.57
 -11  10  15   -5.70   17.35
 -11  11  -8 1954.50   29.52
 -11  12  -6   -3.92    9.81
 -11  13  -4   27.47   11.86
 -11  13   9   50.64   18.90
 -11  14   1  198.75   19.64
 -11  14   2  361.32   23.07
 -11  14   3  101.44   18.86
 -11  14   4   17.17   17.22
 -10  10  14   19.58   19.30
 -10  11  -7  243.96   13.42
 -10  11  12   55.67   15.34
 -10  12  -5   47.67   12.38
 -10  13  -2   22.02   11.80
 -10  13  -1   31.31   12.71
 -10  13   6   29.80   13.52
 -10  13   7   12.10   17.17
  -9   0  22   28.37   14.03
  -9  10  13  165.98   20.86
  -9  11  11  505.28   27.48
  -9  12   8  187.06   21.37
  -8  -2  22   11.76   12.07
  -8   0  21   -1.76   12.31
  -8   9  13  105.61   18.62
  -8  10  11   -2.27   16.00
  -8  11  -3  887.89   21.68
  -8  12   2   13.56   12.52
  -8  12   3   15.51   13.22
  -8  12   4  127.97   16.41
  -7  -4 -16    1.40    8.54
  -7   2  19   18.39   12.80
  -7   7  14   19.28   11.96
  -7   8  13  242.32   20.47
  -7   9  11  -14.87   13.29
  -7  10   9   43.83   14.85
  -7  11   1  247.35   15.60
  -7  11   4   50.86   14.03
  -7  11   5  217.17   17.81
  -6  -4  21  634.70   19.60
  -6   2  18   27.44   14.48
  -6   3  17  137.49   15.38
  -6   4  16    7.79   13.10
  -6   6  14  238.60   17.34
  -6  10   1   88.93   12.24
  -6  10   3    8.89   11.64
  -6  10   4  218.20   16.38
  -5  -4  20    0.70    8.37
  -5   6  12   95.17   13.67
  -5   7  -5  255.66    8.46
  -5   8   8   48.34   12.72
  -5   9   3  308.65   16.24
  -4  -4 -13    5.61    7.57
  -4  -2 -12   13.74    6.46
  -4   2  15   20.82   10.28
  -4   3  14  142.54   12.53
  -4   7   7   29.14   11.57
  -3  -5 -12  278.33   12.48
  -3  -1 -10   31.85    5.64
  -3   0  15   -3.37    9.03
  -3   2  13    3.03    8.09
  -3   6   0 1578.32   20.46
  -3   6   5  113.77   12.36
  -2  -7  17  231.05    7.39
  -2  -4 -10  283.01   11.15
  -2  -2  -9  674.30   13.16
  -1  -6  -9  421.19   14.32
   0  -9  -8 1700.02   28.65
   0  -6  -7 3674.26   34.69
   1 -17  10   -3.20    6.00
   1  -9  -5  617.72   17.88
   1  -8  -5  370.11   13.27
   1  -5  -3 1044.45   16.27
   2 -15   5  562.46   17.58
   2 -15   6   31.96    7.84
   2 -14   6   -0.79    8.14
   2 -12  -1 1425.38   25.76
   2 -10  -1  598.50   16.74
   2 -10   6   13.69    5.63
   2  -9   0  978.88   18.97
   2  -9   5 2488.19   23.53
   2  -8   1  181.71    9.99
   2  -8   2 2783.08   26.45
   2  -8   3  280.91   10.79
   2  -8   4   -1.87    5.23
 -19  16  -4  -20.25   17.45
 -18  16  -4   14.73   17.20
 -18  17   0  -15.74   16.87
 -18  17   1   62.03   21.82
 -17  15  -6    0.79   16.24
 -17  17   2    3.36   18.14
 -17  17   3   77.47   21.06
 -17  17   4   37.07   19.40
 -15  14  -7  -16.00   12.95
 -15  15  10   32.09   15.05
 -15  16  -1   21.70   18.87
 -15  16   6  201.79   23.27
 -15  16   7   -9.59   19.64
 -14  13  -8    2.43   11.64
 -14  13  14  -10.52   21.22
 -14  14  -6   10.81   14.60
 -14  14  12   -7.04   19.23
 -14  15  -3   96.48   18.02
 -14  15   9  465.55   29.84
 -14  16   1    8.03   17.09
 -14  16   2    3.68   17.76
 -14  16   4   78.17   20.73
 -13  11  16  103.28   21.15
 -13  12  15   83.04   20.38
 -13  13  -7  773.86   23.99
 -13  13  13   26.01   20.42
 -13  14  11  125.85   23.34
 -13  15  -2  384.53   22.84
 -13  15  -1   87.05   17.53
 -13  15   7  473.85   28.64
 -12   4  22   28.15   15.96
 -12   7  20  106.89   20.40
 -12   9  18  147.03   23.89
 -12  10  17   42.81   19.01
 -12  11  15   30.08   14.55
 -12  13  -6  183.08   15.92
 -12  13  12  210.70   24.51
 -12  14  -3   86.01   15.36
 -12  14   9  109.04   21.16
 -12  15   1   39.75   16.47
 -12  15   2   40.62   17.26
 -12  15   4  330.13   24.39
 -12  15   5  434.51   28.77
 -11   3  22   43.92   17.40
 -11   6  20   54.28   19.97
 -11   7  19   42.65   20.07
 -11   8  18  564.03   30.74
 -11  10  16    9.67   19.17
 -11  11  14   10.93   13.58
 -11  12  13  351.90   26.50
 -11  14  -1  191.66   17.72
 -11  14   6    7.67   13.57
 -11  14   7   -3.99   17.28
 -10   2  22   -9.05   14.01
 -10   5  20   75.09   19.10
 -10   6  19   14.59   16.39
 -10   8  17   53.63   16.10
 -10   9  16   85.58   20.59
 -10  10  15  249.66   23.47
 -10  12  11 1150.91   37.73
 -10  13   8   10.49   17.42
 -10  13   9  728.51   31.64
  -9   8  16   38.80   16.81
  -9   9  15  438.95   27.17
  -9  11  12  469.52   26.90
  -9  12  -3 1664.09   30.56
  -9  12   9 1993.52   44.43
  -9  13   1   74.14   14.50
  -9  13   2  -10.04   12.59
  -9  13   3   28.96   15.75
  -9  13   4   44.74   16.38
  -9  13   5   19.13   16.61
  -8  -2 -16    9.98    6.28
  -8  -1  22   92.55   14.59
  -8   1  21   69.70   14.80
  -8   2 -14   28.85    4.45
  -8   4  19  132.69   18.27
  -8   5  18    2.57   15.97
  -8   6  17  175.71   19.68
  -8   7  16   -6.16   14.84
  -8   8  -9   39.83    5.33
  -8   8  15  170.35   19.64
  -8  10  -6  610.67   16.31
  -8  11  -4 1283.83   25.29
  -8  12   0   21.48   11.93
  -8  12   5  329.62   18.10
  -8  12   6  -21.68   14.41
  -7  -1  21    9.92   11.26
  -7   4  18    9.33   14.05
  -7   5  17   52.91   16.13
  -7   6  16   -7.71   13.60
  -7   7  15   10.44   14.37
  -7  10  -4 2016.99   27.71
  -7  10  10  605.83   25.12
  -7  11  -1 1124.24   24.81
  -7  11   0  198.27   14.38
  -7  11   6 1913.00   37.98
  -6  -3  21  105.27   12.30
  -6  -1  20    7.18    9.91
  -6   1  19   91.86   14.76
  -6   2 -12  303.06    6.84
  -6   7  13  158.75   16.16
  -6  10   6 3555.65   47.21
  -5   2  17    6.59   10.87
  -5   4  15   21.10   11.21
  -5   5  14   10.29   11.25
  -5   7  11  911.37   25.77
  -5   8   9   86.27   13.76
  -5   9   1   33.32   10.95
  -5   9   6  552.44   20.64
  -4  -5 -13   28.22    9.15
  -4  -2  18    5.09    8.25
  -4   0  17   -3.18   10.14
  -4   1  16   38.40   10.09
  -4   6  10   36.81    8.42
  -4   7   8  475.79   18.62
  -3  -6 -12  249.74   12.73
  -3  -3 -11  422.93   12.22
  -3  -3  17  616.00   15.65
  -3  -1  16 1059.55   21.43
  -3   4  11 1074.05   22.98
  -3   5   9 1047.73   22.70
  -2  -7 -11 1552.34   26.73
  -2  -1  -8 1030.58   14.32
  -2   2  11   39.58    8.11
  -1  -7  -9   12.53    8.14
  -1  -4  -8   71.94    8.32
  -1  -4  14  149.74    6.97
   0  -7  -7  662.13   17.56
   0  -5  -6   64.97    8.83
   0   0   6  625.95    9.41
   1 -17   9  123.40   10.58
   1 -16  10  182.88    9.43
   1 -10  -5  113.68   11.22
   1  -7  -4 1945.97   24.99
   2 -15   4 1913.71   29.06
   2 -14   2  111.32   11.18
   2 -14   4  202.72   13.08
   2 -13   1  565.26   17.19
   2 -13   6  401.34   12.98
   2 -12   0   96.03   10.05
   2 -12   6  476.28   12.78
   2 -11   0  613.68   16.90
   2 -10   0  190.74   11.43
   2 -10   5   15.92    6.83
   2  -9   2  206.34   10.50
 -19  17  -2   -1.23   18.26
 -18  16  -5    3.14   16.49
 -18  17  -2   -5.55   18.54
 -18  17  -1   30.01   19.07
 -17  16  -4   20.34   16.25
 -17  17  -1   12.83   17.52
 -17  17   1  139.46   22.30
 -16  14  -8  -13.53   13.65
 -16  17   1  553.83   31.01
 -16  17   2   19.05   20.73
 -16  17   3   45.52   20.47
 -16  17   4   14.19   19.77
 -16  17   5   11.70   19.13
 -16  17   6   16.82   18.36
 -15  13  -9   -2.05   10.63
 -15  16   8  229.14   22.33
 -15  16   9   19.31   21.59
 -14  14  13  105.93   23.44
 -14  15  10  419.84   26.66
 -14  15  11  232.86   25.05
 -14  16  -1  236.35   21.82
 -14  16   0  457.75   27.47
 -14  16   6  184.90   23.00
 -14  16   7   14.75   20.64
 -13  12  -9  274.20   14.99
 -13  13  14  242.93   26.83
 -13  14  12  101.77   23.81
 -13  15  -3   -4.13   13.76
 -13  15   9  186.85   25.52
 -13  16   3    5.74   17.23
 -12   3  23  161.14   21.34
 -12   5  22   57.28   18.07
 -12   6  21  195.36   23.08
 -12  12  -8  163.96   12.81
 -12  13  13  467.72   30.48
 -12  14  -4  164.73   16.28
 -12  14  10  103.59   17.29
 -12  14  11  140.21   21.75
 -12  15  -1    1.95   14.17
 -12  15   0   77.53   16.92
 -12  15   6  330.67   22.93
 -12  15   7    0.38   20.26
 -11   2  23   91.80   18.63
 -11   4  22   48.56   17.97
 -11   5  21   57.19   17.67
 -11  11  15   47.40   19.93
 -11  12  -7  894.94   22.63
 -11  13  -5  129.63   13.45
 -11  13  11  316.24   23.04
 -11  14  -2  100.82   15.68
 -11  14   8   -3.16   13.49
 -10   3  22    5.28   16.02
 -10   7  19   25.91   17.79
 -10  11  14  133.00   22.82
 -10  13  -3  343.41   17.55
 -10  13  10  423.52   27.06
 -10  14   0  854.58   28.37
 -10  14   1   39.45   14.21
 -10  14   2  105.86   17.75
 -10  14   3  253.16   21.32
 -10  14   4   79.78   18.35
 -10  14   5   11.84   16.66
  -9   1  22   27.84   14.15
  -9   3  21   39.74   16.23
  -9   7  18   33.36   17.64
  -9  10  14   64.07   18.41
  -9  11  -6  308.10   13.53
  -9  12  -4   42.60   10.33
  -9  12  10   36.80   18.22
  -9  13  -1 1336.44   30.46
  -9  13   0  664.07   23.70
  -9  13   7  808.12   31.02
  -8   0 -15   -5.03    5.03
  -8   3  20    4.47   14.68
  -8   9  14    1.69   16.49
  -8  11  11    9.56   17.29
  -8  12  -1 2953.27   40.81
  -8  12   7 2462.38   44.62
  -8  12   8   53.96   18.43
  -7  -2 -15   35.36    7.48
  -7   0  21  -27.12   11.50
  -7   2 -13 1036.70   12.32
  -7   3  19   48.84   15.33
  -7  10  11   30.48   16.27
  -7  11  -2 1044.13   23.26
  -7  11   8 1245.06   32.93
  -6  -5 -15    0.33    9.38
  -6  -2 -14  104.39    8.98
  -6   3  18  274.50   19.98
  -6   4  17   51.91   12.96
  -6   6  15    0.88   11.90
  -6   7  14  136.51   15.89
  -6   8  -6   -7.79    6.04
  -6   8  12   50.17   10.64
  -6  10   7   33.29   10.47
  -6  10   8 1002.07   28.60
  -5  -3  20   57.27    9.19
  -5  -2 -13 2168.35   25.35
  -5  -1  19   30.63   10.14
  -5   0 -12 2636.10   22.87
  -5   1  18    3.06   10.11
  -5   6  13  151.87   12.51
  -4  -6 -13  942.62   21.93
  -4   1 -10  412.93    7.89
  -4   7   9  984.82   24.65
  -3  -7 -12  135.18   11.44
  -3   0  -9   -9.88    4.97
  -3   5  10  107.91   11.58
  -3   6  -1  347.72    9.63
  -2  -3  -9 1415.73   20.43
  -2   3  10 1118.81   20.92
  -2   5   2  -10.12    8.31
  -1  -6  15   28.32    4.23
  -1  -5  -8    7.53    7.64
  -1  -3  -7 1516.53   19.41
  -1   3   3 2864.58   22.42
  -1   3   4   23.05    7.19
   0 -15  13   16.61    4.79
   0  -9  -7  699.58   19.70
   0  -8  -7   83.33    8.35
   0  -6  -6  391.16   13.82
   0  -4  -5   25.78    7.40
   1 -14  10  162.45    8.88
   1 -10  -4   15.40    9.43
   1  -9  -4  275.34   13.79
   1  -8  -4 3213.40   33.40
   2 -13   2  503.30   16.28
   2 -13   3 1623.27   25.46
   2 -13   4  866.53   19.00
   2 -12   1  376.95   14.17
   2 -12   2  960.48   19.88
   2 -12   3   -0.93    6.98
   2 -12   4   40.54    7.30
   2 -12   5  610.76   14.73
   2 -11   1  932.07   19.45
   2 -11   2   10.45    7.82
   2 -11   3   73.41    8.26
   2 -11   4  285.25   11.02
   2 -11   5   27.50    6.18
   2 -10   2 1823.33   24.34
   2 -10   3  123.19    8.95
   2 -10   4  681.23   14.66
   2  -9   3   15.70    7.01
 -19  17  -3  -32.97   17.23
 -18  17  -3    7.61   16.87
 -17  16  -5   -1.32   15.09
 -17  17  -2   17.99   18.13
 -16  17  -1  -21.67   17.52
 -16  17   0   34.30   18.70
 -15  15  -6   21.82   14.41
 -15  16  -3   34.24   17.07
 -15  17   1   20.01   19.77
 -15  17   2    3.78   19.73
 -15  17   3  139.71   23.25
 -15  17   4   14.37   18.82
 -15  17   5   13.74   19.12
 -15  17   6   13.07   19.63
 -14  12 -10   -1.55    9.50
 -14  14  -7   74.08   14.92
 -14  15  -5   57.26   14.98
 -14  15  12   26.41   19.00
 -14  16  -2  217.58   21.77
 -14  16   8  801.38   34.25
 -14  16   9   33.36   21.95
 -13  13  -8  159.48   14.73
 -13  13  15  533.68   33.39
 -13  14  -6  281.16   17.81
 -13  15  -4  188.08   19.34
 -13  15  10   28.62   15.83
 -13  16   0  176.04   21.12
 -13  16   2    3.87   12.72
 -13  16   5   24.13   14.94
 -13  16   6  433.86   29.14
 -12   7  21   14.55   17.85
 -12   8  20  355.02   29.39
 -12   9  19  359.23   28.93
 -12  10  18  165.30   24.16
 -12  11  17   22.58   18.04
 -12  12  15  114.63   18.25
 -12  13  14    4.24   19.86
 -12  14  -5  130.78   16.09
 -12  14  12  153.21   24.15
 -12  15  -2   10.25   13.69
 -12  15   8  291.88   22.60
 -11   3  23    4.91   14.72
 -11   6  21   22.69   18.23
 -11   8  19   83.10   20.41
 -11   9  18   -2.92   18.64
 -11  10  17  111.17   21.99
 -11  11  -9  922.80   20.64
 -11  11  16   -9.39   18.41
 -11  12  14   73.32   16.22
 -11  13  12   70.06   16.19
 -11  14  -3   10.36   11.14
 -11  14  10  451.40   30.01
 -11  15   2  178.59   20.01
 -11  15   3  233.10   21.81
 -11  15   6  559.12   29.16
 -10   5  21   24.82   15.75
 -10   6  20   38.44   18.90
 -10   9  17  140.52   18.34
 -10  10  16   55.14   20.44
 -10  11  15   33.00   18.46
 -10  12  -6   12.94    9.35
 -10  12  13   34.19   20.79
 -10  13  -4   76.09   11.76
 -10  13  11   14.01   20.58
 -10  14   7   -4.43   17.30
 -10  14   8  249.36   23.01
  -9   2  22   -1.09   13.48
  -9   5  20   15.04   16.84
  -9   9  16   33.03   17.41
  -9  10  15    9.14   18.65
  -9  11  13  104.60   16.51
  -9  12  11  188.78   18.85
  -9  13   8  411.40   22.91
  -9  13   9   14.36   18.21
  -8  -3 -16    9.37    8.04
  -8   0  22   86.01   14.98
  -8   2  21   -1.97   13.35
  -8   5  19   12.18   16.43
  -8   6  18   21.35   15.77
  -8   7  17  101.38   18.58
  -8   8  16  312.14   23.00
  -8  10  13  -12.31   12.32
  -8  11  -5  212.58   13.08
  -8  12  -2    3.62   10.51
  -8  12   9   19.19   17.64
  -8  13   4  227.28   18.54
  -7   0 -14  308.14   10.04
  -7   2  20   18.97   14.13
  -7   5  18  191.68   19.13
  -7   6  17   51.74   16.31
  -7   7  16  142.01   17.83
  -7   8  -8  753.92   13.21
  -7   9  13   99.67   15.20
  -7  11   9   62.74   16.08
  -7  12   2  161.05   15.20
  -7  12   3  802.25   25.37
  -7  12   5 2892.57   45.76
  -6  -2  21   49.37   10.46
  -6   0 -13   -6.95    5.70
  -6   0  20  158.19   14.66
  -6   2  19   60.54   13.19
  -6   9  11   23.89   15.81
  -6  10  -2  513.67   16.20
  -6  10   9   13.56   13.83
  -6  11   3  282.37   17.29
  -6  11   4 3454.17   45.88
  -5  -2  20  141.24   12.76
  -5   0  19   -7.71   11.25
  -5   3  17  279.85   18.86
  -5   4  16  137.06   14.77
  -5   5  15  324.83   17.96
  -5   6  14   29.87   12.17
  -5   9   8   88.57   14.15
  -4  -3 -12   21.66    6.07
  -4  -3  19  768.73   19.34
  -4  -1 -11  361.38   10.12
  -4  -1  18  534.67   17.62
  -4   2  16 1112.68   25.73
  -4   4  14  364.95   17.14
  -4   5  13  173.35   14.11
  -4   6  -5   34.18    5.20
  -4   7  -3 2688.32   24.71
  -4   7  10   15.65   11.38
  -4   8   7  141.80   14.02
  -3  -4 -11   49.61    7.38
  -3  -2  17  176.52   11.18
  -3   1  15    8.43    7.74
  -3   4  12  744.51   20.44
  -3   6   8   16.88    7.83
  -3   7   4 1236.82   23.35
  -2  -6  17   67.29    5.77
  -2   1  13    5.69    8.51
  -2   2  12  330.03   14.12
  -2   5   1   13.83    7.85
  -1   3   5   10.72    7.07
   0 -17  12   -0.30    6.10
   0 -14  13  506.44   11.13
   0  -7  -6  293.55   13.51
   0  -3  -4 2747.87   23.03
   1 -13  10  100.64    7.31
   1 -11  -4    4.26    7.71
   1  -9  10    8.09    3.42
   1  -7  -3  177.17   10.52
   1  -3   2    7.46    3.31
 -19  17  -4   -5.53   17.38
 -18  17  -4    3.57   16.69
 -18  18   0   14.38   20.18
 -17  17  -3   11.79   17.39
 -17  18   1   19.22   20.83
 -17  18   2  -21.43   19.12
 -16  15  -7   22.31   13.39
 -16  17  -2  232.28   23.89
 -16  18   4    9.45   18.88
 -15  16  -4   -6.84   15.72
 -15  17  -1  724.62   32.67
 -15  17   0  137.77   21.39
 -15  17   7  104.65   18.20
 -15  17   8  383.34   30.83
 -14  16  -3  213.36   21.36
 -14  17   2   45.21   20.17
 -14  17   3    1.73   18.39
 -14  17   4   34.13   19.08
 -14  17   5    8.50   18.89
 -14  17   6  325.75   27.67
 -14  17   7   24.33   18.77
 -13  14  14   52.39   23.22
 -13  16  -1   44.97   18.61
 -13  16   8  406.07   25.92
 -13  16   9   83.51   22.70
 -12  11 -10  715.23   18.42
 -12  12  16   72.32   21.55
 -12  14  13  196.08   25.65
 -12  15  -3   11.09   14.04
 -12  15  10   67.99   20.12
 -12  16   1   31.15   16.17
 -12  16   2  115.50   20.58
 -12  16   3   72.60   20.51
 -12  16   4  403.51   27.52
 -12  16   5   44.32   21.20
 -12  16   6  702.43   33.64
 -11   5  22   84.90   19.59
 -11   9  19   55.51   19.69
 -11  10  18   54.42   19.30
 -11  13  -6    0.36    9.89
 -11  13  13    0.14   14.01
 -11  14  -4   16.50   12.06
 -11  14  11  310.85   26.16
 -11  15  -1   20.83   14.25
 -11  15   0   67.42   13.16
 -11  15   7   48.31   15.68
 -10   2  23   26.71   15.59
 -10   4  22   35.69   16.76
 -10   7  20  220.00   22.56
 -10   8  19  102.21   21.61
 -10  11  -8   21.68    8.22
 -10  12  14  204.65   24.61
 -10  13  12  231.16   25.30
 -10  14  -2  104.01   13.99
 -10  14   9   35.75   20.34
  -9   4  21    0.48   15.87
  -9   7  19   68.26   18.28
  -9   8  18  201.81   23.79
  -9   9  17  316.43   24.74
  -9  11  -7  280.02   13.15
  -9  11  14    6.14   19.11
  -9  12  -5  180.98   12.37
  -9  12  12  179.23   21.85
  -9  13  -3   -6.54   12.42
  -9  13  10   -3.15   17.74
  -9  14   1  219.11   18.85
  -9  14   2   34.89   14.66
  -9  14   3   27.35   16.12
  -9  14   6  126.21   19.62
  -8   1  22  107.36   15.51
  -8   3  21   -2.98   14.59
  -8   4  20    2.57   13.45
  -8  11  12    5.47   13.12
  -8  12  -3   55.00   10.81
  -8  13   0  200.35   16.13
  -8  13   1  326.48   18.91
  -8  13   2   84.81   11.56
  -8  13   6  220.28   20.83
  -8  13   7   39.71   17.50
  -7  -3 -15    7.97    7.53
  -7  -1  22  -11.19   11.74
  -7   1  21    0.06   12.20
  -7   4  19  257.79   20.36
  -7   9  14  207.67   20.59
  -7  10  12   75.03   14.38
  -7  11  -3  -10.29    8.53
  -7  11  10   90.28   18.33
  -7  12   0   -2.06   11.02
  -7  12   1  141.27   14.50
  -7  12   6  104.10   16.67
  -7  12   7   11.05   14.77
  -6  -3 -14   22.10    7.80
  -6   1  20   -1.59   12.54
  -6   4  18  124.24   16.21
  -6   6  16   57.15   13.38
  -6   7  15  215.62   18.95
  -6  10  -3  274.50   13.77
  -6  10  10   11.07   13.50
  -6  11   1   12.57   11.14
  -6  11   2  126.86   11.44
  -6  11   6  327.05   19.64
  -6  11   7   14.88   14.26
  -5  -3 -13   36.11    7.91
  -5   2  18  964.71   26.14
  -5   7  -6  341.75    8.92
  -5   7  13   -4.60   12.01
  -5  10   2    8.71   11.36
  -5  10   4 4732.52   50.17
  -5  10   5   64.02   13.63
  -4   8   8   24.14   11.82
  -3  -5 -11   64.82    8.16
  -3   0  16   20.22    8.14
  -3   5  -4 1962.87   15.13
  -3   5  11  208.38   13.65
  -3   6  -2 1143.68   15.61
  -3   7   5  145.33   10.77
  -3   7   6  658.85   19.64
  -2  -7 -10 1177.12   23.06
  -2  -4  -9  372.72   13.22
  -2   1  -6 3164.14   15.54
  -1  -7  -8 3268.77   35.79
  -1  -4  -7   87.16   10.11
  -1  -2  -6   27.19    5.76
  -1   3   1 1142.36   13.16
  -1   3   6   89.67    8.87
   0 -16  12   12.67    6.11
   0 -13  13   17.26    4.73
   0  -9  -6   31.42   10.18
   0  -8  -6 2917.07   34.12
   0  -5  -5  188.02   10.47
   0  -3  11   35.98    4.03
   1 -15   9  141.01    9.17
   1 -12  -3   90.87   12.19
   1 -12  10    4.78    4.51
   1 -11  -3   17.55    9.28
   1 -10  -3  955.55   21.05
   1 -10  10  255.71    7.37
   1  -9  -3   32.62    9.81
   1  -8  -3  117.28    8.76
   1  -6  -2 1652.55   21.27
   1  -5  -1 3350.71   26.38
 -18  18  -2  -14.06   15.50
 -18  18  -1    1.41   17.31
 -17  17  -4   10.25   16.87
 -17  18  -1   20.98   19.22
 -17  18   0   11.18   18.03
 -16  17  -3    9.18   16.79
 -16  18   0   -5.04   17.23
 -16  18   1   16.25   20.89
 -16  18   2   49.81   20.00
 -16  18   3  127.93   18.92
 -16  18   5   32.15   16.59
 -15  15  -7   30.23   13.73
 -15  16  -5   -3.15   14.14
 -15  17  -2   24.76   18.29
 -15  18   3  -17.73   16.77
 -15  18   4  -11.45   17.56
 -15  18   5    5.52   17.10
 -14  17  -1   62.84   18.41
 -14  17   0    9.73   18.94
 -14  17   8    2.86   20.65
 -14  17   9  462.36   31.39
 -13  11 -11    4.42    7.52
 -13  15  -5    9.72   13.30
 -13  15  13  139.56   25.27
 -13  16  -2  119.73   18.33
 -13  16  10  413.50   29.26
 -13  17   2   61.22   19.68
 -13  17   3    8.14   18.43
 -13  17   4  357.16   27.18
 -13  17   5   25.35   19.71
 -13  17   6   28.11   20.47
 -12  12  -9 1305.53   25.79
 -12  12  17  -14.42   19.32
 -12  13  15   -2.05   14.62
 -12  14  -6   15.90   12.74
 -12  14  14   23.44   19.08
 -12  15  -4  235.20   19.63
 -12  15  11  285.81   23.36
 -12  16   0   14.78   16.19
 -12  16   8  268.50   25.91
 -12  16   9   33.11   19.62
 -11   4  23   13.01   16.84
 -11   6  22   28.09   16.40
 -11   7  21   82.55   20.70
 -11   8  20  146.38   18.97
 -11  11  17   20.86   17.16
 -11  12  -8    9.06    9.04
 -11  12  16   27.85   19.83
 -11  14  12   -1.59   18.28
 -11  15  -2  227.33   18.66
 -11  16   3  145.20   20.20
 -11  16   4  608.70   29.49
 -10   3  23   -4.65   14.70
 -10   6  21  112.39   21.09
 -10  11  16  -10.50   18.58
 -10  13  -5   -2.95    9.98
 -10  13  13  732.20   34.42
 -10  14  -3  544.38   21.16
 -10  14  10    5.42   14.50
 -10  14  11  375.95   27.18
 -10  15   1  104.42   17.55
 -10  15   3    8.76   13.13
 -10  15   4  518.38   24.75
 -10  15   5   12.50   13.67
 -10  15   6  -18.12   17.06
  -9   1 -15    6.46    5.10
  -9   3 -14   54.20    4.65
  -9   3  22    6.09   14.42
  -9   5  21   -2.99   14.46
  -9  10  16   54.30   18.60
  -9  13  11  902.56   34.38
  -9  14   7   10.02   13.36
  -9  14   8  157.91   21.01
  -8  -1 -15   18.89    6.71
  -8   5  20  330.36   22.31
  -8   6  19  112.17   19.74
  -8   7  18  168.29   20.04
  -8   8  17    5.76   16.33
  -8  10  15  107.24   19.57
  -8  11  13  -10.05   16.98
  -8  12  11  645.28   29.36
  -8  13  -1   28.83   11.89
  -8  13   8   70.07   18.86
  -7  -4 -15   89.14   10.32
  -7   3  20  138.61   16.12
  -7   7  17  404.30   24.01
  -7   8  16   53.85   16.59
  -7  10  13  114.07   19.09
  -7  12  -1   21.23   11.04
  -6   3  19  551.03   22.98
  -6   8  14   17.56   15.42
  -6   9  13  706.51   27.89
  -6  10  11   37.64   14.50
  -6  11   0   12.84   10.64
  -6  11   8 1161.49   31.36
  -5  -1 -12  553.12   13.02
  -5  -1  20  424.77   18.12
  -5   1  19   37.93   11.38
  -5   4  17  716.22   25.98
  -5   6  15  287.22   17.90
  -5   8  12   12.79   13.15
  -5  10   0  372.95   15.73
  -5  10   1  104.96   12.56
  -5  10   6  236.07   14.44
  -5  10   7  121.96   15.13
  -4  -4 -12  144.53    9.75
  -4  -2  19  397.71   15.13
  -4   0  18   38.43    9.58
  -4   3  16  226.35   15.41
  -4   4  15 1354.75   29.03
  -4   7  11   -8.79   11.31
  -4   9   5  772.95   22.41
  -3  -6 -11 2527.48   32.19
  -3  -1  17    5.18    7.33
  -3   1  -8 2198.04   15.53
  -3   2  15  486.04   17.36
  -3   3  14  865.14   21.75
  -3   4  13  936.23   22.94
  -3   6  10  177.40   13.62
  -3   7   7 2270.35   32.85
  -2  -2  -8  109.21    7.24
  -2   3  -4    6.68    1.86
  -2   4  10  356.34   14.31
  -2   5   0  516.09   10.69
  -1  -9  -8   18.72   10.06
  -1  -8  -8  515.99   16.70
  -1  -5  15  638.81   10.46
   0 -17  11   92.82    9.19
   0 -12  13   62.44    5.05
   0 -10  -6  995.77   22.10
   1 -16   7   -5.58    8.26
   1 -15   8    7.37    8.23
   1 -14   9  526.93   13.68
   1 -12  -2   58.25   10.28
 -18  17  -5  -11.34   15.04
 -18  18  -3   -6.24   15.63
 -17  18  -2  -12.60   18.64
 -16  16  -6   -4.57   13.69
 -16  17  -4    6.85   15.91
 -16  18  -1   16.76   20.18
 -15  18   1  190.84   24.59
 -14  17  -2  209.29   22.19
 -14  18   3    2.14   18.34
 -14  18   4  196.52   22.82
 -14  18   5   26.49   18.15
 -13  16  -3  148.27   17.91
 -13  16  11    8.78   13.66
 -13  17   1   -2.21   16.16
 -13  17   7  382.01   25.32
 -13  17   8  109.88   23.55
 -13  17   9  -23.81   17.73
 -12  13  -8   59.68   12.24
 -12  13  16   78.71   20.66
 -12  16  -2  328.73   21.88
 -12  16  10   34.49   21.43
 -12  17   4   13.29   17.65
 -12  17   5  145.24   21.97
 -11   5  23   -7.92   17.12
 -11   8  21   59.64   21.44
 -11   9  20    9.51   19.30
 -11  10  19  136.85   23.30
 -11  13  -7  304.55   16.46
 -11  13  15  558.86   32.79
 -11  14  -5  115.84   13.62
 -11  14  13  507.28   30.36
 -11  15  -3   73.12   14.80
 -11  15  11   97.46   22.67
 -11  16   1   97.41   19.40
 -11  16   2  164.03   20.09
 -11  16   5   23.05   14.72
 -11  16   6  160.65   22.08
 -11  16   7  338.71   27.59
 -11  16   8   83.90   20.80
 -10   5  22   17.60   16.94
 -10   8  20   96.21   21.02
 -10   9  19  216.86   25.24
 -10  11  17   40.97   17.89
 -10  12  15   20.73   13.90
 -10  13  14   31.62   20.10
 -10  15   0   28.40   15.11
 -10  15   8   11.83   17.85
 -10  15   9   -7.55   19.51
  -9   2  23   13.22   14.43
  -9   4  22  -12.36   14.33
  -9   7  20   87.10   18.62
  -9   9  18  205.32   24.13
  -9  10  17   76.33   18.96
  -9  12  14   -7.47   19.79
  -9  13  -4   29.74   10.02
  -9  13  12   70.15   21.47
  -9  14  -1   92.00   13.96
  -8   2  22   14.00   13.36
  -8   4  21  169.10   19.27
  -8   8  18  221.85   22.61
  -8  11  -6   -0.55    8.35
  -8  11  14   20.85   19.77
  -8  12  -4  281.63   14.30
  -8  12  12   56.44   18.58
  -8  13  -2  126.29   13.53
  -8  13   9 1198.47   34.69
  -8  13  10  265.10   23.14
  -8  14   3   19.95   15.87
  -8  14   4   54.94   15.19
  -7  -1 -14  558.00   14.08
  -7   0  22  440.59   21.01
  -7   2  21  131.26   16.34
  -7   4  20   91.80   17.10
  -7   9  15 1109.19   34.80
  -7  10  14  137.77   20.08
  -7  11  -4  462.18   15.53
  -7  11  12   48.44   17.78
  -7  12  -2  127.47   12.54
  -7  12  10    1.05   16.86
  -7  13   4   67.38   15.22
  -7  13   5   18.86   15.05
  -6  -4 -14  426.49   14.75
  -6  -1 -13 1574.20   21.19
  -6   0  21  -15.24   10.09
  -6   6  17  593.56   25.98
  -6   7  -8   57.11    4.74
  -6   7  16    9.47   12.39
  -6   8  15  807.98   28.95
  -6  10  12  -10.72   15.47
  -6  11  -1   64.47   11.04
  -6  11   9  267.12   19.61
  -5  -4 -13  263.05   11.87
  -5  -3  21  415.80   16.31
  -5   1 -11 1125.55   13.56
  -5   3  18  -10.80   11.22
  -5   7  14   28.38   12.91
  -5   8  13  490.61   22.22
  -5   9  11  206.85   17.52
  -5  10   8  222.43   14.77
  -4  -5 -12  543.89   16.18
  -4  -2 -11   33.87    6.31
  -4  -1  19   54.64   10.95
  -4   2  17  128.05   13.08
  -4   7  -4 1457.84   17.43
  -4   7  12   91.26   13.73
  -4   8  10  339.17   18.16
  -4   9   6  138.10   11.81
  -4   9   7   55.22   13.19
  -3  -7 -11  106.30   10.76
  -3  -3 -10   28.57    6.39
  -3   1  16 1075.82   23.02
  -3   7   8   37.60   11.49
  -2  -5  -9  389.94   13.31
  -2   1  14 1671.82   25.32
  -2   2  13 1271.46   22.87
  -2   3  12 2117.84   29.43
  -1  -5  -7  857.28   17.63
  -1   3   0  291.95    7.52
   0 -15  12  337.26   10.99
   0 -11  13  123.62    5.43
   0  -7  -5 4822.12   40.44
   0  -4  -4  171.79    9.38
   0  -4  12   81.31    4.00
   0   0   8 5452.43   29.28
   0   1   4    0.50    4.48
   0   1   5  656.20   10.50
   1 -14   8    1.88    7.35
   1 -13  -1  112.28   12.22
   1 -12   9   19.32    6.03
   1 -11  -2  174.98   10.44
   1 -10  -2  384.08   15.10
   1  -9  -2   29.30    9.56
   1  -7   9   22.49    3.15
   1  -4   1   56.11    6.12
 -18  18  -4   -0.86   15.90
 -17  18  -3    6.53   17.09
 -17  19   0   14.25   17.21
 -17  19   1    4.45   21.31
 -16  17  -5   14.15   13.13
 -16  18  -2   23.78   19.27
 -16  19   2   22.11   18.49
 -16  19   3   39.51   20.72
 -15  16  -6   -7.92   13.06
 -15  17  -4  281.42   22.80
 -15  18  -1  -11.97   18.61
 -14  15  -7   19.11   12.26
 -14  16  -5   29.38   15.03
 -14  17  -3  261.59   22.41
 -14  18   1   12.45   19.76
 -14  18   2   88.44   20.88
 -14  18   6    7.67   14.13
 -14  18   7  178.35   25.24
 -14  18   8   21.53   21.38
 -13  15  -6    6.88   12.59
 -13  16  -4  195.04   19.31
 -13  17  -1  671.43   30.26
 -13  17  10   12.71   20.31
 -12  14  -7  185.73   15.87
 -12  14  15 1006.66   39.32
 -12  15  -5   21.58   13.24
 -12  15  14  154.69   24.40
 -12  16  -3  316.48   20.79
 -12  17   1  271.17   23.67
 -12  17   2  476.49   28.18
 -12  17   3   13.66   13.46
 -12  17   6  172.82   19.40
 -12  17   7  217.78   25.87
 -12  17   8   12.48   20.32
 -11   7  22  123.78   22.31
 -11  13  16  117.20   23.05
 -11  14  14   41.80   19.89
 -11  15  12  163.58   24.59
 -11  16  -1   71.53   15.89
 -11  16   0   11.15   15.17
 -10   4  23   30.21   16.74
 -10   6  22   72.74   19.25
 -10   7  21  241.53   22.89
 -10  12  16  112.76   21.72
 -10  13  -6  402.07   16.86
 -10  14  -4   17.14   11.40
 -10  14  13  141.62   23.81
 -10  15  10  -13.67   20.63
 -10  16   3    6.27   17.00
 -10  16   4   37.20   18.36
 -10  16   5  770.39   32.10
  -9   3  23   -8.04   14.49
  -9   6  21  497.94   28.15
  -9   9 -10    9.67    5.61
  -9  12  15   59.68   19.27
  -9  13  13   45.99   21.32
  -9  14  -2  442.30   19.76
  -9  14  10  335.97   22.90
  -9  14  11  336.72   27.50
  -9  15   1   19.86   13.67
  -9  15   3    1.42   16.25
  -9  15   4   38.44   17.40
  -9  15   5   -4.10   16.90
  -9  15   6   51.04   18.45
  -9  15   7   -6.20   17.38
  -8   1 -14   37.41    6.05
  -8   3  22    5.19   13.63
  -8   7  19  265.27   22.26
  -8   9  17  391.45   22.98
  -8  10  16  473.96   28.46
  -8  11  15   77.04   19.50
  -8  12  13   79.91   19.28
  -8  13  11   10.70   18.00
  -8  14   1   -0.41   12.62
  -8  14   2   56.28   14.44
  -8  14   6  292.95   20.05
  -8  14   7  105.20   19.33
  -7   1  22   -7.70   13.15
  -7   3  21  333.75   21.26
  -7   6  19  471.88   24.84
  -7   8  17  455.14   25.91
  -7   9  16   15.86   16.48
  -7  11  13  539.53   27.55
  -7  12  11  108.85   19.45
  -7  13   1  166.03   15.49
  -7  13   2  132.74   12.67
  -7  13   7 1018.73   32.18
  -7  13   8  164.43   20.63
  -6  -5 -14   74.66    9.77
  -6   1  21  183.98   16.80
  -6   3 -11   12.48    3.09
  -6   4  19  271.82   19.02
  -6   8  -7    4.65    4.91
  -6   9  14    9.52   16.03
  -6  11  -2  198.06   12.74
  -6  11  10  161.46   14.82
  -6  12   1  815.70   23.60
  -6  12   2  186.15   15.77
  -6  12   6  176.34   17.77
  -5  -6 -13  497.99   17.43
  -5  -5 -13   13.22    7.79
  -5  -2  21  489.46   18.05
  -5   0  20  131.20   12.82
  -5   2  19   39.85   12.62
  -5   5  17   13.95   14.11
  -5   6  16   -1.81   13.03
  -5   7  15   -1.21   13.68
  -5   9  12  124.25   16.25
  -5  10  -1  211.88   12.81
  -5  10   9    2.58    9.26
  -5  11   3  739.70   22.84
  -5  11   4  114.08   14.81
  -5  11   5  355.55   19.24
  -5  11   6 2724.72   42.33
  -4  -6 -12  342.22   14.32
  -4   0 -10  863.87   13.17
  -4   1  18  562.77   19.12
  -4   3  17  864.88   25.60
  -4   4  16  117.51   13.06
  -4   5  15   32.59   11.51
  -4   6  14    1.65   11.16
  -4   9   0 1900.22   27.53
  -3  -2  18  798.81   18.85
  -3  -1  -9  988.14   14.72
  -3   0  17   -3.23    7.73
  -3   3  15 1239.66   26.36
  -3   4  14   67.76   11.22
  -3   6  11    7.78   10.46
  -3   7   9  110.96   12.99
  -3   8   3 1558.19   26.16
  -3   8   4  508.36   18.04
  -3   8   5   28.61   11.91
  -3   8   6   23.36   11.83
  -2  -7  -9   97.11    9.93
  -2  -6  -9 1023.69   20.49
  -2   0  15    6.91    6.29
  -2   5  -1  151.49    7.78
  -2   5   9   56.74   10.39
  -2   6   6  465.05   16.57
  -1  -6  -7  129.53   10.56
  -1  -4  15  162.29    7.26
  -1  -3  -6   23.25    6.46
  -1   4   4  292.18   11.47
   0 -17  10    6.43    7.94
   0 -14  12   24.14    5.78
   0 -11  -5   10.15    8.14
   0 -10  -5   51.98   11.11
   0 -10  13   71.58    4.23
   0  -9  -5  157.15   12.04
   0  -8  -5  934.20   19.38
   0   1   6   10.28    5.92
   1 -15   4   85.80   10.24
   1 -15   5  446.87   15.89
   1 -14   7  386.80   14.11
   1 -12  -1    7.91    7.34
   1 -11  -1    1.31    8.65
   1 -11   9  217.68    8.15
   1 -10  -1  643.91   17.59
   1  -9  -1 2418.13   29.13
   1  -8  -1   25.31    8.75
   1  -7  -1   98.57    9.31
   1  -5   0  914.02   13.54
 -18  19  -2  -22.12   18.97
 -17  18  -4   15.05   16.18
 -17  19  -1  -17.97   18.15
 -16  18  -3   36.15   17.71
 -16  19   0   37.41   20.75
 -16  19   1   -5.32   17.60
 -15  17  -5   13.35   15.61
 -15  19   2  256.69   26.96
 -15  19   3    4.55   19.25
 -15  19   4   44.88   21.46
 -15  19   5  260.20   27.39
 -14  16  -6    4.44   13.63
 -14  17  -4    9.64   16.48
 -14  18   0   32.09   18.81
 -13  14  -8   -2.72    9.45
 -13  16  -5  238.14   19.65
 -13  17  -2   35.05   16.31
 -13  18   1   56.88   19.18
 -13  18   2  588.14   31.28
 -13  18   4    1.59   13.82
 -13  18   5   98.62   17.30
 -13  18   6  169.64   23.01
 -13  18   7    3.05   20.55
 -12  16  13   53.55   20.83
 -12  17  -1  199.87   20.86
 -12  17   0   48.50   17.50
 -12  17   9  543.85   31.39
 -11  10  20  -34.68   18.61
 -11  11 -10  189.96   11.17
 -11  11  19   -4.12   19.71
 -11  12  -9  506.33   16.71
 -11  12  18    7.48   19.66
 -11  14  -6  170.59   13.91
 -11  14  15   16.82   20.85
 -11  15  -4   16.28   12.83
 -11  16  -2  138.52   17.41
 -11  16  10   17.77   14.55
 -11  16  11  -11.96   20.24
 -11  17   2   37.34   17.79
 -11  17   3   33.35   19.60
 -11  17   4  324.25   26.50
 -11  17   6  -29.51   19.54
 -10   5  23   -0.93   16.26
 -10   8  21    7.67   18.37
 -10   9  20  129.90   23.34
 -10  11  -9  116.72   10.00
 -10  11  18  150.61   23.53
 -10  12  17   -3.00   18.29
 -10  13  15    0.71   13.53
 -10  14  14   30.14   18.80
 -10  15  11  276.48   22.87
 -10  16   1   21.09   14.29
 -10  16   2  405.98   24.44
 -10  16   8   23.99   20.46
  -9   5  22  486.88   26.97
  -9   8 -11  627.09   10.47
  -9   8  20  483.27   28.98
  -9   9  19  160.13   22.87
  -9  10  18  395.18   28.56
  -9  11  -8  118.13    9.78
  -9  11  17    9.71   19.83
  -9  13  -5  750.74   21.34
  -9  14  -3   97.15   12.96
  -9  14  12   18.87   20.97
  -9  15   0  129.19   17.01
  -9  15   8   14.51   14.07
  -9  15   9   31.58   20.64
  -8  -2 -15   66.88    8.09
  -8   5  21  226.03   21.29
  -8   8  19  331.18   24.43
  -8   9  -9  227.93    8.90
  -8   9  18  -20.21   18.60
  -8  10  17   78.32   18.39
  -8  12  -5 1058.08   22.58
  -8  12  14   34.58   20.16
  -8  13  -3  832.94   22.81
  -8  13  12  202.26   22.33
  -8  14   9  214.31   22.53
  -7   1 -13  381.92   10.16
  -7  10  15   99.27   19.42
  -7  11  -5  766.35   18.86
  -7  11  14  720.13   30.89
  -7  12  -3 2387.95   33.88
  -7  13   0  455.61   19.66
  -7  13   9   98.35   19.35
  -6   1 -12 2342.52   20.55
  -6   3  20   35.32   14.00
  -6   7  17   84.81   17.09
  -6  10  13   -5.34   16.61
  -6  11  11  217.40   18.13
  -6  12   0  157.44   13.82
  -6  12   8   22.04   11.10
  -6  12   9   93.01   16.81
  -5  -2 -12   14.24    6.74
  -5   1  20  421.76   19.39
  -5   4  18  103.86   15.26
  -5  10  -2    3.32    8.53
  -5  10  11    0.08   13.64
  -5  11   2 2290.65   34.38
  -5  11   7  629.47   23.99
  -4  -3 -11  273.68   11.34
  -4   0  19   -6.90   10.21
  -4   2  18   -0.56   11.93
  -4  10   5  367.60   18.22
  -3  -4 -10   64.19    7.72
  -3   5  13  125.64   13.03
  -3   6  12   42.50   11.48
  -3   8   7    5.36   11.46
  -2  -8  -9   26.81    7.73
  -2  -8  18    2.97    2.87
  -2  -3  -8   -4.55    6.45
  -2  -1  -7  374.27    9.42
  -2  -1  16   59.20    8.67
  -2   2  14  175.89   12.48
  -2   3  13 1297.06   24.40
  -2   6   8  358.78   15.73
  -1 -13  15   75.66    5.10
  -1  -9  -7  580.05   18.00
  -1  -8  -7  567.23   17.24
  -1   0  -4   27.44    3.44
  -1   2  -2   27.11    2.09
   0 -15  11  206.98    9.91
   0 -11  -4  422.83   16.27
   0  -9  13   40.83    3.41
   0  -6  -4  489.21   14.35
   1 -14   2   21.42    9.28
   1 -14   5 1565.83   25.47
   1 -14   6  105.79    9.71
   1 -13   1  996.62   21.88
   1 -13   7   91.13    9.69
   1 -12   0   60.00    9.74
   1 -12   8   31.81    6.83
   1 -11   0  375.54   14.31
   1 -10   9  530.39   10.49
   1  -9   9 1429.47   14.78
 -18  19  -3  -13.53   16.61
 -17  18  -5  -13.30   16.37
 -17  19  -2   -6.57   17.69
 -16  18  -4  177.13   21.22
 -16  19  -1   40.16   21.03
 -15  19   0   -2.01   18.87
 -15  19   1   13.28   18.37
 -14  18  -2  501.04   27.99
 -14  19   2   87.91   22.24
 -14  19   3  291.92   26.64
 -14  19   4   17.77   20.29
 -14  19   5    6.59   19.63
 -14  19   7  176.18   25.48
 -13  15  -7   23.81   11.70
 -13  17  -3  379.24   24.08
 -13  18   0  490.10   28.89
 -13  18  10   47.82   21.52
 -12  11 -11  110.18    9.17
 -12  12 -10   25.07    8.80
 -12  13  -9  637.83   19.50
 -12  15  -6  114.20   14.27
 -12  16  -4   -2.69   12.96
 -12  17  -2   10.02   15.27
 -12  17  11  -23.79   19.52
 -12  18   2   23.63   17.57
 -12  18   4  265.84   25.95
 -12  18   5    3.90   19.51
 -12  18   6  293.46   26.96
 -11  13  -8  224.27   14.45
 -11  13  17   -2.71   14.12
 -11  14  16   26.80   21.11
 -11  15  -5   -0.68   13.05
 -11  15  14  477.35   30.97
 -11  16  -3  263.12   21.39
 -11  16  12  571.43   33.66
 -11  17   0  554.99   27.07
 -11  17   1  -19.65   15.61
 -11  17   8   12.87   18.25
 -11  17   9   76.62   22.27
 -10   7  22  -13.37   17.55
 -10   8 -12  419.52    8.31
 -10  12  -8    7.22    7.54
 -10  14  -5  153.14   14.11
 -10  15  -3  135.52   14.57
 -10  15  12  731.51   32.00
 -10  15  13  368.78   27.83
 -10  16   0  142.41   18.16
 -10  16   9    5.09   14.51
 -10  16  10  330.61   28.61
  -9   0 -15   -4.20    5.79
  -9   4  23  102.23   17.48
  -9   6  22   16.93   14.95
  -9   7  21  283.27   23.17
  -9  12  -7   48.51    9.82
  -9  12  16    4.09   17.95
  -9  13  15   34.33   18.26
  -9  15  -1   42.45   13.08
  -9  15  10  481.89   28.99
  -9  16   4  381.09   24.88
  -9  16   6   31.23   18.15
  -8  -3 -15    0.61    8.32
  -8   3 -13   49.82    4.61
  -8   4  22  110.68   17.26
  -8   6  21  282.32   23.24
  -8   7  20   58.42   18.13
  -8  11  -7   23.85    8.51
  -8  11  16  438.87   28.41
  -8  12  15  575.15   30.09
  -8  13  13   47.32   20.57
  -8  14  10   81.02   16.30
  -8  15   3   35.51   15.10
  -8  15   4   89.06   18.35
  -8  15   5   95.88   18.87
  -8  15   7    7.33   17.59
  -7  -2 -14   19.22    7.43
  -7   2  22   60.16   14.03
  -7   4  21   23.58   15.10
  -7   7  19  231.17   22.03
  -7   8  18   70.48   19.73
  -7   9  17   10.07   17.64
  -7  10  16 1068.83   36.40
  -7  12  13  263.90   23.51
  -7  13  -1  617.90   21.24
  -7  13  10   28.42   14.35
  -7  14   3  223.79   18.50
  -7  14   4  166.17   17.97
  -7  14   5  655.91   26.37
  -7  14   6  229.57   21.02
  -7  14   7    1.37   16.70
  -6  -2 -13  333.78   12.27
  -6   0  22  107.05   13.71
  -6   2  21   53.05   13.50
  -6   4  20   64.97   14.72
  -6   5  19   10.08   14.31
  -6  11  -3  869.67   20.09
  -6  11  12  716.03   29.01
  -6  12  -1 1122.57   25.14
  -6  12  10   19.14   16.84
  -6  13   5 1899.45   38.30
  -5  -1  21   -2.24    8.70
  -5   8  15  381.58   21.94
  -5   9  13  278.44   16.97
  -5  11   0   19.48   10.63
  -5  11   9  133.75   16.63
  -4  -4 -11    2.25    7.64
  -4  -2  20  421.04   15.23
  -4   5  16    7.59   10.95
  -4   6  15   11.80   11.52
  -4   8  12  176.77   13.63
  -4   9  10   -3.13    8.70
  -4  10   3   14.12    8.69
  -3  -7 -10  114.91   10.42
  -3  -5 -10 1734.73   25.31
  -3  -1  18   50.53    8.86
  -3   1  17   -5.93    8.44
  -3   4  15  154.76   13.07
  -3   5  14  104.37   12.63
  -3   7  11  449.32   18.80
  -3   8   8 1212.26   25.59
  -3   8   9  502.93   19.67
  -2  -7  18   63.94    4.55
  -2   1  15  114.53   10.24
  -2   4  -3   29.71    3.50
  -2   4  12   82.06   10.46
  -2   5  11   13.61    9.52
  -2   6   9   24.01   10.29
  -1  -7  16   15.55    2.87
  -1  -4  -6  786.56   15.57
  -1  -3  15 1154.80   16.40
   0 -16  10    8.24    6.71
   0 -13  12  228.31    8.73
   0 -10  -4    0.59    9.42
   0  -9  -4 1659.69   26.60
   0  -8  -4  473.55   15.87
   0  -7  -4  741.17   17.50
   0  -3  12  398.63    8.00
   0  -2  -2   71.27    6.28
   0   0   9    9.83    4.88
   0   1   2 2639.38   13.32
   1 -13   2  307.05   13.42
   1 -13   3  396.39   14.25
   1 -13   4  -18.21    6.86
   1 -13   5 1194.40   21.89
   1 -13   6  396.09   13.26
   1 -12   1 1243.51   23.12
   1 -12   7 1192.85   19.44
   1 -11   1  252.76   12.30
   1 -11   8  576.15   12.65
   1 -10   0  349.11   12.39
   1  -9   0   38.82    9.13
   1  -8   0   24.41    8.91
   1  -7   0 4533.33   33.33
   1  -5   1  266.76    8.93
 -17  19  -3  -35.90   18.16
 -16  18  -5  -18.48   15.58
 -16  19  -2    2.73   15.87
 -16  20   1   -5.01   20.68
 -15  17  -6   -3.69   13.43
 -15  18  -4   39.63   16.97
 -15  19  -1    9.27   18.86
 -15  20   3   87.43   20.89
 -15  20   4  435.59   31.76
 -14  16  -7   -1.00   13.60
 -14  17  -5    9.96   14.82
 -14  18  -3   17.37   17.14
 -14  19   0  595.75   31.85
 -14  19   1   59.34   19.62
 -13  16  -6  226.51   19.15
 -13  18  -1   74.91   18.09
 -13  19   4   70.85   21.21
 -13  19   5  224.27   25.14
 -13  19   6  121.28   22.94
 -12  14  -8  414.15   18.80
 -12  16  -5   36.76   15.11
 -12  17  -3  561.52   27.11
 -12  17  12   91.22   20.13
 -12  18   0  394.22   25.81
 -12  18   1  165.63   22.30
 -12  18   8   37.51   16.14
 -12  18   9    3.38   20.72
 -11  14  -7   48.75   11.80
 -11  14  17  341.86   28.43
 -11  15  15  302.00   28.15
 -11  16  13   -9.61   21.60
 -11  17  -1  370.76   23.58
 -11  17  10  209.68   24.47
 -11  17  11  -14.66   17.59
 -10   6  23  395.56   26.42
 -10   8  22  429.74   28.10
 -10   9  21   29.12   19.77
 -10  10  20  228.43   24.12
 -10  11  19   -5.94   17.23
 -10  13  -7   74.58   10.31
 -10  13  17  -17.25   18.62
 -10  14  15  671.61   31.69
 -10  15  -4  240.15   16.96
 -10  15  14    7.57   18.79
 -10  16  -1   46.27   12.51
 -10  16  11   19.16   20.71
 -10  17   2  497.18   26.57
 -10  17   4    2.41   18.19
 -10  17   6   13.64   20.74
 -10  17   7  604.08   32.66
 -10  17   8  129.53   22.59
  -9   5  23   53.83   17.37
  -9   8  21  217.98   23.83
  -9   9  20   62.30   19.88
  -9  10  19   71.98   20.05
  -9  11  18  119.18   23.12
  -9  12  17  342.82   27.24
  -9  13  -6    4.51   10.53
  -9  14  -4   -0.41   11.11
  -9  14  14   12.16   20.17
  -9  15  -2   13.39   12.03
  -9  15  11  142.52   19.68
  -9  15  12  -22.11   20.61
  -9  16   1   -4.90   15.50
  -9  16   2    3.89   16.24
  -9  16   7  145.50   18.18
  -9  16   8   31.89   20.45
  -9  16   9   60.13   19.94
  -8   3  23  172.95   18.14
  -8   5  22   52.75   16.44
  -8   9  19   36.45   19.08
  -8  10  18  396.39   28.30
  -8  11  17  204.55   24.12
  -8  13  -4  264.93   14.54
  -8  14  -2  776.74   23.86
  -8  14  12  -13.46   19.64
  -8  15   1   28.66   15.34
  -8  15   8  158.73   21.21
  -8  15   9   40.89   18.93
  -7  -3 -14  181.40   11.12
  -7   3 -12   15.48    3.77
  -7   3  22   51.83   14.79
  -7   5  21   21.82   14.05
  -7   9  -8  602.97   12.56
  -7  11  15  627.67   29.77
  -7  12  -4   -6.15    8.39
  -7  13  -2  544.07   19.62
  -7  13  11   24.16   14.45
  -7  14   1  154.71   15.92
  -7  14   2   51.18   10.99
  -7  14   8  640.37   28.94
  -6  -3 -13 1133.53   21.60
  -6   3  21  117.66   16.66
  -6   7  18    4.31   15.43
  -6   8  17  254.85   20.96
  -6   9  16  521.55   26.25
  -6  10  15   -1.50   16.48
  -6  11  13  207.92   21.44
  -6  12  11    6.63   16.76
  -6  13   2  249.15   17.57
  -6  13   3   36.88   10.69
  -6  13   7  332.31   21.38
  -5  -3 -12    0.68    7.13
  -5   0  21    8.94   10.58
  -5   2  20  147.21   14.77
  -5   4  19  977.68   28.69
  -5   5  18   63.34   15.22
  -5   9  14  756.11   27.31
  -5  11  -1    1.72    9.46
  -5  12   4  241.68   17.70
  -5  12   5 3065.20   45.26
  -5  12   6    6.33   13.86
  -5  12   7   65.36   15.30
  -4  -5 -11  127.47   10.28
  -4  -1  20  102.06   11.58
  -4   1  19   53.07   11.16
  -4   3  18  323.69   17.55
  -4   9  11  559.43   20.79
  -4  10   1  137.17   13.17
  -4  10   9    7.21   12.93
  -3  -8 -10 1571.27   27.27
  -3  -2  -9 1875.92   21.21
  -3   0  18  152.70   12.12
  -3   2  17  188.09   14.69
  -3   3  16  636.61   20.53
  -3   6  13   40.44   11.66
  -3   7  -2 2298.21   23.40
  -3   7  12  125.06   14.01
  -3   8  10  371.54   18.34
  -3   9   4   29.61   12.23
  -3   9   6  302.03   16.79
  -2  -6  -8  152.13   10.77
  -2  -6  18   73.45    5.51
  -2  -5  -8   42.98    8.41
  -2   6   0    1.52    7.66
  -2   7   5 1577.11   26.14
  -2   7   6  269.88   15.10
  -1 -12  15  256.87    7.00
  -1 -10  -6  566.56   18.97
  -1  -9  -6 3342.46   38.11
  -1  -6  -6   79.65    9.97
  -1  -5  -6 2067.01   25.12
  -1   1  -3    5.88    2.15
  -1   4   1  930.41   13.82
   0 -16   9   24.13    8.90
   0 -15  10    8.02    7.02
   0 -14  11   21.66    6.73
   0 -12  -3  433.86   15.93
   0  -5  13  439.56    6.26
   0  -4  -3 1809.37   19.43
   0   1   8  335.38    9.58
   1 -12   3  152.82   10.19
   1 -12   4 1397.76   22.54
   1 -12   5    7.91    7.71
   1 -12   6    5.48    6.01
   1 -11   2   41.91    8.57
   1 -10   1  135.61   10.39
   1 -10   8  408.62   10.06
   1  -9   1  262.65   11.91
   1  -8   1 1269.61   19.66
   1  -6   1   19.13    6.67
 -17  19  -4  -31.52   16.63
 -17  20  -2   24.53   20.24
 -17  20  -1  -15.39   17.90
 -16  19  -3   21.49   17.02
 -16  20  -1  -15.38   19.25
 -16  20   0   -5.55   19.03
 -15  20   1   26.44   20.06
 -15  20   2   -4.43   19.38
 -14  18  -4  286.60   23.07
 -14  19  -1   31.89   19.09
 -14  20   4   -3.57   18.08
 -14  20   5  204.76   26.14
 -13  15  -8   25.43   11.91
 -13  18  -2   10.88   16.29
 -13  19   2  198.17   23.89
 -13  19   8   10.10   15.16
 -12  15  -7   30.52   13.22
 -12  18  -1    4.76   18.01
 -12  18  10  191.99   21.03
 -12  18  11   13.42   18.92
 -12  19   5  111.58   21.01
 -12  19   6  -11.56   17.76
 -11  15  -6  127.60   14.77
 -11  16  -4  289.91   19.10
 -11  16  14  190.14   25.23
 -11  17  -2  111.00   18.21
 -11  17  12  121.57   23.65
 -11  18   2  910.12   34.99
 -11  18   3    3.38   19.38
 -11  18   4  173.20   19.22
 -11  18   5  259.37   21.92
 -11  18   7  234.42   24.92
 -11  18   9    2.14   18.66
 -10   7  23   98.63   20.59
 -10  10  21   74.84   19.65
 -10  11  20   14.05   19.06
 -10  12  19  208.77   24.31
 -10  14  -6    9.95   10.02
 -10  14  16    8.82   18.08
 -10  15  15  -12.27   18.64
 -10  16  -2  108.36   16.10
 -10  16  12   43.96   16.56
 -10  16  13   85.08   21.72
 -10  17   1   24.63   16.46
 -10  17  10  144.62   22.79
  -9  -1 -15   11.44    7.04
  -9   7  22   61.07   18.70
  -9  10  20  173.90   22.34
  -9  11  19  179.54   23.52
  -9  13  16   62.65   16.11
  -9  14  15   24.66   20.17
  -9  15  -3  258.06   18.28
  -9  15  13   -6.72   20.33
  -9  16   0   70.05   16.42
  -9  16  10  -13.81   20.85
  -8   0 -14  407.46   11.83
  -8   4  23   14.29   14.91
  -8   7  21  389.51   26.06
  -8  12  -6    6.09    7.25
  -8  12  16   -1.25   17.67
  -8  14  -3  434.64   18.51
  -8  14  13  142.79   23.31
  -8  15  10   21.31   21.00
  -7  -4 -14   52.70    8.73
  -7   4  22   34.28   14.82
  -7   7  20   13.38   16.62
  -7   9  18  725.73   31.04
  -7  10  17    5.55   18.62
  -7  11  -6  752.28   17.81
  -7  13  13   13.75   18.40
  -7  14   0  164.66   15.63
  -7  14  10  118.05   20.53
  -6  -4 -13   17.96    9.29
  -6   1  22  439.64   20.38
  -6  11  -4 1692.02   25.85
  -6  11  14   87.16   20.96
  -6  12  -2    4.86    9.62
  -6  12  12   86.33   19.22
  -6  13   1  340.99   16.14
  -6  13   9  539.14   26.64
  -6  13  10  135.06   20.43
  -5  -5 -12  520.11   16.77
  -5  -4 -12  -10.50    6.83
  -5   0 -11    3.10    4.54
  -5   1  21    3.05   11.87
  -5   3  20   58.02   15.46
  -5   7  -7  221.89    6.91
  -5   7  17  823.78   28.94
  -5   8  -6 2870.34   24.05
  -5   8  16   37.42   15.21
  -5   9  15  638.40   27.08
  -5  10  13   72.47   17.82
  -5  12   2  521.53   20.54
  -4  -6 -11   24.57    7.92
  -4  -1 -10  428.79   10.83
  -4   0  20  266.32   15.31
  -4   2  19  465.82   20.17
  -4   5  17  294.20   18.41
  -4   6  16  865.43   26.22
  -4   7  15  414.08   20.26
  -4   8  14    4.24   12.54
  -4  10   0  266.17   14.38
  -4  11   6   56.45   14.02
  -3  -3  -9   -4.83    7.60
  -3   5  15  551.07   20.33
  -3   6  14  801.15   23.89
  -3   9   2 1874.87   28.91
  -3   9   7   13.99   12.16
  -3   9   8  -17.12   11.74
  -2  -9  -8   97.27    9.80
  -2  -8  -8 1106.89   22.87
  -2  -2  -7 4245.21   29.31
  -2   2  15  366.72   14.38
  -2   3  14  110.07   10.76
  -2   4  13   36.58    9.82
  -2   5  -2  863.61   11.94
  -2   5  12   99.42   11.49
  -2   6  10   16.28    7.41
  -2   7   7  277.40   13.18
  -2   7   8  175.91   13.92
  -1 -14  14   23.55    5.17
  -1  -8  -6  939.98   19.82
  -1  -7  -6  813.22   17.82
  -1  -6  16  157.74    5.25
  -1   3  -1  106.84    5.14
   0 -16   8  121.35   10.73
   0 -12  -2  262.37   14.61
   0 -12  12   15.93    5.02
   0 -10  -3   12.40    9.61
   0  -9  -3 1463.65   24.66
   0  -6  -3  613.53   14.76
   0  -5  -3 1043.25   17.24
   0   2   5   -0.27    5.67
   1 -11   3  335.19   12.50
   1 -11   4   73.11    8.07
   1 -11   5   68.21    8.56
   1 -11   6  381.74   12.15
   1 -11   7   -0.92    4.46
   1 -10   2   35.77    8.58
   1  -9   2 1152.48   19.43
   1  -9   8    7.62    4.26
   1  -4   3   18.04    3.55
 -16  18  -6   -7.66   14.87
 -16  19  -4   -3.87   15.81
 -16  20  -2   10.00   19.32
 -15  17  -7   -4.59   14.02
 -15  18  -5    8.66   15.09
 -15  19  -3  238.65   23.44
 -15  20   0  167.10   23.82
 -14  20   1    3.90   18.20
 -14  20   3  129.26   19.35
 -13  16  -7   75.02   14.98
 -13  17  -5   14.18   14.85
 -13  18  -3  343.62   23.70
 -13  19   0   59.24   19.14
 -13  20   5   32.01   18.16
 -13  20   6   -1.22   17.66
 -12  16  -6   18.05   13.47
 -12  17  -4  -13.10   14.98
 -12  18  -2  869.03   32.33
 -12  19   3  355.04   26.25
 -12  19   7   -4.54   14.63
 -12  19   8  535.62   33.19
 -12  19   9   43.53   23.12
 -11  17  13   27.09   22.33
 -11  18   1   78.82   18.69
 -11  18  10  227.18   27.59
 -10   4 -14   20.76    4.10
 -10  13  18  239.47   22.68
 -10  14  17   96.21   22.29
 -10  15  -5   39.43   11.90
 -10  16  14  539.70   32.46
 -10  17   0   73.45   17.21
 -10  18   6  622.76   32.08
  -9   6  23   66.16   16.81
  -9   9  21   74.17   20.69
  -9  12  18  -11.98   13.94
  -9  13  17   40.34   20.30
  -9  14  -5  608.53   20.40
  -9  16  -1  -10.24   11.84
  -9  16  11  119.83   19.24
  -9  16  12 1073.43   39.84
  -9  17   3  -14.02   16.98
  -9  17   4   51.22   19.50
  -9  17   6  143.14   23.47
  -9  17   7   73.69   22.19
  -9  17   8  128.24   22.22
  -8   6  22  215.73   19.88
  -8   7 -11   10.52    2.83
  -8   9  20  662.40   32.24
  -8  10  19   -4.16   18.78
  -8  11  18  280.73   26.50
  -8  12  17   -0.36   19.37
  -8  13  -5  277.81   14.02
  -8  14  14   -5.77   19.81
  -8  15  11  191.45   20.16
  -8  15  12  573.54   31.11
  -8  16   2  244.74   21.31
  -8  16   6   -5.71   13.49
  -7  -5 -14   36.43    9.55
  -7   0 -13   -4.40    5.60
  -7   6  21  224.00   21.14
  -7   9  19  103.55   19.32
  -7  12  15  121.28   20.98
  -7  13  -3  -11.50    9.71
  -7  13  14  153.41   21.65
  -7  14  -1   -0.78   11.41
  -7  14  11  378.61   25.97
  -7  15   2   19.34   14.15
  -7  15   3  206.32   18.96
  -7  15   4  493.32   24.02
  -7  15   5   36.77   14.18
  -7  15   6  118.30   19.81
  -7  15   7   16.45   17.33
  -7  15   8   -6.57   17.55
  -6  -5 -13  133.45   11.02
  -6   0 -12  846.54   14.53
  -6   2  22   65.29   13.76
  -6   9  17  315.68   22.40
  -6  10  16  342.50   23.91
  -6  13   0   27.08    8.79
  -6  13  11   -3.02   16.99
  -6  14   7   -7.13   16.51
  -5  -6 -12    7.73    8.26
  -5  11  -2  208.46   12.59
  -5  11  12    9.36   17.04
  -5  12  10   84.10   16.73
  -4   4  18   12.90   11.90
  -4   9  13  384.68   21.04
  -4  10  -1  150.13   11.94
  -4  10  11    0.42   13.87
  -4  11   3  397.44   16.51
  -4  11   7   49.20   10.75
  -4  11   8  148.40   16.35
  -3  -4  -9  193.30   11.13
  -3  -1  19   97.61   11.06
  -3   0  -8  581.45   10.27
  -3   1  18   47.96    9.70
  -3   3  17  643.95   21.11
  -3   4  16   17.07   11.51
  -3   5  -5   76.85    4.36
  -3   6  -4   61.06    6.02
  -3   7  13    8.78   11.38
  -3   9   9  758.89   23.96
  -2  -1  17   31.89    7.62
  -2   1  16   61.23    8.27
  -2   6  11  281.63   15.07
  -1  -5  16  933.94   12.25
  -1   4  10   42.23    9.06
  -1   5   3 1100.11   18.25
   0 -16   7    3.93    8.73
   0 -15   9  618.68   16.24
   0 -14  10   32.28    7.81
   0 -13  11  129.30    7.96
   0 -11  -2  101.25   11.63
   0  -7  -3 1853.91   23.87
   0  -4  13   23.85    3.54
   0  -3  -2  340.93    9.73
   0   1   9 1283.81   17.17
   0   2   4    8.48    5.82
   0   2   7 1038.13   15.54
   1 -10   3  544.23   14.29
   1 -10   4  136.85    8.88
   1 -10   5  503.40   13.42
   1 -10   6  531.00   13.00
   1 -10   7   -4.94    4.19
   1  -9   3   -6.42    7.07
   1  -8   2 1821.64   22.07
   1  -7   2  255.48    9.66
 -17  20  -3   -1.22   15.80
 -16  19  -5  -15.23   17.03
 -16  21   0    0.05   17.70
 -15  19  -4    6.26   16.53
 -15  20  -2   -4.18   18.61
 -15  20  -1   40.34   17.89
 -15  21   2    6.01   21.93
 -14  16  -8   17.83   12.36
 -14  20   0   43.81   20.59
 -13  18  -4  304.25   22.27
 -13  20   4   84.60   17.57
 -12  19   0  534.38   29.79
 -12  19   1  406.61   26.85
 -12  19  10   -1.96   18.47
 -11  12 -10  268.74   12.42
 -11  13  -9  779.54   20.16
 -11  14  -8   41.03   11.55
 -11  16  -5  464.55   20.97
 -11  17  -3  623.89   25.96
 -11  18  -1  241.78   22.06
 -11  18  11   36.41   15.65
 -11  19   4  189.44   24.71
 -11  19   5    6.63   20.04
 -11  19   7   42.76   21.69
 -11  19   8   -9.28   19.06
 -10  12  -9 1272.91   22.72
 -10  13  -8   11.06    9.26
 -10  14  18    2.16   19.32
 -10  15  16  130.95   19.07
 -10  16  15   17.11   18.90
 -10  17  12  137.86   22.98
 -10  17  13   89.64   22.91
 -10  18   2   42.64   19.43
 -10  18   3  179.46   21.99
 -10  18   7   20.80   15.12
 -10  18   8  107.01   21.46
 -10  18   9   48.86   22.14
  -9  -2 -15  121.85   10.50
  -9   2 -14    7.66    5.11
  -9   7  23  470.14   28.03
  -9  10  21   -5.47   16.07
  -9  11  20  264.38   26.27
  -9  12  -8    6.30    7.95
  -9  12  19   48.83   20.55
  -9  13  18    9.33   18.32
  -9  14  16   61.79   15.92
  -9  15  -4  423.63   19.31
  -9  16  -2  422.41   21.99
  -9  17   1  600.51   27.50
  -9  17   2   20.77   13.76
  -9  17   9   62.25   20.78
  -9  17  10  299.69   28.55
  -8   5  23   25.47   15.69
  -8   7  22  103.92   19.09
  -8  11  19   13.53   18.59
  -8  13  16   64.15   16.03
  -8  14  15    3.18   20.03
  -8  15  -2   59.07   12.80
  -8  15  13  351.13   28.55
  -8  16   9   96.29   17.27
  -8  16  10  651.93   33.10
  -7   3  23   36.44   13.91
  -7   5  22  248.47   20.59
  -7   7  21  352.06   23.28
  -7   8  20  484.75   27.11
  -7  11  17   -4.26   17.40
  -7  12  -5   83.85    9.82
  -7  12  16  138.76   22.54
  -7  14  -2   48.94   11.96
  -7  14  12   14.89   14.41
  -7  14  13    4.51   18.08
  -7  15   1    9.23   13.49
  -7  15   9   32.55   15.22
  -7  15  10  291.70   24.33
  -6   3  22   18.91   14.37
  -6   5  21  107.92   15.85
  -6   9  -7    1.70    5.54
  -6  10  17   -6.09   16.21
  -6  12  -3  181.41   12.48
  -6  13  -1   23.79   11.31
  -6  13  12  141.77   20.93
  -6  14   8   20.49   14.02
  -6  14   9  275.19   23.42
  -5  -1 -11 1150.50   17.43
  -5   0  22  712.27   22.83
  -5   2 -10   75.24    4.47
  -5   2  21  480.60   20.51
  -5   4  -9   64.45    2.52
  -5   6  19  145.64   19.07
  -5   7  18   34.42   15.28
  -5   8  17    0.63   14.59
  -5   9  16   -8.86   14.87
  -5  10  15   -1.34   16.17
  -5  11  13  782.59   30.38
  -5  12   0  207.38   12.59
  -5  12  11  964.21   32.33
  -5  13   3 3321.46   46.62
  -5  13   4   39.17   14.51
  -5  13   5   66.10   15.29
  -5  13   6  140.09   16.99
  -5  13   7  112.29   17.11
  -4  -2 -10  336.76   10.36
  -4  -2  21    3.87    8.13
  -4   1  20  119.77   12.30
  -4   3  19  874.93   25.55
  -4   6  17   97.72   14.32
  -4   7  16    6.46   13.85
  -4   8  15   57.38   15.24
  -4   9  14   -1.66   13.31
  -4  10  12   18.56   14.59
  -4  11   1  322.10   16.27
  -3  -8  -9  395.11   15.97
  -3  -7  -9 1527.48   25.99
  -3  -6  -9   29.11    8.17
  -3  -5  -9  345.24   12.88
  -3  -4  20   30.00    7.00
  -3   0  19   -8.24    9.29
  -3   2  18  829.17   23.24
  -3   5  16 1170.25   27.99
  -3   6  15   17.80   11.51
  -3   7  -3  748.56   13.54
  -3   7  14    2.35   11.32
  -3   8  12   20.78   12.50
  -3   9  10 1622.99   33.18
  -3  10   5   33.73   12.75
  -3  10   6  327.14   17.87
  -3  10   7   98.29   14.14
  -2  -9  -7  123.40   12.23
  -2  -3  -7  981.65   16.31
  -2   0  -6 1733.55   14.51
  -2   0  17   -6.04    8.17
  -2   3  15  175.91   12.99
  -2   4  14   10.03    9.58
  -2   5  13 1001.93   23.94
  -2   6  -1 5610.84   33.54
  -2   6  12  370.83   16.86
  -2   7  10  386.22   17.21
  -2   8   7  772.55   21.77
  -1 -16  12   42.22    7.49
  -1 -15  13  163.67    8.47
  -1 -10  -5  479.73   16.12
  -1  -9  -5   29.62   10.33
  -1  -4  16  303.02    8.88
  -1   1  14    6.54    8.06
  -1   2  13  497.95   14.77
  -1   3  12   -1.29    7.60
  -1   4   0 1252.30   14.36
  -1   5   2   49.62    8.92
  -1   5   9  138.79   11.52
   0 -15   7  201.86   12.74
   0 -15   8  913.29   19.92
   0 -13   0    7.52    9.41
   0 -12  -1  326.16   15.21
   0 -11  12   99.11    6.03
   0 -10  -2   77.34   11.16
   0  -9  -2  120.35   11.25
   0   0  11    3.04    6.16
   0   2   3 3285.44   20.26
   0   2   8   40.81    7.36
   1  -9   4  166.12    9.72
   1  -9   5   12.35    6.68
   1  -9   6 3415.35   27.08
   1  -9   7  608.58   11.35
   1  -8   3  846.28   15.29
   1  -6   3 3240.76   23.49
   1  -5   3  523.65    9.13
   1  -4   5   67.62    3.40
 -16  20  -3  -22.35   15.35
 -16  21  -1   17.91   20.03
 -15  21   0    0.96   16.95
 -15  21   1  101.63   23.16
 -14  20  -1   22.14   19.35
 -14  21   2   68.47   21.77
 -14  21   3   24.74   20.87
 -14  21   4  282.95   27.30
 -13  17  -6    7.86   12.76
 -13  20   0  360.06   26.52
 -12  12 -11   21.20    8.11
 -12  14  -9   69.27   11.16
 -12  15  -8   11.78   11.35
 -12  17  -5  288.71   19.85
 -12  18  -3   46.29   16.02
 -12  19  -1    5.23   17.82
 -12  20   3  226.98   26.30
 -12  20   5  219.25   24.97
 -12  20   6   40.03   19.35
 -12  20   7   24.69   21.25
 -12  20   8  104.73   23.89
 -11  15  -7   38.17   12.77
 -11  17  -4    6.58   13.44
 -11  18  -2   38.33   16.48
 -11  19   1  351.50   26.40
 -11  19   2    5.05   16.99
 -11  19   9   93.81   18.50
 -11  19  10  227.35   26.21
 -10  10 -11   60.07    6.86
 -10  14  -7   34.31    9.58
 -10  15  -6   88.29   13.74
 -10  16  -4  441.69   21.02
 -10  16  16  102.66   22.47
 -10  18   0  951.08   33.12
 -10  18   1    1.92   16.53
 -10  18  10   85.75   18.36
 -10  18  11  294.27   27.78
  -9  -3 -15  247.28   13.18
  -9   8  23   46.61   19.76
  -9   9  22  440.72   28.89
  -9  13  -7   -0.21    8.16
  -9  14  -6   37.93   12.28
  -9  14  17   -5.11   17.61
  -9  15  16    5.02   17.48
  -9  16  14    3.95   20.75
  -9  17   0  433.93   23.90
  -9  17  11   -5.20   19.32
  -9  17  12  187.29   24.17
  -9  18   4  737.40   32.38
  -9  18   5  -21.75   19.93
  -9  18   6    3.35   20.78
  -9  18   7  139.67   22.40
  -8  -2 -14   23.64    7.66
  -8   6  23  203.09   20.99
  -8   8  22  415.05   27.66
  -8   9  21   -9.20   17.14
  -8  10  20  186.16   21.89
  -8  12  -7   49.62    9.54
  -8  12  18  247.99   25.30
  -8  13  17  621.87   32.83
  -8  15  14   25.92   20.09
  -8  16   0   61.88   14.54
  -8  16  11   94.37   22.11
  -8  16  12    9.31   19.48
  -8  17   4  147.58   21.22
  -7   4  23  268.22   20.13
  -7   6  22  211.80   20.65
  -7   9  20   18.37   15.84
  -7  10  19   31.71   18.73
  -7  11  18  549.21   30.97
  -7  13  -4   80.07   10.84
  -7  13  15  418.82   25.07
  -7  14  14   82.65   20.19
  -7  15   0  703.61   24.74
  -7  15  11   67.52   22.31
  -7  16   4   71.96   18.43
  -7  16   5  178.11   21.10
  -7  16   6  186.47   21.54
  -7  16   7   10.52   18.05
  -6  -1 -12 2290.92   25.12
  -6   4  22   10.46   13.58
  -6   8  19   76.29   17.05
  -6  11  -5  132.31    9.76
  -6  11  16  922.95   33.71
  -6  12  15 1741.68   44.87
  -6  13  -2    1.15   10.29
  -6  13  13  339.18   25.04
  -6  14   1   80.25   11.22
  -6  14  10   -3.95   13.72
  -6  14  11   16.20   18.25
  -5   3  21  441.27   20.98
  -5   5  20  733.19   27.16
  -5  11  -3   -9.50    8.00
  -5  11  14 1788.68   42.42
  -5  13   2   33.83   13.65
  -5  13   9    2.61   16.70
  -5  13  10   40.07   17.51
  -4  -3 -10    6.54    6.04
  -4   2  20  429.91   18.92
  -4   4  19  463.43   20.78
  -4  10  13   15.35   14.52
  -4  11   0 1379.74   26.26
  -4  12   6   29.24   14.21
  -4  12   8   26.93   14.42
  -3   4  17 1621.55   32.00
  -3   9  11    2.22   12.76
  -3  10   8 1272.41   29.69
  -3  10   9   84.43   14.58
  -2  -7  -7  155.15   11.52
  -2  -6  -7 1616.70   24.60
  -2  -5  -7   87.11    9.51
  -2  -4  -7  480.91   13.45
  -2   5  14 1405.96   28.41
  -2   8   3   22.39   11.44
  -2   8   8  165.44   14.38
  -2   8   9  353.39   17.32
  -1 -16  11   18.64    7.76
  -1 -13  14  174.04    7.46
  -1 -11  15  142.35    5.39
  -1  -8  -5  145.71    9.89
  -1  -7  -5 3290.98   34.18
  -1  -6  -5 3207.88   31.96
  -1  -5  -5 1217.96   19.54
  -1  -1  -4   42.99    5.26
   0 -15   5  497.35   16.77
   0 -15   6   18.09    8.36
   0 -14   2   15.87    9.71
   0 -14   3  735.25   19.57
   0 -14   8  309.52   13.03
   0 -14   9   15.59    6.82
   0 -13   1    6.37    8.52
   0 -13  10  709.69   15.51
   0 -12   0  119.86   10.72
   0 -11  -1   13.40    6.78
   0  -8  -2  976.50   19.45
   0  -7  -2 1605.13   22.45
   0  -6  -2  400.91   12.57
   0  -5  -2 2033.28   22.08
   0  -4  -2 1190.80   15.51
   1  -8   4 5139.88   33.08
   1  -8   5  139.07    8.56
   1  -8   6  969.08   14.02
   1  -6   7  148.16    5.24
 -16  20  -4    0.47   16.66
 -16  21  -2  -15.23   17.64
 -15  19  -5  -19.53   14.69
 -15  20  -3  -11.32   16.83
 -15  21  -1    6.55   18.51
 -14  18  -6    6.56   13.53
 -14  20  -2   41.08   19.00
 -14  21   1   31.17   21.55
 -13  15  -9    1.02   10.08
 -13  16  -8   12.06   11.81
 -13  18  -5    3.71   15.04
 -13  19  -3  132.74   19.62
 -13  20  -1   21.93   18.79
 -12  16  -7  105.93   13.57
 -12  18  -4   79.41   17.43
 -12  19  -2  -12.41   16.82
 -12  20   1   74.12   21.88
 -11  16  -6    0.40   10.85
 -11  19   0  219.57   24.09
 -11  19  11  203.52   21.03
 -11  20   5   -6.15   17.17
 -10  16  -5  126.94   16.00
 -10  17  -3  188.09   18.56
 -10  18  -1   87.96   17.95
 -10  18  12  222.12   25.24
 -10  18  13   65.78   21.92
 -10  19   3   90.91   21.39
 -10  19   4  506.04   30.58
 -10  19   5   16.15   19.12
 -10  19   6  107.39   21.03
 -10  19   7   -1.42   18.10
 -10  19   8  334.10   28.95
  -9  10  22   81.15   21.22
  -9  11  21    2.14   18.91
  -9  13  19  368.40   28.77
  -9  15  -5  353.54   19.05
  -9  16  -3  178.35   17.18
  -9  17  -1  134.46   17.60
  -9  17  13  425.21   31.04
  -9  18   2  640.64   29.29
  -9  18   3  419.57   26.45
  -9  18   8  532.96   28.22
  -9  18   9  162.18   24.80
  -9  18  10  644.47   33.41
  -8   7  23  147.56   18.60
  -8  10  21   14.14   16.54
  -8  11  20  261.48   25.43
  -8  12  19  545.63   32.46
  -8  13  -6   41.60    9.45
  -8  13  18  208.54   23.94
  -8  15  -3   26.60   11.24
  -8  15  15   41.17   20.50
  -8  16  -1  153.53   15.93
  -8  16  13  244.66   26.54
  -8  17   3 1341.43   36.27
  -8  17   9   22.63   19.73
  -7   5  23    3.91   14.65
  -7   8  21   39.87   17.79
  -7  14  -3  333.47   16.56
  -7  14  15   38.79   19.23
  -7  15  -1   57.89   13.43
  -7  15  12  107.28   17.54
  -7  15  13   -0.73   17.95
  -7  16   3  383.30   24.02
  -7  16  10  103.75   23.19
  -6  -2 -12  284.77   11.59
  -6   8  20    6.77   17.52
  -6   9  19   -2.32   16.79
  -6  10  18  462.14   27.35
  -6  13  14   81.35   21.76
  -6  14   0    3.00    8.56
  -6  14  12   51.54   19.13
  -6  15   3  108.00   16.46
  -6  15   4  438.49   23.06
  -6  15   5   81.43   13.20
  -6  15   7   40.15   14.45
  -6  15   8   96.18   19.93
  -6  15   9   39.42   18.66
  -5  -3 -11  545.08   15.35
  -5  -2 -11   39.79    6.67
  -5   4  21   78.24   15.65
  -5   7  19    3.16   15.10
  -5   8  18   39.77   16.12
  -5   9  17   10.21   15.32
  -5  10  16 1139.87   35.13
  -5  11  15 1075.44   35.06
  -5  13   1  175.46   13.05
  -5  14   5  385.01   21.60
  -5  14   6   39.61   15.33
  -5  14   7   46.89   15.94
  -4  -7 -10  431.45   16.16
  -4  -6 -10  230.92   12.12
  -4  -5 -10 1007.12   20.21
  -4  -4 -10  452.63   13.70
  -4   0  21   16.46    9.80
  -4   3  20  173.98   16.59
  -4   6  18   23.93   13.34
  -4  10  14 2374.86   45.57
  -4  11  12 2659.98   47.05
  -4  12   2 1098.76   26.77
  -3  -1  -8 2011.35   19.68
  -3   1  19  101.73   11.27
  -3   3  18   37.80   11.03
  -3   5  17  217.69   18.43
  -3   6  16   26.06   11.70
  -3   8  14   -3.28   11.99
  -3   9  12   -5.71   12.81
  -2  -1  18   75.66    9.49
  -2   1  17   23.44    8.32
  -2   3  16   37.49   10.11
  -2   4  15 2773.77   38.05
  -2   6  13  -13.59   10.16
  -2   7  12   13.60   11.02
  -1 -15  12   17.96    6.88
  -1 -14  13   27.41    5.99
  -1 -10  -4  139.07   12.01
  -1   2  14  800.51   19.09
  -1   3  13  250.08   12.44
  -1   4  12   16.97    8.87
  -1   5   1 3127.36   25.60
  -1   6   8  133.32   12.26
   0 -14   4   -4.21    8.20
   0 -14   5  963.78   21.07
   0 -14   6  139.72   10.57
   0 -14   7 1266.67   22.61
   0 -13   2 1217.43   23.62
   0 -12   1  310.34   13.72
   0 -11   0    8.00    8.62
   0 -10  -1 1164.64   21.37
   0 -10  12  277.28    7.46
   0  -9  -1  706.02   17.66
   0   3   5  336.05   10.47
   0   3   6  466.67   12.09
   1  -6   4  372.22    8.45
   1  -6   6   83.81    5.28
 -16  21  -3    2.99   18.85
 -15  20  -4   17.40   17.19
 -15  21  -2   18.10   18.54
 -14  19  -5  305.38   22.28
 -14  21  -1   40.81   20.52
 -14  21   0   25.06   18.51
 -13  17  -7   12.60   12.00
 -13  19  -4   63.64   17.54
 -13  20  -2   15.48   17.84
 -13  21   1  114.81   23.27
 -13  21   2  143.03   23.01
 -12  17  -6  458.15   21.81
 -12  19  -3  -14.40   17.41
 -12  20   0  103.51   21.29
 -12  21   4    8.55   18.61
 -12  21   5   20.97   19.88
 -12  21   6    3.52   19.78
 -12  21   7   41.70   22.02
 -11  17  -5  216.81   17.30
 -11  18  -3  115.98   17.42
 -11  19  -1  552.01   29.10
 -11  20   2   62.38   21.56
 -11  20   4   54.44   15.99
 -11  20   8  202.86   21.98
 -11  20   9  247.31   27.11
 -11  20  10  483.90   32.83
 -10  19  10    5.49   20.26
 -10  19  11  175.04   25.08
  -9   1 -14    2.81    5.63
  -9  15  17   57.34   16.82
  -9  16  -4   -6.05   14.42
  -9  16  16   86.80   22.38
  -9  18   1    5.62   16.59
  -9  18  11   85.85   23.96
  -9  18  12   89.61   21.95
  -8  -4 -14   87.17   10.11
  -8   9  22   14.06   17.41
  -8  14  -5  714.10   21.12
  -8  14  17  212.91   23.97
  -8  16  -2    6.95   13.59
  -8  17  11  815.84   35.97
  -8  17  12    1.83   19.08
  -7  -5 -13   21.84   10.27
  -7  -4 -13  124.63   12.19
  -7  -3 -13  206.69   12.28
  -7   2 -12   22.54    5.08
  -7   7  22   32.56   14.69
  -7  11  19  146.40   22.95
  -7  12  -6  453.03   14.63
  -7  12  18   -6.86   19.94
  -7  13  -5 1137.41   24.35
  -7  13  17  175.20   23.97
  -7  15  14    4.82   19.86
  -7  16   1   94.87   17.62
  -7  16  11  247.87   26.52
  -6  -5 -12   17.87    9.35
  -6  -4 -12  -10.26    8.49
  -6  -3 -12  307.97   12.98
  -6   2 -11 1809.48   16.30
  -6   3  23  192.05   17.42
  -6   5  22  146.63   17.51
  -6  12  16   -3.88   13.31
  -6  13  -3  421.33   16.80
  -6  13  15  368.78   27.60
  -6  14  -1  284.39   16.84
  -6  14  13   -2.94   19.89
  -6  15   1  144.93   16.47
  -6  15   2  889.54   28.22
  -6  15  10  317.94   24.87
  -5  -6 -11 1663.42   27.69
  -5  -5 -11  108.09   10.17
  -5  -4 -11  247.29   11.88
  -5   2  22  116.57   14.10
  -5   6  20   22.77   15.01
  -5   9  18  216.03   21.86
  -5  10  17   17.87   16.43
  -5  12  -2   91.07   11.16
  -5  12  14    1.67   17.72
  -5  13   0 1004.31   25.57
  -5  13  12   38.38   18.43
  -5  14   3  282.11   19.14
  -5  14   8  130.18   16.51
  -5  14  10   16.62   17.62
  -4   1  21  233.88   14.31
  -4   5  19  258.68   18.21
  -4   8  17   78.60   16.30
  -4   9  16  185.04   18.93
  -4  11  -1  427.89   16.42
  -4  11  13  709.32   28.99
  -4  12   1 2486.80   36.88
  -4  13   6   47.41   14.91
  -4  13   7   66.03   15.87
  -3  -9  -8  313.02   15.50
  -3  -8  -8    8.61    8.62
  -3  -2  -8    6.46    6.80
  -3   4  18  246.25   16.30
  -3  11   6   59.18   10.52
  -3  11   7   24.07   13.35
  -2  -9  -6   31.17   10.37
  -2  -1  -6 2959.35   21.62
  -2   2  17   28.85   10.90
  -2   6  -2  207.36    8.33
  -2   6  14  837.72   23.76
  -2   8  11   92.74   13.48
  -2   9   4  379.92   17.26
  -2   9   5  432.43   18.20
  -1 -16  10   90.28    9.20
  -1  -9  -4  218.38   11.87
  -1  -8  -4 5029.68   42.84
  -1  -2  -4  759.70   12.10
  -1   1  15    8.96    8.43
  -1   6   9 2129.90   30.88
   0 -13   3  815.84   19.43
   0 -13   4  609.32   17.63
   0 -13   8   24.64    8.06
   0 -12   2  267.91   12.77
   0 -12  10   54.13    6.49
   0 -11  11  207.06    8.09
   0 -10   0  365.14   14.22
   0  -8  -1  229.87   11.96
   0  -2  13  278.59    8.13
   0   2   2   67.86    5.97
   0   3   4 2642.66   22.35
 -15  19  -6  -18.02   15.14
 -15  21  -3   15.03   17.72
 -15  22   0  -18.46   20.15
 -14  20  -4   -6.60   16.46
 -14  22   1  222.40   25.96
 -14  22   2   13.40   20.30
 -13  18  -6  483.07   23.89
 -13  22   4    0.81   18.38
 -12  18  -5  195.33   18.83
 -12  20  -1  521.47   29.18
 -12  21   2  368.76   28.99
 -12  21   3   -9.92   17.45
 -11  15  -8   94.99   12.59
 -11  19  -2  965.07   34.07
 -11  20   1  469.40   28.86
 -10  14  -8  376.30   16.35
 -10  15  -7   47.67   11.98
 -10  17  -4  133.57   16.30
 -10  19  12   86.60   20.84
 -10  20   4   48.96   20.99
 -10  20   5  172.78   23.98
 -10  20   6  229.69   26.47
 -10  20   7  306.04   28.44
 -10  20   8  325.98   29.31
 -10  20   9   12.05   20.34
  -9   9 -11   98.09    5.98
  -9  13  -8  348.83   14.45
  -9  14  -7  406.39   16.92
  -9  16  17    2.63   20.24
  -9  17  15   43.61   21.84
  -9  18  13    3.63   21.71
  -9  19   3   34.88   20.33
  -9  19   4  460.75   29.57
  -9  19   5    4.83   18.95
  -9  19   6  793.19   32.60
  -9  19   8   35.00   19.65
  -9  19   9   24.46   22.04
  -8   8  23    0.75   13.97
  -8   9 -10    7.43    4.66
  -8  10  22   34.88   16.88
  -8  12  20   -4.89   17.97
  -8  13  19   51.33   19.35
  -8  14  18   89.95   21.95
  -8  15  -4    9.01   10.70
  -8  15  17    3.72   17.94
  -8  16  15   26.83   20.53
  -8  17   0  134.96   18.17
  -8  17  13   11.10   20.81
  -8  18   3   -0.91   17.71
  -8  18   4  120.88   21.10
  -8  18   8  485.33   27.36
  -8  18   9  161.42   25.60
  -7   6  23   -7.78   14.51
  -7   8  22  110.37   19.23
  -7  12  19   14.20   18.42
  -7  14  -4  313.29   15.63
  -7  14  16  126.81   18.57
  -7  15  -2   42.35   12.36
  -7  15  15  -19.55   19.45
  -7  16   0    9.44   13.37
  -7  16  12  149.89   19.38
  -7  16  13    1.42   18.16
  -7  17   3    7.39   17.49
  -7  17   4   55.18   18.96
  -7  17   5  271.09   20.83
  -7  17   7   70.93   16.11
  -7  17   8  205.35   23.40
  -7  17   9  562.18   31.81
  -6   4  23   15.01   14.60
  -6   6  22   84.05   16.52
  -6   9  20  150.70   20.52
  -6  10  19   17.75   16.31
  -6  11  18   73.42   19.53
  -6  14  14  194.84   24.01
  -6  15   0  156.02   15.86
  -6  15  12   14.39   20.23
  -6  16   4  381.10   23.91
  -6  16   5    1.08   16.73
  -6  16   6  227.09   22.37
  -6  16   7  338.56   24.73
  -6  16   8  110.98   20.57
  -6  16   9  278.09   24.51
  -5   5  21  269.99   20.03
  -5   7  20  158.47   19.03
  -5   8  19   44.90   15.53
  -5   9  -6  236.26    9.56
  -5  11  16   90.43   15.49
  -5  13  -1  392.49   17.60
  -5  13  13  427.22   26.56
  -5  14   1 2534.14   40.83
  -5  14   2   10.35    9.55
  -4   0  -9   -0.73    4.69
  -4   2  21    7.36   11.40
  -4   4  20   30.02   13.03
  -4   6  19   12.15   13.06
  -4   7  18  207.01   18.48
  -4   8  -5  149.74    7.52
  -4  10  15  -13.37   11.90
  -4  11  14    2.72   16.49
  -4  12  12   18.24   17.78
  -4  13   3  375.48   19.83
  -4  13   4  508.80   22.05
  -4  13   8   55.32   12.20
  -4  13   9  374.06   22.40
  -3  -7  -8  886.02   20.29
  -3  -6  -8  848.10   19.09
  -3  -5  -8   63.18    8.85
  -3  -4  -8  184.44   10.25
  -3  -3  -8  173.22    9.38
  -3   0  20  867.37   21.72
  -3   3  19  716.38   23.24
  -3   6  17   49.56   12.63
  -3   7  16  227.56   16.61
  -3   8  15  444.77   21.06
  -3   9  14  364.19   20.44
  -3  10  12 2039.56   39.83
  -3  11   2 2533.62   36.14
  -3  11   3  254.32   13.92
  -2  -8  -6 2355.55   31.54
  -2   0  18  345.09   13.65
  -2   3  17 1125.31   26.13
  -2   4  16  136.64   13.32
  -2   5  -3  120.95    5.46
  -2   7  -1   92.24    8.98
  -2   7  13   47.10   12.13
  -2   8  12  333.85   18.01
  -2   9   3 2347.92   32.55
  -2   9   9   19.48   12.43
  -2   9  10    2.75   12.23
  -1 -16   9   28.32    8.81
  -1 -15  11  207.66   10.77
  -1 -12  -2   64.93   11.66
  -1 -12  14   -1.12    4.55
  -1 -10  -3  546.70   17.59
  -1  -7  -4   33.92    9.70
  -1  -6  -4  381.15   13.36
  -1  -3  -4  332.85   10.25
  -1   3  14  233.92   12.35
  -1   4  13 2559.97   33.76
  -1   5  12  432.43   16.47
  -1   6  10   17.00   10.07
  -1   7   5 1348.81   24.47
  -1   7   8  118.51   12.81
   0 -13   5  966.63   19.92
   0 -13   6  144.71   10.41
   0 -13   7  933.08   18.84
   0 -12   3  427.23   14.49
   0 -11   1   19.31    9.13
   0  -9   0  -16.48    8.85
   0  -7  -1  444.58   13.49
   0   3   3  573.75   11.58
 -15  20  -5   49.86   18.28
 -15  22  -1   -1.47   19.47
 -14  21  -2    6.12   15.50
 -14  22   0  -10.95   18.90
 -13  20  -3   -4.01   14.63
 -13  21  -1   24.80   19.01
 -13  22   2   13.30   21.32
 -13  22   3  291.36   26.54
 -12  14 -10   24.20    9.82
 -12  16  -8  123.94   13.85
 -12  17  -7    5.97   13.13
 -12  19  -4  603.75   27.65
 -12  20  -2  177.17   21.92
 -12  21   0   39.61   18.57
 -12  21   1  110.48   21.68
 -12  22   5    8.69   19.10
 -11  13 -10  172.50   11.31
 -11  16  -7    7.75   10.95
 -11  17  -6   -3.11   13.55
 -11  19  -3    1.98   17.43
 -11  20   0   90.43   19.86
 -11  21   3    4.91   20.99
 -11  21   4  100.52   21.71
 -11  21   5   74.76   19.79
 -11  21   6   15.38   14.87
 -11  21   7  -18.69   14.09
 -11  21   8  411.37   30.66
 -10  16  -6  113.99   13.82
 -10  18  -3  247.56   21.01
 -10  19  -1   76.80   20.22
 -10  20   2   71.42   20.60
 -10  20   3  152.21   21.46
 -10  20  10   25.39   20.07
 -10  20  11  314.02   28.46
  -9   0 -14   25.87    7.00
  -9  15  -6   35.69   10.87
  -9  18  -1   13.87   15.63
  -9  18  14  136.87   25.79
  -9  19   1  129.35   19.73
  -9  19   2  449.68   28.04
  -9  19  11  322.84   28.65
  -9  19  12  355.43   28.59
  -8   7  24    0.03   14.57
  -8   9  23    8.47   16.62
  -8  13  -7  741.66   19.34
  -8  13  20  158.56   21.96
  -8  14  -6   22.76   11.30
  -8  14  19  242.55   25.46
  -8  16  -3   22.14   11.68
  -8  16  16   -9.95   19.60
  -8  17  -1  107.26   16.97
  -8  17  14   -4.16   19.99
  -8  18   1  332.21   23.46
  -8  18   2  645.16   29.06
  -8  18  12  344.59   28.17
  -7   7  23  108.15   17.64
  -7   9  -9  271.95    8.36
  -7   9  22   36.19   16.00
  -7  10  21   40.68   18.81
  -7  14  17   94.41   21.94
  -7  15  -3  514.93   20.03
  -7  15  16   -4.31   17.23
  -7  16  -1  323.39   19.04
  -7  16  14   26.78   20.45
  -7  17  11   21.64   22.74
  -6   5  23  169.49   18.39
  -6   7  -9   43.52    3.40
  -6   7  22  190.91   18.72
  -6  10  20   37.63   16.75
  -6  11  19   -1.03   18.07
  -6  12  -5 1699.46   26.20
  -6  13  -4  603.16   19.47
  -6  14  15  127.19   22.70
  -6  16   3   35.24   11.54
  -6  16  10  155.05   22.42
  -5   4  22   17.17   12.44
  -5   8  -7 1036.64   13.87
  -5   8  20   26.04   16.88
  -5  10  18  118.11   20.34
  -5  12  -3  524.41   17.01
  -5  13  14  142.82   21.58
  -5  14  12  251.88   23.37
  -5  15   4   84.02   16.31
  -5  15   5   96.85   16.55
  -5  15   6  171.47   17.36
  -5  15   7  104.89   16.14
  -4  -8  -9  538.34   18.18
  -4   3  21  232.12   17.28
  -4   5  20   26.17   13.55
  -4   7  -6 3018.84   20.96
  -4   7  19   54.43   17.06
  -4   9  17   27.97   15.40
  -4  10  16  250.06   21.97
  -4  11  -2   26.62    9.50
  -4  11  15   99.86   18.34
  -4  12  13 1468.13   39.09
  -4  13   2  307.49   18.31
  -4  13  10  172.63   17.55
  -3   1  20  197.45   13.87
  -3   5  18   12.37   11.91
  -3   7  -4 1111.09   14.82
  -3   8  16  -12.51   13.15
  -3  10  13    1.94   13.75
  -3  12   5  241.80   17.41
  -2 -10  -5    1.92   10.49
  -2  -7  -6 1494.83   23.79
  -2  -6  -6   46.83   10.00
  -2  -6  19   38.17    4.21
  -2  -2  -6  190.76    8.08
  -2   1  18   79.25    9.99
  -2   7  14   82.98   13.14
  -2   9  11 1092.69   28.28
  -2  10   5  327.31   17.45
  -2  10   7  161.15   15.36
  -1 -14  12   43.36    6.83
  -1 -13  13   30.90    6.01
  -1 -11  -2   35.32   10.38
  -1  -9  -3   14.50   10.15
  -1  -5  -4    3.00    7.91
  -1  -4  -4 4060.39   30.43
  -1   0  16    4.87    7.51
  -1   2  15   83.62    9.73
  -1   4  -1   58.36    5.97
  -1   5   0  872.95   14.15
  -1   5  13   20.64   12.04
  -1   6  11   95.73   11.83
   0 -12   4   16.59    7.44
   0 -12   8   34.46    7.68
   0 -12   9 1828.30   22.59
   0 -11   2  120.29   10.20
   0 -10   1 1181.89   21.52
   0  -9  12   26.19    4.38
   0  -6  -1 1453.36   19.01
   0  -3  -1 2050.21   16.96
 -16  22  -3  -46.91   18.62
 -15  21  -4  -31.68   16.55
 -15  22  -2  -38.56   16.42
 -14  20  -5   22.30   17.93
 -14  21  -3    4.80   16.54
 -14  22  -1    3.21   18.84
 -13  18  -7   13.75   14.11
 -13  21  -2    6.55   17.68
 -13  22   0    0.52   20.74
 -12  20  -3  259.55   22.64
 -12  21  -1  143.88   22.94
 -12  22   3    7.73   19.89
 -12  22   4   35.99   19.74
 -11  18  -5  194.88   18.05
 -11  21   1   15.30   18.77
 -11  21   2  -15.59   18.28
 -10   3 -14    7.45    4.74
 -10   9 -12    6.88    3.65
 -10  19  -2   32.45   16.31
 -10  20   1  296.50   25.46
 -10  21   5   12.05   18.22
 -10  21   6  184.12   25.26
 -10  21   7  163.46   25.35
 -10  21   8  -18.91   20.62
  -9  -1 -14   11.70    7.35
  -9   4 -13   68.43    4.97
  -9  16  -5  243.96   16.23
  -9  18  -2  398.92   22.96
  -9  19   0  262.99   22.31
  -9  19  13   -0.13   21.15
  -9  20   4  184.61   24.38
  -9  20   5  260.30   26.84
  -9  20   6  267.89   25.07
  -9  20   7   83.83   20.88
  -9  20   8   24.80   21.48
  -9  20   9  651.67   35.80
  -9  20  10   57.58   21.71
  -8   8  24  192.76   21.42
  -8  10  23   29.72   17.42
  -8  11  22   13.10   18.43
  -8  15  -5   83.61   12.41
  -8  15  18   12.24   19.21
  -8  16  17   36.77   20.30
  -8  17  -2  488.05   22.09
  -8  17  15  335.93   27.74
  -8  18   0 1168.92   34.44
  -8  18  13  259.37   28.14
  -8  19   5  357.25   26.99
  -8  19   6   -9.70   14.53
  -8  19   8  132.04   22.93
  -7   1 -12  223.78    8.89
  -7   8  23   50.53   17.27
  -7  11  21   27.22   18.90
  -7  12  20  203.53   23.86
  -7  13  19  429.50   30.17
  -7  14  18  151.40   24.29
  -7  16  -2   41.54   12.70
  -7  16  15  121.81   22.93
  -7  17   1 1213.95   32.89
  -7  17  13  564.48   32.89
  -7  18   4  917.44   33.98
  -7  18   5   90.60   20.41
  -7  18   6  154.44   22.29
  -7  18   7   13.44   19.83
  -7  18   8  316.46   28.31
  -7  18   9   -3.82   21.57
  -7  18  10  922.02   37.96
  -6   1 -11  662.75   12.08
  -6  13  17  574.01   28.52
  -6  14  -3  106.92   12.23
  -6  15  -1   66.01   13.63
  -6  15  14   40.33   19.52
  -6  16   1  867.25   28.15
  -6  16  12   48.63   21.85
  -6  17   5   31.15   18.23
  -6  17   6  301.11   24.46
  -6  17   7   93.64   20.83
  -6  17   8  233.02   23.79
  -5   5  22   12.83   13.28
  -5   7  21   42.51   15.84
  -5  11  18  116.64   19.82
  -5  13  -2  370.75   16.61
  -5  14   0  103.39   11.50
  -5  14  13   84.79   16.69
  -5  15   2  233.58   18.38
  -5  15  10   44.90   15.49
  -5  15  11   82.80   20.05
  -4  -7  -9    0.74    8.05
  -4  -6  -9 3006.88   34.80
  -4  -2  -9  135.59    8.58
  -4  -1  -9  324.53    9.40
  -4   1  22  218.37   15.44
  -4   6  20  530.24   23.89
  -4  12  -1  173.43   13.29
  -4  12  14   50.20   18.17
  -4  13  12  284.53   23.71
  -4  14   4   13.21   14.07
  -4  14   5   95.08   16.26
  -4  14   6  211.90   15.93
  -4  14   7  383.57   19.80
  -4  14   8   45.53   16.13
  -4  14   9   13.74   17.42
  -3  -9  -7 3278.07   39.32
  -3   2  20   67.51   11.17
  -3   4  19  843.11   24.83
  -3   6  18 1056.79   29.11
  -3  10  -1   21.45   10.19
  -3  11  12   81.52   14.87
  -3  12   3  932.70   25.48
  -3  12   4  117.70   11.96
  -3  12   9    7.17   10.31
  -3  12  10   37.21   15.54
  -2 -11  -4  299.87   15.66
  -2  -9  -5 2449.55   32.97
  -2  -4  -6  646.89   14.73
  -2   2  18    9.07    8.69
  -2   4  -4   38.30    3.36
  -2   9   1  483.74   16.92
  -2   9  12  424.88   20.57
  -2  10   4    9.29   12.31
  -2  10   9   18.60   13.19
  -1 -15   9   21.21    9.21
  -1 -14  11   28.43    7.28
  -1 -13   0 1157.78   24.66
  -1 -12  -1 1264.39   24.43
  -1 -10  -2   41.55   10.36
  -1 -10  15   24.82    3.72
  -1  -8  -3  842.35   19.37
  -1  -5  17  345.71    7.72
  -1   1  16  342.32   13.79
  -1   3  15 1296.45   24.92
  -1   4  14  134.88   11.75
  -1   6   1  353.15   12.39
  -1   6  12  116.90   12.40
  -1   7  10   15.82   10.66
  -1   8   7  528.08   18.99
   0 -12   6 1274.92   21.02
   0 -12   7   62.05    8.13
   0 -11   3    0.78    7.39
   0 -11  10  406.05   10.63
   0 -10   2   85.95    9.58
   0 -10  11   50.05    5.48
   0  -8   0 2382.17   26.35
   0  -4  14  327.08    6.72
   0  -3  14  127.91    5.95
   0   4   4  166.17    9.82
 -15  22  -3  -21.57   16.95
 -14  21  -4  -20.12   16.13
 -14  22  -2  -10.50   17.46
 -13  19  -6    0.12   14.06
 -13  21  -3   19.83   17.34
 -13  22  -1   13.40   20.61
 -13  23   2   18.73   18.50
 -12  19  -5   99.71   17.18
 -12  22   1  217.47   25.65
 -12  22   2   -0.17   14.09
 -11  19  -4   70.10   16.73
 -11  20  -2   19.58   17.70
 -11  22   6  -18.62   17.54
 -11  22   7  257.91   27.00
 -10  18  -4   -4.96   13.40
 -10  21   3   56.65   20.53
 -10  21   4    4.74   13.23
  -9  -3 -14   36.35    8.66
  -9  -2 -14    6.30    6.77
  -9  19  -1 1422.42   38.74
  -9  20   2   -4.53   18.93
  -9  20   3  299.58   24.83
  -9  20  11   92.05   20.72
  -9  20  12   20.63   18.54
  -8   0 -13   -0.71    6.30
  -8  17  16  144.13   23.17
  -8  18  -1  191.33   19.31
  -8  18  14  282.43   26.96
  -8  19   2  680.36   31.39
  -8  19   3   20.08   14.47
  -8  19  11   36.13   19.32
  -7   9  23  263.64   22.02
  -7  10  22   -1.27   14.79
  -7  12  -7  516.57   14.95
  -7  13  -6  200.59   12.32
  -7  13  20  107.87   20.82
  -7  14  -5  777.38   21.01
  -7  15  17  156.08   19.67
  -7  16  16   90.34   22.13
  -7  17   0  106.96   15.05
  -7  18   2  425.45   25.46
  -7  18   3  178.72   18.62
  -7  18  11  238.62   26.98
  -6   6  23   80.18   15.08
  -6   8  22   51.91   15.37
  -6  10  21   -3.80   14.97
  -6  11  20  -13.35   17.10
  -6  12  19  142.50   22.99
  -6  13  18  159.08   23.96
  -6  16   0  876.34   27.64
  -6  16  14   49.05   19.95
  -6  17   4  777.23   28.73
  -5  -7 -10  155.90   12.15
  -5  -6 -10  633.35   17.86
  -5   0 -10  217.15    8.12
  -5   6  22  190.27   18.94
  -5   9  20    9.72   16.03
  -5  12  17  583.00   27.12
  -5  14  -1    5.77   11.72
  -5  14  14   75.10   16.03
  -5  14  15  206.41   22.98
  -5  15   1   61.77   14.83
  -5  15  12  241.49   20.95
  -5  15  13   12.01   18.98
  -5  16   4  235.13   19.67
  -5  16   6   25.83   17.75
  -5  16   7  156.43   21.29
  -5  16   9  143.62   21.92
  -4  -5  -9  281.71   12.30
  -4  -4  -9  302.57   11.96
  -4   2  22   65.27   12.62
  -4   5  21   41.76   14.37
  -4   8  19   61.90   16.69
  -4   9  18   12.91   15.47
  -4  12  15 1056.93   35.91
  -4  13   0  137.80   14.03
  -4  13  13  837.21   32.38
  -4  14   3 1042.12   29.19
  -4  14  10  106.48   16.56
  -4  14  11  322.68   24.56
  -3  -8  -7  236.13   11.66
  -3  -7  -7   11.65    9.00
  -3   0  21   28.52    9.30
  -3   3  20  101.85   12.89
  -3   5  19   60.59   14.03
  -3   7  18   87.55   15.52
  -3   8  17   57.51   16.22
  -3   9  16   17.24   14.36
  -3  10  15   -4.30   14.90
  -3  11   0   22.40   11.06
  -3  11  13  457.57   21.34
  -3  12   2  -11.70   11.81
  -3  12  11 1801.28   39.58
  -3  12  12   50.65   17.96
  -3  13   7  248.68   19.26
  -3  13   8   94.78   16.61
  -2 -16  12    3.44    7.76
  -2  -8  -5  652.16   18.37
  -2   0  19   11.69    8.68
  -2   3  18  335.21   16.19
  -2   5  17  155.36   14.71
  -2   8  14   47.86   12.83
  -2   9  13   65.06   14.23
  -2  10   3   19.79    8.88
  -2  10  11   74.06   14.82
  -2  11   6  135.26   15.19
  -1 -15   6 1477.68   26.37
  -1 -15   8   -4.11    8.34
  -1 -14   3 1286.27   25.33
  -1 -13   1  136.78   11.25
  -1 -12   0   63.70   10.00
  -1 -11  -1  251.19   13.83
  -1  -7  -3 1888.78   25.32
  -1   2  16   89.28   10.98
  -1   3  -2    1.51    3.84
  -1   4  15  158.63   13.78
  -1   5  14 1063.62   24.53
  -1   6  13    6.29   10.16
  -1   8   4 3254.31   36.55
  -1   8   9   41.64   12.18
   0 -11   4  435.81   13.59
   0 -11   9  153.70    8.20
   0  -2  14   51.50    5.46
   0   3   2  295.08    9.23
 -14  23   0    0.39   18.34
 -13  23   1  -46.28   22.03
 -12  20  -4   -4.59   15.62
 -12  21  -2   14.63   16.11
 -12  22   0   -2.91   19.24
 -12  23   3   31.95   19.45
 -11  15  -9  -10.43    9.07
 -11  16  -8    3.85   10.96
 -11  17  -7  287.81   18.43
 -11  18  -6  293.05   20.64
 -11  20  -3  216.15   21.42
 -11  21  -1   60.70   19.64
 -11  22   3   13.15   14.78
 -10   2 -14  186.65    9.02
 -10  15  -8   10.73   10.64
 -10  16  -7  160.48   13.96
 -10  19  -3  285.10   21.16
 -10  20  -1  944.99   34.76
 -10  21   1    7.52   19.48
 -10  22   6   17.70   18.88
 -10  22   7   74.94   23.40
 -10  22   8   75.19   23.04
  -9  14  -8  111.35   11.39
  -9  15  -7   15.63   10.88
  -9  16  -6  564.82   21.67
  -9  18  -3   93.76   16.38
  -9  21   4  -16.18   17.54
  -9  21   5  238.38   26.20
  -9  21   6   49.05   21.65
  -9  21   7   31.13   21.38
  -9  21   9   94.00   24.87
  -9  21  10   14.16   19.72
  -8  -4 -13   -4.12    8.35
  -8  -3 -13   46.45    9.71
  -8  -2 -13  241.80   12.11
  -8  -1 -13  440.51   13.81
  -8  17  -3    5.13   11.33
  -8  18  15   -4.61   14.65
  -8  19  13   77.42   24.40
  -8  20   4  191.76   24.48
  -8  20   5  426.87   29.78
  -8  20   6  -12.29   20.82
  -8  20   8   51.11   22.27
  -8  20   9   -2.46   21.75
  -8  20  10   22.23   22.01
  -7  -5 -12   -0.07   10.13
  -7  -1 -12  220.20   10.86
  -7   8  24   34.11   16.63
  -7  11  22    1.25   17.67
  -7  12  21   24.94   17.52
  -7  15  18  394.51   28.93
  -7  16  -3    5.95   11.01
  -7  16  17   81.59   22.10
  -7  17  -1  336.11   21.10
  -7  17  15   -0.03   20.51
  -7  18   1  218.86   21.16
  -7  19   4  139.24   22.05
  -7  19   5  237.86   25.71
  -7  19   6  265.60   26.62
  -7  19   7  936.20   38.11
  -7  19   8  459.57   31.27
  -7  19   9   16.13   22.18
  -7  19  10   38.08   21.73
  -6  -6 -11  202.74   12.77
  -6  -5 -11   56.94   10.61
  -6   7  23    8.17   14.20
  -6   9  22   -0.70   16.26
  -6  12  20   -7.07   16.53
  -6  13  -5  -11.38    9.67
  -6  13  19   46.68   20.91
  -6  16  -1  163.54   16.20
  -6  17   2  164.03   20.36
  -6  17  12  237.70   25.38
  -6  18   5   60.00   20.02
  -6  18   6  585.54   29.76
  -6  18   7   47.09   19.90
  -6  18   8  810.22   35.83
  -6  18   9  241.51   25.76
  -5  -5 -10  687.32   17.65
  -5  -4 -10  660.15   16.46
  -5  -3 -10   59.79    8.56
  -5  -2 -10   70.29    7.86
  -5  -1 -10  419.45   11.44
  -5   4  23  108.44   15.09
  -5   7  22    7.44   14.79
  -5  10  20  116.37   19.57
  -5  11  19   27.09   18.20
  -5  12  -4    5.44    8.14
  -5  12  18   30.31   19.69
  -5  13  -3  139.68   12.19
  -5  13  17  207.12   23.55
  -5  15   0 1036.13   28.23
  -5  15  14  174.02   24.00
  -5  16   3   91.84   16.71
  -5  16  11  453.19   28.29
  -4  -8  -8 3200.59   38.73
  -4   3  22   11.67   11.16
  -4   7  20   44.21   14.11
  -4   9  19  140.06   19.26
  -4  11  -3   62.87    9.42
  -4  12  -2  713.36   19.79
  -4  14  12  -14.34   17.73
  -4  15   5   97.05   16.95
  -4  15   6   -2.44   14.89
  -4  15   7   90.24   19.01
  -4  15   8  175.24   21.30
  -4  15   9  319.99   24.19
  -3  -6  -7  341.19   13.76
  -3   4  20   13.23   12.25
  -3  11  14 1068.24   31.48
  -3  13   4   38.63   14.22
  -3  13   5    2.34    9.59
  -3  13   9  614.43   23.71
  -3  13  10   44.80   16.27
  -2 -16  11   51.25    9.46
  -2 -15  13   39.53    7.33
  -2 -10  -4  684.20   18.39
  -2  -7  -5 1648.29   25.58
  -2   1  19  334.80   14.61
  -2   4  18  177.65   14.27
  -2   7  16   -2.10   12.15
  -2   9  14   35.22   13.09
  -2  10  12  101.15   15.89
  -2  11   4   92.17   13.76
  -2  11   5   -1.33    8.68
  -2  11  10  345.48   20.32
  -1 -14   4  110.62   10.90
  -1 -14  10  297.12   11.91
  -1 -13   2  308.79   13.94
  -1 -13  12   53.45    6.91
  -1 -11  14  108.70    6.02
  -1  -9  -2 1110.46   20.77
  -1  -6  -3 3103.69   29.99
  -1   0  17   -6.36    7.18
  -1   3  16  263.23   15.08
  -1   8  11  562.96   20.69
   0 -11   5   17.89    6.81
   0 -11   6  693.24   15.34
   0 -11   8 1011.75   16.87
   0 -10   3    2.01    7.73
   0 -10  10  585.89   11.78
   0  -9   2  123.99    9.94
   0  -8   1  248.46   11.32
   0   3  12  415.46   14.04
   0   4  11 2113.88   28.60
   0   5   9  981.36   20.67
 -14  21  -5    9.94   16.00
 -14  22  -3   -6.64   14.78
 -14  23  -1    5.19   18.22
 -13  21  -4    1.75   16.36
 -13  22  -2    3.03   15.64
 -13  23   0   33.12   20.88
 -12  18  -7    6.54   11.82
 -12  21  -3   16.12   17.31
 -12  22  -1   -2.65   18.40
 -12  23   2   -6.13   20.62
 -11  19  -5  121.81   17.15
 -11  21  -2  -27.52   17.62
 -11  22   1   12.34   19.85
 -11  23   4    9.07   18.73
 -11  23   5   34.61   22.34
 -10  14  -9   24.18    8.06
 -10  20  -2   54.19   19.04
 -10  21   0   74.95   20.77
 -10  22   3   34.46   21.63
 -10  22   4   11.03   19.57
 -10  22   5   35.66   15.41
  -9  13  -9  338.44   13.44
  -9  17  -5   58.81   12.97
  -9  19  -2  237.38   20.82
  -9  20   0  195.09   23.72
  -9  21   3    1.90   19.33
  -8  14  -7  284.41   13.97
  -8  15  -6 1157.12   26.27
  -8  18  -2  277.13   20.65
  -8  19  14  204.00   23.03
  -8  20   2  214.81   22.61
  -8  20   3   14.38   19.93
  -8  20  11   88.20   17.58
  -7  -4 -12   97.42    9.83
  -7  -3 -12   12.86    8.14
  -7  -2 -12   17.14    8.21
  -7   9  24   27.30   17.46
  -7  10  23    4.43   15.64
  -7  12  22    1.33   16.16
  -7  13  21  112.24   22.27
  -7  14  20    4.26   19.19
  -7  15  19   28.01   20.83
  -7  16  18   30.41   19.98
  -7  17  -2   62.03   15.20
  -7  17  16    9.17   18.67
  -7  18   0   78.64   15.90
  -7  18  14  -10.73   18.76
  -7  19   3  186.95   21.64
  -7  19  11  -13.84   18.83
  -7  19  12  561.05   34.12
  -6  -4 -11  953.31   20.33
  -6  -3 -11    7.20    6.58
  -6  -2 -11 1826.72   24.55
  -6   8  23  121.06   17.99
  -6  10  22  161.33   21.49
  -6  11  21    6.06   15.31
  -6  12  -6   34.17    7.69
  -6  14  -4    4.32    9.31
  -6  15  -3   64.52   12.08
  -6  15  17   -2.57   17.23
  -6  17   1  521.98   22.15
  -6  17  14   18.09   21.09
  -6  18   4   22.07   18.78
  -6  18  10  163.97   24.57
  -6  18  11    3.26   22.67
  -5   5  23   10.01   12.45
  -5   9  21   96.33   18.61
  -5  12  19  103.46   19.62
  -5  14  -2   61.28   12.15
  -5  14  16  339.61   23.03
  -5  15  15   42.27   21.13
  -5  16  12   54.01   16.39
  -5  16  13   27.47   21.15
  -5  17   5   18.46   17.55
  -5  17   6  321.61   24.75
  -5  17   7  683.53   31.39
  -5  17   8  149.99   22.44
  -5  17  10   67.08   21.16
  -4  -7  -8  104.42   10.64
  -4   4  22   61.56   13.31
  -4   6  21   -2.13   12.18
  -4   8  20   43.94   16.00
  -4  11  18   84.64   18.70
  -4  14   1   -6.69    8.61
  -4  15   3  101.47   15.98
  -4  15  11   86.78   20.34
  -3  -9  -6   50.66   10.67
  -3  -5  -7  697.30   16.91
  -3   0  -7    1.17    4.80
  -3   2  21  225.88   14.99
  -3   5  20  273.68   18.07
  -3   7  19   61.44   14.47
  -3   8  -4 4022.20   30.14
  -3   8  18    5.48   13.98
  -3  11  -1  410.64   16.18
  -3  11  15  641.59   27.78
  -3  13   3  616.57   20.98
  -3  13  11  584.53   25.60
  -3  14   6  161.17   17.92
  -3  14   7  119.21   17.61
  -3  14   8   21.06   15.40
  -2 -14  14   26.57    5.86
  -2 -12  -2  945.04   23.23
  -2 -11  -3   81.52   10.99
  -2  -9  -4 4398.90   42.61
  -2  -6  -5 2026.76   26.71
  -2   2  19  127.67   12.05
  -2   5  18  704.12   24.01
  -2   6  17   70.60   13.57
  -2  10   1  619.73   19.09
  -2  11   3  101.90   13.72
  -2  11  11 1022.81   30.24
  -2  12   7   46.47   14.44
  -2  12   8    5.98   14.07
  -1 -14   5 1512.23   26.22
  -1 -14   6   -3.51    8.00
  -1 -14   7  298.81   13.21
  -1 -14   8  220.23   11.49
  -1 -14   9  754.30   17.97
  -1 -13   3   57.12    8.93
  -1 -13  11  312.01   11.52
  -1 -12   1   -0.15    8.34
  -1 -10  -1  109.40    9.18
  -1  -8  -2 1794.44   25.44
  -1  -5  -3  491.62   13.36
  -1   1  17   60.56    8.97
  -1   5  -1  257.33    8.81
  -1   5  15  728.14   21.30
  -1   6  14  806.99   23.00
  -1   7  13   23.93   11.32
  -1   8  12   25.80   12.11
  -1   9   5  640.52   20.63
  -1   9   8  -13.76    8.18
  -1   9   9 1294.54   28.79
  -1   9  10  751.84   23.71
   0 -10   4    0.67    7.07
   0  -5   0    8.96    7.31
   0   3  13 2088.68   28.85
   0   4  12   83.44   10.15
   0   5  10  101.31   10.71
   0   6   8  203.52   13.26
 -15  23  -3   19.50   17.83
 -14  22  -4   -7.81   16.47
 -14  23  -2   -0.57   17.97
 -13  20  -6    3.97   14.04
 -13  22  -3    1.34   16.60
 -13  23  -1  -13.01   18.84
 -12  20  -5    4.77   15.00
 -12  23   0  -13.37   17.19
 -12  23   1    2.66   17.86
 -11  20  -4  242.04   21.06
 -11  23   2   19.18   19.41
 -11  23   3   12.46   19.97
 -10  20  -3  150.46   20.81
 -10  21  -1   11.23   18.13
 -10  23   6  -11.44   18.43
  -9   3 -13   37.07    5.71
  -9  19  -3   -9.19   14.32
  -9  20  -1   16.35   18.98
  -9  21   2  172.50   18.95
  -9  22   5   19.43   18.83
  -9  22   6  145.63   24.75
  -9  22   7  235.02   26.91
  -9  22   8   18.48   21.57
  -9  22   9   32.94   23.34
  -8  10 -10  169.04    7.43
  -8  13  -8   94.71    8.75
  -8  17  -4  164.37   16.04
  -8  18  -3   81.10   16.38
  -8  19  -1    4.99   15.90
  -8  20   1  198.37   23.05
  -8  20  13  185.03   24.89
  -8  21   5   21.97   21.03
  -8  21   6  319.87   27.85
  -8  21   7   44.56   22.30
  -8  21   8  168.12   25.42
  -8  21   9   56.07   22.56
  -8  21  10   57.22   21.96
  -7  11  23   15.89   17.54
  -7  14  -6  126.05   11.73
  -7  15  -5  352.62   16.90
  -7  17  17   -4.11   18.45
  -7  18  -1  188.86   19.19
  -7  18  15   15.88   15.21
  -7  18  16  343.64   28.73
  -7  19   1   29.24   17.50
  -7  19   2  253.36   19.99
  -7  19  13   36.27   22.41
  -7  20   7   16.18   21.83
  -7  20   8   90.77   23.53
  -7  20   9  439.45   31.24
  -7  20  10   71.21   23.68
  -6   9  23   -4.94   15.07
  -6  11  22   14.08   15.72
  -6  12  21   29.77   18.57
  -6  13  20   88.80   21.31
  -6  14  19   55.47   21.77
  -6  15  18   66.36   22.03
  -6  16  -2  246.52   16.91
  -6  16  17   11.13   17.92
  -6  17   0  154.45   17.28
  -6  17  15   55.56   21.62
  -6  18  13   87.81   23.57
  -6  19   6  374.63   27.78
  -6  19   8   -3.69   21.85
  -6  19   9  198.47   25.33
  -5   6  23   68.27   15.37
  -5   8  22   87.22   17.40
  -5   9  -7 1216.66   16.11
  -5  10  21   65.13   18.77
  -5  11  20   52.33   17.15
  -5  14  17   24.81   18.07
  -5  15  -1  888.11   25.82
  -5  16   1   18.79   10.27
  -5  16  14   -0.82   20.37
  -5  17   4  126.28   16.89
  -5  17  11   99.26   21.81
  -5  17  12   10.98   21.39
  -4  -6  -8   45.56    9.06
  -4   5  22    8.33   12.34
  -4   7  21    4.39   13.91
  -4  10  19   15.02   15.56
  -4  13  16   99.71   20.96
  -4  14   0   23.90   12.83
  -4  15   2  678.85   25.06
  -4  15  12  182.19   19.30
  -4  15  13   -1.02   18.24
  -4  16   5    2.65   17.36
  -4  16   6   15.82   17.63
  -4  16  10  244.47   24.07
  -3 -10  -5  347.61   15.77
  -3  -8  -6 1741.36   27.93
  -3  -3  -7 2197.48   24.10
  -3   3  21   45.88   10.85
  -3   6  20   -0.19   12.96
  -3   8  19  123.99   18.73
  -3   9  18    7.26   16.26
  -3  11  16   52.20   16.72
  -3  12  15   23.52   17.11
  -3  14   5  485.87   20.55
  -3  14  10   -9.52   17.28
  -3  14  11   17.19   17.97
  -2 -15  12   81.72    8.85
  -2 -13  15   13.43    5.07
  -2  -8  -4   -5.69   10.32
  -2  -5  -5  942.60   18.02
  -2   0  20   58.03    9.31
  -2   3  19  139.56   13.04
  -2   4  19  140.40   15.36
  -2   9  15   63.90   12.67
  -2  10  14  777.43   27.85
  -2  11   2  290.31   16.47
  -2  11  13  341.01   21.23
  -2  12   4  105.95   14.69
  -2  12   5    9.93   13.20
  -2  12   9 2448.47   41.99
  -2  12  10  179.23   18.54
  -1 -13  10  191.19   10.58
  -1 -12   2   62.28    9.46
  -1  -9  -1  262.03   13.28
  -1  -7  -2  257.07   11.80
  -1  -4  -3    3.29    7.73
  -1   3  17   29.25   11.18
  -1   7  14   36.07   11.77
  -1   9   3   36.92   12.48
  -1   9  11   65.52   13.68
  -1  10   7   -5.84   12.52
   0 -10   5   53.54    7.41
   0 -10   6 1022.46   17.60
   0 -10   8  680.47   13.58
   0 -10   9   60.28    6.29
   0  -9   3 1471.39   21.23
   0  -9  11 1339.95   14.48
   0  -8   2 1014.53   17.62
   0  -4   0   16.43    6.81
   0   2  14   47.49    9.06
   0   4   2 1181.75   16.20
   0   5   3 1049.36   17.81
   0   6   9    4.63    9.80
   0   6  10   21.87   10.34
   1  -2   6   26.18    1.65
 -14  23  -3    6.74   17.28
 -13  21  -5   21.10   14.88
 -13  23  -2   -7.60   17.96
 -13  24   0   21.06   18.30
 -12  21  -4   26.96   16.06
 -12  23  -1  222.17   25.65
 -11  18  -7   77.75   15.09
 -11  19  -6  344.63   21.36
 -11  22  -1  138.60   21.40
 -11  23   1   48.86   20.87
 -10  -2 -14  174.86   12.65
 -10  -1 -14   18.05    8.56
 -10   0 -14  139.71    9.81
 -10  16  -8   -4.58   10.39
 -10  17  -7   16.28   10.85
 -10  18  -6  352.59   19.90
 -10  22   1   17.55   18.61
 -10  23   4   47.14   21.90
  -9  10 -11   42.20    5.38
  -9  16  -7  111.73   14.37
  -9  17  -6  123.49   15.26
  -9  20  -2   23.72   16.54
  -9  22   3   48.54   20.90
  -9  22   4  -13.22   16.98
  -8  19  -2  264.24   21.28
  -8  20   0   16.32   17.50
  -8  21   3  136.69   22.68
  -8  21   4   20.64   15.08
  -8  21  11   26.83   14.59
  -7   8 -10   90.73    4.24
  -7  10  -9  164.71    7.33
  -7  13  -7  131.43   10.38
  -7  17  -3   -1.75   11.21
  -7  19   0  955.37   32.75
  -7  19  14  338.30   25.86
  -7  19  15  256.70   29.34
  -7  20   3  295.66   26.01
  -7  20   4   10.06   14.77
  -7  20  12  -17.57   21.47
  -6   8  24  155.27   19.15
  -6  10  23   73.97   18.57
  -6  13  21   -2.20   16.76
  -6  14  20    5.02   18.96
  -6  15  19   79.36   21.73
  -6  17  -1  592.21   23.96
  -6  17  16  397.17   30.09
  -6  18   1  406.69   24.45
  -6  18  14  491.95   32.37
  -6  19   4  181.72   22.75
  -6  19   5  599.63   28.25
  -6  19  10  901.99   35.72
  -6  19  11  134.70   24.82
  -6  19  12  314.29   27.73
  -5  -7  -9 2820.44   36.02
  -5   7  23    7.06   13.56
  -5   9  22  127.59   19.21
  -5  11  21   36.04   16.85
  -5  13  -4  113.44   11.08
  -5  13  19   14.97   19.33
  -5  14  -3  209.57   14.16
  -5  14  18   23.39   20.46
  -5  15  -2  196.48   15.36
  -5  16   0  652.22   25.56
  -5  17   2  856.42   30.59
  -5  17  13  252.84   26.64
  -5  18   5   63.97   19.78
  -5  18   6  421.22   27.16
  -5  18   7  240.25   24.30
  -5  18   8   60.34   21.09
  -4  -9  -7    6.06   10.66
  -4  -5  -8  581.94   16.09
  -4   2  -8   25.09    3.94
  -4   6  22   17.93   12.86
  -4   8  21   53.43   16.13
  -4  10  20  116.34   18.10
  -4  11  19   51.75   18.54
  -4  12  -3   53.80    9.85
  -4  12  18   22.47   18.89
  -4  13  -2  215.97   14.24
  -4  14  -1 3136.19   42.42
  -4  14  16   -1.89   18.72
  -4  15   1 1553.02   34.09
  -4  15  14   75.14   21.68
  -4  16   3   62.88   16.03
  -4  16   4    9.72   13.61
  -4  16  11   21.99   19.54
  -4  16  12    3.29   20.49
  -3  -7  -6  901.91   20.37
  -3   4  21    5.40   10.82
  -3  10  18  229.72   20.97
  -3  11  -2 1143.52   22.61
  -3  11  17   90.98   18.85
  -3  12  16   26.66   16.27
  -3  13   1 1309.90   27.65
  -3  15   6  307.41   21.33
  -3  15   7  304.61   21.72
  -3  15   9   60.63   19.08
  -2 -15  11    8.96    8.73
  -2 -14  13   21.00    6.98
  -2 -12  -1  386.58   16.70
  -2 -11  -2    1.82   10.86
  -2  -4  -5   72.71    8.60
  -2   1  20   44.16    9.86
  -2   8  17   66.59   13.87
  -2  10   0  211.28   13.79
  -2  10  15   -7.76   14.48
  -2  11   1  166.82   14.34
  -2  11  14    3.79   15.77
  -2  12  12  174.77   20.35
  -2  13   7  333.39   20.65
  -1 -13   5  638.86   17.19
  -1 -13   9 1103.04   20.45
  -1 -12   3   88.37    9.65
  -1 -12  12   14.32    5.83
  -1 -11   1    6.37    6.18
  -1 -10   0  365.82   12.97
  -1  -2  -3   11.45    6.25
  -1  -1  -3    3.59    4.83
  -1   4  17  517.96   19.98
  -1   5  16  951.53   24.74
  -1   7  15  621.20   22.03
  -1   8  14   14.35   11.66
  -1   9  12   22.03   12.98
  -1  10   9  206.86   14.15
  -1  10  10  330.58   19.34
   0 -10   7   93.93    6.73
   0  -9   4 1742.91   22.25
   0  -3   0    8.74    5.67
   0  -3  15   10.15    4.29
   0   3   1 1884.19   16.04
   0   3  14  121.76   10.26
   0   6  11  125.91   12.01
   0   7   6  277.75   15.23
   0   7   7  683.91   19.76
   0   7   8  353.94   16.40
   0   7   9  373.34   16.58
   1  -3   9    3.73    2.15
 -14  24  -2    2.65   19.24
 -13  22  -4    6.72   14.22
 -13  23  -3   -7.63   17.75
 -13  24  -1   -3.67   22.07
 -12  19  -7  154.66   16.82
 -12  21  -5   38.90   17.94
 -12  22  -3   21.23   15.37
 -12  24   1    4.11   20.50
 -11  16  -9   18.66   10.07
 -11  20  -5  343.23   22.46
 -11  23   0   31.65   20.07
 -11  24   3  156.12   25.78
 -10  15  -9   94.20   11.59
 -10  19  -5   -6.27   13.65
 -10  20  -4   24.46   16.72
 -10  21  -2  117.38   19.19
 -10  22   0   41.39   18.39
 -10  23   2   30.17   21.66
 -10  23   3   23.10   15.32
  -9   2 -13  117.08    7.92
  -9  15  -8   27.93   10.81
  -9  19  -4   12.50   14.01
  -9  21  -1   55.32   18.24
  -9  22   2   20.68   20.54
  -9  23   5  274.23   26.24
  -9  23   6   25.58   21.38
  -9  23   7   34.76   22.68
  -8  15  -7  628.69   20.14
  -8  16  -6   15.39   10.75
  -8  18  -4   16.57   16.25
  -8  20  -1  886.03   32.70
  -8  21   2    2.14   17.26
  -8  22   5   24.78   20.72
  -8  22   6   33.33   21.66
  -8  22   7  127.26   24.44
  -8  22   8   31.91   21.98
  -8  22   9   17.28   22.55
  -8  22  10   27.63   21.37
  -7   4 -11    3.26    3.47
  -7  18  -2  490.64   22.60
  -7  20   2  257.68   24.82
  -7  20  13   56.91   18.11
  -7  20  14  210.76   29.61
  -7  21   5   58.06   20.53
  -7  21   6  461.81   30.65
  -7  21   8   23.48   21.46
  -7  21   9   45.81   22.75
  -7  21  10   11.37   20.98
  -7  21  11   25.25   19.41
  -6  -6 -10  205.48   12.20
  -6   8  -9  299.34    6.61
  -6   9  24   39.20   17.19
  -6  10  -8  195.83    8.41
  -6  11  23   25.12   16.62
  -6  12  22   -0.86   15.32
  -6  13  -6  451.09   15.07
  -6  14  -5  635.17   19.07
  -6  15  -4   17.58   10.42
  -6  16  -3  151.18   14.35
  -6  16  18  397.62   27.08
  -6  17  17   50.00   21.26
  -6  18   0  903.31   30.02
  -6  19   2  435.30   26.35
  -6  19   3  240.65   20.32
  -6  19  13  305.08   28.91
  -6  20   6  203.80   24.43
  -6  20   7  882.49   37.86
  -6  20   8   92.77   24.29
  -6  20   9  112.00   24.85
  -5  -6  -9  126.73   10.60
  -5   8  23   18.61   14.32
  -5  10  22    4.84   16.61
  -5  13  20   -4.73   18.06
  -5  14  19  120.30   23.15
  -5  15  18  115.57   22.34
  -5  16  -1  333.58   19.08
  -5  16  16  163.63   22.32
  -5  17   1  769.10   27.73
  -5  17  14  426.26   26.43
  -5  18   3   31.49   18.74
  -5  18   4 1129.78   36.13
  -5  18  11  186.98   21.01
  -5  18  12  915.56   38.51
  -4  -4  -8  111.67    9.34
  -4   5  23  110.46   16.35
  -4   7  22   58.07   14.87
  -4   9  21  214.22   20.85
  -4  12  19   27.51   18.66
  -4  13  18  158.85   23.12
  -4  14  17   48.65   18.83
  -4  15   0 1297.89   30.81
  -4  15  15   17.79   19.71
  -4  16   2  490.83   23.31
  -4  17   5  257.81   22.90
  -4  17   7  332.33   25.18
  -4  17   8  191.88   23.52
  -4  17   9  663.38   31.88
  -4  17  10    5.29   19.90
  -3  -9  -5   34.35   10.67
  -3  -6  -6  440.95   15.06
  -3   1  22   20.32    8.52
  -3   2  22   -6.80   10.43
  -3   5  21  135.72   14.99
  -3   7  -5  831.24   12.44
  -3   8  20   -9.16   12.90
  -3   9  19   46.65   16.42
  -3  12  -1  847.72   20.53
  -3  14   2   20.06   13.71
  -3  14  13   28.25   14.49
  -3  14  14    4.75   17.44
  -3  15   4   37.46   15.22
  -3  15  10  328.05   21.93
  -2 -15  10  122.31   11.30
  -2  -7  -4 1638.67   24.00
  -2  -2  -5  531.12   11.18
  -2  -1  -5 2212.49   18.42
  -2   0  -5   -5.07    4.21
  -2   2  20   71.70   10.21
  -2   3  20  398.47   18.20
  -2   5  -4 1690.01   13.21
  -2   6  19   43.95   14.66
  -2   7  -3 7466.67   38.12
  -2   7  18   84.30   14.65
  -2   9  17   -0.31   14.11
  -2  10  16  298.05   20.77
  -2  12   2   96.67   13.92
  -2  13   5  454.99   21.71
  -2  13   6   -1.77    9.64
  -2  13  10  614.14   26.36
  -2  13  11 1192.37   35.21
  -1 -13   7  505.73   15.30
  -1 -13   8  486.31   14.70
  -1 -12   4  280.44   12.50
  -1 -12  11 1878.95   23.42
  -1 -11   2  183.21   11.59
  -1 -11  13   42.82    5.95
  -1  -8  -1 1229.71   21.53
  -1  -6  -2  216.05   10.82
  -1  -4  18    4.77    4.35
  -1   4  -2 2266.24   15.35
  -1   5  17  400.32   19.70
  -1   6  -1   15.15    7.26
  -1   6  16  184.17   15.30
  -1   9   2   20.89   11.94
  -1  10   4    2.58    8.97
  -1  10  11   61.53   11.16
  -1  10  12  821.18   26.81
  -1  11   6  544.34   21.46
  -1  11   7   -3.64   13.47
  -1  11   9  764.16   25.68
   0  -9   5  165.82    8.78
   0  -9  10   20.82    4.98
   0  -8   3  353.84   11.42
   0  -7   2 1584.87   19.77
   0  -4  15 1355.38   12.36
   0   2  15   35.77    9.27
   0   5   2 1987.96   22.28
   0   5  13  528.81   17.87
   0   6  12  472.32   17.74
   0   7  11   71.17   12.03
   1   1   9 1399.15   17.66
 -13  21  -6   12.26   14.12
 -13  22  -5  -27.53   15.31
 -12  22  -4   -2.58   16.00
 -12  23  -2  -19.79   17.40
 -12  24   0  -50.44   19.02
 -11  21  -4   10.36   15.84
 -11  23  -1    8.78   18.66
 -11  24   1   -8.94   18.88
 -11  24   2   53.52   19.63
 -10  22  -1   -3.59   16.01
 -10  23   1  111.90   23.23
 -10  24   4   17.44   21.80
  -9  -3 -13   50.08    9.66
  -9  -2 -13  105.68   10.81
  -9  -1 -13   53.73    8.78
  -9   0 -13    3.71    6.83
  -9   1 -13   54.66    7.22
  -9  14  -9   15.75    9.28
  -9  20  -3  774.81   29.45
  -9  22   1  187.16   23.19
  -9  23   3   13.60   19.31
  -8  -4 -12  110.31   11.62
  -8  14  -8    7.54    8.88
  -8  19  -3  891.80   29.91
  -8  21   1    2.30   13.13
  -8  22   4   46.60   19.55
  -7  -5 -11  595.68   18.10
  -7  15  -6   58.41   10.97
  -7  16  -5   50.55   10.89
  -7  19  -1  697.19   28.65
  -7  20   1   51.71   18.11
  -7  21   3   -8.28   19.40
  -7  21   4  131.87   21.82
  -7  21  12   47.98   20.45
  -6  -5 -10 1389.63   25.19
  -6  10  24   41.33   17.41
  -6  13  22   19.78   19.19
  -6  14  21  129.84   21.89
  -6  15  20  274.09   26.06
  -6  16  19   -5.75   19.20
  -6  17  -2   63.34   15.12
  -6  17  18   24.07   21.75
  -6  18  16   55.26   16.78
  -6  18  17  120.91   22.65
  -6  19   1   71.94   18.13
  -6  19  14   31.57   16.24
  -6  19  15   70.32   21.06
  -6  20   5  256.91   24.92
  -6  20  10    8.05   15.46
  -6  20  11  -21.54   19.14
  -6  20  12  221.29   27.41
  -5  -8  -8  344.95   15.92
  -5  -5  -9  288.89   12.72
  -5   9  23  353.43   23.79
  -5  11  22  307.20   24.81
  -5  12  21   91.40   18.57
  -5  16  17  111.91   20.46
  -5  17   0   17.75   14.21
  -5  17  16   -7.17   19.72
  -5  18  13  159.04   20.05
  -5  19   5  342.38   25.99
  -5  19   7  420.21   28.57
  -5  19   8 1139.21   40.07
  -5  19   9   26.18   22.74
  -5  19  10  164.49   26.78
  -5  19  11  232.04   25.51
  -4  -7  -7 2246.15   31.17
  -4  -3  -8  212.57   10.21
  -4  -2  -8   35.98    7.95
  -4   1  -8  128.45    6.34
  -4   6  23    4.88   12.85
  -4   8  22   15.85   14.51
  -4  10  21   14.27   16.43
  -4  11  20  335.32   23.98
  -4  13  -3  552.94   18.17
  -4  15  16   40.40   20.37
  -4  16   1  195.14   18.18
  -4  16  14  204.78   20.54
  -4  17   3   70.53   16.71
  -4  17   4  367.81   24.49
  -4  17  11  447.31   26.14
  -3  -8  -5  940.17   21.42
  -3   7  21   32.09   14.82
  -3   9  20   40.90   17.41
  -3  11  18  109.00   18.97
  -3  12  17   70.10   18.55
  -3  13  16   41.59   18.99
  -3  14   1 2454.81   39.69
  -3  15   3   47.92   14.99
  -3  15  12    1.45   13.98
  -3  15  13  -15.90   17.47
  -3  16   7  215.75   22.66
  -3  16   9  116.32   20.91
  -3  16  10  292.27   25.18
  -2 -15   8 1302.59   24.99
  -2 -14  12   33.73    7.89
  -2 -13  14   66.56    6.82
  -2 -12   0   81.44   10.97
  -2 -10  -2 1736.87   27.04
  -2  -8  -3  266.60   13.90
  -2  -6  -4  378.10   13.68
  -2   4  20   12.20   10.61
  -2   7  19   62.77   15.71
  -2   8  18   15.77   13.93
  -2  11   0  631.04   19.52
  -2  11  16   31.39   16.52
  -2  12  14   -9.72   15.74
  -2  13   3   71.31   14.22
  -2  13  13  166.74   20.93
  -2  14   6   21.22   14.98
  -2  14   9   42.73   16.61
  -1 -12   5    0.69    6.80
  -1 -10   1  659.77   16.23
  -1 -10  14   39.29    4.77
  -1  -9   0   32.60    7.10
  -1   3  18  359.82   16.04
  -1   6  17  342.18   19.60
  -1   9  14   30.02   12.96
  -1  11   5   12.33   12.82
  -1  11  11  151.83   17.42
   0  -9   6   41.03    7.17
   0  -9   9  501.27   10.54
   0  -8   4  460.30   12.82
   0  -5   1   59.21    7.34
   0   3  15    8.81    8.50
   0   5  14  601.34   19.02
   0   6  13  361.39   16.48
   0   7  12    6.55   10.63
   0   8   6 2940.57   36.85
   0   8   9  708.37   21.60
   0   8  10    1.49   11.30
   1  -2  10   10.91    3.41
   1   1  10  357.26   10.86
   1   2   7  498.33   11.43
   1   2   8  299.11   10.19
   1   2   9 1636.48   20.43
 -14  24  -3  -25.78   16.23
 -13  23  -4   -0.53   16.57
 -13  24  -2   11.23   18.83
 -12  23  -3   11.60   17.48
 -12  24  -1  -41.27   20.64
 -11  19  -7   91.63   15.35
 -11  20  -6    1.98   14.24
 -11  23  -2  -10.14   18.75
 -11  24   0    9.58   17.39
 -10  18  -7  110.77   15.11
 -10  19  -6  118.35   15.85
 -10  20  -5   17.65   15.60
 -10  22  -2   18.18   18.01
 -10  23   0    3.50   18.85
 -10  24   2   -1.29   18.99
 -10  24   3    6.50   19.13
  -9  17  -7  969.43   26.62
  -9  18  -6   85.39   16.02
  -9  19  -5   51.45   15.92
  -9  22   0  203.00   22.67
  -9  23   2   27.89   21.08
  -9  24   6   58.95   23.63
  -8  -3 -12  586.35   18.01
  -8   3 -12  601.01   11.15
  -8  20  -2  504.44   26.17
  -8  22   2  148.85   22.76
  -8  23   5   52.28   20.18
  -8  23   6    2.91   20.64
  -8  23   7   90.81   23.42
  -8  23   8    6.27   20.51
  -7  -4 -11    0.48    7.99
  -7  14  -7 1665.72   27.27
  -7  19  -2  -13.94   14.66
  -7  20   0  599.43   28.58
  -7  21   2   37.58   20.01
  -7  22   5   82.53   21.02
  -7  22   6   21.79   20.97
  -7  22   8   33.68   20.55
  -7  22   9    8.83   22.32
  -7  22  11   63.87   21.74
  -6  15  -5  463.68   18.88
  -6  16  -4  445.63   19.52
  -6  19   0  233.99   21.32
  -6  19  16   59.26   23.70
  -6  20   2    9.96   17.52
  -6  20   3   33.85   18.67
  -6  20  13  311.94   25.45
  -6  20  14   12.33   22.61
  -6  21   6   17.57   20.25
  -6  21   7  112.64   24.14
  -6  21   8  232.58   27.00
  -6  21   9   24.23   22.36
  -5  -4  -9   54.89    8.11
  -5  -3  -9  588.47   15.59
  -5  10  23    5.42   15.74
  -5  12  22    4.15   15.48
  -5  13  -5  409.75   15.09
  -5  13  21   42.02   19.55
  -5  14  -4  264.17   14.39
  -5  14  20   14.10   18.18
  -5  15  -3  245.12   15.50
  -5  16  -2  126.08   14.75
  -5  16  18  187.20   24.95
  -5  17  17  237.32   26.56
  -5  18  15   44.38   22.02
  -5  19   4   20.60   18.80
  -5  19  13   87.93   24.05
  -4  -9  -6  227.17   13.97
  -4  -1  -8  127.13    7.23
  -4   0  -8 3954.32   26.35
  -4   7  23   73.94   15.37
  -4   9  -6  220.32    9.03
  -4   9  22   45.60   16.28
  -4  11  21    8.62   17.32
  -4  12  -4   -1.20    8.06
  -4  12  20    5.79   17.78
  -4  13  19   37.08   17.88
  -4  14  18  -20.54   17.62
  -4  15  -1  142.98   15.30
  -4  15  17   18.10   20.05
  -4  16  16  106.31   23.09
  -4  17  13   29.02   16.09
  -4  17  14    1.67   20.92
  -4  18   5  392.45   26.29
  -4  18   6   86.47   20.90
  -4  18   9   56.22   21.59
  -4  18  11  492.14   32.04
  -3 -11  -3   65.56   10.88
  -3  -5  -6  234.28   11.93
  -3   5  22  -10.81   10.96
  -3   8  21  112.00   15.98
  -3  11  -3   80.41   10.02
  -3  11  19   -0.80   17.23
  -3  12  -2  229.99   13.65
  -3  12  18   -2.49   18.05
  -3  13  -1 1912.71   32.28
  -3  13  17    7.17   19.37
  -3  14  16   -4.56   18.44
  -3  15   2  232.25   18.29
  -3  15  14   36.34   20.65
  -3  16   5  214.44   16.81
  -3  16  12  209.09   23.51
  -2 -14   4  166.80   12.33
  -2 -13   2  751.28   20.31
  -2   1  21  156.99   11.74
  -2   2  21  134.14   12.52
  -2   5  20   14.87   11.94
  -2   6  20   15.84   14.50
  -2   8  19   94.46   17.60
  -2   9  18   14.69   14.79
  -2  12  15  348.29   23.61
  -2  13  14   78.42   18.70
  -2  14   4  165.08   17.45
  -2  14   5  665.23   25.62
  -2  14  11  291.17   23.82
  -2  14  12   28.24   18.53
  -1 -12   6    7.96    6.76
  -1 -12   8  197.20   11.08
  -1 -12   9   45.01    7.92
  -1 -12  10   19.21    6.58
  -1 -11   3   12.53    8.05
  -1  -7  -1 3824.01   32.80
  -1   4  18    8.42    9.63
  -1   5  18   28.26   12.86
  -1   7  17   56.92   13.43
  -1   8  16  154.55   15.05
  -1   9  15  137.09   15.27
  -1  10   2  389.30   17.34
  -1  10  14   38.66   15.27
  -1  11  12   69.67   15.43
  -1  11  13   41.26   16.23
  -1  12   7 1088.85   29.67
  -1  12   8  180.93   17.87
  -1  12   9   26.36   15.01
  -1  12  10   10.27   14.82
   0  -9   7  673.73   12.89
   0  -9   8 1707.56   19.12
   0  -2  16  503.20   11.28
   0   1  16   -0.96    7.57
   0   2  16  533.62   16.35
   0   4   1    9.05    5.41
   0   4  15 1565.19   27.48
   0   6  14  874.55   23.35
   0   7  13  572.03   20.31
   0   8  11  122.33   13.95
   0   8  12  263.32   16.59
   0   9   8 1660.17   31.33
   1   1   5   -4.67    5.18
   1   1  11  266.90   10.14
   1   3   7 1483.07   19.79
 -13  24  -3    8.77   18.57
 -12  24  -2   -4.15   17.78
 -11  -1 -14  413.50   16.37
 -11   0 -14  257.55   13.40
 -11  17  -9   80.76   12.21
 -11  18  -8   -9.40   10.06
 -11  21  -5    5.76   15.11
 -11  22  -4   11.30   15.67
 -10  17  -8   -5.99    9.59
 -10  21  -4   10.98   15.73
 -10  23  -1   -0.89   18.98
  -9  16  -8    3.90   11.22
  -9  20  -4   99.99   16.14
  -9  21  -3    8.19   15.34
  -9  23   1  146.91   24.00
  -9  24   3  755.17   36.34
  -9  24   4    5.31   21.58
  -9  24   5   66.44   17.65
  -8  -2 -12    8.96    8.04
  -8  -1 -12  895.07   19.10
  -8   0 -12  461.57   13.91
  -8   1 -12  913.22   16.73
  -8   2 -12    9.36    5.88
  -8  11 -10  175.40    8.07
  -8  16  -7  326.30   16.92
  -8  17  -6  278.30   17.39
  -8  18  -5  141.08   15.46
  -8  19  -4  184.96   17.83
  -8  21  -1  192.47   23.09
  -8  22   1  187.79   24.46
  -8  23   3  209.50   24.18
  -8  23   4   27.07   18.79
  -7  -3 -11  821.13   19.26
  -7  -2 -11  699.48   17.45
  -7  11  -9   13.66    6.62
  -7  20  -1  201.86   21.95
  -7  21   1  162.76   22.49
  -7  22   3   14.50   18.48
  -7  22   4  143.77   24.11
  -6  -7  -9   45.25   10.38
  -6  17  -3   81.31   13.64
  -6  18  -2   41.28   13.68
  -6  21   4  240.16   26.22
  -6  21  12   90.52   23.50
  -6  21  13   11.89   20.82
  -5  -7  -8  740.74   19.81
  -5  -2  -9    6.49    7.23
  -5   9  24   18.89   15.80
  -5  11  23  101.90   18.99
  -5  13  22   87.49   19.30
  -5  14  21   -8.89   18.87
  -5  15  20   86.52   22.74
  -5  16  19  118.81   23.11
  -5  17  -1  956.92   27.27
  -5  17  18  115.28   24.11
  -5  18   0  230.06   20.67
  -5  18  16  268.52   26.57
  -5  19   2  210.47   22.33
  -5  19  14  207.16   26.99
  -5  20   5  605.59   32.77
  -5  20   7    1.05   19.77
  -5  20   8  108.90   19.36
  -5  20   9  158.62   20.98
  -5  20  10  167.54   24.82
  -5  20  11  428.03   31.49
  -5  20  12   -0.33   19.75
  -4 -10  -5   -5.91   11.10
  -4  -8  -6  207.02   13.19
  -4  -6  -7  827.04   19.37
  -4   8  23  111.57   17.17
  -4  10  22  698.82   30.85
  -4  14  19   -4.15   19.53
  -4  15  18  190.70   25.01
  -4  16  17  157.88   24.10
  -4  17   1  447.78   23.19
  -4  17  15   94.50   22.39
  -4  18   3  132.26   20.70
  -4  18  13   39.39   22.23
  -4  19   8   53.81   21.55
  -4  19   9  -20.86   19.56
  -3 -15  13   -1.78    7.13
  -3  -9  -4   -1.07   10.13
  -3  -4  -6  170.50   10.29
  -3   6  22    4.77   12.17
  -3   8  -5  919.65   14.64
  -3   9  21  233.48   19.63
  -3  10  20  725.91   29.56
  -3  12  19  559.82   29.50
  -3  13  18   45.92   20.02
  -3  14  17  121.79   22.62
  -3  15   1   30.56   13.72
  -3  15  15   16.61   18.20
  -3  16  14   46.13   20.18
  -3  17   6   68.65   19.73
  -3  17   9  666.69   31.53
  -3  17  10  438.86   30.00
  -3  17  11   43.26   20.37
  -2 -14   5  607.63   18.24
  -2 -14   6   26.64    9.04
  -2 -14   7 1098.48   23.17
  -2 -14   9   43.95   10.01
  -2 -14  10  350.52   14.26
  -2 -13   3   52.40   10.12
  -2 -13  13  164.80    9.36
  -2 -12   1 1360.20   25.43
  -2 -11   0  628.55   18.42
  -2 -10  -1  277.74   14.37
  -2  -9  -2  208.15   11.21
  -2  -7  -3 7700.00   49.93
  -2   3  21   69.51   12.10
  -2   4  21  109.19   14.10
  -2   7  20    8.06   14.37
  -2   8  -3  263.91   10.68
  -2   9  19  451.33   23.43
  -2  10  18  577.26   26.64
  -2  11  -1  937.55   21.67
  -2  11  17   32.71   16.87
  -2  12   0   98.95   13.02
  -2  13  15    6.83   18.27
  -2  14   3  -13.49   13.13
  -2  14  13   35.49   18.26
  -2  15   6  240.18   20.35
  -2  15   7  285.73   21.49
  -2  15   8 1367.00   37.72
  -2  15  10  139.17   21.16
  -1 -11   4   -3.31    7.17
  -1 -11  12   67.83    6.57
  -1  -9   1 2424.43   28.83
  -1  -8   0   59.81    7.38
  -1  -4  -2 2489.20   23.04
  -1   1  19    1.48    7.30
  -1   2  19  339.83   15.59
  -1   3  19   10.76   10.94
  -1   5  -2 4106.37   24.03
  -1   6  18   88.93   13.27
  -1   7  -1 3647.49   30.01
  -1   8  17   66.28   15.24
  -1   9  16  124.36   15.18
  -1  10  15   33.95   13.19
  -1  11   3   23.50    9.28
  -1  12   5   13.35    9.47
  -1  12  11 1724.76   37.49
  -1  12  12   -8.75   14.17
   0  -4   1    4.47    5.99
   0   3  16   12.60    8.25
   0   5   1   59.94    9.00
   0   7  14  115.92   13.37
   0   8  13    8.08   11.53
   0   9   5  153.33   14.77
   0   9   6   30.07    9.55
   0   9  10    8.35    8.88
   0   9  11 1305.33   29.92
   1  -2  11  679.48    9.11
   1   2   5 1737.09   17.21
 -12  23  -4    1.98   15.65
 -12  25  -1  -34.76   19.75
 -11  23  -3  231.10   23.42
 -11  24  -1  -21.69   17.59
 -10  16  -9   62.24   10.70
 -10  22  -3   13.84   15.21
 -10  23  -2   14.21   16.17
  -9  23   0   39.82   20.50
  -9  24   2   23.65   21.81
  -8  15  -8   -0.61   10.05
  -8  20  -3   41.48   15.89
  -8  21  -2   61.53   19.41
  -8  22   0   11.28   19.73
  -8  23   2   51.33   21.56
  -8  24   5  527.63   32.86
  -8  24   6   15.32   21.49
  -7  -1 -11  990.98   18.72
  -7  16  -6 1249.17   27.53
  -7  17  -5   52.55   12.91
  -7  18  -4  278.47   18.65
  -7  19  -3  133.75   17.96
  -7  22   2   -1.93   19.20
  -7  23   5    1.05   18.70
  -7  23   6   43.94   22.72
  -7  23   7    9.90   19.22
  -7  23   8   81.01   21.99
  -7  23   9  131.98   24.53
  -6  -2 -10   62.01    7.34
  -6  19  -1   48.92   16.49
  -6  21   3   49.46   19.57
  -6  22   6   79.49   22.74
  -6  22   7   37.08   22.30
  -6  22   8   18.72   22.42
  -6  22   9  146.53   25.49
  -6  22  10    2.64   20.62
  -6  22  11    1.85   19.38
  -5  -6  -8  199.47   12.03
  -5  -1  -9  218.73    8.64
  -5   0  -9   -0.78    5.18
  -5  10  24  489.87   27.71
  -5  12  23  104.14   20.37
  -5  15  -4   -4.17    9.79
  -5  16  -3  216.77   15.68
  -5  18  17  -12.36   18.45
  -5  19   1  126.26   19.52
  -5  19  15  270.20   24.03
  -5  19  16  131.51   23.57
  -5  20   3  533.89   29.33
  -5  20   4  210.95   23.68
  -5  20  13  320.00   29.64
  -5  20  14   21.44   20.46
  -5  21   8   14.85   19.95
  -5  21   9  175.36   24.34
  -4  -5  -7  375.44   13.96
  -4   9  23   82.44   16.73
  -4  13  -4  702.60   20.14
  -4  14  -3  157.37   13.30
  -4  15  -2  622.43   21.86
  -4  15  19    4.07   20.00
  -4  16  -1   16.25   13.08
  -4  18  14  545.26   31.77
  -4  18  15    9.46   19.31
  -4  19   5  235.76   24.27
  -4  19   6  651.37   31.98
  -4  19  11  374.47   30.31
  -4  19  12   99.94   24.02
  -3 -11  -2 1113.69   24.54
  -3 -10  -3  105.56   11.73
  -3  -3  -6  121.39    8.56
  -3   7  22   -1.03   12.50
  -3   8  22   15.19   14.39
  -3  14  -1  207.95   15.84
  -3  14  18   -7.93   17.74
  -3  15  16  219.94   20.57
  -3  16   2  405.89   21.97
  -3  16  15  137.05   23.41
  -3  17   5  109.42   16.70
  -3  17  12   -8.02   19.27
  -2 -14   8   32.60    8.29
  -2 -13   4  733.71   19.13
  -2 -12   2   83.56   10.16
  -2  -4  -4   46.67    8.10
  -2   5  21   80.43   13.18
  -2   6  -4  348.63    8.46
  -2   8  20   -4.34   14.11
  -2  10  19  -22.36   14.46
  -2  11  18  286.63   23.58
  -2  13   1  907.75   23.40
  -2  13  16   30.83   18.57
  -2  14   2  424.43   20.60
  -2  14  14   32.52   14.03
  -2  14  15   67.82   18.72
  -2  15   4  427.86   22.46
  -2  15   5   90.97   13.28
  -1 -11   5   14.53    7.07
  -1 -11  11  151.02    8.34
  -1 -10   3  963.88   19.30
  -1   4  19  556.49   19.91
  -1   5  19   70.73   13.47
  -1   7  18   11.85   12.50
  -1  10  16  191.27   18.92
  -1  11   2  181.44   15.01
  -1  11  15  155.64   18.70
  -1  12   3  132.03   14.90
  -1  12  13  350.08   23.14
  -1  13   5  720.89   25.27
  -1  13   6  451.23   22.27
  -1  13  10  211.02   16.25
  -1  13  11  311.10   21.70
   0   4  16   13.96    9.74
   0   5  16  367.96   17.01
   0   6  15  295.34   15.98
   0   7  15  289.58   16.84
   0   8  14  714.59   23.48
   0   9   4 1634.89   28.78
   0  10   6  990.93   25.74
   0  10   7   68.74   14.24
   0  10   9   46.39   10.29
   0  10  10  605.22   22.83
   0  10  11   72.86   14.51
   1   3   5  231.79    9.44
   1   4  11  137.04   10.50
   1   5   9    9.43    9.35
   1   5  10  924.15   20.44
 -11  21  -6    0.42   13.89
 -11  24  -2  -17.33   18.27
 -11  25   0  -19.64   19.57
 -10  25   1    9.69   19.27
 -10  25   2   -6.17   18.61
  -9  19  -6  571.19   23.81
  -9  20  -5  147.89   17.54
  -9  21  -4   46.19   16.79
  -9  24   1    6.97   20.37
  -8  22  -1  155.67   22.20
  -8  24   4   -4.56   21.38
  -7  -6 -10  265.31   14.13
  -7  20  -2  175.21   20.53
  -7  21  -1   27.87   19.70
  -7  22   1  107.31   21.95
  -7  23   3   16.87   18.44
  -6  -6  -9 1410.13   25.85
  -6  16  -5   -4.45   10.67
  -6  17  -4   38.14   11.84
  -6  19  -2  716.63   27.61
  -6  20   0   88.76   18.56
  -6  21   2   42.23   15.01
  -6  22   4   18.21   21.05
  -5  -8  -7 1037.65   23.75
  -5  -5  -8 1275.12   22.90
  -5  11  24    2.48   15.59
  -5  14  -5  493.04   16.98
  -5  19   0  554.31   26.67
  -5  20   2  -10.88   17.20
  -5  20  15   48.88   23.61
  -5  21   5   57.38   22.68
  -5  21   6  479.58   31.85
  -5  21   7  115.46   18.81
  -5  21  10    4.43   13.58
  -5  21  12    6.98   22.62
  -4  -9  -5 2342.68   33.77
  -4  -7  -6 3194.44   36.31
  -4  10  23   -2.30   14.87
  -4  12  22    5.74   17.20
  -4  13  21   60.21   18.11
  -4  16  19   91.61   20.84
  -4  17   0  748.52   26.77
  -4  18   1   -6.24   16.52
  -4  18  16  312.94   28.52
  -4  19   3  485.79   27.66
  -4  19   4  122.64   21.38
  -4  19  13  428.40   29.62
  -4  19  14   48.99   22.69
  -4  20   8  232.00   27.69
  -4  20   9  475.32   32.35
  -4  20  10   -0.58   22.32
  -3 -15  12    6.24    7.03
  -3  -8  -4 3942.19   39.04
  -3   9  22  288.77   20.51
  -3  11  21  246.41   21.58
  -3  12  -3   14.17    9.21
  -3  12  20   46.94   18.51
  -3  13  19   60.41   15.70
  -3  15  17   18.69   18.70
  -3  17   3  178.19   19.13
  -3  17  14  166.81   25.39
  -3  18   8  121.56   18.50
  -3  18   9  562.96   28.12
  -3  18  11   12.43   21.92
  -2 -13   5  447.81   15.36
  -2 -11   1  160.46   11.90
  -2 -10   0  202.19   12.72
  -2  -9  -1  955.82   20.79
  -2  -6  -3  757.51   16.85
  -2   6  21   76.66   13.88
  -2   9  20  456.16   24.87
  -2  12  -1  374.89   16.63
  -2  12  18   29.62   18.60
  -2  13   0    5.18   11.83
  -2  13  17   54.21   19.63
  -2  14  16    5.23   17.01
  -2  15   3  931.10   28.78
  -2  15  14  153.07   23.17
  -2  16   5   31.63   16.41
  -2  16   6 1808.93   42.10
  -2  16   7  213.88   19.42
  -2  16   9  107.22   17.52
  -2  16  10  365.22   23.64
  -2  16  11   91.18   20.62
  -2  16  12   -6.22   18.63
  -1 -11   6  526.85   14.33
  -1  -9   2   33.95    8.99
  -1  -8   1   18.48    8.51
  -1  -7   0 4554.42   35.47
  -1  -3  -2    6.17    7.20
  -1   6  -2  195.07    8.50
  -1   6  19   70.62   12.52
  -1   8  18   17.75   12.93
  -1  10  17   17.34   15.76
  -1  11   1    9.71   11.70
  -1  11  16  425.44   23.94
  -1  12  14   10.29   12.45
  -1  12  15  262.10   21.57
  -1  13   4  135.15   16.10
  -1  13  12   47.37   14.46
  -1  13  13   12.17   15.44
  -1  14   7  315.22   21.40
  -1  14  10  345.06   24.29
  -1  14  11   46.64   18.18
   0  -7   4  697.09   12.91
   0  -5   2 2149.71   19.25
   0   1  17  161.06    9.84
   0   2  17  173.78   10.92
   0   3   0    2.92    5.72
   0   3  17  147.27   11.34
   0   6   1 1458.39   20.49
   0   6  16  366.97   18.05
   0   8  15   98.17   13.80
   0   9   3 1461.81   26.81
   0   9  14  100.01   14.45
   0  10   5   53.51   13.65
   0  11   7 1203.89   29.46
   0  11   8 1034.03   28.23
   0  11  10  430.66   21.52
   1   4   5   64.51    8.88
   1   5  11  314.32   14.07
   1   6   9  437.88   16.27
  -6  21   1   49.32   14.86
  -5  21  13   44.04   18.16
  -4  20   6  323.06   23.95
  -4  20  11  106.09   18.96
  -3  17  15  423.26   26.50
  -2  11  19  405.26   22.89
  -2  14   1   72.66   10.70
  -1  14   6   -7.45   10.62
   0  11  11  176.32   14.56
  -1   0  -8 1214.38   12.51
   0  -7  -9  370.21   15.92
   0  -7  -8  325.12   15.48
   0  -7  -7  679.90   19.22
   0  -5 -12 1490.40   25.75
   0  -4 -13   23.93    8.25
   0  -3  -1 1840.75   15.85
   0   1 -15   25.82    5.73
   0   2 -15   25.62    4.97
   0   3   0    3.91    5.85
   0   7  -2 1537.65   20.63
   0   8  -3  344.39   12.96
   0   9 -10   17.50    5.13
   0   9  -4 1742.90   23.11
   1 -10 -11   51.35   14.58
   1 -10 -10  296.54   18.38
   1 -10  -5  102.20   13.73
   1 -10  -4    5.63   11.98
   1  -8 -14    7.80   11.21
   1  -7 -15  660.75   23.46
   1  -3 -17   19.61   10.61
   1   1   3    5.81    4.16
   1   2   3   12.79    5.63
   1   3   3  386.29    9.13
   1  10 -14   36.62    5.52
   1  10   0  365.65   13.15
   1  11 -13   32.55    6.12
   1  12 -11 1857.26   25.01
   1  12  -3   99.32   10.06
   1  13  -9 1126.70   21.64
   1  13  -8  467.04   15.35
   1  13  -6  450.42   15.21
   1  13  -5  682.77   18.35
   2 -13  -8   40.53   14.75
   2 -13  -7  341.28   20.43
   2 -13  -6   -8.65   13.30
   2 -12  -3  302.45   17.35
   2 -11 -14   -2.22   15.01
   2 -11  -1  161.38   14.05
   2 -10 -15  -11.55   14.21
   2  -9 -16   16.93   13.08
   2  -8 -17   61.11   14.27
   2  -1 -20   42.21   10.10
   2   0 -20   59.22    9.58
   2   4   5   72.72    7.68
   2  12   1  356.79   16.59
   2  13 -14   48.69    7.18
   2  14 -13    5.06    6.47
   2  15 -11    9.80    8.30
   3 -15  -7  289.46   21.24
   3 -14  -3  352.32   17.54
   3 -12 -16  -10.62   18.20
   3 -12   1  845.54   21.90
   3 -11 -17   93.65   17.82
   3 -11   2 1157.03   22.91
   3  -7 -20   75.62   16.59
   3  -7   5  824.93   13.11
   3  -4 -21   -0.17   11.57
   3   7   6  907.69   19.68
   4 -16  -3   60.64   15.73
   4 -15  -1 1518.51   33.79
   4 -14 -16    8.34   19.15
   4 -14   1 3056.86   42.18
   4 -13 -17   70.90   21.48
   4 -12 -18   12.42   18.28
   4 -11 -19   75.90   18.99
   4  -6 -22   14.61   15.00
   4   6   8   51.73    8.40
   5 -18 -10  808.40   36.30
   5 -18  -7  229.79   20.64
   5 -18  -5   46.26   19.30
   5 -18  -4 1131.75   35.95
   5 -17 -14  465.21   29.61
   5 -17  -2  858.09   28.47
   5 -15 -17   34.02   21.01
   5 -15   2  196.42   15.52
   5 -13 -19   -3.34   18.63
   5 -12 -20    7.73   17.80
   5 -11 -21   32.32   20.24
   5  -9 -22  144.34   20.98
   6 -19  -3  263.44   23.46
   6 -18  -1  375.48   21.40
   6 -16 -18  496.94   33.65
   6 -15 -19  122.63   25.82
   6 -15   4   -1.21    9.78
   6 -14   5  688.13   19.92
   6 -13 -21    9.86   20.58
   6 -13   6  434.33   16.13
   7 -20 -13   39.80   20.58
   7 -20  -2  242.79   23.03
   7 -19 -15  259.35   28.20
   7 -18   2  488.80   22.59
   7 -17 -18  104.06   26.15
   8 -21  -3  129.44   17.73
   8 -21  -2  -12.83   18.25
   8 -20   0   21.74   16.74
   8 -19   2  262.80   20.47
   8 -16   6    8.99   11.13
   8 -15   7  597.91   20.24
   9 -22  -2   11.40   17.20
   9 -20   2   14.78   16.78
   9 -19   4   30.24   14.91
   9 -18   5  385.34   20.81
   9 -17   6  132.19   13.97
   9 -15   8   33.34    9.19
  10 -23  -3   30.13   19.54
  10 -19   5   -3.23   12.88
  10 -18   6  343.98   17.80
  10 -15   9   81.34   11.38
  10  -2  14  172.76    7.02
  11 -22   2   44.65   16.81
  11 -20   5  332.54   22.01
  11 -19   6  374.90   20.60
  11 -16   9   32.58    9.82
  12 -24  -1  -10.74   17.18
  12 -23   1  105.09   21.10
  12 -22   3   33.96   17.55
  12 -20   6   42.30   14.71
  12 -18   8  498.32   21.16
  12 -17   9   40.69   10.52
  12 -16  10  256.58   14.60
  13 -23   2   -8.59   12.21
  13 -22   4   -5.32   13.72
  13 -20   7  254.36   18.40
  14 -23   3   -9.27   10.87
  14 -22   5   -2.88   12.49
  15 -23   4   -8.00   11.34
  -1  -1  -9 1327.14   16.65
  -1  -1  -8 3302.14   22.85
  -1   0  -6 1886.59   12.78
   0  -7 -10 1617.63   28.50
   0  -6 -12  521.30   17.56
   0  -5 -13  517.53   17.09
   0  -5  -2 1834.27   21.43
   0  -4 -14  341.82   14.88
   0   3 -15   14.90    3.92
   0   9  -9  501.31   11.51
   0   9  -5  155.32    9.31
   1 -11  -8  530.77   22.12
   1 -11  -7  -14.31   12.54
   1 -10  -3  935.19   23.15
   1  -9 -13  825.94   25.31
   1  -9  -2   32.99    8.42
   1  -6 -16  171.40   13.25
   1  -4 -17  501.46   18.08
   1  -4   2 2218.80   15.81
   1  -1 -18   22.82    8.87
   1   2 -18  153.60    7.99
   1   7 -16   18.99    2.83
   1   8   1 1213.67   21.47
   1  10  -1  641.80   17.42
   1  11  -2  191.30   11.87
   1  12  -4  289.45   12.86
   2 -13  -5  455.53   19.03
   2 -12  -2   82.79   13.53
   2 -10 -16  331.73   21.17
   2  -7 -18   80.54   14.22
   2  -7   3 7545.04   39.39
   2  -5 -19  247.35   17.10
   2  -2 -20   68.78   11.17
   2   0   5   -2.75    3.40
   2   2   5  532.45   10.46
   2   3   5  332.54    9.95
   2   7   4 1606.38   23.26
   2   9   3   12.40    9.89
   2  14 -12   43.57    9.07
   3 -15 -11   80.27   19.24
   3 -15 -10  337.21   21.78
   3 -15  -5  746.02   25.27
   3 -15  -4   26.93   14.54
   3 -14 -14   -0.48   16.68
   3 -14  -2   25.31   10.11
   3 -13 -15   61.45   17.61
   3  -9 -19   30.65   14.31
   3  -5 -21  137.29   15.00
   3   9   5   40.50    9.93
   4 -17 -11  482.49   29.00
   4 -17  -7  308.00   21.60
   4 -17  -6   34.80   18.71
   4 -17  -5  258.48   22.50
   4 -16  -2  493.71   24.40
   4  -9 -21  196.28   21.53
   4   4   8  105.59    8.34
   4   5   8  520.08   14.40
   4   8   7  493.87   16.37
   5 -18  -3   29.55   17.65
   5 -17 -15   64.67   20.23
   5 -16   1  333.22   19.03
   5   6   9  109.27    9.51
   6 -20 -10   -5.53   21.22
   6 -20  -9  104.26   23.75
   6 -20  -8   88.94   23.94
   6 -20  -7  838.49   36.96
   6 -20  -5  268.80   24.72
   6 -18 -15   42.44   19.50
   6 -18   0  899.97   30.68
   6 -17 -17   66.44   22.58
   6 -17   2   53.94   13.33
   6 -12 -22    5.06   19.85
   7 -21 -11   27.10   20.60
   7 -21 -10   11.50   20.87
   7 -21  -8   25.09   19.14
   7 -21  -7   57.52   20.02
   7 -21  -6  446.22   28.59
   7 -21  -5   57.34   21.41
   7 -21  -4  138.06   21.56
   7 -20 -14  294.20   29.07
   7 -19   1  696.17   28.19
   7 -17   4  431.15   21.66
   7 -16   5   46.84   10.90
   7 -15   6   65.86   12.85
   8 -22  -9    2.00   16.82
   8 -22  -8   28.25   15.98
   8 -22  -7  119.18   18.58
   8 -22  -6   68.62   19.91
   8 -22  -5   54.23   20.77
   8 -22  -4   53.34   20.53
   8 -21  -1  -21.60   18.14
   8 -19   3  839.40   29.14
   8 -18   4   32.11   14.04
   8 -14   8    6.76    9.38
   9 -23  -4   72.82   19.89
   9 -22  -1  198.94   22.73
   9 -21   1   39.13   19.39
   9 -20   3  820.91   30.80
   9 -14   9   20.29    9.27
  10 -23  -2   24.47   17.86
  10 -23  -1  135.91   22.44
  10 -21   3   77.11   18.10
  10 -20   4   16.04   11.58
  10   3  14    3.64    7.06
  10   4  14   10.37    7.96
  11 -24  -3  151.48   20.16
  11 -24  -2   98.17   22.17
  11 -23   0   17.09   14.63
  11 -21   4   42.15   16.54
  11 -15  10  107.47   10.04
  12 -24   0  101.27   21.27
  12 -23   2  -21.41   16.76
  12 -22   4    5.15   15.55
  12 -21   5   61.91   15.06
  13 -23   3   51.89   16.30
  13 -22   5   55.88   16.10
  13 -21   6    5.03   13.62
  14 -23   4   69.23   16.26
  14 -22   6  -17.49   15.35
  14 -21   7   56.22   15.31
  15 -23   5   74.34   17.81
  -1  -2  -9 1699.56   19.92
  -1  -2  -8  288.69    9.31
  -1  -2  -7  497.51   10.66
  -1  -1  -6  376.55    7.70
  -1   0 -10 4326.71   25.23
  -1   1 -10  343.96    7.06
   0  -8  -9  740.33   21.40
   0  -8  -8 1024.26   22.53
   0  -8  -7   69.18    9.53
   0  -6 -13  370.74   15.90
   0  -5 -14  620.06   19.48
   0   5  -1   46.77    5.56
   0   6 -13  371.19    5.49
   0   8  -4  478.89   12.51
   0   9  -8 1702.82   20.44
   0   9  -7  700.71   14.38
   0   9  -6   37.97    6.71
   1 -11 -11  172.84   17.24
   1 -11 -10 1423.08   31.30
   1 -11  -5   13.99   12.29
   1 -11  -4  -13.01   11.55
   1 -10 -13   13.11   12.71
   1  -9 -14   46.36   12.66
   1  -8 -15   69.85   12.40
   1  -7 -16   19.90   12.05
   1  -5 -17  386.83   17.17
   1   3 -18  341.83    8.39
   1  11 -12   54.44    7.23
   1  11  -3   13.39    8.40
   1  12 -10   11.72    6.95
   1  12  -9   31.80    8.63
   1  12  -6    9.84    8.57
   1  12  -5    2.33    7.32
   2 -14  -9   60.63   16.14
   2 -14  -8   35.17   15.75
   2 -14  -7 1177.83   32.27
   2 -14  -6   24.66   14.44
   2 -12 -14    7.65   15.50
   2 -10   1  290.95   14.11
   2  -9 -17    3.06   13.44
   2  -8 -18   -2.63   12.20
   2  -3 -20  389.52   17.06
   2   1   5 2284.84   17.11
   2   8   3  244.04   12.91
   2  10   2 1757.80   27.01
   2  11   1  946.51   22.02
   2  12   0   93.00   11.45
   2  14 -11  281.05   13.71
   3 -16  -9   95.97   20.25
   3 -16  -6   36.85   17.73
   3 -15 -13  -20.06   16.80
   3 -15 -12    6.56   13.87
   3 -15  -3   55.02   14.88
   3 -14 -15   21.64   16.64
   3 -14  -1 2394.75   39.14
   3 -10 -19   12.06   16.87
   3  -8 -20    3.55   13.63
   3  -6 -21    5.68   12.74
   3  -5   6  228.63    5.24
   3   8   5  928.04   20.44
   3  10   4   10.42   10.37
   4 -17  -3   61.58   17.82
   4 -16 -14  214.65   23.21
   4 -16  -1  202.02   17.85
   4 -14 -17   72.03   19.65
   4 -14   2   24.23   11.25
   4 -13   3  538.17   18.11
   4 -12 -19   32.77   17.27
   4 -12   4    9.89    8.13
   4  -2   8   37.61    3.00
   4   3   8  223.45    9.28
   5 -19 -11  192.90   25.51
   5 -19 -10  151.29   25.22
   5 -19  -9   12.17   20.04
   5 -19  -8 1114.31   37.15
   5 -19  -7  406.77   25.09
   5 -19  -6   54.74   20.27
   5 -19  -5  342.38   26.99
   5 -18 -14   24.69   20.96
   5 -18 -13  196.69   20.68
   5 -18  -2   31.63   17.16
   5 -17 -16    9.66   18.68
   5 -17   0   11.54   15.33
   5 -16   2  130.78   14.52
   5 -15   3  253.08   15.59
   5 -14   4  284.62   14.75
   5 -13 -20   -6.41   17.56
   5 -13   5  405.54   16.22
   5 -10 -22   20.32   16.48
   5   5   9  293.38   11.82
   6 -20 -11    8.47   19.54
   6 -20  -4   -5.52   19.38
   6 -19  -1   52.14   17.86
   6 -18   1  141.93   16.51
   6 -17 -18    9.38   20.71
   6 -16 -19   44.65   21.93
   6 -15 -20  240.48   27.10
   6 -14 -21   40.50   21.08
   6   6  10  219.37   12.16
   7 -21 -12   65.56   23.71
   7 -21  -3    6.68   19.41
   7 -20   0  565.36   27.42
   7 -18   3  244.48   18.35
   7 -14   7 1704.07   28.03
   7   6  11  523.76   16.68
   8 -22  -3  -16.72   17.55
   8 -22  -2  140.88   20.63
   8 -21   0  607.21   29.85
   8   5  12   59.19    9.74
   9 -23  -3    5.90   19.11
   9 -23  -2   48.66   17.53
   9 -22   0  220.89   23.50
   9 -21   2  214.00   22.17
   9 -19   5   59.70   16.45
   9  -3  13   41.34    4.43
   9   4  13   72.89    9.91
  10 -24  -4   10.62   17.95
  10 -24  -3   15.46   19.91
  10 -23   0   -5.69   18.59
  10 -22   2    5.60   16.48
  10 -20   5    5.26   15.55
  10 -19   6  111.71   16.06
  10 -18   7  108.59   14.43
  10 -17   8    2.33   11.56
  10  -1  14   30.71    5.01
  10   0  14  134.35    8.18
  10   1  14   29.44    6.58
  10   2  14  170.19    9.49
  11 -24  -1   50.08   20.14
  11 -22   3   21.17   14.99
  11 -20   6   21.07   14.27
  11 -19   7  123.24   15.49
  11 -18   8    7.12   11.00
  11 -17   9  136.42   13.43
  12 -24   1  275.49   25.93
  12 -21   6  239.99   21.10
  12 -20   7  207.17   19.10
  13 -24   2   -7.41   15.31
  13 -23   4    5.74   15.43
  14 -23   5   60.97   16.92
  -1  -3  -8  493.10   12.62
  -1  -3  -7 1527.74   19.07
  -1  -2  -6   35.01    5.53
  -1   0  -5    4.16    3.06
   0  -9  -8 1719.97   30.97
   0  -9  -7  695.81   21.29
   0  -8 -11  135.84   13.71
   0   7 -12    7.69    3.39
   0   7  -3 2026.59   21.91
   1 -12 -10   27.34   14.28
   1 -12  -9   18.39   14.20
   1 -12  -8  195.19   17.37
   1 -12  -7 1078.63   28.65
   1 -12  -6    9.62   12.88
   1 -11 -12   72.36   14.69
   1 -11  -3    2.87   11.73
   1 -10 -14   39.65   13.34
   1 -10  -2  405.73   17.10
   1  -9 -15  115.00   14.29
   1  -8 -16  156.77   17.43
   1  -6 -17  341.78   17.18
   1  -4 -18   -0.47   10.70
   1   7   1 3661.06   31.91
   1   8   0   68.85    9.50
   1  10  -2  386.52   14.27
   1  11  -4   -0.24    7.46
   1  12  -8  196.40   10.87
   2 -14  -5  617.31   22.32
   2 -14  -4  153.62   16.74
   2 -13 -13  178.75   17.30
   2 -13  -2  773.13   23.77
   2 -12 -15  346.71   22.51
   2 -11 -16   28.73   16.01
   2 -10 -17  -17.67   15.54
   2  -9 -18   18.84   15.66
   2  -4 -20   17.37   10.68
   2  12  -1 1360.28   25.67
   2  14 -10  343.05   14.29
   3 -16  -5  201.56   16.19
   3 -16  -4   22.12   14.76
   3 -15 -14   31.30   19.02
   3 -13 -17    8.83   16.70
   3 -13   1 1814.60   31.40
   3 -12 -18  -14.19   17.75
   3 -12   2  202.23   13.28
   3 -11   3   67.70    9.68
   3  -9 -20   45.10   17.83
   3  -7 -21   26.30   13.98
   3   5   6  246.85   11.16
   3  11   3   58.79   11.10
   4 -18 -11  450.39   30.65
   4 -18 -10  679.62   34.05
   4 -18  -9   68.72   16.86
   4 -18  -8  850.91   32.02
   4 -18  -7  139.89   18.33
   4 -18  -6   86.46   20.30
   4 -17 -14    3.00   19.96
   4 -17 -13   40.62   15.81
   4 -17  -2  143.79   17.50
   4 -16   0 1481.06   33.61
   4 -15 -17   25.58   19.63
   4 -14 -18   10.77   18.90
   4 -12 -20   17.62   18.24
   4 -10 -21    6.09   15.57
   4  -8 -22  -12.90   13.26
   4  -1   8  119.38    5.05
   4   1   8  123.37    6.94
   4   2   8   31.07    5.41
   5 -19 -13  100.55   22.09
   5 -19 -12  230.07   24.99
   5 -19  -4    5.20   13.70
   5 -19  -3  643.03   29.32
   5 -18 -15   43.65   21.15
   5 -18  -1  339.56   22.55
   5 -16 -18  173.09   25.17
   5 -15 -19    1.98   19.07
   5   4   9   53.57    7.20
   6 -21 -10    9.71   21.24
   6 -21  -9   28.85   21.63
   6 -21  -8  176.12   25.10
   6 -21  -6   -7.40   20.41
   6 -21  -5  132.00   21.63
   6 -20 -14   16.92   19.41
   6 -20 -13  292.26   27.17
   6 -20  -2   14.65   18.80
   6 -19 -16   70.25   21.33
   6 -19   0  215.89   20.53
   6 -18 -17  110.39   23.86
   6 -17   3   71.51   13.09
   6 -16   4  389.80   17.96
   6 -15   5  448.47   17.57
   6 -14   6  175.05   13.20
   6 -13 -22   14.16   17.53
   6   5  10 1351.03   23.09
   7 -22 -11   58.81   21.81
   7 -22  -9    8.52   18.52
   7 -22  -7   -6.79   18.20
   7 -22  -6    3.52   20.04
   7 -21  -2   31.29   17.68
   7 -21  -1  164.12   20.65
   7 -20   1  203.53   20.08
   7 -13   8  270.50   12.69
   7  -9  10  152.44    6.43
   7   5  11  561.10   16.34
   8 -23  -8   -0.91   13.80
   8 -23  -7   66.80   17.69
   8 -23  -6   -5.91   17.40
   8 -23  -5   75.71   22.11
   8 -23  -4   39.41   18.46
   8 -22  -1  181.31   22.45
   8 -21   1  199.31   22.03
   8 -19   4  214.76   18.71
   8 -18   5  138.70   15.35
   8 -17   6  301.71   17.84
   8 -16   7  326.06   17.35
   8 -13   9   10.48    7.78
   8   4  12  109.36   10.70
   9 -24  -5   43.67   21.64
   9 -24  -4  -28.04   16.42
   9 -23  -1  168.56   23.65
   9 -22   1   46.96   19.03
   9 -20   4  111.55   17.00
   9   2  13   92.52    8.81
   9   3  13   30.91    7.65
  10 -24  -2    3.69   19.58
  10 -23   1    2.88   18.23
  10 -21   4   20.97   15.41
  10 -16   9   87.99   11.73
  11 -24   0    5.08   17.40
  11 -10  13   22.52    3.86
  12 -22   5   85.16   16.90
  12 -17  10  233.26   14.54
  13 -22   6   71.71   16.00
  13 -21   7   15.59   13.11
  13 -20   8   16.97   12.03
  14 -24   4   -0.98   15.37
  -1  -3  -6   19.59    6.47
  -1  -2  -5 1711.10   16.20
  -1  -1 -11  275.65    9.11
  -1  -1  -5   -1.81    3.86
  -1   0 -11    1.22    4.95
  -1   1 -11  264.27    6.62
  -1   1  -5    4.63    1.68
   0  -9 -11 1333.74   29.27
   0  -9 -10   14.11   11.73
   0  -9  -6   51.25    9.54
   0  -9  -5  164.99   14.24
   0  -8 -12  262.76   15.78
   0  -6 -14  833.36   21.92
   0  -5 -15  221.48   14.78
   0  -5  -1   31.58    8.36
   0   4  -1   11.68    6.29
   0   8 -10    9.99    4.14
   0   8  -5  968.74   16.02
   1 -12 -12  -10.32   15.72
   1 -12 -11 1985.53   39.96
   1 -12  -5    4.10    8.68
   1 -11 -13   50.04   14.19
   1 -10 -15   17.58   12.52
   1 -10  -1  669.63   19.32
   1  -7 -17   75.69   12.83
   1  -5   2 4236.09   24.90
   1   4   2 2536.91   22.58
   1   8 -15   67.34    4.62
   1   9 -14   38.55    5.35
   1   9  -1 2286.95   27.45
   1  11 -11  159.95    9.51
   2 -15 -11    7.37   17.38
   2 -15  -9  359.30   23.91
   2 -15  -6  251.58   19.94
   2 -14 -13   31.57   16.93
   2 -14  -3   -1.43   12.92
   2 -13 -15   28.61   16.59
   2 -13  -1  891.29   24.41
   2 -12 -16   24.51   16.76
   2 -12   0   79.36   12.29
   2 -11 -17   27.40   15.44
   2 -11   1  947.35   21.70
   2  -6   4  346.93    8.86
   2  -5 -20   10.96   10.26
   2   5   4 1815.85   21.72
   2   7   3 7560.47   48.51
   2  10   1  286.01   14.30
   2  11   0  635.08   18.48
   2  12 -14    5.41    6.21
   2  13 -12  247.11   11.88
   2  13  -3   61.64   10.36
   2  14  -9   63.51    9.90
   2  14  -8   28.65    8.65
   2  14  -7 1084.63   23.38
   3 -17 -11   83.24   20.37
   3 -17  -9  673.39   30.94
   3 -17  -8   -4.20   18.39
   3 -17  -7 1194.47   36.77
   3 -17  -5   96.25   18.85
   3 -16  -3  169.00   17.65
   3 -15 -15   -0.25   18.34
   3 -15  -1   43.55   13.53
   3 -14 -16    9.66   17.70
   3 -11 -19    1.46   16.22
   3 -10 -20  726.93   30.08
   3  -8   5  887.82   14.40
   3   4   6  159.35    9.21
   3   7   5  842.44   18.92
   4 -19  -9   14.61   19.34
   4 -19  -8   42.95   20.26
   4 -18 -13   50.60   22.18
   4 -18 -12    4.45   19.44
   4 -18  -4   80.18   15.96
   4 -18  -3  106.27   19.11
   4 -17 -15   85.42   21.85
   4 -17  -1  485.26   23.04
   4 -16 -16  149.84   22.69
   4 -15   2  630.10   21.58
   4 -14 -19   15.99   19.62
   4 -14   3  162.96   13.17
   4   0   8 4054.48   24.08
   4   6   7  843.27   18.39
   4  10   5  -10.80    9.54
   5 -20 -11  467.37   31.66
   5 -20 -10  158.00   23.22
   5 -20  -9  162.82   20.20
   5 -20  -7   22.21   15.84
   5 -20  -6  398.84   27.80
   5 -20  -5  600.55   31.77
   5 -19 -14  223.31   26.17
   5 -19  -2  245.67   22.08
   5 -18 -16  318.21   28.66
   5 -17 -17  312.16   26.87
   5 -16   3  217.06   15.38
   5 -12 -22    3.46   15.26
   5   3   9  572.57   13.47
   5   7   8  759.84   18.88
   5   9   7 1191.67   24.85
   6 -21 -13    9.15   20.03
   6 -21 -12   82.38   24.00
   6 -21 -11  156.59   20.42
   6 -21  -3   49.06   18.10
   6 -20 -15  340.11   30.96
   6 -20  -1  376.17   24.26
   6 -19   1   40.73   16.01
   6 -13   7 1811.16   27.32
   6  -9   9   52.60    5.53
   6   4  10   42.09    7.00
   7 -22  -3   46.60   20.22
   7 -21   0    3.63   15.92
   7 -19   3  141.69   16.86
   7 -18   4  274.19   17.35
   7 -17   5   63.32   12.81
   7 -16   6 1206.39   27.06
   7   4  11   12.06    7.11
   8 -23  -3  241.81   25.07
   8 -22   0   -1.78   18.19
   8 -21   2   89.00   18.26
   8 -20   3   58.65   16.50
   8 -15   8   -7.92    9.46
   8   3  12  592.32   16.16
   9 -24  -3  693.17   34.68
   9 -23   0   21.78   19.71
   9 -21   3    0.20   14.56
   9 -15   9  107.60   11.49
   9  -2  13   99.62    6.02
   9  -1  13   52.24    6.13
   9   0  13   -2.90    5.31
   9   1  13   56.69    7.65
  10 -24  -1   84.75   16.26
  10 -24   0   39.15   18.45
  10 -23   2   19.83   18.54
  10 -22   3   26.13   15.64
  11 -23   3  300.11   24.15
  11 -16  10  205.24   13.23
  11  -5  14  623.15    8.88
  12 -23   4   -5.37   15.48
  13 -24   4   29.85   16.95
  13 -23   5   52.04   15.95
  -1  -3  -5  239.42    8.89
   0 -10 -10  589.26   21.86
   0 -10  -9   60.30   13.25
   0 -10  -7   84.58   13.83
   0 -10  -6 1008.82   24.92
   0  -9  -4 1695.31   28.47
   0  -8 -13    3.50   10.69
   0  -7 -14  120.71   12.63
   0  -3 -16   -0.09    8.32
   0  -2 -16  519.72   14.77
   0   1 -16    8.22    5.09
   0   5  -2 2153.99   19.48
   0   7  -4  733.23   13.57
   0   8  -9  728.86   12.34
   0   8  -7   83.51    7.01
   0   8  -6 2930.56   25.72
   1 -13 -11  295.21   20.85
   1 -13 -10  186.50   19.86
   1 -13  -9 1125.17   29.76
   1 -13  -7  541.23   20.94
   1 -13  -6  469.31   21.72
   1 -13  -5  723.52   24.70
   1 -12 -13  345.60   21.01
   1 -12  -3  107.02   13.98
   1 -11 -14  116.14   16.84
   1  -8 -17   59.75   13.12
   1  -6 -18   82.00   13.50
   1  -1 -19   -2.28    7.67
   1   4 -18    7.42    2.72
   1   6   1   24.80    5.73
   1  10  -3  959.18   19.53
   1  11 -10 1435.64   21.30
   1  11  -9  749.11   16.82
   1  11  -7   -2.70    7.53
   1  11  -6  507.38   14.51
   2 -15 -12   94.90   19.38
   2 -15  -4  411.67   21.69
   2 -14 -14   24.63   16.70
   2 -10 -18  583.22   25.45
   2  -9 -19  459.64   24.05
   2  -6 -20    0.32   10.52
   2   4   4   39.80    7.21
   2  11 -15   70.49    6.43
   2  12  -2   96.92   10.61
   2  13 -11 1087.06   22.02
   2  13  -4  771.92   20.20
   3 -17 -12   -2.75   20.10
   3 -17  -4   44.48   17.58
   3 -16 -14   82.46   19.33
   3 -15   0  953.25   26.71
   3 -14   1  182.64   14.88
   3 -13 -18   39.66   17.99
   3 -13   2  640.35   19.84
   3 -12   3    4.48    8.83
   4 -19 -12  138.62   22.45
   4 -19 -11  408.28   29.59
   4 -19 -10  554.67   28.67
   4 -19  -6  622.60   28.04
   4 -19  -5  260.54   23.73
   4 -19  -4  105.46   19.92
   4 -18 -14  561.49   32.36
   4 -18  -2 1068.02   33.14
   4 -17 -16  129.57   24.42
   4 -17   0  824.95   28.01
   4 -16 -17  174.12   22.94
   4 -13 -20   88.82   20.33
   4 -13   4  672.56   18.91
   4   5   7  380.38   12.89
   4   8   6  232.19   11.13
   5 -21  -8   13.39   19.66
   5 -21  -7  122.96   22.36
   5 -20 -12   10.56   15.30
   5 -20  -4  185.38   18.95
   5 -20  -3  498.99   27.76
   5 -19  -1  126.68   18.93
   5 -18 -17   15.19   20.89
   5 -18   1  383.04   21.33
   5 -17 -18  125.93   23.96
   5 -17   2   88.41   14.19
   5 -16 -19  133.03   22.34
   5 -14 -21   -0.91   18.32
   5 -14   5  500.97   17.08
   5   2   9    2.21    4.65
   5   6   8  220.57   11.34
   6 -22 -10   17.55   19.68
   6 -22  -9  142.23   23.80
   6 -22  -8   49.51   21.82
   6 -22  -7   14.97   20.58
   6 -21  -2   54.16   19.65
   6 -20   0   90.66   19.78
   6 -18   3  144.61   16.31
   6 -16   5  -15.60    9.06
   6   3  10    3.08    5.48
   6   7   9   53.57    9.67
   7 -23  -9  101.54   17.48
   7 -23  -7    8.67   15.04
   7 -23  -6   17.06   18.25
   7 -23  -5   -5.56   19.39
   7 -23  -4   14.66   17.77
   7 -22  -2   -4.36   16.94
   7 -15   7  130.69   11.84
   7   3  11  774.71   16.81
   7   7  10 1275.43   25.08
   8 -24  -6   19.09   19.62
   8 -24  -5  549.59   33.10
   8 -24  -4    7.14   17.81
   8 -23  -2   74.06   15.59
   8 -23  -1  166.30   21.07
   8 -22   1  151.30   20.78
   8 -19   5   29.30   13.62
   8 -18   6  893.25   27.11
   8   1  12  852.81   16.49
   8   2  12    2.95    7.07
   9 -24  -2   25.48   18.35
   9 -24  -1   -8.33   16.80
   9 -23   1   44.18   19.32
   9 -21   4   24.93   15.85
   9 -20   5  177.22   18.54
   9 -19   6  577.81   23.13
   9 -18   7    3.18   10.89
  10 -24   1   89.81   19.13
  10 -22   4   24.81   15.96
  10 -21   5  129.08   17.80
  10 -20   6  215.08   18.88
  10 -19   7  205.50   16.86
  10 -18   8  570.04   21.20
  10 -15  10  234.47   11.96
  11 -25   0    0.95   18.25
  11 -20   7  118.78   15.57
  11 -19   8  104.17   14.02
  11 -18   9   51.80   11.95
  11   3  14   17.50    8.71
  12 -25   2    7.86   19.14
  12 -24   3  229.78   21.77
  12 -23   5    6.35   14.83
  12 -22   6    0.68   13.12
  12 -21   7    9.61   12.61
  12 -20   8   80.04   13.69
  12 -19   9  203.73   16.57
  13 -22   7    1.84   14.09
  14 -24   5  -11.75   14.91
  -1  -6  -8   82.70   10.91
  -1  -5 -11  313.24   13.20
  -1  -1 -12 1172.08   16.57
  -1   0 -12   27.48    4.75
   0 -11 -10  438.19   20.64
   0 -11  -9  178.40   16.65
   0 -11  -8 1066.05   27.70
   0 -11  -7 1209.26   28.62
   0 -10 -12  259.62   17.33
   0 -10 -11   55.50   10.29
   0 -10  -5   55.88   12.76
   0  -9 -13   33.83   11.88
   0  -9  -3 1467.80   26.13
   0  -8 -14  699.85   22.39
   0  -7 -15  304.09   15.96
   0  -6  -1 1481.66   20.23
   0  -3   0    7.21    5.53
   0   2 -16  523.29    9.71
   0   6  -3  623.44   12.09
   0   7 -11   70.71    4.79
   1 -14 -10  321.43   21.72
   1 -14  -7  297.24   20.21
   1 -13 -12   50.65   15.23
   1 -13  -4  142.89   15.53
   1 -12  -2   45.92   12.51
   1 -11  -1    8.23   11.05
   1  -7 -18  -13.51   10.18
   1  -6   2  211.88    8.64
   1  -4 -19  573.59   19.45
   1  -2 -19  347.93   13.97
   1   3   2    4.27    6.52
   1   7   0 4597.07   34.79
   1   8  -1   31.72    8.58
   1   9  -2   29.42    6.55
   1  10 -12  841.64   15.09
   1  10  -4    8.66    7.62
   1  11  -8  493.24   13.72
   2 -16 -11   71.73   20.80
   2 -16  -9  142.64   17.11
   2 -16  -6 1757.46   40.72
   2 -16  -5   38.31   15.93
   2 -15 -13   43.79   18.02
   2 -14 -15   66.36   19.80
   2 -14  -1   90.46   14.04
   2 -13 -16   34.52   17.76
   2 -13   0   -8.02   10.88
   2 -11 -18  286.12   22.40
   2 -10 -19    5.34   16.11
   2  -8 -20  -14.56   12.88
   2  -7 -20  -18.47   11.13
   2  -4 -21  128.51   13.25
   2  -3 -21   85.43   11.14
   2   6   3  768.70   16.44
   2   9   1  942.42   20.18
   2  10   0  201.83   12.45
   2  11  -1  152.14   11.58
   2  12 -13  477.16   14.04
   2  12  -3  286.12   13.43
   2  13  -9  259.85   13.09
   2  13  -7  343.36   15.13
   2  13  -5  431.78   15.34
   3 -18 -11   51.43   21.88
   3 -18  -9  530.86   26.90
   3 -18  -8  116.45   17.79
   3 -18  -7   15.02   14.94
   3 -18  -6  615.82   29.44
   3 -17 -14  175.22   24.23
   3 -17 -13   13.05   14.52
   3 -17  -3  146.15   17.65
   3 -16 -16   29.59   18.94
   3 -16 -15  117.74   17.13
   3 -16  -1   38.04   13.92
   3 -15 -17   33.60   19.99
   3 -13 -19   45.23   17.10
   3  -7 -22    8.93   13.69
   3   3   6  124.75    7.70
   3   6   5 1478.81   22.48
   3  14 -13    7.07    8.19
   4 -20  -9  486.80   31.21
   4 -20  -8  288.62   27.54
   4 -20  -7  282.60   27.36
   4 -20  -6  313.73   25.94
   4 -19  -3  474.64   26.63
   4 -18  -1   -2.17   13.67
   4 -17 -17  334.02   28.75
   4 -16 -18  -17.13   20.24
   4 -15 -19   15.21   18.63
   4 -12   5  185.94   10.95
   4 -11 -22    9.70   16.12
   4   7   6 3141.26   34.26
   4   9   5 2194.93   31.19
   5 -21 -11   22.17   20.79
   5 -21 -10   12.51   14.83
   5 -21  -6  452.33   26.28
   5 -21  -4   40.43   18.88
   5 -20 -14   33.08   19.59
   5 -20  -2    2.61   16.95
   5 -19 -16  137.25   23.45
   5 -18 -18  566.84   34.54
   5 -17 -19   18.63   21.50
   5 -16 -20   53.58   22.45
   5 -15 -21    5.81   17.40
   5 -13   6  190.84   11.14
   5   1   9  230.72    8.24
   5   8   7  982.55   21.73
   6 -22  -4    9.40   19.40
   6 -22  -3    6.25   17.34
   6 -21  -1   36.10   18.63
   6 -19   2  717.38   26.95
   6   2  10   52.64    5.95
   6   6   9 1392.30   24.02
   7 -23  -3   33.86   19.47
   7 -22  -1   83.90   15.55
   7 -21   1    9.26   16.43
   7 -19   4   39.13   14.86
   7 -17   6  200.77   16.70
   7 -14   8  -14.22    8.53
   7   2  11  723.23   15.18
   7   6  10  251.46   12.78
   8 -24  -3   22.43   19.43
   8 -23   0    4.24   16.98
   8 -21   3  129.22   19.23
   8 -20   4   25.21   14.58
   8 -14   9  353.62   13.86
   8  -1  12  879.74   14.31
   8   0  12  431.89   11.59
   8   6  11  252.05   13.80
   9 -25  -3   -5.73   20.05
   9 -24   0   59.96   19.21
   9 -22   3    9.45   16.39
   9 -17   8   44.49   10.89
   9   5  12  331.52   14.96
  10 -25  -1   41.56   17.93
  10 -23   3   -9.74   16.17
  10 -17   9   30.48    9.57
  10   4  13  289.06   13.53
  11 -25   1  185.65   23.78
  11 -24   3  193.63   22.39
  11 -23   4   14.51   14.18
  11  -4  14   22.71    4.60
  11   1  14  395.70   13.31
  11   2  14   29.52    7.03
  12 -24   4   50.19   17.24
  13 -24   5  141.31   19.21
  13 -23   6   17.09   14.55
  -1  -7  -8 3345.36   37.31
  -1  -7  -7 1569.10   26.11
  -1  -6 -11  716.12   19.02
  -1  -6 -10  216.66   12.55
  -1  -5 -12   24.73   10.10
  -1  -3  -4  300.05    9.34
  -1  -2  -4  667.81   10.34
  -1  -1  -4   46.91    4.95
  -1   1 -12 1130.92   12.34
   0 -11 -12  123.13   15.30
   0 -11 -11  206.91   17.03
   0 -11  -6  711.72   21.11
   0 -11  -5   18.90   12.12
   0 -10 -13   64.54   13.33
   0 -10  -4   -3.60    8.27
   0  -9 -14   93.14   13.38
   0  -8 -15   81.58   13.48
   0  -6 -16  364.02   16.92
   0  -4   0   12.76    6.61
   0   3  -1 2168.33   15.72
   0   7  -5 4782.55   30.83
   1 -14 -12   37.57   16.95
   1 -14  -6    6.11   10.11
   1 -14  -5 1610.61   35.14
   1 -13 -14  190.24   19.81
   1 -13  -3   51.94   13.69
   1 -12 -15  274.25   20.67
   1 -10 -17   -0.10   13.82
   1  -6 -19   70.57   13.48
   1  -5 -19   80.12   11.39
   1   5   1  272.89   10.33
   1  10 -11   63.02    6.72
   1  10  -5  105.80    8.89
   2 -17 -10   -8.36   18.23
   2 -16 -12   21.48   14.36
   2 -16  -4   25.10   15.13
   2 -15  -2   46.27   14.00
   2 -14 -16  -11.62   18.29
   2 -13 -17   55.94   18.64
   2 -11 -19  365.88   24.59
   2 -11   2    4.14    9.44
   2  -9 -20  465.23   24.03
   2  -6 -21   89.37   13.76
   2  -5 -21   75.75   11.27
   2   3   4    6.14    6.00
   2  11  -2  282.72   13.38
   2  12 -12  161.90   10.12
   2  12  -4  100.20    9.84
   2  13  -8   37.01    8.38
   3 -19 -10   50.25   20.58
   3 -19  -8 1006.69   37.44
   3 -19  -7   30.61   18.79
   3 -18 -13  -16.72   20.27
   3 -18 -12  796.00   32.49
   3 -18  -4  310.36   23.23
   3 -16   0 1520.91   33.50
   3 -15 -18   33.03   17.95
   3 -15   1 1598.64   32.21
   3 -14   2   65.67   12.23
   3   2   6   12.61    5.04
   3   9   3  357.48   14.87
   3  11   1  432.82   16.05
   3  12   0  302.43   15.39
   3  14 -12  585.71   18.39
   4 -20 -12   24.76   21.40
   4 -20 -11  103.28   18.24
   4 -20  -5  181.80   24.25
   4 -20  -4   48.66   19.08
   4 -17 -18   43.76   20.35
   4 -16 -19   64.29   20.86
   4 -16   2  970.40   25.17
   4 -15 -20   -9.64   16.25
   4 -15   3  398.54   17.79
   4 -14   4  180.85   12.85
   4 -12 -22   -1.87   16.73
   4   4   7    3.56    6.81
   4  10   4   25.62    9.79
   5 -22  -9   -1.89   19.71
   5 -22  -8   32.73   21.36
   5 -21 -14  300.00   29.21
   5 -21 -13   52.11   20.50
   5 -21  -3   43.31   20.22
   5 -20  -1   22.69   17.01
   5 -19   1   44.07   15.62
   5 -18   2  450.51   22.36
   5 -15   5  110.68   11.46
   5 -14 -22   -0.65   18.10
   5   0   9   -1.50    4.05
   5   5   8 1286.65   21.44
   6 -23 -10   79.58   21.13
   6 -23  -9   36.97   17.88
   6 -23  -8   53.49   19.59
   6 -23  -7  206.57   24.30
   6 -23  -5   71.51   21.38
   6 -22  -2   31.26   18.88
   6 -21   0  168.86   21.19
   6 -18   4  294.05   17.41
   6 -14   7  605.27   17.18
   6   1  10  227.69    8.21
   6   8   8 1310.54   25.39
   7 -24  -6   39.02   20.07
   7 -24  -5    5.26   19.47
   7 -24  -4   -3.78   17.25
   7 -23  -2    0.04   16.27
   7 -22   0   77.99   18.26
   7 -21   2 1122.33   35.52
   7 -20   3  616.24   26.36
   7 -16   7   10.19   11.46
   7 -10  10   10.95    4.86
   7  -4  11    3.24    2.79
   7   0  11    5.38    5.65
   8 -25  -4  322.24   27.26
   8 -24  -2   57.72   18.56
   8 -24  -1  684.33   32.82
   8 -23   1  269.45   23.24
   8 -22   2   38.22   16.84
   8 -16   8  569.68   18.86
   8   5  11   16.98    9.00
   9 -25  -2  150.13   22.51
   9 -25  -1  328.88   25.88
   9 -23   2   60.34   16.90
   9 -21   5  176.46   18.33
   9 -20   6   -7.08   12.84
   9 -19   7   21.93   14.18
   9 -16   9  128.42   11.22
  10 -25   0   -2.70   16.02
  10 -24   2   -0.56   16.65
  10 -22   5   89.86   16.62
  10 -21   6   78.42   15.64
  10 -20   7   68.71   14.39
  10 -16  10   81.96   10.37
  10   3  13  327.35   13.95
  11 -25   2  207.47   23.34
  11 -23   5  101.06   18.16
  11 -22   6   37.90   14.30
  11 -21   7   64.94   14.09
  11 -20   8   64.24   14.43
  11 -17  10   -9.12    7.64
  11  -3  14   15.11    4.99
  11  -1  14  395.68   12.13
  11   0  14  276.81   11.13
  12 -25   3  125.13   20.55
  12 -23   6   43.07   15.87
  12 -22   7   29.38   13.94
  13 -25   4   20.13   17.20
  -1  -8 -10 1205.18   25.70
  -1  -8  -9  192.86   14.05
  -1  -8  -8  534.09   18.69
  -1  -7 -11  306.42   14.92
  -1  -7 -10    7.62    9.75
  -1  -4  -4 3859.11   28.58
  -1  -1 -13   79.80    6.91
  -1   0 -13   -4.35    4.66
   0 -12 -11  164.93   16.98
   0 -12 -10   43.60   14.85
   0 -12  -9 1797.00   34.97
   0 -12  -8   22.71    9.94
   0 -12  -7   44.33   14.22
   0 -12  -6 1342.31   30.43
   0 -11  -4  462.11   18.97
   0 -10 -14   13.21   11.95
   0  -9 -15   41.82   12.23
   0  -7 -16   13.86   11.50
   0  -5 -17   87.96   12.31
   0  -5   0    2.17    7.31
   0  -4 -17  447.12   16.69
   0  -3 -17  148.12   10.65
   0   6  -4  487.86   11.06
   0   7  -6  281.72    9.34
   1 -15 -11  237.62   22.22
   1 -15 -10  324.35   23.52
   1 -15  -9    9.48   13.24
   1 -15  -8    0.13   10.69
   1 -15  -7  489.81   24.06
   1 -14 -13   28.55   16.78
   1 -13 -15   80.12   17.28
   1 -13  -2  321.37   17.75
   1 -12  -1   -9.26   10.93
   1 -11 -17  425.71   23.30
   1 -11   0  377.33   16.21
   1  -7 -19   70.67   14.52
   1   2 -19  346.62    9.14
   1   8  -2 4124.76   34.19
   1   9 -13  798.48   13.42
   1  10 -10  326.00   11.01
   1  10  -6  546.50   14.25
   2 -17 -12  421.71   28.41
   2 -17 -11   50.24   15.43
   2 -17  -6   70.45   15.68
   2 -16 -14   63.59   20.61
   2 -16  -3  188.12   15.02
   2 -14   0  344.38   17.97
   2 -13 -18  132.37   20.26
   2 -13   1  591.06   19.86
   2 -10 -20  144.66   19.17
   2  -7 -21    7.72   12.56
   2   5   3  131.22    9.05
   2   7   2  627.61   14.49
   2   8   1  173.30   11.04
   2  10  -1  599.50   17.07
   2  11 -14    6.08    5.98
   2  12  -5   -4.20    7.04
   3 -19 -12  -16.18   20.14
   3 -19 -11  323.21   26.70
   3 -19  -6    6.22   14.37
   3 -19  -5  227.57   22.81
   3 -18  -3  190.38   17.76
   3 -18  -2   28.93   16.55
   3 -17 -16   14.66   20.96
   3 -17  -1  250.87   19.09
   3 -16 -17  198.47   23.97
   3 -14 -19    7.55   15.66
   3 -13 -20   14.50   17.44
   3 -12   4  667.47   18.50
   3   5   5   70.89    8.57
   3   7   4 1126.53   20.82
   3  14 -11   32.96   10.09
   4 -21 -10  -14.67   20.47
   4 -21  -9    7.50   20.65
   4 -21  -8   67.13   22.74
   4 -21  -7  427.40   30.27
   4 -20 -14   56.80   22.14
   4 -20 -13  251.18   22.63
   4 -20  -3  271.81   23.28
   4 -19 -16    0.83   20.81
   4 -19  -1   56.30   17.27
   4 -14 -21  -13.95   16.29
   4 -13 -22   19.07   17.03
   4 -13   5   40.69    8.63
   4   6   6   87.94    9.47
   4   8   5  148.56   11.36
   5 -22 -12   14.23   21.56
   5 -22 -11   16.93   15.59
   5 -22  -5    2.73   19.21
   5 -22  -4   86.89   21.78
   5 -21  -2  187.90   22.60
   5 -20   0  149.72   19.14
   5 -14   6   -2.58    9.45
   5  -2   9    0.79    3.18
   5   7   7  215.22   12.10
   6 -24  -8   -2.62   17.16
   6 -23  -4   53.10   18.66
   6 -23  -3   -7.36   16.20
   6 -21   1  433.40   24.47
   6 -16   6   40.17   11.02
   6  -4  10   45.38    2.91
   6   0  10 3649.27   26.56
   6   5   9   14.89    6.91
   7 -24  -3  712.54   34.48
   7 -23  -1  426.03   26.83
   7 -22   1  530.63   28.49
   7 -20   4  289.15   22.09
   7  -2  11  722.81   11.10
   7  -1  11 1012.39   14.27
   7   5  10   -2.85    7.38
   8 -25  -3  634.37   34.27
   8 -24   0   -7.18   17.11
   8 -22   3  192.80   20.49
   8 -21   4  146.33   18.57
   8 -20   5  183.04   17.14
   8 -19   6  240.50   17.33
   8 -18   7  488.59   20.89
   9 -25   0   59.74   18.68
   9 -23   3   42.87   17.62
   9 -22   4   15.98   13.87
   9 -18   8  163.59   15.20
   9   4  12   91.27    9.78
  10 -25   1   30.22   16.61
  10 -24   3  374.54   25.77
  10 -23   4   71.72   16.01
  10 -19   8   42.48   11.91
  10   2  13   31.48    8.02
  11 -25   3  201.06   22.69
  11 -24   4   -1.98   15.88
  11  -2  14   20.18    5.37
  12 -25   4  276.49   22.30
  12 -24   5   88.62   17.04
  12 -21   8   38.64   13.18
  -1  -9  -9 1391.19   28.31
  -1  -9  -8    3.06   11.10
  -1  -8  -6  920.67   22.18
  -1  -7 -12  448.56   17.28
  -1  -6 -13  432.89   16.27
  -1   0  -4   20.78    2.85
   0 -13 -11  135.92   17.21
   0 -13  -9   93.24   15.76
   0 -13  -8   11.61   13.89
   0 -13  -7  945.41   28.25
   0 -12 -13   57.12   14.51
   0 -12 -12   23.67   13.57
   0 -12  -5  223.20   16.70
   0 -11  -3   -4.40   11.54
   0 -10 -15  175.40   17.48
   0  -9 -16  699.89   25.90
   0  -8 -16   74.59   13.51
   0  -6 -17  301.68   15.91
   0   3 -16    7.97    3.15
   0   5  -3 1098.44   13.72
   0   7 -10 1545.60   15.28
   0   7  -9  387.05    8.88
   0   7  -7  666.69   11.88
   1 -16  -9    1.89   17.21
   1 -16  -8 1754.32   41.48
   1 -16  -7   17.74   17.98
   1 -15 -12   29.75   14.04
   1 -15  -4  129.52   16.98
   1 -14 -15  181.92   20.00
   1 -14 -14   32.31   13.53
   1 -13 -16  149.50   19.88
   1 -12 -17   11.80   15.36
   1 -10 -18  528.42   24.71
   1 -10   1  134.96   11.93
   1  -4 -20   23.42   10.15
   1  -3 -20  193.08   12.77
   1   2   2   23.27    5.51
   1   7  -1  109.05    9.17
   1   9  -4  280.83   11.55
   1  10  -9  225.37   10.23
   1  10  -8 2397.06   26.64
   1  10  -7   11.28    6.26
   2 -18 -11  -11.34   20.34
   2 -18  -9   19.26   18.63
   2 -18  -8  482.86   27.54
   2 -18  -7  609.60   29.51
   2 -17 -13  634.74   28.67
   2 -16 -15  356.39   25.43
   2 -16  -2   -1.66   13.41
   2 -15 -17   57.85   18.77
   2 -14 -18   66.94   17.82
   2 -12 -19   77.85   17.12
   2  -8 -21  275.61   18.68
   2  -8   4   -6.76    6.28
   2   9   0  960.00   18.91
   2  10 -15    1.56    5.11
   2  11  -3   96.07    9.90
   2  12 -11  401.77   13.56
   2  12 -10  176.03   11.71
   2  12  -7   35.44    9.54
   3 -20 -11  586.55   33.11
   3 -20 -10    2.71   20.15
   3 -20  -9    9.55   21.33
   3 -20  -8   52.20   21.99
   3 -20  -7  319.61   27.23
   3 -19 -14   91.71   22.25
   3 -19 -13  385.08   25.43
   3 -19  -4  589.62   26.38
   3 -19  -3   96.86   19.20
   3 -18 -16   32.57   20.26
   3 -17 -17  287.90   27.40
   3 -16   1   87.15   14.46
   3 -15 -19   -6.88   17.93
   3 -15   2 1253.24   28.30
   3 -14 -20  210.32   22.90
   3 -12 -21  183.55   20.69
   3 -10 -22   -7.71   14.43
   3   1   6 2230.85   18.50
   3   8   3 1261.07   22.78
   3  11   0   34.30   10.55
   3  12  -1  416.76   15.51
   4 -21  -4  872.87   35.39
   4 -20  -2   90.67   18.75
   4 -19 -17   35.13   22.26
   4 -19   0  106.06   17.38
   4 -18 -18   -1.31   19.85
   4 -18   1  574.60   23.79
   4 -17 -19  323.01   27.29
   4 -17   2    9.88    8.75
   4 -16 -20   30.91   17.74
   4 -15 -21   18.26   18.98
   4 -15   4  247.14   14.55
   4   3   7   29.31    6.48
   4   9   4  273.06   13.82
   5 -23  -9  434.68   29.98
   5 -23  -8   33.29   20.48
   5 -23  -7   11.23   20.77
   5 -22  -3  322.78   26.53
   5 -19   2   24.49   14.54
   5 -18   3  102.15   14.03
   5 -17   4  142.46   13.94
   5 -16   5   43.24   12.32
   5   4   8   68.20    7.65
   6 -24  -7  160.89   20.84
   6 -24  -6  297.32   26.25
   6 -24  -5   36.07   20.77
   6 -23  -2   87.24   20.70
   6 -22   0   99.54   19.37
   6 -19   4    8.20   13.39
   6 -15   7  505.83   17.95
   6 -13   8   -1.67    7.96
   6  -3  10    5.57    3.16
   6  -2  10   55.88    4.48
   6   4   9  392.67   13.39
   6   7   8   57.67    8.91
   7 -25  -5  136.45   24.46
   7 -25  -4  168.90   22.44
   7 -24  -2   23.57   16.98
   7 -22   2    2.01   18.16
   7 -21   3  235.11   21.40
   7 -18   6  -14.48   10.71
   7 -15   8  891.13   21.21
   7 -13   9  244.64   10.97
   7   4  10  159.70   11.08
   7   7   9  824.34   20.51
   8 -25  -2  281.48   25.65
   8 -25  -1   68.13   19.85
   8 -23   2   -8.07   16.86
   8 -17   8  109.07   12.84
   8 -15   9  110.51   10.15
   8   4  11   94.63    9.56
   9 -24   2   -3.38   16.24
   9 -17   9    8.48   10.18
   9 -15  10    0.61    8.27
   9   3  12   82.48    8.87
  10 -25   2   19.21   17.76
  10 -23   5  130.81   18.43
  10 -22   6   73.27   15.80
  10 -21   7   -6.47   12.98
  10 -18   9   39.30   10.13
  10   1  13   35.64    7.52
  11 -23   6   11.57   14.02
  11 -22   7  177.45   17.57
  13 -25   5   -6.16   13.91
  -1 -10 -10  245.36   16.43
  -1 -10  -9  531.71   20.46
  -1 -10  -8  434.78   18.77
  -1  -9 -12   68.28   12.24
  -1  -9 -11  282.22   16.42
  -1  -9  -7  581.50   17.89
  -1  -9  -6 3456.78   40.31
  -1  -8 -12  508.23   18.84
  -1  -7 -13 1592.21   29.23
  -1  -3  -3  404.39    9.86
  -1   2 -12  744.26    7.94
   0 -14 -10   23.83   17.05
   0 -14  -8  332.05   21.17
   0 -13 -13   12.74   15.34
   0 -13 -12  260.78   20.64
   0 -13  -5 1005.77   27.85
   0 -12 -14  359.87   21.83
   0 -12  -4   13.82    8.97
   0 -10 -16 1040.89   30.22
   0  -8 -17  765.97   24.27
   0  -3 -18  171.78   11.77
   0   6 -12  503.28    7.43
   1 -16 -13  399.51   25.76
   1 -16 -12   47.55   18.66
   1 -16  -6   39.17   11.97
   1 -15  -3   27.67   14.07
   1 -14 -16   84.35   18.81
   1 -14  -2  367.48   19.26
   1 -13  -1  125.07   11.34
   1  -9 -19   16.79   13.84
   1  -7 -20   48.20   13.82
   1  -5 -20   20.80    9.32
   1   4   1   65.65    7.59
   1   8 -14    8.75    4.56
   1   9 -12   23.40    6.01
   1   9  -5  597.94   15.36
   2 -19 -10   -2.45   19.07
   2 -19  -9   28.65   20.96
   2 -19  -8  -21.67   17.74
   2 -19  -7   79.51   20.53
   2 -18 -13   84.95   22.28
   2 -18 -12   66.42   16.24
   2 -18  -5   50.19   14.56
   2 -18  -4  499.48   26.20
   2 -17 -15  170.23   23.43
   2 -17  -2  136.03   16.94
   2 -16 -16   73.16   20.11
   2 -16  -1   20.00   13.50
   2 -15   0  911.11   25.98
   2 -14   1 2826.58   39.60
   2 -13   2  503.89   18.03
   2 -12 -20   -6.76   16.54
   2 -11   3   69.77    9.70
   2 -10 -21    0.76   14.66
   2   2   4   97.07    6.43
   2   6   2  215.30   10.42
   2  11 -13  317.93   11.63
   2  11  -4   97.15    9.52
   2  12  -9 2434.36   30.31
   2  12  -8   -3.31    7.13
   3 -20 -13  161.10   24.43
   3 -20  -5  267.99   24.16
   3 -20  -4  242.81   23.35
   3 -19 -15   45.19   21.08
   3 -19  -2    7.06   17.02
   3 -18 -17  128.77   24.19
   3 -18  -1  231.65   17.87
   3 -17 -18    4.24   20.64
   3 -16 -19  162.50   22.79
   3 -15 -20   11.00   16.16
   3 -13   4   19.95    9.22
   3   4   5  332.58   10.92
   3   6   4   68.68    9.17
   3   9   2 2929.10   33.21
   3  10   1   25.24    9.54
   4 -22 -12    3.77   21.28
   4 -22 -11    3.87   21.01
   4 -22 -10    1.51   18.34
   4 -22  -9   90.40   17.43
   4 -22  -8   46.01   15.87
   4 -22  -7    1.06   18.32
   4 -22  -5  552.40   30.54
   4 -21 -14  -24.13   17.74
   4 -21  -3   12.02   19.59
   4 -20  -1  268.50   22.08
   4 -18   2   63.23   13.69
   4 -14 -22   32.62   17.13
   4 -12   6   10.42    6.95
   4   5   6    6.55    7.58
   4   7   5  352.34   13.80
   4  11   2   46.50   10.84
   5 -23  -4   47.72   20.42
   5 -22  -2  -12.55   16.27
   5 -21   0    5.64   15.70
   5 -13   7   -7.26    8.14
   5   3   8    3.35    7.07
   5   6   7 2597.41   30.79
   6 -24  -4   21.97   14.51
   6 -24  -3   23.82   19.15
   6 -23  -1   22.65   18.46
   6 -22   1  252.15   21.58
   6 -21   2   81.44   17.14
   6 -20   3   15.23   11.00
   6 -18   5  365.85   18.73
   6 -17   6  421.52   19.30
   7 -25  -3  -12.34   18.85
   7 -24  -1   20.64   14.33
   7 -23   1   32.18   19.25
   7 -17   7  506.59   18.99
   8 -25   0  107.66   21.18
   8 -24   1   20.46   13.85
   8 -23   3   63.06   16.67
   8 -22   4   72.76   17.51
   8 -21   5   44.88   15.03
   8   3  11   94.79    9.52
   8   6  10  281.65   14.45
   9 -26   0   -0.28   16.21
   9 -25   1   65.60   15.65
   9 -24   3   19.20   17.07
   9 -23   4  111.59   18.14
   9 -21   6  101.11   15.03
   9 -20   7   48.36   13.53
  10 -25   3  154.85   19.77
  10 -24   4    9.05   16.06
  10 -20   8   71.09   13.08
  10 -17  10  362.86   15.85
  10   0  13    3.47    5.99
  11 -25   4   -7.66   15.45
  11 -24   5  403.26   24.58
  11 -21   8  179.20   16.10
  12 -25   5  272.53   22.60
  12 -24   6   12.85   13.87
  12 -23   7   67.95   14.80
  -1 -11  -9  219.97   16.65
  -1 -10 -12   23.16   11.98
  -1 -10 -11  323.94   17.91
  -1 -10  -7    3.02   11.74
  -1 -10  -6  534.10   20.12
  -1  -9 -13   16.35   11.27
  -1  -9  -5   31.59   12.20
  -1  -8 -14   71.03   13.89
  -1  -8  -4 4774.56   42.60
  -1  -5  -3  470.31   13.09
  -1  -4 -15   57.02    9.76
  -1  -3 -15   67.30    9.09
  -1  -2  -3    9.94    5.35
  -1   0 -14   54.16    5.63
   0 -14 -11   17.86   16.82
   0 -14  -6  132.63   16.87
   0 -13 -14    9.44   15.06
   0 -12  -3  418.28   16.68
   0 -11 -16  523.91   24.67
   0 -11  -2  108.72   13.64
   0 -10  -1 1219.46   24.14
   0  -9 -17   20.78   12.65
   0  -7 -18   86.23   13.71
   0  -5 -18   12.69    9.48
   0  -2 -18   75.87    8.96
   0   6  -5 3021.17   22.50
   1 -17 -12   16.41   20.27
   1 -17 -10  529.94   28.31
   1 -17  -9   36.21   15.09
   1 -17  -8   22.48   14.82
   1 -17  -7 1125.94   35.39
   1 -17  -6  562.98   27.37
   1 -16 -14    7.25   19.02
   1 -16  -4 1581.82   36.56
   1 -15 -15   43.85   18.08
   1 -15  -2  159.50   16.27
   1 -14  -1  445.64   19.78
   1 -13   0 1150.99   26.05
   1 -12 -18   22.32   16.74
   1 -11 -19  -15.74   16.21
   1 -10 -19   -9.67   14.85
   1  -8 -20   74.19   13.90
   1  -5   3  461.88    9.14
   1  -4   3   15.03    4.32
   1   8  -3  124.61    9.27
   2 -19 -13    4.71   18.07
   2 -19 -12  231.05   26.25
   2 -19  -5   46.68   18.24
   2 -17 -16    1.86   21.01
   2 -16 -17   56.72   19.29
   2 -16   0 1012.04   27.98
   2 -15 -18   68.32   18.38
   2 -14 -19   22.64   18.01
   2 -11 -21   38.37   16.01
   2  -8 -22   -6.89   12.33
   2   4   3   35.53    7.42
   2   7   1   89.82    9.02
   2   8   0 1140.28   20.23
   2   9 -16    3.59    4.40
   2   9  -1  480.67   15.12
   2  11  -5    6.64    7.17
   3 -21  -9  122.40   18.43
   3 -21  -8   12.86   14.72
   3 -21  -7    7.15   19.22
   3 -21  -6  327.11   27.61
   3 -21  -5  259.60   24.42
   3 -20 -15  -17.97   17.45
   3 -20 -14  228.14   24.66
   3 -20  -3  376.74   24.86
   3 -19 -16  690.42   34.85
   3 -19  -1  562.90   26.19
   3 -18 -18  642.78   34.03
   3 -18   0   65.95   16.47
   3 -17 -19  106.42   21.40
   3 -17   1  792.86   25.88
   3 -16 -20    8.65   19.31
   3 -16   2  722.30   23.53
   3 -15   3  632.60   20.86
   3 -14 -21   22.56   17.07
   3 -12 -22    3.51   15.99
   3   0   6 5343.98   24.55
   3  11  -1  598.79   17.82
   3  13  -5   11.72    8.87
   4 -23 -11    0.67   19.49
   4 -23 -10   64.30   21.63
   4 -23  -9   95.97   22.43
   4 -23  -8   38.67   20.49
   4 -23  -7  414.42   28.96
   4 -22  -4   58.16   21.71
   4 -21  -2  185.87   18.45
   4 -16   4   -8.60    9.76
   4   2   7 2253.86   21.77
   5 -24  -9  161.81   19.74
   5 -24  -8   34.35   14.73
   5 -24  -7  271.58   26.91
   5 -24  -6   -4.75   19.85
   5 -24  -5  205.68   23.47
   5 -23  -3   -3.40   16.41
   5 -22  -1   28.85   17.17
   5 -21   1   46.06   16.47
   5 -20   2  340.59   21.43
   5 -19   3  140.71   16.50
   5 -18   4  118.49   15.30
   5 -17   5   22.27   12.29
   5   9   5  211.93   13.41
   6 -25  -6   34.34   16.83
   6 -25  -5  230.96   26.02
   6 -25  -4   28.14   18.06
   6 -21   3   34.61   16.38
   6 -20   4  219.44   18.96
   6 -14   8    0.45    8.53
   6   3   9 1166.50   19.46
   6   6   8 1112.80   21.47
   7 -25  -2  350.17   27.06
   7 -25  -1  449.36   28.17
   7 -24   0   86.52   16.48
   7 -23   2  119.76   19.80
   7 -22   3   89.51   18.48
   7 -21   4    9.00   14.36
   7 -20   5   95.47   15.22
   7 -19   6  135.57   14.45
   7 -16   8   84.71   10.62
   7 -14   9    0.61    7.92
   7   3  10  195.57   10.08
   7   6   9  -10.51    6.84
   8 -26  -2  329.62   24.71
   8 -26  -1    0.94   17.38
   8 -24   2   83.60   18.95
   8 -19   7   -0.52   11.66
   8 -16   9   -2.72    9.54
   9 -25   2   16.29   17.34
   9 -19   8  131.03   13.44
   9   5  11  199.74   13.48
  10 -26   2  214.54   23.73
  10 -19   9   17.34    9.99
  10  -1  13   29.97    6.29
  10   4  12  317.19   15.18
  11 -26   3   -7.85   15.05
  11 -20   9   80.36   12.73
  -1 -12  -9   26.52   13.51
  -1 -11 -12   -5.88   13.62
  -1 -11 -11   79.25   14.07
  -1 -11  -7    9.38   12.37
  -1 -11  -6  389.95   18.50
  -1 -10 -13   13.53   11.61
  -1 -10  -5  474.05   18.79
  -1  -9  -4  192.39   15.08
  -1  -6 -15  585.86   18.87
   0 -15 -10   -3.28   16.64
   0 -15  -8 1001.75   29.41
   0 -15  -7  206.85   19.38
   0 -14 -14   71.08   17.39
   0 -14 -13  565.42   26.58
   0 -13 -15  470.35   25.19
   0 -13  -3  816.99   24.62
   0 -12 -16   10.94   15.71
   0 -10 -17   15.09   14.13
   0  -8 -18  161.83   14.77
   0   2 -17  170.69    6.22
   1 -18 -11   41.86   21.76
   1 -18 -10   23.42   20.69
   1 -18  -9   67.92   19.45
   1 -18  -8  235.91   24.30
   1 -17 -14  -13.62   16.96
   1 -17 -13   -7.59   18.98
   1 -17  -5   20.55   14.06
   1 -17  -4   19.04   17.09
   1 -16 -15    4.31   19.41
   1 -16  -3   72.94   15.60
   1 -14 -17  315.47   23.35
   1 -13 -18   17.44   16.91
   1 -12 -19 1233.69   35.82
   1 -12   1 1252.81   25.33
   1 -10 -20 1117.47   33.17
   1  -4 -21  455.35   17.51
   1   6  -1  348.32   11.14
   1   7 -15  658.49    9.58
   1   9 -11   57.25    6.03
   1   9  -7  172.45    9.58
   1   9  -6 2196.18   24.88
   2 -20 -12  323.42   26.58
   2 -20 -11   49.31   21.72
   2 -20 -10  112.19   23.64
   2 -20  -9  536.64   30.50
   2 -20  -8   -0.02   20.22
   2 -20  -7   51.46   21.41
   2 -19  -4   33.78   18.29
   2 -18 -16  578.54   33.47
   2 -18  -2  381.90   23.25
   2 -17  -1   84.41   13.94
   2 -15 -19  -10.46   17.57
   2 -14 -20   26.80   16.07
   2 -14   2  128.29   13.45
   2 -12 -21  861.03   32.65
   2  10 -14  719.32   14.54
   2  10  -3    9.16    8.17
   2  11  -6  113.27    9.19
   3 -22 -11   98.24   21.96
   3 -22 -10    9.69   20.54
   3 -22  -9   30.67   20.89
   3 -22  -8   28.35   21.08
   3 -22  -7  557.44   32.14
   3 -21 -14  214.04   25.80
   3 -21 -13   -1.29   13.97
   3 -21  -4  543.42   30.34
   3 -20  -2  327.40   23.74
   3 -19 -17   25.20   18.72
   3 -17   2  795.33   25.18
   3 -15 -21   18.07   17.84
   3 -14   4   -0.62    9.27
   3 -12   5  442.85   14.29
   3  -9   6   48.08    7.27
   3   3   5  150.98    9.01
   3   8   2 1865.94   26.43
   3   9   1   81.33   10.60
   3  10   0 1703.11   26.97
   3  12 -14   16.49    7.06
   3  13 -10   62.09    9.37
   3  13  -9  629.40   18.38
   3  13  -6  640.78   18.49
   4 -23  -6   19.38   18.53
   4 -23  -5   14.87   20.49
   4 -22  -3   -5.87   13.58
   4 -22  -2   75.18   18.87
   4 -21  -1  132.45   19.61
   4 -20   1   -6.09   14.77
   4 -19   2  404.35   21.77
   4 -18   3   74.33   13.38
   4 -15   5  220.11   13.48
   4 -13   6  219.38   11.41
   4   8   4  627.43   16.28
   4   9   3  172.39   11.97
   4  10   2  407.27   15.60
   4  11   1  446.06   16.86
   5 -25  -7  311.30   28.36
   5 -24  -4  256.55   26.00
   5 -23  -1   41.80   17.70
   5 -22   0   -4.86   15.34
   5 -16   6  907.46   23.66
   5 -14   7 1572.55   26.18
   5   5   7  198.41   10.58
   5   7   6  363.23   14.04
   5  10   4 1096.15   22.86
   6 -25  -3  296.55   26.66
   6 -24  -1  365.24   27.04
   6 -23   1  651.85   30.81
   6 -19   5  314.11   19.19
   6 -18   6  279.18   18.30
   6 -16   7   -5.33    9.31
   6  -7  10    9.27    2.02
   7 -26  -2  741.33   35.25
   7 -25   0  166.77   22.16
   7 -24   1  432.57   28.02
   8 -26   0  308.76   25.41
   8 -25   1  157.00   18.71
   8 -24   3   22.84   15.25
   8 -23   4   24.78   15.99
   8 -21   6   -3.98   13.31
   8 -18   8  378.42   17.54
   8   2  11 1035.92   18.91
   8   5  10  195.80   12.68
   9 -26   1   -8.87   15.69
   9 -25   3  107.85   19.31
   9 -24   4   36.95   16.54
   9 -23   5   21.50   15.56
   9 -22   6  -11.84   13.16
   9 -21   7  101.90   15.03
   9 -18   9  113.67   11.63
   9 -16  10   33.77    7.97
   9   1  12   34.16    7.53
  10 -26   3   15.13   15.56
  10 -25   4  251.88   22.59
[truncated: 1,741,439 more chars]
