# Supplementary material for: Dye Induced Luminescence Properties of Gold(I) Complexes with near Unity Quantum Efficiency
Source: Angew Chem Int Ed Engl. 2024 Oct 22;64(1):e202414517. doi: 10.1002/anie.202414517 (PMC11701351; doi:10.1002/anie.202414517)
Supplement: Supplementary file 3 — Supporting Information [file ANIE-64-e202414517-s001.cif]

data_nv338
_audit_creation_date               2023-12-18
_audit_creation_method
;
Olex2 1.5-alpha
(compiled 2023.11.24 svn.r209d9fb2 for OlexSys, GUI svn.r6869)
;
_shelx_SHELXL_version_number       '2018/3'
loop_
  _audit_author_name
  _audit_author_address
 'Roesky, Peter W.'
;
     Karlsruher Institut fuer Technologie (KIT), CS 
      Institut fuer Anorganische Chemie (AOC)
      Engesserstr. 15, Geb. 30.45
      76131 Karlsruhe 
      Bundesrepublik Deutschland
;
 'Vanitha Reddy, Naina '
;
     Karlsruher Institut fuer Technologie (KIT), CS
      Institut fuer Anorganische Chemie (AOC)
      Engesserstr. 15, Geb. 30.45
      76131 Karlsruhe 
      Bundesrepublik Deutschland
;

_audit_contact_author
;
      Prof. Dr. Peter W. Roesky
      Karlsruher Institut fuer Technologie (KIT), CS
      Institut fuer Anorganische Chemie (AOC)
      Lehrstuhl fuer Anorganische Funktionsmaterialien
      Engesserstr. 15, Geb. 30.45
      76131 Karlsruhe 
      Bundesrepublik Deutschland
;
_audit_contact_author_address      ?
_audit_contact_author_email        ?
_audit_contact_author_fax          '+49 721 60844854'
_audit_contact_author_name         ''
_audit_contact_author_phone        ?
_audit_contact_letter
;
;
_publ_contact_author_id_orcid      ?
_publ_requested_coeditor_name
;
;
#==============================================================================
_publ_requested_journal            'xxx'
_publ_section_abstract
;
;
_publ_section_comment
;
;
_publ_section_experimental
;
;
_publ_section_figure_captions
;
;
_publ_section_references
;
Dolomanov, O.V., Bourhis, L.J., Gildea, R.J, Howard, J.A.K. & Puschmann, H.
 (2009), J. Appl. Cryst. 42, 339-341.

Sheldrick, G.M. (2015). Acta Cryst. A71, 3-8.

Sheldrick, G.M. (2015). Acta Cryst. C71, 3-8.
;
_publ_section_title
;
;
#===================================================
_chemical_name_common              ?
_chemical_name_systematic          ?
_chemical_formula_moiety           'C61 H49 Au3 N4 O2 P3, B F4, C4 H10 O'
_chemical_formula_sum              'C65 H59 Au3 B F4 N4 O3 P3'
_chemical_formula_weight           1714.78
_chemical_melting_point            ?
loop_
  _atom_type_symbol
  _atom_type_description
  _atom_type_scat_dispersion_real
  _atom_type_scat_dispersion_imag
  _atom_type_scat_source
 'C' 'C' 0.0033 0.0016 'International Tables Vol C Tables 4.2.6.8 and 6.1.1.4'
 'H' 'H' 0.0000 0.0000 'International Tables Vol C Tables 4.2.6.8 and 6.1.1.4'
 'Au' 'Au' -2.0133 8.8022
 'International Tables Vol C Tables 4.2.6.8 and 6.1.1.4'
 'B' 'B' 0.0013 0.0007 'International Tables Vol C Tables 4.2.6.8 and 6.1.1.4'
 'F' 'F' 0.0171 0.0103 'International Tables Vol C Tables 4.2.6.8 and 6.1.1.4'
 'N' 'N' 0.0061 0.0033 'International Tables Vol C Tables 4.2.6.8 and 6.1.1.4'
 'O' 'O' 0.0106 0.0060 'International Tables Vol C Tables 4.2.6.8 and 6.1.1.4'
 'P' 'P' 0.1023 0.0942 'International Tables Vol C Tables 4.2.6.8 and 6.1.1.4'

_shelx_space_group_comment
;
The symmetry employed for this shelxl refinement is uniquely defined
by the following loop, which should always be used as a source of
symmetry information in preference to the above space-group names.
They are only intended as comments.
;
_space_group_crystal_system        'triclinic'
_space_group_IT_number             2
_space_group_name_H-M_alt          'P -1'
_space_group_name_Hall             '-P 1'
loop_
  _space_group_symop_operation_xyz
 'x, y, z'
 '-x, -y, -z'

_cell_length_a                     13.6908(17)
_cell_length_b                     14.3575(18)
_cell_length_c                     18.3540(15)
_cell_angle_alpha                  78.990(8)
_cell_angle_beta                   67.808(8)
_cell_angle_gamma                  65.154(8)
_cell_volume                       3029.1(6)
_cell_formula_units_Z              2
_cell_measurement_reflns_used      49290
_cell_measurement_temperature      100
_cell_measurement_theta_max        29.61
_cell_measurement_theta_min        1.81
_shelx_estimated_absorpt_T_max     ?
_shelx_estimated_absorpt_T_min     ?
_exptl_absorpt_coefficient_mu      7.389
_exptl_absorpt_correction_T_max    0.8038
_exptl_absorpt_correction_T_min    0.3107
_exptl_absorpt_correction_type     multi-scan
_exptl_absorpt_process_details
;
STOE X-Red32, absorption correction by Gaussian integration, analogous to
P. Coppens, "The Evaluation of Absorption and Extinction in Single-Crystal
Structure Analysis", published in: F. R. Ahmed (Editor), "Crystallographic
Computing", Munksgaard, Copenhagen (1970), 255 - 270.
Afterwards scaling of reflection intensities was performed within STOE LANA.
J. Koziskova, F. Hahn, J. Richter, J. Kozisek, "Comparison of different
absorption corrections on the model structure of tetrakis(\m~2~-acetato)-
diaqua-di-copper(II)", Acta Chimica Slovaca, vol. 9, no. 2, 2016, pp. 136 - 140.
;
_exptl_absorpt_special_details     ?
_exptl_crystal_colour              colorless
_exptl_crystal_density_diffrn      1.880
_exptl_crystal_density_meas        ?
_exptl_crystal_density_method      'not measured'
_exptl_crystal_description         prism
_exptl_crystal_F_000               1648
loop_
  _exptl_crystal_face_index_h
  _exptl_crystal_face_index_k
  _exptl_crystal_face_index_l
  _exptl_crystal_face_perp_dist
 6 3 2 0.0470
 -7 -3 -1 0.0310
 0 0 1 0.0280
 0 1 -9 0.0200
 0 4 1 0.0140
 0 -8 1 0.0120
 -1 4 -4 0.0230
 1 5 5 0.0260
 -2 -1 8 0.0220
 3 1 4 0.0490

_exptl_crystal_size_max            0.078
_exptl_crystal_size_mid            0.051
_exptl_crystal_size_min            0.026
_exptl_transmission_factor_max     ?
_exptl_transmission_factor_min     ?
_diffrn_reflns_av_R_equivalents    0.0355
_diffrn_reflns_av_unetI/netI       0.0577
_diffrn_reflns_Laue_measured_fraction_full  0.999
_diffrn_reflns_Laue_measured_fraction_max  0.835
_diffrn_reflns_limit_h_max         19
_diffrn_reflns_limit_h_min         -18
_diffrn_reflns_limit_k_max         18
_diffrn_reflns_limit_k_min         -19
_diffrn_reflns_limit_l_max         22
_diffrn_reflns_limit_l_min         -25
_diffrn_reflns_number              41832
_diffrn_reflns_point_group_measured_fraction_full  0.999
_diffrn_reflns_point_group_measured_fraction_max  0.835
_diffrn_reflns_theta_full          25.242
_diffrn_reflns_theta_max           30.183
_diffrn_reflns_theta_min           1.813
_diffrn_ambient_temperature        100
_diffrn_detector                   'EIGER2 1M CDTE'
_diffrn_detector_area_resol_mean   13.33
_diffrn_measured_fraction_theta_full  0.999
_diffrn_measured_fraction_theta_max  0.835
_diffrn_measurement_details
;
 588 frames, detector distance = 40 mm
;
_diffrn_measurement_device         'Eulerian 4-circle diffractometer'
_diffrn_measurement_device_type    'STOE STADIVARI'
_diffrn_measurement_method         'rotation method, \w scans'
_diffrn_radiation_collimation      '1.2 0.6 mm diameter'
_diffrn_radiation_monochromator    'Graded multilayer mirror'
_diffrn_radiation_polarisn_norm    270
_diffrn_radiation_probe            x-ray
_diffrn_radiation_type             'Mo K\a'
_diffrn_radiation_wavelength       0.71073
_diffrn_source                     Axo_Mo
_diffrn_source_current             0.830
_diffrn_source_power               0.050
_diffrn_source_voltage             60
_reflns_Friedel_coverage           0.000
_reflns_Friedel_fraction_full      .
_reflns_Friedel_fraction_max       .
_reflns_number_gt                  10428
_reflns_number_total               15004
_reflns_special_details
;
 Reflections were merged by SHELXL according to the crystal
 class for the calculation of statistics and refinement.
 
 _reflns_Friedel_fraction is defined as the number of unique
 Friedel pairs measured divided by the number that would be
 possible theoretically, ignoring centric projections and
 systematic absences.
;
_reflns_threshold_expression       'I > 2\s(I)'
_computing_cell_refinement
;
X-Area Recipe 1.33.0.0 (STOE, 2015)
;
_computing_data_collection
;
X-Area Pilatus3_SV 1.31.150.0 (STOE, 2018)
;
_computing_data_reduction
;
X-Area Integrate 1.73.1.0 (STOE, 2018)
X-Area LANA 1.73.2.0 (STOE, 2018)
;
_computing_molecular_graphics      'Olex2 1.5-alpha (Dolomanov et al., 2009)'
_computing_publication_material
;
STOE & Cie GmbH, X-Area, software package for collecting single-crystal or
multi-domain crystal data on STOE area-detector diffractometers, for image 
processing, for the correction and scaling of reflection intensities and 
for outlier rejection, version 1.84, Darmstadt 2018
;
_computing_structure_refinement    'SHELXL 2018/3 (Sheldrick, 2015)'
_computing_structure_solution      'SHELXT  (Sheldrick, 2015)'
_refine_diff_density_max           1.593
_refine_diff_density_min           -1.746
_refine_diff_density_rms           0.188
_refine_ls_extinction_coef         .
_refine_ls_extinction_method       none
_refine_ls_goodness_of_fit_ref     1.024
_refine_ls_hydrogen_treatment      constr
_refine_ls_matrix_type             full
_refine_ls_number_parameters       952
_refine_ls_number_reflns           15004
_refine_ls_number_restraints       2208
_refine_ls_R_factor_all            0.0773
_refine_ls_R_factor_gt             0.0409
_refine_ls_restrained_S_all        0.975
_refine_ls_shift/su_max            0.003
_refine_ls_shift/su_mean           0.000
_refine_ls_structure_factor_coef   Fsqd
_refine_ls_weighting_details      
 'w=1/[\s^2^(Fo^2^)+(0.0516P)^2^+5.6355P] where P=(Fo^2^+2Fc^2^)/3'
_refine_ls_weighting_scheme        calc
_refine_ls_wR_factor_gt            0.0885
_refine_ls_wR_factor_ref           0.1021
_refine_special_details            ?
_olex2_refinement_description
;
1. Fixed Uiso
 At 1.2 times of:
  All C(H) groups, All C(H,H) groups
 At 1.5 times of:
  All C(H,H,H) groups
2. Restrained distances
 C64A-C65A
 1.5 with sigma of 0.02
 O3A-C64A
 1.42 with sigma of 0.02
 C62A-C63A
 1.48 with sigma of 0.02
 O3A-C63A
 1.41 with sigma of 0.02
 O3A-C62A = O3A-C65A
 2.37 with sigma of 0.04
 P3-C45A \\sim P3-C45B
 with sigma of 0.02
 C45A-C46A \\sim C45B-C46B
 with sigma of 0.02
 C62A-C63A \\sim C64A-C65A
 with sigma of 0.02
 C45A-N4A \\sim C45B-N4B
 with sigma of 0.02
 O3A-C63A \\sim O3A-C64A
 with sigma of 0.02
 C46A-C47A \\sim C46B-C47B
 with sigma of 0.02
 C47A-C48A \\sim C47B-C48B
 with sigma of 0.02
 C48A-C49A \\sim C48B-C49B
 with sigma of 0.02
 O3A-C64A \\sim O3B-C64B
 with sigma of 0.02
 C49A-N4A \\sim C49B-N4B
 with sigma of 0.02
 C64A-C65A \\sim C64B-C65B
 with sigma of 0.02
 P3-C46A \\sim P3-C46B
 with sigma of 0.04
 C63A-C64A \\sim C63B-C64B
 with sigma of 0.04
 P3-N4A \\sim P3-N4B
 with sigma of 0.04
 O3A-C65A \\sim O3B-C65B
 with sigma of 0.04
 C45A-C47A \\sim C45B-C47B
 with sigma of 0.04
 C45A-C49A \\sim C45B-C49B
 with sigma of 0.04
 C46A-C48A \\sim C46B-C48B
 with sigma of 0.04
 C46A-N4A \\sim C46B-N4B
 with sigma of 0.04
 C47A-C49A \\sim C47B-C49B
 with sigma of 0.04
 C48A-N4A \\sim C48B-N4B
 with sigma of 0.04
 P2-C28A \\sim P2-C28B
 with sigma of 0.02
 C28A-N3A \\sim C28B-N3B
 with sigma of 0.02
 C28A-C29A \\sim C28B-C29B
 with sigma of 0.02
 N3A-C32A \\sim N3B-C32B
 with sigma of 0.02
 C32A-C31A \\sim C32B-C31B
 with sigma of 0.02
 C31A-C30A \\sim C31B-C30B
 with sigma of 0.02
 C30A-C29A \\sim C30B-C29B
 with sigma of 0.02
 P2-N3A \\sim P2-N3B
 with sigma of 0.04
 P2-C29A \\sim P2-C29B
 with sigma of 0.04
 C28A-C32A \\sim C28B-C32B
 with sigma of 0.04
 C28A-C30A \\sim C28B-C30B
 with sigma of 0.04
 N3A-C31A \\sim N3B-C31B
 with sigma of 0.04
 N3A-C29A \\sim N3B-C29B
 with sigma of 0.04
 C32A-C30A \\sim C32B-C30B
 with sigma of 0.04
 C31A-C29A \\sim C31B-C29B
 with sigma of 0.04
 F2A-BA \\sim F3B-B1B
 with sigma of 0.02
 F4A-BA \\sim F1B-B1B
 with sigma of 0.02
 F3A-BA \\sim F2B-B1B
 with sigma of 0.02
 F1A-BA \\sim F4B-B1B
 with sigma of 0.02
 F2A-F4A \\sim F3B-F1B
 with sigma of 0.04
 F2A-F3A \\sim F3B-F2B
 with sigma of 0.04
 F2A-F1A \\sim F3B-F4B
 with sigma of 0.04
 F4A-F3A \\sim F1B-F2B
 with sigma of 0.04
 F4A-F1A \\sim F1B-F4B
 with sigma of 0.04
 F3A-F1A \\sim F2B-F4B
 with sigma of 0.04
 O2A-C7A \\sim O2B-C7B
 with sigma of 0.02
 O2A-C3A \\sim O2B-C3B
 with sigma of 0.02
 C7A-C8A \\sim C7B-C8B
 with sigma of 0.02
 C7A-O1A \\sim C7B-O1B
 with sigma of 0.02
 C8A-C9A \\sim C8B-C9B
 with sigma of 0.02
 C9A-C4A \\sim C9B-C4B
 with sigma of 0.02
 C9A-C10A \\sim C9B-C10B
 with sigma of 0.02
 C3A-C4A \\sim C3B-C4B
 with sigma of 0.02
 C3A-C2A \\sim C3B-C2B
 with sigma of 0.02
 C4A-C5A \\sim C4B-C5B
 with sigma of 0.02
 C5A-C6A \\sim C5B-C1
 with sigma of 0.02
 C6A-C1A \\sim C1-C1B
 with sigma of 0.02
 C1A-C2A \\sim C1B-C2B
 with sigma of 0.02
 C1A-N1 \\sim C1B-N1
 with sigma of 0.02
 O2A-C8A \\sim O2B-C8B
 with sigma of 0.04
 O2A-C4A \\sim O2B-C4B
 with sigma of 0.04
 O2A-C2A \\sim O2B-C2B
 with sigma of 0.04
 O2A-O1A \\sim O2B-O1B
 with sigma of 0.04
 C7A-C9A \\sim C7B-C9B
 with sigma of 0.04
 C7A-C3A \\sim C7B-C3B
 with sigma of 0.04
 C8A-C4A \\sim C8B-C4B
 with sigma of 0.04
 C8A-O1A \\sim C8B-O1B
 with sigma of 0.04
 C8A-C10A \\sim C8B-C10B
 with sigma of 0.04
 C9A-C3A \\sim C9B-C3B
 with sigma of 0.04
 C9A-C5A \\sim C9B-C5B
 with sigma of 0.04
 C3A-C5A \\sim C3B-C5B
 with sigma of 0.04
 C3A-C1A \\sim C3B-C1B
 with sigma of 0.04
 C4A-C6A \\sim C4B-C1
 with sigma of 0.04
 C4A-C2A \\sim C4B-C2B
 with sigma of 0.04
 C4A-C10A \\sim C4B-C10B
 with sigma of 0.04
 C5A-C1A \\sim C5B-C1B
 with sigma of 0.04
 C6A-C2A \\sim C1-C2B
 with sigma of 0.04
 C6A-N1 \\sim C1-N1
 with sigma of 0.04
 C2A-N1 \\sim C2B-N1
 with sigma of 0.04
 C62A-O3A \\sim O3A-C65A
 with sigma of 0.04
 O3A-C63A \\sim O3B-C63B
 with sigma of 0.02
 C62A-C63A \\sim C62B-C63B
 with sigma of 0.02
 O3A-C62A \\sim O3B-C62B
 with sigma of 0.04
 P2-C33A \\sim P2-C33B
 with sigma of 0.02
 C33A-C34A \\sim C33B-C34B
 with sigma of 0.02
 C33A-C38A \\sim C33B-C38B
 with sigma of 0.02
 C34A-C35A \\sim C34B-C35B
 with sigma of 0.02
 C35A-C36A \\sim C35B-C36B
 with sigma of 0.02
 C36A-C37A \\sim C36B-C37B
 with sigma of 0.02
 C37A-C38A \\sim C37B-C38B
 with sigma of 0.02
 P2-C34A \\sim P2-C34B
 with sigma of 0.04
 P2-C38A \\sim P2-C38B
 with sigma of 0.04
 C33A-C35A \\sim C33B-C35B
 with sigma of 0.04
 C33A-C37A \\sim C33B-C37B
 with sigma of 0.04
 C34A-C36A \\sim C34B-C36B
 with sigma of 0.04
 C34A-C38A \\sim C34B-C38B
 with sigma of 0.04
 C35A-C37A \\sim C35B-C37B
 with sigma of 0.04
 C36A-C38A \\sim C36B-C38B
 with sigma of 0.04
3. Rigid bond restraints
 C45B, C45A, N4A, N4B, C49A, C49B, C48B, C48A, C47B, C47A, C46B, C46A
 with sigma for 1-2 distances of 0.01 and sigma for 1-3 distances of 0.01
 C28A, N3A, C32A, C31A, C30A, C29A, C28B, N3B, C32B, C31B, C30B, C29B
 with sigma for 1-2 distances of 0.01 and sigma for 1-3 distances of 0.01
 F3A, F2A, BA, F4A, F1A, F2B, B1B, F4B, F1B, F3B
 with sigma for 1-2 distances of 0.01 and sigma for 1-3 distances of 0.01
 O2A, C7A, C8A, C9A, C3A, C4A, C5A, C6A, C1A, C2A, O1A, C10A, C1B, C1, C5B,
 C4B, C3B, C2B, C9B, C8B, C7B, O2B, C10B, O1B
 with sigma for 1-2 distances of 0.01 and sigma for 1-3 distances of 0.01
 C34B, C34A, C35A, C35B, C36A, C36B, C37A, C37B, C38B, C33B
 with sigma for 1-2 distances of 0.01 and sigma for 1-3 distances of 0.01
4. Uiso/Uaniso restraints and constraints
O3A \\sim C62A \\sim C63A \\sim C64A \\sim C65A: within 2A with sigma of 0.04
and sigma for terminal atoms of 0.08 within 2A
O3A \\sim C62A \\sim C63A \\sim C64A \\sim C65A \\sim O3B \\sim C62B \\sim C63B
\\sim C64B \\sim C65B: within 2A with sigma of 0.008 and sigma for terminal
atoms of 0.016 within 2A
N4B \\sim C45B \\sim C46B \\sim C46A \\sim C47B \\sim C47A \\sim C48A \\sim
C48B \\sim C49A \\sim C49B \\sim N4A \\sim C45A: within 2.5A with sigma of 0.01
and sigma for terminal atoms of 0.02 within 2.5A
C28A \\sim N3A \\sim C31A \\sim C30A \\sim C29A \\sim C28B \\sim N3B \\sim C31B
\\sim C30B \\sim C29B \\sim C32A \\sim C32B: within 2.5A with sigma of 0.01 and
sigma for terminal atoms of 0.02 within 2.5A
F2B \\sim B1B \\sim F4B \\sim F1B \\sim F3B \\sim F3A \\sim F2A \\sim BA \\sim
F4A \\sim F1A: within 2.5A with sigma of 0.01 and sigma for terminal atoms of
0.02 within 2.5A
O2A \\sim C7A \\sim C8A \\sim C9A \\sim C3A \\sim C4A \\sim C5A \\sim C6A \\sim
C1A \\sim C2A \\sim O1A \\sim C10A \\sim C1B \\sim C1 \\sim C5B \\sim C4B \\sim
C3B \\sim C2B \\sim C9B \\sim C8B \\sim C7B \\sim O2B \\sim C10B \\sim O1B:
within 2.5A with sigma of 0.01 and sigma for terminal atoms of 0.02 within 2.5A
C65B \\sim C64A \\sim C64B \\sim O3A \\sim O3B \\sim C63B \\sim C63A \\sim C62B
\\sim C62A: within 2A with sigma of 0.001 and sigma for terminal atoms of 0.002
within 2A
C34B \\sim C35B \\sim C36B \\sim C36A \\sim C37A \\sim C35A \\sim C34A \\sim
C37B \\sim C38B \\sim C38A \\sim C33A \\sim C33B: within 2A with sigma of 0.01
and sigma for terminal atoms of 0.02 within 2A
Uanis(C45A) \\sim Ueq: with sigma of 0.01 and sigma for terminal atoms of 0.02
Uanis(C55) \\sim Ueq: with sigma of 0.01 and sigma for terminal atoms of 0.02
Uanis(C54) \\sim Ueq: with sigma of 0.01 and sigma for terminal atoms of 0.02
5. Rigid body (RIGU) restrains
 O3A, C62A, C63A, C64A, C65A
 with sigma for 1-2 distances of 0.004 and sigma for 1-3 distances of 0.004
6. Others
 Sof(C45B)=Sof(C46B)=Sof(H46B)=Sof(C47B)=Sof(H47B)=Sof(C48B)=Sof(H48B)=
 Sof(C49B)=Sof(H49B)=Sof(N4B)=1-FVAR(1)
 Sof(C45A)=Sof(C46A)=Sof(H46A)=Sof(C47A)=Sof(H47A)=Sof(C48A)=Sof(H48A)=
 Sof(C49A)=Sof(H49A)=Sof(N4A)=FVAR(1)
 Sof(C32B)=Sof(H32B)=Sof(N3B)=Sof(C28B)=Sof(C29B)=Sof(H29B)=Sof(C30B)=
 Sof(H30B)=Sof(C31B)=Sof(H31B)=1-FVAR(2)
 Sof(C32A)=Sof(H32A)=Sof(C31A)=Sof(H31A)=Sof(C30A)=Sof(H30A)=Sof(C29A)=
 Sof(H29A)=Sof(C28A)=Sof(N3A)=FVAR(2)
 Sof(F2B)=Sof(F4B)=Sof(F1B)=Sof(F3B)=Sof(B1B)=1-FVAR(3)
 Sof(F2A)=Sof(F4A)=Sof(F3A)=Sof(F1A)=Sof(BA)=FVAR(3)
 Sof(C3B)=Sof(C4B)=Sof(C5B)=Sof(H5B)=Sof(C1)=Sof(H1)=Sof(C1B)=Sof(C2B)=
 Sof(H2B)=Sof(C9B)=Sof(C8B)=Sof(H8B)=Sof(C7B)=Sof(O2B)=Sof(C10B)=Sof(H10D)=
 Sof(H10E)=Sof(H10F)=Sof(O1B)=1-FVAR(4)
 Sof(O2A)=Sof(C7A)=Sof(C8A)=Sof(H8A)=Sof(C9A)=Sof(C3A)=Sof(C4A)=Sof(C5A)=
 Sof(H5A)=Sof(C6A)=Sof(H6A)=Sof(C1A)=Sof(C2A)=Sof(H2A)=Sof(O1A)=Sof(C10A)=
 Sof(H10A)=Sof(H10B)=Sof(H10C)=FVAR(4)
 Sof(O3B)=Sof(C62B)=Sof(H62D)=Sof(H62E)=Sof(H62F)=Sof(C63B)=Sof(H63C)=
 Sof(H63D)=Sof(C64B)=Sof(H64C)=Sof(H64D)=Sof(C65B)=Sof(H65D)=Sof(H65E)=
 Sof(H65F)=1-FVAR(5)
 Sof(O3A)=Sof(C62A)=Sof(H62A)=Sof(H62B)=Sof(H62C)=Sof(C63A)=Sof(H63A)=
 Sof(H63B)=Sof(C64A)=Sof(H64A)=Sof(H64B)=Sof(C65A)=Sof(H65A)=Sof(H65B)=
 Sof(H65C)=FVAR(5)
 Sof(C34B)=Sof(H34B)=Sof(C35B)=Sof(H35B)=Sof(C36B)=Sof(H36B)=Sof(C37B)=
 Sof(H37B)=Sof(C38B)=Sof(H38B)=Sof(C33B)=1-FVAR(6)
 Sof(C33A)=Sof(C34A)=Sof(H34A)=Sof(C35A)=Sof(H35A)=Sof(C36A)=Sof(H36A)=
 Sof(C37A)=Sof(H37A)=Sof(C38A)=Sof(H38A)=FVAR(6)
7.a Secondary CH2 refined with riding coordinates:
 C63A(H63A,H63B), C64A(H64A,H64B), C63B(H63C,H63D), C64B(H64C,H64D)
7.b Aromatic/amide H refined with riding coordinates:
 C8A(H8A), C5A(H5A), C6A(H6A), C2A(H2A), C34A(H34A), C35A(H35A), C36A(H36A),
 C37A(H37A), C38A(H38A), C21(H21), C20(H20), C19(H19), C18(H18), C17(H17),
 C27(H27), C26(H26), C25(H25), C24(H24), C23(H23), C12(H12), C13(H13), C14(H14),
  C15(H15), C44(H44), C43(H43), C42(H42), C41(H41), C40(H40), C57(H57),
 C58(H58), C59(H59), C60(H60), C61(H61), C46A(H46A), C47A(H47A), C48A(H48A),
 C49A(H49A), C32A(H32A), C31A(H31A), C30A(H30A), C29A(H29A), C46B(H46B),
 C47B(H47B), C48B(H48B), C49B(H49B), C32B(H32B), C29B(H29B), C30B(H30B),
 C31B(H31B), C5B(H5B), C1(H1), C2B(H2B), C8B(H8B), C34B(H34B), C35B(H35B),
 C36B(H36B), C37B(H37B), C38B(H38B), C51(H51), C55(H55), C54(H54), C53(H53),
 C52(H52)
7.c Fitted hexagon refined as free rotating group:
 C3A(C4A,C5A,C6A,C1A,C2A), C33A(C34A,C35A,C36A,C37A,C38A), C16(C21,C20,C19,C18,
 C17), C22(C27,C26,C25,C24,C23), C12(C13,C14,C15,N2,C11), C39(C44,C43,C42,C41,
 C40), C56(C57,C58,C59,C60,C61), C45A(C46A,C47A,C48A,C49A,N4A), C32A(C31A,C30A,
 C29A,C28A,N3A), C45B(C46B,C47B,C48B,C49B,N4B), C32B(N3B,C28B,C29B,C30B,C31B),
 C3B(C4B,C5B,C1,C1B,C2B), C34B(C35B,C36B,C37B,C38B,C33B), C51(C50,C55,C54,C53,
 C52)
7.d Idealised Me refined as rotating group:
 C10A(H10A,H10B,H10C), C10B(H10D,H10E,H10F), C62A(H62A,H62B,H62C), C65A(H65A,
 H65B,H65C), C62B(H62D,H62E,H62F), C65B(H65D,H65E,H65F)
;
_atom_sites_solution_hydrogens     geom
_atom_sites_solution_primary       dual
_atom_sites_solution_secondary     ?
loop_
  _atom_site_label
  _atom_site_type_symbol
  _atom_site_fract_x
  _atom_site_fract_y
  _atom_site_fract_z
  _atom_site_U_iso_or_equiv
  _atom_site_adp_type
  _atom_site_occupancy
  _atom_site_site_symmetry_order
  _atom_site_calc_flag
  _atom_site_refinement_flags_posn
  _atom_site_refinement_flags_adp
  _atom_site_refinement_flags_occupancy
  _atom_site_disorder_assembly
  _atom_site_disorder_group
 Au1 Au 0.60789(2) 0.45071(2) 0.77768(2) 0.02858(7) Uani 1 1 d . . . . .
 Au2 Au 0.61132(2) 0.32036(2) 0.66798(2) 0.02810(7) Uani 1 1 d . . . . .
 Au3 Au 0.62560(2) 0.21921(2) 0.82486(2) 0.02961(7) Uani 1 1 d . . . . .
 P2 P 0.71716(15) 0.29437(14) 0.54140(9) 0.0310(4) Uani 1 1 d D . . . .
 P3 P 0.74704(15) 0.07136(13) 0.86012(10) 0.0341(4) Uani 1 1 d D . . . .
 P1 P 0.70422(15) 0.55091(13) 0.76065(9) 0.0307(4) Uani 1 1 d . . . . .
 O2A O 0.1639(5) 0.6238(5) 0.8946(4) 0.0378(14) Uani 0.761(8) 1 d D U P A 1
 C7A C 0.0465(8) 0.6678(8) 0.9211(5) 0.0394(18) Uani 0.761(8) 1 d D U P A 1
 C8A C -0.0127(8) 0.6049(9) 0.9199(6) 0.0427(18) Uani 0.761(8) 1 d D U P A 1
 H8A H -0.093779 0.632073 0.940182 0.051 Uiso 0.761(8) 1 calc R U P A 1
 C9A C 0.0408(7) 0.5120(8) 0.8919(5) 0.0362(16) Uani 0.761(8) 1 d D U P A 1
 C3A C 0.2209(4) 0.5280(4) 0.8675(5) 0.0325(15) Uani 0.761(8) 1 d DG U P A 1
 C4A C 0.1661(3) 0.4672(5) 0.8642(4) 0.0336(15) Uani 0.761(8) 1 d DG U P A 1
 C5A C 0.2299(5) 0.3691(5) 0.8352(4) 0.0318(15) Uani 0.761(8) 1 d DG U P A 1
 H5A H 0.192518 0.327507 0.833030 0.038 Uiso 0.761(8) 1 calc R U P A 1
 C6A C 0.3485(5) 0.3318(5) 0.8095(6) 0.0326(16) Uani 0.761(8) 1 d DG U P A 1
 H6A H 0.392136 0.264708 0.789673 0.039 Uiso 0.761(8) 1 calc R U P A 1
 C1A C 0.4033(3) 0.3926(6) 0.8127(7) 0.0272(15) Uani 0.761(8) 1 d DG U P A 1
 C2A C 0.3395(5) 0.4907(5) 0.8417(6) 0.0316(16) Uani 0.761(8) 1 d DG U P A 1
 H2A H 0.376918 0.532284 0.843946 0.038 Uiso 0.761(8) 1 calc R U P A 1
 N1 N 0.5250(4) 0.3564(4) 0.7851(3) 0.0260(11) Uani 1 1 d D . . . .
 C33A C 0.8661(5) 0.2547(7) 0.5276(6) 0.041(2) Uani 0.69(3) 1 d DG U P B 1
 C34A C 0.9308(8) 0.1510(7) 0.5357(10) 0.053(3) Uani 0.69(3) 1 d DG U P B 1
 H34A H 0.898234 0.101528 0.543597 0.063 Uiso 0.69(3) 1 calc R U P B 1
 C35A C 1.0433(7) 0.1196(8) 0.5322(10) 0.061(3) Uani 0.69(3) 1 d DG U P B 1
 H35A H 1.087573 0.048669 0.537782 0.073 Uiso 0.69(3) 1 calc R U P B 1
 C36A C 1.0910(5) 0.1919(10) 0.5207(7) 0.062(2) Uani 0.69(3) 1 d DG U P B 1
 H36A H 1.167908 0.170460 0.518305 0.075 Uiso 0.69(3) 1 calc R U P B 1
 C37A C 1.0263(8) 0.2957(9) 0.5126(8) 0.059(3) Uani 0.69(3) 1 d DG U P B 1
 H37A H 1.058906 0.345111 0.504643 0.070 Uiso 0.69(3) 1 calc R U P B 1
 C38A C 0.9138(8) 0.3271(7) 0.5160(8) 0.044(2) Uani 0.69(3) 1 d DG U P B 1
 H38A H 0.869566 0.397972 0.510459 0.053 Uiso 0.69(3) 1 calc R U P B 1
 O1A O 0.0032(6) 0.7538(6) 0.9448(5) 0.056(2) Uani 0.761(8) 1 d D U P A 1
 C16 C 0.6797(4) 0.6057(3) 0.84950(19) 0.0361(16) Uani 1 1 d G . . . .
 C21 C 0.7193(4) 0.6815(3) 0.84641(19) 0.0379(16) Uani 1 1 d G . . . .
 H21 H 0.757768 0.706502 0.796977 0.045 Uiso 1 1 calc R U . . .
 C20 C 0.7028(4) 0.7207(3) 0.9157(3) 0.0409(17) Uani 1 1 d G . . . .
 H20 H 0.729905 0.772528 0.913542 0.049 Uiso 1 1 calc R U . . .
 C19 C 0.6466(4) 0.6842(4) 0.98799(19) 0.049(2) Uani 1 1 d G . . . .
 H19 H 0.635252 0.710970 1.035311 0.059 Uiso 1 1 calc R U . . .
 C18 C 0.6069(5) 0.6084(4) 0.99108(18) 0.053(2) Uani 1 1 d G . . . .
 H18 H 0.568462 0.583384 1.040516 0.064 Uiso 1 1 calc R U . . .
 C17 C 0.6234(4) 0.5692(4) 0.9218(2) 0.0461(19) Uani 1 1 d G . . . .
 H17 H 0.596325 0.517357 0.923952 0.055 Uiso 1 1 calc R U . . .
 C22 C 0.6714(4) 0.6555(3) 0.6910(2) 0.0355(15) Uani 1 1 d G . . . .
 C27 C 0.7190(4) 0.6329(3) 0.6117(2) 0.0349(15) Uani 1 1 d G . . . .
 H27 H 0.771188 0.565374 0.595997 0.042 Uiso 1 1 calc R U . . .
 C26 C 0.6904(4) 0.7091(4) 0.55543(18) 0.0435(18) Uani 1 1 d G . . . .
 H26 H 0.722929 0.693699 0.501263 0.052 Uiso 1 1 calc R U . . .
 C25 C 0.6141(5) 0.8079(3) 0.5784(3) 0.050(2) Uani 1 1 d G . . . .
 H25 H 0.594460 0.860039 0.539946 0.060 Uiso 1 1 calc R U . . .
 C24 C 0.5664(4) 0.8305(3) 0.6577(3) 0.064(2) Uani 1 1 d G . . . .
 H24 H 0.514250 0.898054 0.673363 0.077 Uiso 1 1 calc R U . . .
 C23 C 0.5951(4) 0.7543(4) 0.7139(2) 0.052(2) Uani 1 1 d G . . . .
 H23 H 0.562507 0.769730 0.768098 0.062 Uiso 1 1 calc R U . . .
 C12 C 0.9093(4) 0.3792(3) 0.7196(3) 0.056(2) Uani 1 1 d G . . . .
 H12 H 0.865275 0.337770 0.737080 0.067 Uiso 1 1 calc R U . . .
 C13 C 1.0278(4) 0.3335(3) 0.6920(4) 0.075(3) Uani 1 1 d G . . . .
 H13 H 1.064831 0.260804 0.690504 0.090 Uiso 1 1 calc R U . . .
 C14 C 1.0923(3) 0.3941(4) 0.6665(3) 0.056(2) Uani 1 1 d G . . . .
 H14 H 1.173269 0.362865 0.647546 0.067 Uiso 1 1 calc R U . . .
 C15 C 1.0381(4) 0.5005(4) 0.6686(3) 0.061(2) Uani 1 1 d G . . . .
 H15 H 1.082152 0.541894 0.651163 0.073 Uiso 1 1 calc R U . . .
 N2 N 0.9196(4) 0.5462(3) 0.6963(3) 0.0602(19) Uani 1 1 d G . . . .
 C11 C 0.8552(3) 0.4856(3) 0.7218(3) 0.0351(16) Uani 1 1 d G . . . .
 C39 C 0.6807(4) 0.4122(3) 0.4829(2) 0.0333(15) Uani 1 1 d G . . . .
 C44 C 0.7201(4) 0.4091(3) 0.4013(2) 0.0408(17) Uani 1 1 d G . . . .
 H44 H 0.765322 0.345120 0.376507 0.049 Uiso 1 1 calc R U . . .
 C43 C 0.6934(4) 0.4996(4) 0.35591(16) 0.053(2) Uani 1 1 d G . . . .
 H43 H 0.720382 0.497419 0.300122 0.063 Uiso 1 1 calc R U . . .
 C42 C 0.6273(4) 0.5931(3) 0.3922(2) 0.0454(19) Uani 1 1 d G . . . .
 H42 H 0.609023 0.654976 0.361144 0.055 Uiso 1 1 calc R U . . .
 C41 C 0.5878(4) 0.5963(3) 0.4738(2) 0.0430(18) Uani 1 1 d G . . . .
 H41 H 0.542602 0.660235 0.498552 0.052 Uiso 1 1 calc R U . . .
 C40 C 0.6145(4) 0.5058(3) 0.51915(17) 0.0362(16) Uani 1 1 d G . . . .
 H40 H 0.587541 0.507936 0.574938 0.043 Uiso 1 1 calc R U . . .
 C56 C 0.8000(4) -0.0298(3) 0.7925(3) 0.0425(18) Uani 1 1 d G . . . .
 C57 C 0.7451(4) -0.0170(4) 0.7390(3) 0.061(2) Uani 1 1 d G . . . .
 H57 H 0.679235 0.043119 0.739313 0.073 Uiso 1 1 calc R U . . .
 C58 C 0.7867(6) -0.0921(5) 0.6852(3) 0.079(3) Uani 1 1 d G . . . .
 H58 H 0.749230 -0.083390 0.648617 0.095 Uiso 1 1 calc R U . . .
 C59 C 0.8831(6) -0.1801(4) 0.6847(3) 0.074(3) Uani 1 1 d G . . . .
 H59 H 0.911545 -0.231424 0.647920 0.088 Uiso 1 1 calc R U . . .
 C60 C 0.9380(5) -0.1929(3) 0.7382(4) 0.076(3) Uani 1 1 d G . . . .
 H60 H 1.003867 -0.252950 0.737918 0.091 Uiso 1 1 calc R U . . .
 C61 C 0.8964(5) -0.1177(4) 0.7921(3) 0.060(2) Uani 1 1 d G . . . .
 H61 H 0.933874 -0.126442 0.828614 0.072 Uiso 1 1 calc R U . . .
 C45A C 0.8690(11) 0.0858(15) 0.8617(11) 0.062(3) Uani 0.341(9) 1 d DG U P C
 1
 C46A C 0.8459(11) 0.1475(15) 0.9208(10) 0.066(3) Uani 0.341(9) 1 d DG U P C
 1
 H46A H 0.770391 0.176339 0.956561 0.079 Uiso 0.341(9) 1 calc R U P C 1
 C47A C 0.9333(15) 0.1672(15) 0.9275(10) 0.066(3) Uani 0.341(9) 1 d DG U P C
 1
 H47A H 0.917440 0.209339 0.967873 0.079 Uiso 0.341(9) 1 calc R U P C 1
 C48A C 1.0437(13) 0.1250(15) 0.8752(12) 0.067(3) Uani 0.341(9) 1 d DG U P C
 1
 H48A H 1.103445 0.138426 0.879772 0.081 Uiso 0.341(9) 1 calc R U P C 1
 C49A C 1.0669(10) 0.0633(14) 0.8161(11) 0.067(3) Uani 0.341(9) 1 d DG U P C
 1
 H49A H 1.142403 0.034511 0.780360 0.080 Uiso 0.341(9) 1 calc R U P C 1
 N4A N 0.9795(13) 0.0437(14) 0.8094(10) 0.068(3) Uani 0.341(9) 1 d DG U P C 1
 C32A C 0.8078(11) 0.1018(9) 0.3738(6) 0.056(3) Uani 0.511(12) 1 d DG U P B 1
 H32A H 0.864449 0.084370 0.323456 0.068 Uiso 0.511(12) 1 calc R U P B 1
 C31A C 0.7276(11) 0.0567(8) 0.4037(8) 0.055(3) Uani 0.511(12) 1 d DG U P B 1
 H31A H 0.729385 0.008532 0.373763 0.066 Uiso 0.511(12) 1 calc R U P B 1
 C30A C 0.6447(10) 0.0822(9) 0.4774(8) 0.052(2) Uani 0.511(12) 1 d DG U P B 1
 H30A H 0.589862 0.051437 0.497845 0.062 Uiso 0.511(12) 1 calc R U P B 1
 C29A C 0.6420(11) 0.1528(10) 0.5212(6) 0.051(2) Uani 0.511(12) 1 d DG U P B
 1
 H29A H 0.585402 0.170178 0.571622 0.061 Uiso 0.511(12) 1 calc R U P B 1
 C28A C 0.7223(12) 0.1978(10) 0.4914(7) 0.049(2) Uani 0.511(12) 1 d DG U P B
 1
 N3A N 0.8052(11) 0.1723(9) 0.4177(7) 0.054(2) Uani 0.511(12) 1 d DG U P B 1
 C10A C -0.0261(8) 0.4516(9) 0.8915(6) 0.046(2) Uani 0.761(8) 1 d D U P A 1
 H10A H -0.004608 0.387058 0.922208 0.068 Uiso 0.761(8) 1 calc R U P A 1
 H10B H -0.009288 0.436671 0.837152 0.068 Uiso 0.761(8) 1 calc R U P A 1
 H10C H -0.107940 0.491822 0.914815 0.068 Uiso 0.761(8) 1 calc R U P A 1
 F2A F 0.4431(9) 0.1220(9) 0.6954(8) 0.070(2) Uani 0.756(7) 1 d D U P D -2
 F4A F 0.3319(6) 0.0337(5) 0.7120(4) 0.0641(18) Uani 0.756(7) 1 d D U P D -2
 F3A F 0.3268(7) 0.1641(7) 0.6230(4) 0.082(2) Uani 0.756(7) 1 d D U P D -2
 F1A F 0.2503(7) 0.1915(6) 0.7501(4) 0.073(2) Uani 0.756(7) 1 d D U P D -2
 BA B 0.3473(16) 0.1249(13) 0.6915(11) 0.064(3) Uani 0.756(7) 1 d D U P D -2
 C45B C 0.8745(6) 0.0796(8) 0.8597(5) 0.057(2) Uani 0.659(9) 1 d DG U P C 2
 C46B C 0.8965(7) 0.0748(9) 0.9286(4) 0.069(2) Uani 0.659(9) 1 d DG U P C 2
 H46B H 0.842423 0.068478 0.978221 0.082 Uiso 0.659(9) 1 calc R U P C 2
 C47B C 0.9977(9) 0.0794(9) 0.9248(5) 0.072(2) Uani 0.659(9) 1 d DG U P C 2
 H47B H 1.012789 0.076224 0.971928 0.086 Uiso 0.659(9) 1 calc R U P C 2
 C48B C 1.0769(6) 0.0888(8) 0.8522(6) 0.067(2) Uani 0.659(9) 1 d DG U P C 2
 H48B H 1.146092 0.091908 0.849666 0.080 Uiso 0.659(9) 1 calc R U P C 2
 C49B C 1.0549(7) 0.0935(8) 0.7833(4) 0.066(2) Uani 0.659(9) 1 d DG U P C 2
 H49B H 1.109030 0.099846 0.733697 0.079 Uiso 0.659(9) 1 calc R U P C 2
 N4B N 0.9537(8) 0.0889(8) 0.7871(4) 0.066(2) Uani 0.659(9) 1 d DG U P C 2
 C32B C 0.7478(12) 0.0959(9) 0.3950(6) 0.056(3) Uani 0.489(12) 1 d DG U P B 2
 H32B H 0.788849 0.077471 0.341670 0.068 Uiso 0.489(12) 1 calc R U P B 2
 N3B N 0.7609(11) 0.1704(9) 0.4247(7) 0.057(2) Uani 0.489(12) 1 d DG U P B 2
 C28B C 0.7009(12) 0.1974(10) 0.5027(8) 0.048(3) Uani 0.489(12) 1 d DG U P B
 2
 C29B C 0.6276(12) 0.1498(10) 0.5511(6) 0.048(2) Uani 0.489(12) 1 d DG U P B
 2
 H29B H 0.586544 0.168199 0.604422 0.057 Uiso 0.489(12) 1 calc R U P B 2
 C30B C 0.6145(10) 0.0753(9) 0.5214(8) 0.049(2) Uani 0.489(12) 1 d DG U P B 2
 H30B H 0.564397 0.042733 0.554504 0.058 Uiso 0.489(12) 1 calc R U P B 2
 C31B C 0.6745(12) 0.0483(8) 0.4434(8) 0.053(3) Uani 0.489(12) 1 d DG U P B 2
 H31B H 0.665548 -0.002632 0.423128 0.063 Uiso 0.489(12) 1 calc R U P B 2
 F2B F 0.364(2) 0.2236(16) 0.6227(14) 0.086(5) Uani 0.244(7) 1 d D U P D -3
 F4B F 0.466(3) 0.098(3) 0.691(2) 0.075(4) Uani 0.244(7) 1 d D U P D -3
 F1B F 0.296(2) 0.119(2) 0.7134(14) 0.084(5) Uani 0.244(7) 1 d D U P D -3
 F3B F 0.4243(18) 0.0625(15) 0.5935(11) 0.064(4) Uani 0.244(7) 1 d D U P D -3
 B1B B 0.385(3) 0.125(2) 0.650(2) 0.073(4) Uani 0.244(7) 1 d D U P D -3
 C3B C 0.2105(11) 0.4972(14) 0.8644(15) 0.033(2) Uani 0.239(8) 1 d DG U P A 2
 C4B C 0.1716(9) 0.4263(16) 0.8554(14) 0.035(2) Uani 0.239(8) 1 d DG U P A 2
 C5B C 0.2493(14) 0.3330(15) 0.8217(15) 0.035(3) Uani 0.239(8) 1 d DG U P A 2
 H5B H 0.222764 0.284498 0.815600 0.042 Uiso 0.239(8) 1 calc R U P A 2
 C1 C 0.3658(12) 0.3105(16) 0.797(2) 0.035(3) Uani 0.239(8) 1 d DG U P A 2
 H1 H 0.418943 0.246707 0.773995 0.041 Uiso 0.239(8) 1 calc R U P A 2
 C1B C 0.4047(9) 0.3814(19) 0.806(2) 0.033(3) Uani 0.239(8) 1 d DG U P A 2
 C2B C 0.3270(13) 0.4748(17) 0.840(2) 0.035(2) Uani 0.239(8) 1 d DG U P A 2
 H2B H 0.353572 0.523244 0.845855 0.042 Uiso 0.239(8) 1 calc R U P A 2
 C9B C 0.0472(16) 0.455(2) 0.8829(16) 0.037(3) Uani 0.239(8) 1 d D U P A 2
 C8B C -0.0220(19) 0.5458(19) 0.9133(17) 0.040(3) Uani 0.239(8) 1 d D U P A 2
 H8B H -0.101977 0.561815 0.933701 0.049 Uiso 0.239(8) 1 calc R U P A 2
 C7B C 0.0206(18) 0.622(2) 0.916(2) 0.039(3) Uani 0.239(8) 1 d D U P A 2
 O2B O 0.1371(14) 0.5888(15) 0.8950(13) 0.038(2) Uani 0.239(8) 1 d D U P A 2
 C10B C -0.001(2) 0.378(2) 0.884(2) 0.046(4) Uani 0.239(8) 1 d D U P A 2
 H10D H 0.026951 0.353785 0.830327 0.069 Uiso 0.239(8) 1 calc R U P A 2
 H10E H -0.084819 0.410854 0.901394 0.069 Uiso 0.239(8) 1 calc R U P A 2
 H10F H 0.022545 0.320144 0.919454 0.069 Uiso 0.239(8) 1 calc R U P A 2
 O1B O -0.0344(19) 0.7023(17) 0.9470(13) 0.052(4) Uani 0.239(8) 1 d D U P A 2
 O3A O 0.3654(10) 0.7092(7) 0.8208(6) 0.0709(15) Uani 0.629(7) 1 d D U P E 1
 C62A C 0.3983(16) 0.6784(12) 0.6941(9) 0.0700(17) Uani 0.629(7) 1 d D U P E
 1
 H62A H 0.474895 0.679401 0.676813 0.105 Uiso 0.629(7) 1 calc R U P E 1
 H62B H 0.368610 0.700510 0.650104 0.105 Uiso 0.629(7) 1 calc R U P E 1
 H62C H 0.402076 0.608551 0.712139 0.105 Uiso 0.629(7) 1 calc R U P E 1
 C63A C 0.3256(16) 0.7454(12) 0.7562(8) 0.0706(15) Uani 0.629(7) 1 d D U P E
 1
 H63A H 0.246791 0.748480 0.771567 0.085 Uiso 0.629(7) 1 calc R U P E 1
 H63B H 0.324597 0.815438 0.739318 0.085 Uiso 0.629(7) 1 calc R U P E 1
 C64A C 0.3409(16) 0.7561(11) 0.8841(8) 0.0700(15) Uani 0.629(7) 1 d D U P E
 1
 H64A H 0.267975 0.816110 0.890470 0.084 Uiso 0.629(7) 1 calc R U P E 1
 H64B H 0.400777 0.782761 0.874579 0.084 Uiso 0.629(7) 1 calc R U P E 1
 C65A C 0.3307(16) 0.6973(11) 0.9565(8) 0.078(4) Uani 0.629(7) 1 d D U P E 1
 H65A H 0.259372 0.685896 0.974393 0.117 Uiso 0.629(7) 1 calc R U P E 1
 H65B H 0.330208 0.734671 0.996168 0.117 Uiso 0.629(7) 1 calc R U P E 1
 H65C H 0.395514 0.631033 0.948706 0.117 Uiso 0.629(7) 1 calc R U P E 1
 O3B O 0.2654(16) 0.8114(12) 0.8175(9) 0.0709(15) Uani 0.371(7) 1 d D U P E 2
 C62B C 0.365(2) 0.712(2) 0.7198(16) 0.0697(17) Uani 0.371(7) 1 d D U P E 2
 H62D H 0.417691 0.724242 0.737711 0.105 Uiso 0.371(7) 1 calc R U P E 2
 H62E H 0.373920 0.738576 0.665304 0.105 Uiso 0.371(7) 1 calc R U P E 2
 H62F H 0.382318 0.638458 0.722621 0.105 Uiso 0.371(7) 1 calc R U P E 2
 C63B C 0.258(2) 0.7609(19) 0.7659(14) 0.0708(15) Uani 0.371(7) 1 d D U P E 2
 H63C H 0.221882 0.711143 0.794160 0.085 Uiso 0.371(7) 1 calc R U P E 2
 H63D H 0.211371 0.809861 0.734280 0.085 Uiso 0.371(7) 1 calc R U P E 2
 C64B C 0.256(2) 0.7804(19) 0.8948(11) 0.0706(16) Uani 0.371(7) 1 d D U P E 2
 H64C H 0.221236 0.840207 0.928334 0.085 Uiso 0.371(7) 1 calc R U P E 2
 H64D H 0.210384 0.737391 0.915594 0.085 Uiso 0.371(7) 1 calc R U P E 2
 C65B C 0.365(2) 0.726(2) 0.8916(18) 0.0690(18) Uani 0.371(7) 1 d D U P E 2
 H65D H 0.415486 0.753234 0.848339 0.103 Uiso 0.371(7) 1 calc R U P E 2
 H65E H 0.385385 0.653800 0.882862 0.103 Uiso 0.371(7) 1 calc R U P E 2
 H65F H 0.372954 0.730658 0.941471 0.103 Uiso 0.371(7) 1 calc R U P E 2
 C34B C 0.9149(17) 0.1600(18) 0.5694(19) 0.052(3) Uani 0.31(3) 1 d DG U P B 2
 H34B H 0.873480 0.116935 0.593963 0.063 Uiso 0.31(3) 1 calc R U P B 2
 C35B C 1.0266(17) 0.1286(19) 0.568(2) 0.059(4) Uani 0.31(3) 1 d DG U P B 2
 H35B H 1.061468 0.064052 0.591150 0.071 Uiso 0.31(3) 1 calc R U P B 2
 C36B C 1.0872(12) 0.192(2) 0.5318(16) 0.060(3) Uani 0.31(3) 1 d DG U P B 2
 H36B H 1.163550 0.170110 0.530616 0.072 Uiso 0.31(3) 1 calc R U P B 2
 C37B C 1.0362(17) 0.286(2) 0.4975(17) 0.053(3) Uani 0.31(3) 1 d DG U P B 2
 H37B H 1.077644 0.329052 0.472895 0.064 Uiso 0.31(3) 1 calc R U P B 2
 C38B C 0.9245(17) 0.3174(19) 0.4991(17) 0.047(3) Uani 0.31(3) 1 d DG U P B 2
 H38B H 0.889655 0.381936 0.475707 0.056 Uiso 0.31(3) 1 calc R U P B 2
 C33B C 0.8639(11) 0.2544(18) 0.5351(14) 0.045(3) Uani 0.31(3) 1 d DG U P B 2
 C51 C 0.7509(4) -0.0718(4) 0.9855(3) 0.053(2) Uani 1 1 d G . . . .
 H51 H 0.824459 -0.112103 0.952293 0.064 Uiso 1 1 calc R U . . .
 C50 C 0.6874(4) 0.0226(4) 0.9578(2) 0.0392(17) Uani 1 1 d G . . . .
 C55 C 0.5797(4) 0.0817(4) 1.0063(3) 0.084(3) Uani 1 1 d G U . . .
 H55 H 0.536351 0.146194 0.987386 0.101 Uiso 1 1 calc R U . . .
 C54 C 0.5355(4) 0.0463(4) 1.0827(3) 0.095(4) Uani 1 1 d G U . . .
 H54 H 0.461951 0.086655 1.115855 0.114 Uiso 1 1 calc R U . . .
 C53 C 0.5990(5) -0.0481(4) 1.1104(2) 0.062(2) Uani 1 1 d G . . . .
 H53 H 0.568802 -0.072262 1.162544 0.074 Uiso 1 1 calc R U . . .
 C52 C 0.7067(5) -0.1071(3) 1.0618(3) 0.064(3) Uani 1 1 d G . . . .
 H52 H 0.750057 -0.171642 1.080765 0.077 Uiso 1 1 calc R U . . .

loop_
  _atom_site_aniso_label
  _atom_site_aniso_U_11
  _atom_site_aniso_U_22
  _atom_site_aniso_U_33
  _atom_site_aniso_U_23
  _atom_site_aniso_U_13
  _atom_site_aniso_U_12
 Au1 0.03041(13) 0.02686(13) 0.02380(12) 0.00145(9) -0.00878(10) -0.00791(10)
 Au2 0.02925(13) 0.02693(13) 0.02430(12) 0.00036(9) -0.00601(10) -0.01037(10)
 Au3 0.03119(13) 0.02346(12) 0.02371(12) 0.00192(9) -0.00562(10) -0.00511(10)
 P2 0.0305(9) 0.0356(9) 0.0262(8) -0.0057(7) -0.0079(7) -0.0115(7)
 P3 0.0331(9) 0.0261(9) 0.0296(8) -0.0004(7) -0.0072(7) -0.0020(7)
 P1 0.0330(9) 0.0317(9) 0.0245(8) 0.0004(7) -0.0103(7) -0.0098(7)
 O2A 0.030(2) 0.036(3) 0.038(2) -0.005(2) -0.008(2) -0.005(2)
 C7A 0.031(3) 0.044(3) 0.035(3) -0.005(3) -0.012(3) -0.004(3)
 C8A 0.031(3) 0.048(3) 0.038(3) -0.001(3) -0.012(3) -0.004(3)
 C9A 0.032(3) 0.044(3) 0.029(3) -0.001(3) -0.013(2) -0.009(3)
 C3A 0.032(2) 0.036(3) 0.026(3) 0.000(3) -0.011(2) -0.009(2)
 C4A 0.031(2) 0.037(3) 0.026(2) 0.000(2) -0.009(2) -0.008(2)
 C5A 0.034(3) 0.033(3) 0.026(3) 0.003(3) -0.010(2) -0.012(2)
 C6A 0.035(3) 0.031(3) 0.024(3) 0.002(3) -0.007(2) -0.009(2)
 C1A 0.028(3) 0.031(3) 0.022(3) 0.006(3) -0.015(2) -0.008(2)
 C2A 0.031(3) 0.032(3) 0.027(3) 0.000(3) -0.009(2) -0.010(2)
 N1 0.024(3) 0.019(2) 0.028(3) -0.001(2) -0.011(2) 0.000(2)
 C33A 0.038(4) 0.055(4) 0.030(4) 0.004(3) -0.015(3) -0.017(3)
 C34A 0.044(4) 0.059(4) 0.050(5) 0.006(4) -0.016(4) -0.019(4)
 C35A 0.044(4) 0.071(4) 0.055(5) 0.013(5) -0.018(4) -0.016(4)
 C36A 0.043(4) 0.080(5) 0.060(5) 0.008(4) -0.020(4) -0.023(4)
 C37A 0.045(4) 0.076(4) 0.057(5) 0.005(4) -0.017(4) -0.028(4)
 C38A 0.041(4) 0.061(4) 0.040(5) -0.002(4) -0.016(4) -0.026(3)
 O1A 0.039(4) 0.047(4) 0.065(4) -0.021(3) -0.018(3) 0.009(3)
 C16 0.042(4) 0.033(4) 0.028(3) -0.006(3) -0.013(3) -0.007(3)
 C21 0.039(4) 0.042(4) 0.026(3) -0.005(3) -0.008(3) -0.011(3)
 C20 0.037(4) 0.041(4) 0.043(4) -0.008(3) -0.014(3) -0.010(3)
 C19 0.049(5) 0.064(5) 0.033(4) -0.014(4) -0.013(3) -0.015(4)
 C18 0.061(5) 0.076(6) 0.029(4) 0.000(4) -0.011(4) -0.037(5)
 C17 0.054(5) 0.058(5) 0.030(4) 0.000(3) -0.007(3) -0.032(4)
 C22 0.039(4) 0.037(4) 0.037(4) 0.007(3) -0.016(3) -0.021(3)
 C27 0.035(4) 0.043(4) 0.027(3) 0.003(3) -0.011(3) -0.017(3)
 C26 0.051(5) 0.056(5) 0.037(4) 0.008(3) -0.021(3) -0.031(4)
 C25 0.058(5) 0.057(5) 0.052(5) 0.026(4) -0.036(4) -0.035(4)
 C24 0.063(6) 0.045(5) 0.073(6) 0.010(4) -0.035(5) -0.005(4)
 C23 0.060(5) 0.042(5) 0.041(4) -0.003(3) -0.016(4) -0.008(4)
 C12 0.042(5) 0.040(5) 0.082(6) -0.017(4) -0.018(4) -0.009(4)
 C13 0.052(6) 0.054(6) 0.115(9) -0.041(6) -0.020(6) -0.008(5)
 C14 0.034(4) 0.088(7) 0.044(4) -0.024(4) -0.003(3) -0.022(5)
 C15 0.048(5) 0.071(6) 0.063(5) 0.018(5) -0.025(4) -0.026(5)
 N2 0.050(4) 0.054(4) 0.074(5) 0.019(4) -0.025(4) -0.023(4)
 C11 0.039(4) 0.037(4) 0.021(3) -0.003(3) -0.007(3) -0.009(3)
 C39 0.034(4) 0.048(4) 0.024(3) 0.005(3) -0.012(3) -0.022(3)
 C44 0.032(4) 0.060(5) 0.023(3) -0.008(3) -0.003(3) -0.014(3)
 C43 0.053(5) 0.074(6) 0.033(4) 0.003(4) -0.011(4) -0.031(5)
 C42 0.044(4) 0.058(5) 0.042(4) 0.013(4) -0.023(4) -0.026(4)
 C41 0.040(4) 0.046(4) 0.048(4) 0.006(3) -0.018(3) -0.021(4)
 C40 0.040(4) 0.039(4) 0.031(3) 0.000(3) -0.012(3) -0.017(3)
 C56 0.041(4) 0.031(4) 0.039(4) -0.003(3) 0.000(3) -0.010(3)
 C57 0.065(6) 0.045(5) 0.075(6) -0.014(4) -0.029(5) -0.013(4)
 C58 0.102(9) 0.069(7) 0.079(7) -0.022(6) -0.035(6) -0.033(7)
 C59 0.101(8) 0.041(5) 0.064(6) -0.016(4) -0.008(6) -0.025(5)
 C60 0.089(8) 0.045(5) 0.061(6) -0.013(4) -0.001(5) -0.012(5)
 C61 0.075(6) 0.038(5) 0.042(4) -0.009(4) -0.009(4) -0.004(4)
 C45A 0.061(4) 0.070(4) 0.064(4) 0.000(4) -0.029(3) -0.028(4)
 C46A 0.063(4) 0.076(5) 0.069(4) -0.002(4) -0.030(4) -0.029(4)
 C47A 0.064(4) 0.077(5) 0.069(4) -0.003(4) -0.031(4) -0.030(4)
 C48A 0.063(4) 0.077(5) 0.070(5) -0.001(4) -0.030(4) -0.029(4)
 C49A 0.063(4) 0.075(5) 0.070(4) -0.002(4) -0.028(4) -0.029(4)
 N4A 0.063(4) 0.077(5) 0.070(4) -0.001(4) -0.028(4) -0.029(4)
 C32A 0.059(5) 0.047(4) 0.068(5) -0.019(4) -0.034(5) -0.007(4)
 C31A 0.058(5) 0.043(4) 0.069(5) -0.015(4) -0.033(4) -0.007(4)
 C30A 0.056(5) 0.043(4) 0.064(5) -0.017(4) -0.037(4) -0.004(3)
 C29A 0.054(5) 0.040(4) 0.065(5) -0.017(4) -0.035(4) -0.004(3)
 C28A 0.055(5) 0.040(4) 0.061(5) -0.016(4) -0.035(4) -0.005(3)
 N3A 0.057(5) 0.047(4) 0.065(4) -0.020(4) -0.035(5) -0.006(4)
 C10A 0.039(4) 0.063(5) 0.031(4) 0.001(4) -0.013(4) -0.017(4)
 F2A 0.070(4) 0.080(5) 0.074(4) -0.018(4) -0.028(4) -0.030(4)
 F4A 0.064(4) 0.054(4) 0.075(4) -0.012(3) -0.018(3) -0.023(3)
 F3A 0.096(5) 0.090(5) 0.071(4) 0.002(3) -0.040(3) -0.038(4)
 F1A 0.082(4) 0.056(4) 0.083(4) -0.020(3) -0.027(3) -0.021(3)
 BA 0.069(5) 0.065(5) 0.072(5) -0.011(5) -0.031(5) -0.031(5)
 C45B 0.058(4) 0.064(4) 0.061(4) 0.001(3) -0.029(3) -0.027(4)
 C46B 0.064(4) 0.079(4) 0.069(4) -0.001(4) -0.029(3) -0.028(4)
 C47B 0.067(4) 0.082(5) 0.073(4) -0.002(4) -0.031(3) -0.028(4)
 C48B 0.065(4) 0.076(5) 0.071(4) -0.004(4) -0.031(3) -0.030(4)
 C49B 0.063(4) 0.073(5) 0.069(4) 0.001(4) -0.030(4) -0.027(4)
 N4B 0.062(4) 0.073(5) 0.069(4) 0.002(4) -0.029(3) -0.027(4)
 C32B 0.060(5) 0.043(4) 0.066(4) -0.019(4) -0.031(4) -0.003(4)
 N3B 0.058(5) 0.047(4) 0.067(4) -0.018(3) -0.034(4) -0.004(4)
 C28B 0.052(5) 0.039(4) 0.062(5) -0.016(4) -0.037(4) -0.005(3)
 C29B 0.052(5) 0.039(4) 0.066(5) -0.019(4) -0.037(5) -0.008(4)
 C30B 0.053(5) 0.039(4) 0.064(5) -0.020(4) -0.036(5) -0.006(4)
 C31B 0.056(5) 0.043(4) 0.064(5) -0.021(4) -0.035(4) -0.003(4)
 F2B 0.092(7) 0.070(6) 0.081(7) -0.003(6) -0.025(6) -0.020(6)
 F4B 0.081(7) 0.074(8) 0.070(7) -0.009(6) -0.028(6) -0.024(6)
 F1B 0.083(6) 0.080(7) 0.079(6) -0.008(6) -0.022(6) -0.024(6)
 F3B 0.070(7) 0.068(6) 0.069(6) -0.003(6) -0.033(6) -0.032(6)
 B1B 0.077(6) 0.068(6) 0.073(6) -0.006(6) -0.027(5) -0.025(6)
 C3B 0.032(3) 0.036(3) 0.026(3) 0.002(3) -0.011(3) -0.007(3)
 C4B 0.032(3) 0.037(4) 0.027(3) 0.003(3) -0.008(3) -0.008(3)
 C5B 0.034(4) 0.035(4) 0.026(4) 0.004(4) -0.006(4) -0.008(4)
 C1 0.032(4) 0.034(4) 0.026(4) 0.006(4) -0.007(4) -0.009(4)
 C1B 0.032(4) 0.034(4) 0.024(4) 0.005(4) -0.010(4) -0.006(3)
 C2B 0.033(3) 0.035(3) 0.027(3) 0.002(3) -0.009(3) -0.008(3)
 C9B 0.032(3) 0.042(4) 0.028(4) 0.002(4) -0.011(4) -0.007(3)
 C8B 0.033(4) 0.044(4) 0.033(4) 0.000(4) -0.010(4) -0.005(3)
 C7B 0.032(3) 0.041(4) 0.033(3) -0.001(3) -0.010(3) -0.006(3)
 O2B 0.032(3) 0.040(3) 0.033(3) -0.002(3) -0.009(3) -0.006(3)
 C10B 0.034(8) 0.055(8) 0.041(9) -0.005(8) -0.009(8) -0.013(7)
 O1B 0.036(6) 0.048(6) 0.048(7) -0.006(6) -0.006(6) 0.001(6)
 O3A 0.091(4) 0.050(3) 0.092(4) 0.013(2) -0.060(3) -0.028(3)
 C62A 0.091(4) 0.050(3) 0.092(4) 0.014(3) -0.060(3) -0.029(3)
 C63A 0.091(4) 0.050(3) 0.092(4) 0.013(2) -0.060(3) -0.028(3)
 C64A 0.091(4) 0.050(3) 0.092(4) 0.012(2) -0.060(3) -0.028(3)
 C65A 0.103(8) 0.038(6) 0.103(6) -0.007(5) -0.069(6) -0.004(6)
 O3B 0.091(4) 0.050(3) 0.093(4) 0.013(2) -0.059(3) -0.028(3)
 C62B 0.091(4) 0.050(3) 0.092(4) 0.014(3) -0.060(3) -0.029(3)
 C63B 0.091(4) 0.050(3) 0.092(4) 0.013(2) -0.060(3) -0.028(3)
 C64B 0.091(4) 0.050(3) 0.093(4) 0.012(2) -0.060(3) -0.028(3)
 C65B 0.090(4) 0.049(3) 0.092(4) 0.011(3) -0.060(3) -0.029(3)
 C34B 0.042(4) 0.063(5) 0.045(6) 0.009(5) -0.015(5) -0.017(4)
 C35B 0.044(5) 0.071(5) 0.054(6) 0.011(5) -0.018(5) -0.018(4)
 C36B 0.043(5) 0.076(5) 0.057(5) 0.008(5) -0.019(5) -0.023(4)
 C37B 0.042(4) 0.072(5) 0.051(5) 0.005(5) -0.018(5) -0.027(4)
 C38B 0.040(4) 0.064(5) 0.042(5) 0.002(5) -0.016(4) -0.025(4)
 C33B 0.040(4) 0.058(5) 0.038(5) 0.004(5) -0.015(4) -0.019(4)
 C51 0.055(5) 0.038(4) 0.041(4) -0.001(3) -0.011(4) 0.002(4)
 C50 0.044(4) 0.027(3) 0.034(4) 0.004(3) -0.012(3) -0.005(3)
 C55 0.072(6) 0.056(5) 0.060(5) 0.025(4) 0.003(4) 0.002(4)
 C54 0.093(7) 0.068(6) 0.065(5) 0.027(5) -0.001(5) -0.011(5)
 C53 0.083(7) 0.050(5) 0.039(4) 0.015(4) -0.016(4) -0.023(5)
 C52 0.077(7) 0.041(5) 0.056(5) 0.014(4) -0.027(5) -0.007(4)

_geom_special_details
;
 All esds (except the esd in the dihedral angle between two l.s. planes)
 are estimated using the full covariance matrix.  The cell esds are taken
 into account individually in the estimation of esds in distances, angles
 and torsion angles; correlations between esds in cell parameters are only
 used when they are defined by crystal symmetry.  An approximate (isotropic)
 treatment of cell esds is used for estimating esds involving l.s. planes.
;
loop_
  _geom_bond_atom_site_label_1
  _geom_bond_atom_site_label_2
  _geom_bond_distance
  _geom_bond_site_symmetry_2
  _geom_bond_publ_flag
 Au1 Au2 2.9752(4) . ?
 Au1 Au3 3.1998(5) . ?
 Au1 P1 2.2400(18) . ?
 Au1 N1 2.061(5) . ?
 Au2 Au3 3.0046(4) . ?
 Au2 P2 2.2294(17) . ?
 Au2 N1 2.068(5) . ?
 Au3 P3 2.2386(17) . ?
 Au3 N1 2.059(5) . ?
 P2 C33A 1.799(6) . ?
 P2 C39 1.807(4) . ?
 P2 C28A 1.768(7) . ?
 P2 C28B 1.804(7) . ?
 P2 C33B 1.805(12) . ?
 P3 C56 1.816(4) . ?
 P3 C45A 1.779(10) . ?
 P3 C45B 1.795(6) . ?
 P3 C50 1.806(4) . ?
 P1 C16 1.802(3) . ?
 P1 C22 1.796(3) . ?
 P1 C11 1.781(4) . ?
 O2A C7A 1.376(11) . ?
 O2A C3A 1.346(7) . ?
 C7A C8A 1.451(16) . ?
 C7A O1A 1.209(12) . ?
 C8A H8A 0.9500 . ?
 C8A C9A 1.317(15) . ?
 C9A C4A 1.468(9) . ?
 C9A C10A 1.505(15) . ?
 C3A C4A 1.3900 . ?
 C3A C2A 1.3900 . ?
 C4A C5A 1.3900 . ?
 C5A H5A 0.9500 . ?
 C5A C6A 1.3900 . ?
 C6A H6A 0.9500 . ?
 C6A C1A 1.3900 . ?
 C1A C2A 1.3900 . ?
 C1A N1 1.427(6) . ?
 C2A H2A 0.9500 . ?
 N1 C1B 1.437(12) . ?
 C33A C34A 1.3900 . ?
 C33A C38A 1.3900 . ?
 C34A H34A 0.9500 . ?
 C34A C35A 1.3900 . ?
 C35A H35A 0.9500 . ?
 C35A C36A 1.3900 . ?
 C36A H36A 0.9500 . ?
 C36A C37A 1.3900 . ?
 C37A H37A 0.9500 . ?
 C37A C38A 1.3900 . ?
 C38A H38A 0.9500 . ?
 C16 C21 1.3900 . ?
 C16 C17 1.3900 . ?
 C21 H21 0.9500 . ?
 C21 C20 1.3900 . ?
 C20 H20 0.9500 . ?
 C20 C19 1.3900 . ?
 C19 H19 0.9500 . ?
 C19 C18 1.3900 . ?
 C18 H18 0.9500 . ?
 C18 C17 1.3900 . ?
 C17 H17 0.9500 . ?
 C22 C27 1.3900 . ?
 C22 C23 1.3900 . ?
 C27 H27 0.9500 . ?
 C27 C26 1.3900 . ?
 C26 H26 0.9500 . ?
 C26 C25 1.3900 . ?
 C25 H25 0.9500 . ?
 C25 C24 1.3900 . ?
 C24 H24 0.9500 . ?
 C24 C23 1.3900 . ?
 C23 H23 0.9500 . ?
 C12 H12 0.9500 . ?
 C12 C13 1.3900 . ?
 C12 C11 1.3900 . ?
 C13 H13 0.9500 . ?
 C13 C14 1.3900 . ?
 C14 H14 0.9500 . ?
 C14 C15 1.3900 . ?
 C15 H15 0.9500 . ?
 C15 N2 1.3900 . ?
 N2 C11 1.3900 . ?
 C39 C44 1.3900 . ?
 C39 C40 1.3900 . ?
 C44 H44 0.9500 . ?
 C44 C43 1.3900 . ?
 C43 H43 0.9500 . ?
 C43 C42 1.3900 . ?
 C42 H42 0.9500 . ?
 C42 C41 1.3900 . ?
 C41 H41 0.9500 . ?
 C41 C40 1.3900 . ?
 C40 H40 0.9500 . ?
 C56 C57 1.3900 . ?
 C56 C61 1.3900 . ?
 C57 H57 0.9500 . ?
 C57 C58 1.3900 . ?
 C58 H58 0.9500 . ?
 C58 C59 1.3900 . ?
 C59 H59 0.9500 . ?
 C59 C60 1.3900 . ?
 C60 H60 0.9500 . ?
 C60 C61 1.3900 . ?
 C61 H61 0.9500 . ?
 C45A C46A 1.3900 . ?
 C45A N4A 1.3900 . ?
 C46A H46A 0.9500 . ?
 C46A C47A 1.3900 . ?
 C47A H47A 0.9500 . ?
 C47A C48A 1.3900 . ?
 C48A H48A 0.9500 . ?
 C48A C49A 1.3900 . ?
 C49A H49A 0.9500 . ?
 C49A N4A 1.3900 . ?
 C32A H32A 0.9500 . ?
 C32A C31A 1.3900 . ?
 C32A N3A 1.3900 . ?
 C31A H31A 0.9500 . ?
 C31A C30A 1.3900 . ?
 C30A H30A 0.9500 . ?
 C30A C29A 1.3900 . ?
 C29A H29A 0.9500 . ?
 C29A C28A 1.3900 . ?
 C28A N3A 1.3900 . ?
 C10A H10A 0.9800 . ?
 C10A H10B 0.9800 . ?
 C10A H10C 0.9800 . ?
 F2A BA 1.32(2) . ?
 F4A BA 1.373(18) . ?
 F3A BA 1.355(18) . ?
 F1A BA 1.44(2) . ?
 C45B C46B 1.3900 . ?
 C45B N4B 1.3900 . ?
 C46B H46B 0.9500 . ?
 C46B C47B 1.3900 . ?
 C47B H47B 0.9500 . ?
 C47B C48B 1.3900 . ?
 C48B H48B 0.9500 . ?
 C48B C49B 1.3900 . ?
 C49B H49B 0.9500 . ?
 C49B N4B 1.3900 . ?
 C32B H32B 0.9500 . ?
 C32B N3B 1.3900 . ?
 C32B C31B 1.3900 . ?
 N3B C28B 1.3900 . ?
 C28B C29B 1.3900 . ?
 C29B H29B 0.9500 . ?
 C29B C30B 1.3900 . ?
 C30B H30B 0.9500 . ?
 C30B C31B 1.3900 . ?
 C31B H31B 0.9500 . ?
 F2B B1B 1.36(2) . ?
 F4B B1B 1.44(3) . ?
 F1B B1B 1.35(2) . ?
 F3B B1B 1.31(3) . ?
 C3B C4B 1.3900 . ?
 C3B C2B 1.3900 . ?
 C3B O2B 1.341(15) . ?
 C4B C5B 1.3900 . ?
 C4B C9B 1.471(16) . ?
 C5B H5B 0.9500 . ?
 C5B C1 1.3900 . ?
 C1 H1 0.9500 . ?
 C1 C1B 1.3900 . ?
 C1B C2B 1.3900 . ?
 C2B H2B 0.9500 . ?
 C9B C8B 1.32(2) . ?
 C9B C10B 1.51(2) . ?
 C8B H8B 0.9500 . ?
 C8B C7B 1.45(2) . ?
 C7B O2B 1.374(19) . ?
 C7B O1B 1.19(2) . ?
 C10B H10D 0.9800 . ?
 C10B H10E 0.9800 . ?
 C10B H10F 0.9800 . ?
 O3A C63A 1.410(11) . ?
 O3A C64A 1.313(12) . ?
 C62A H62A 0.9800 . ?
 C62A H62B 0.9800 . ?
 C62A H62C 0.9800 . ?
 C62A C63A 1.404(12) . ?
 C63A H63A 0.9900 . ?
 C63A H63B 0.9900 . ?
 C64A H64A 0.9900 . ?
 C64A H64B 0.9900 . ?
 C64A C65A 1.424(12) . ?
 C65A H65A 0.9800 . ?
 C65A H65B 0.9800 . ?
 C65A H65C 0.9800 . ?
 O3B C63B 1.355(16) . ?
 O3B C64B 1.378(16) . ?
 C62B H62D 0.9800 . ?
 C62B H62E 0.9800 . ?
 C62B H62F 0.9800 . ?
 C62B C63B 1.338(18) . ?
 C63B H63C 0.9900 . ?
 C63B H63D 0.9900 . ?
 C64B H64C 0.9900 . ?
 C64B H64D 0.9900 . ?
 C64B C65B 1.339(18) . ?
 C65B H65D 0.9800 . ?
 C65B H65E 0.9800 . ?
 C65B H65F 0.9800 . ?
 C34B H34B 0.9500 . ?
 C34B C35B 1.3900 . ?
 C34B C33B 1.3900 . ?
 C35B H35B 0.9500 . ?
 C35B C36B 1.3900 . ?
 C36B H36B 0.9500 . ?
 C36B C37B 1.3900 . ?
 C37B H37B 0.9500 . ?
 C37B C38B 1.3900 . ?
 C38B H38B 0.9500 . ?
 C38B C33B 1.3900 . ?
 C51 H51 0.9500 . ?
 C51 C50 1.3900 . ?
 C51 C52 1.3900 . ?
 C50 C55 1.3900 . ?
 C55 H55 0.9500 . ?
 C55 C54 1.3900 . ?
 C54 H54 0.9500 . ?
 C54 C53 1.3900 . ?
 C53 H53 0.9500 . ?
 C53 C52 1.3900 . ?
 C52 H52 0.9500 . ?

loop_
  _geom_angle_atom_site_label_1
  _geom_angle_atom_site_label_2
  _geom_angle_atom_site_label_3
  _geom_angle
  _geom_angle_site_symmetry_1
  _geom_angle_site_symmetry_3
  _geom_angle_publ_flag
 Au2 Au1 Au3 58.096(10) . . ?
 P1 Au1 Au2 132.00(4) . . ?
 P1 Au1 Au3 141.24(5) . . ?
 N1 Au1 Au2 43.99(14) . . ?
 N1 Au1 Au3 39.02(13) . . ?
 N1 Au1 P1 175.99(14) . . ?
 Au1 Au2 Au3 64.699(11) . . ?
 P2 Au2 Au1 128.49(5) . . ?
 P2 Au2 Au3 137.46(5) . . ?
 N1 Au2 Au1 43.80(15) . . ?
 N1 Au2 Au3 43.16(13) . . ?
 N1 Au2 P2 172.28(15) . . ?
 Au2 Au3 Au1 57.205(10) . . ?
 P3 Au3 Au1 137.99(5) . . ?
 P3 Au3 Au2 133.05(5) . . ?
 N1 Au3 Au1 39.06(15) . . ?
 N1 Au3 Au2 43.39(14) . . ?
 N1 Au3 P3 175.40(15) . . ?
 C33A P2 Au2 110.9(3) . . ?
 C33A P2 C39 105.8(3) . . ?
 C39 P2 Au2 110.70(15) . . ?
 C28A P2 Au2 120.7(4) . . ?
 C28A P2 C33A 100.6(6) . . ?
 C28A P2 C39 106.8(5) . . ?
 C28B P2 Au2 112.0(4) . . ?
 C28B P2 C39 109.1(5) . . ?
 C28B P2 C33B 109.9(10) . . ?
 C33B P2 Au2 106.8(8) . . ?
 C33B P2 C39 108.1(7) . . ?
 C56 P3 Au3 112.32(18) . . ?
 C45A P3 Au3 111.4(7) . . ?
 C45A P3 C56 106.5(6) . . ?
 C45A P3 C50 105.0(6) . . ?
 C45B P3 Au3 113.6(3) . . ?
 C45B P3 C56 103.7(4) . . ?
 C45B P3 C50 105.2(3) . . ?
 C50 P3 Au3 113.92(17) . . ?
 C50 P3 C56 107.3(3) . . ?
 C16 P1 Au1 114.37(16) . . ?
 C22 P1 Au1 111.92(18) . . ?
 C22 P1 C16 107.1(2) . . ?
 C11 P1 Au1 113.46(17) . . ?
 C11 P1 C16 104.7(2) . . ?
 C11 P1 C22 104.4(2) . . ?
 C3A O2A C7A 121.6(8) . . ?
 O2A C7A C8A 116.6(9) . . ?
 O1A C7A O2A 116.7(10) . . ?
 O1A C7A C8A 126.7(9) . . ?
 C7A C8A H8A 118.5 . . ?
 C9A C8A C7A 123.1(9) . . ?
 C9A C8A H8A 118.5 . . ?
 C8A C9A C4A 118.9(9) . . ?
 C8A C9A C10A 120.3(9) . . ?
 C4A C9A C10A 120.8(9) . . ?
 O2A C3A C4A 122.8(5) . . ?
 O2A C3A C2A 117.2(5) . . ?
 C4A C3A C2A 120.0 . . ?
 C3A C4A C9A 116.9(6) . . ?
 C5A C4A C9A 123.1(6) . . ?
 C5A C4A C3A 120.0 . . ?
 C4A C5A H5A 120.0 . . ?
 C6A C5A C4A 120.0 . . ?
 C6A C5A H5A 120.0 . . ?
 C5A C6A H6A 120.0 . . ?
 C5A C6A C1A 120.0 . . ?
 C1A C6A H6A 120.0 . . ?
 C6A C1A N1 120.8(4) . . ?
 C2A C1A C6A 120.0 . . ?
 C2A C1A N1 119.2(5) . . ?
 C3A C2A H2A 120.0 . . ?
 C1A C2A C3A 120.0 . . ?
 C1A C2A H2A 120.0 . . ?
 Au1 N1 Au2 92.2(2) . . ?
 Au3 N1 Au1 101.9(2) . . ?
 Au3 N1 Au2 93.45(19) . . ?
 C1A N1 Au1 121.5(4) . . ?
 C1A N1 Au2 118.2(5) . . ?
 C1A N1 Au3 122.6(5) . . ?
 C1B N1 Au1 128.9(9) . . ?
 C1B N1 Au2 111.7(16) . . ?
 C1B N1 Au3 119.9(15) . . ?
 C34A C33A P2 119.1(5) . . ?
 C34A C33A C38A 120.0 . . ?
 C38A C33A P2 120.7(5) . . ?
 C33A C34A H34A 120.0 . . ?
 C35A C34A C33A 120.0 . . ?
 C35A C34A H34A 120.0 . . ?
 C34A C35A H35A 120.0 . . ?
 C34A C35A C36A 120.0 . . ?
 C36A C35A H35A 120.0 . . ?
 C35A C36A H36A 120.0 . . ?
 C37A C36A C35A 120.0 . . ?
 C37A C36A H36A 120.0 . . ?
 C36A C37A H37A 120.0 . . ?
 C36A C37A C38A 120.0 . . ?
 C38A C37A H37A 120.0 . . ?
 C33A C38A H38A 120.0 . . ?
 C37A C38A C33A 120.0 . . ?
 C37A C38A H38A 120.0 . . ?
 C21 C16 P1 120.7(2) . . ?
 C21 C16 C17 120.0 . . ?
 C17 C16 P1 119.2(2) . . ?
 C16 C21 H21 120.0 . . ?
 C20 C21 C16 120.0 . . ?
 C20 C21 H21 120.0 . . ?
 C21 C20 H20 120.0 . . ?
 C21 C20 C19 120.0 . . ?
 C19 C20 H20 120.0 . . ?
 C20 C19 H19 120.0 . . ?
 C18 C19 C20 120.0 . . ?
 C18 C19 H19 120.0 . . ?
 C19 C18 H18 120.0 . . ?
 C19 C18 C17 120.0 . . ?
 C17 C18 H18 120.0 . . ?
 C16 C17 H17 120.0 . . ?
 C18 C17 C16 120.0 . . ?
 C18 C17 H17 120.0 . . ?
 C27 C22 P1 117.4(2) . . ?
 C27 C22 C23 120.0 . . ?
 C23 C22 P1 122.5(2) . . ?
 C22 C27 H27 120.0 . . ?
 C26 C27 C22 120.0 . . ?
 C26 C27 H27 120.0 . . ?
 C27 C26 H26 120.0 . . ?
 C27 C26 C25 120.0 . . ?
 C25 C26 H26 120.0 . . ?
 C26 C25 H25 120.0 . . ?
 C26 C25 C24 120.0 . . ?
 C24 C25 H25 120.0 . . ?
 C25 C24 H24 120.0 . . ?
 C23 C24 C25 120.0 . . ?
 C23 C24 H24 120.0 . . ?
 C22 C23 H23 120.0 . . ?
 C24 C23 C22 120.0 . . ?
 C24 C23 H23 120.0 . . ?
 C13 C12 H12 120.0 . . ?
 C13 C12 C11 120.0 . . ?
 C11 C12 H12 120.0 . . ?
 C12 C13 H13 120.0 . . ?
 C12 C13 C14 120.0 . . ?
 C14 C13 H13 120.0 . . ?
 C13 C14 H14 120.0 . . ?
 C13 C14 C15 120.0 . . ?
 C15 C14 H14 120.0 . . ?
 C14 C15 H15 120.0 . . ?
 C14 C15 N2 120.0 . . ?
 N2 C15 H15 120.0 . . ?
 C11 N2 C15 120.0 . . ?
 C12 C11 P1 123.3(3) . . ?
 N2 C11 P1 116.6(3) . . ?
 N2 C11 C12 120.0 . . ?
 C44 C39 P2 119.7(2) . . ?
 C44 C39 C40 120.0 . . ?
 C40 C39 P2 120.3(2) . . ?
 C39 C44 H44 120.0 . . ?
 C43 C44 C39 120.0 . . ?
 C43 C44 H44 120.0 . . ?
 C44 C43 H43 120.0 . . ?
 C42 C43 C44 120.0 . . ?
 C42 C43 H43 120.0 . . ?
 C43 C42 H42 120.0 . . ?
 C43 C42 C41 120.0 . . ?
 C41 C42 H42 120.0 . . ?
 C42 C41 H41 120.0 . . ?
 C40 C41 C42 120.0 . . ?
 C40 C41 H41 120.0 . . ?
 C39 C40 H40 120.0 . . ?
 C41 C40 C39 120.0 . . ?
 C41 C40 H40 120.0 . . ?
 C57 C56 P3 119.2(3) . . ?
 C57 C56 C61 120.0 . . ?
 C61 C56 P3 120.7(3) . . ?
 C56 C57 H57 120.0 . . ?
 C56 C57 C58 120.0 . . ?
 C58 C57 H57 120.0 . . ?
 C57 C58 H58 120.0 . . ?
 C59 C58 C57 120.0 . . ?
 C59 C58 H58 120.0 . . ?
 C58 C59 H59 120.0 . . ?
 C58 C59 C60 120.0 . . ?
 C60 C59 H59 120.0 . . ?
 C59 C60 H60 120.0 . . ?
 C61 C60 C59 120.0 . . ?
 C61 C60 H60 120.0 . . ?
 C56 C61 H61 120.0 . . ?
 C60 C61 C56 120.0 . . ?
 C60 C61 H61 120.0 . . ?
 C46A C45A P3 114.1(9) . . ?
 C46A C45A N4A 120.0 . . ?
 N4A C45A P3 125.9(9) . . ?
 C45A C46A H46A 120.0 . . ?
 C47A C46A C45A 120.0 . . ?
 C47A C46A H46A 120.0 . . ?
 C46A C47A H47A 120.0 . . ?
 C46A C47A C48A 120.0 . . ?
 C48A C47A H47A 120.0 . . ?
 C47A C48A H48A 120.0 . . ?
 C49A C48A C47A 120.0 . . ?
 C49A C48A H48A 120.0 . . ?
 C48A C49A H49A 120.0 . . ?
 C48A C49A N4A 120.0 . . ?
 N4A C49A H49A 120.0 . . ?
 C49A N4A C45A 120.0 . . ?
 C31A C32A H32A 120.0 . . ?
 C31A C32A N3A 120.0 . . ?
 N3A C32A H32A 120.0 . . ?
 C32A C31A H31A 120.0 . . ?
 C30A C31A C32A 120.0 . . ?
 C30A C31A H31A 120.0 . . ?
 C31A C30A H30A 120.0 . . ?
 C31A C30A C29A 120.0 . . ?
 C29A C30A H30A 120.0 . . ?
 C30A C29A H29A 120.0 . . ?
 C28A C29A C30A 120.0 . . ?
 C28A C29A H29A 120.0 . . ?
 C29A C28A P2 122.0(7) . . ?
 C29A C28A N3A 120.0 . . ?
 N3A C28A P2 117.9(7) . . ?
 C28A N3A C32A 120.0 . . ?
 C9A C10A H10A 109.5 . . ?
 C9A C10A H10B 109.5 . . ?
 C9A C10A H10C 109.5 . . ?
 H10A C10A H10B 109.5 . . ?
 H10A C10A H10C 109.5 . . ?
 H10B C10A H10C 109.5 . . ?
 F2A BA F4A 114.4(14) . . ?
 F2A BA F3A 115.8(17) . . ?
 F2A BA F1A 109.9(12) . . ?
 F4A BA F1A 101.5(14) . . ?
 F3A BA F4A 109.9(12) . . ?
 F3A BA F1A 103.8(13) . . ?
 C46B C45B P3 122.3(5) . . ?
 C46B C45B N4B 120.0 . . ?
 N4B C45B P3 117.6(5) . . ?
 C45B C46B H46B 120.0 . . ?
 C47B C46B C45B 120.0 . . ?
 C47B C46B H46B 120.0 . . ?
 C46B C47B H47B 120.0 . . ?
 C46B C47B C48B 120.0 . . ?
 C48B C47B H47B 120.0 . . ?
 C47B C48B H48B 120.0 . . ?
 C49B C48B C47B 120.0 . . ?
 C49B C48B H48B 120.0 . . ?
 C48B C49B H49B 120.0 . . ?
 N4B C49B C48B 120.0 . . ?
 N4B C49B H49B 120.0 . . ?
 C49B N4B C45B 120.0 . . ?
 N3B C32B H32B 120.0 . . ?
 N3B C32B C31B 120.0 . . ?
 C31B C32B H32B 120.0 . . ?
 C28B N3B C32B 120.0 . . ?
 N3B C28B P2 120.2(7) . . ?
 C29B C28B P2 119.8(7) . . ?
 C29B C28B N3B 120.0 . . ?
 C28B C29B H29B 120.0 . . ?
 C28B C29B C30B 120.0 . . ?
 C30B C29B H29B 120.0 . . ?
 C29B C30B H30B 120.0 . . ?
 C31B C30B C29B 120.0 . . ?
 C31B C30B H30B 120.0 . . ?
 C32B C31B H31B 120.0 . . ?
 C30B C31B C32B 120.0 . . ?
 C30B C31B H31B 120.0 . . ?
 F2B B1B F4B 108(3) . . ?
 F1B B1B F2B 111(2) . . ?
 F1B B1B F4B 97(3) . . ?
 F3B B1B F2B 111(3) . . ?
 F3B B1B F4B 111(3) . . ?
 F3B B1B F1B 117(3) . . ?
 C4B C3B C2B 120.0 . . ?
 O2B C3B C4B 121.0(13) . . ?
 O2B C3B C2B 119.0(13) . . ?
 C3B C4B C9B 116.9(13) . . ?
 C5B C4B C3B 120.0 . . ?
 C5B C4B C9B 123.1(13) . . ?
 C4B C5B H5B 120.0 . . ?
 C4B C5B C1 120.0 . . ?
 C1 C5B H5B 120.0 . . ?
 C5B C1 H1 120.0 . . ?
 C5B C1 C1B 120.0 . . ?
 C1B C1 H1 120.0 . . ?
 C1 C1B N1 120.4(12) . . ?
 C1 C1B C2B 120.0 . . ?
 C2B C1B N1 119.5(12) . . ?
 C3B C2B H2B 120.0 . . ?
 C1B C2B C3B 120.0 . . ?
 C1B C2B H2B 120.0 . . ?
 C4B C9B C10B 120.0(19) . . ?
 C8B C9B C4B 120.2(19) . . ?
 C8B C9B C10B 119.5(19) . . ?
 C9B C8B H8B 119.1 . . ?
 C9B C8B C7B 121.7(19) . . ?
 C7B C8B H8B 119.1 . . ?
 O2B C7B C8B 115.9(18) . . ?
 O1B C7B C8B 127(2) . . ?
 O1B C7B O2B 116(2) . . ?
 C3B O2B C7B 123.7(18) . . ?
 C9B C10B H10D 109.5 . . ?
 C9B C10B H10E 109.5 . . ?
 C9B C10B H10F 109.5 . . ?
 H10D C10B H10E 109.5 . . ?
 H10D C10B H10F 109.5 . . ?
 H10E C10B H10F 109.5 . . ?
 C64A O3A C63A 130.2(12) . . ?
 H62A C62A H62B 109.5 . . ?
 H62A C62A H62C 109.5 . . ?
 H62B C62A H62C 109.5 . . ?
 C63A C62A H62A 109.5 . . ?
 C63A C62A H62B 109.5 . . ?
 C63A C62A H62C 109.5 . . ?
 O3A C63A H63A 109.9 . . ?
 O3A C63A H63B 109.9 . . ?
 C62A C63A O3A 108.9(12) . . ?
 C62A C63A H63A 109.9 . . ?
 C62A C63A H63B 109.9 . . ?
 H63A C63A H63B 108.3 . . ?
 O3A C64A H64A 108.0 . . ?
 O3A C64A H64B 108.0 . . ?
 O3A C64A C65A 117.2(12) . . ?
 H64A C64A H64B 107.2 . . ?
 C65A C64A H64A 108.0 . . ?
 C65A C64A H64B 108.0 . . ?
 C64A C65A H65A 109.5 . . ?
 C64A C65A H65B 109.5 . . ?
 C64A C65A H65C 109.5 . . ?
 H65A C65A H65B 109.5 . . ?
 H65A C65A H65C 109.5 . . ?
 H65B C65A H65C 109.5 . . ?
 C63B O3B C64B 125.3(19) . . ?
 H62D C62B H62E 109.5 . . ?
 H62D C62B H62F 109.5 . . ?
 H62E C62B H62F 109.5 . . ?
 C63B C62B H62D 109.5 . . ?
 C63B C62B H62E 109.5 . . ?
 C63B C62B H62F 109.5 . . ?
 O3B C63B H63C 110.6 . . ?
 O3B C63B H63D 110.6 . . ?
 C62B C63B O3B 106(2) . . ?
 C62B C63B H63C 110.6 . . ?
 C62B C63B H63D 110.6 . . ?
 H63C C63B H63D 108.8 . . ?
 O3B C64B H64C 111.0 . . ?
 O3B C64B H64D 111.0 . . ?
 H64C C64B H64D 109.0 . . ?
 C65B C64B O3B 103.8(19) . . ?
 C65B C64B H64C 111.0 . . ?
 C65B C64B H64D 111.0 . . ?
 C64B C65B H65D 109.5 . . ?
 C64B C65B H65E 109.5 . . ?
 C64B C65B H65F 109.5 . . ?
 H65D C65B H65E 109.5 . . ?
 H65D C65B H65F 109.5 . . ?
 H65E C65B H65F 109.5 . . ?
 C35B C34B H34B 120.0 . . ?
 C35B C34B C33B 120.0 . . ?
 C33B C34B H34B 120.0 . . ?
 C34B C35B H35B 120.0 . . ?
 C36B C35B C34B 120.0 . . ?
 C36B C35B H35B 120.0 . . ?
 C35B C36B H36B 120.0 . . ?
 C35B C36B C37B 120.0 . . ?
 C37B C36B H36B 120.0 . . ?
 C36B C37B H37B 120.0 . . ?
 C36B C37B C38B 120.0 . . ?
 C38B C37B H37B 120.0 . . ?
 C37B C38B H38B 120.0 . . ?
 C33B C38B C37B 120.0 . . ?
 C33B C38B H38B 120.0 . . ?
 C34B C33B P2 118.7(11) . . ?
 C38B C33B P2 121.3(11) . . ?
 C38B C33B C34B 120.0 . . ?
 C50 C51 H51 120.0 . . ?
 C50 C51 C52 120.0 . . ?
 C52 C51 H51 120.0 . . ?
 C51 C50 P3 120.1(3) . . ?
 C55 C50 P3 119.8(3) . . ?
 C55 C50 C51 120.0 . . ?
 C50 C55 H55 120.0 . . ?
 C50 C55 C54 120.0 . . ?
 C54 C55 H55 120.0 . . ?
 C55 C54 H54 120.0 . . ?
 C55 C54 C53 120.0 . . ?
 C53 C54 H54 120.0 . . ?
 C54 C53 H53 120.0 . . ?
 C52 C53 C54 120.0 . . ?
 C52 C53 H53 120.0 . . ?
 C51 C52 H52 120.0 . . ?
 C53 C52 C51 120.0 . . ?
 C53 C52 H52 120.0 . . ?

loop_
  _geom_torsion_atom_site_label_1
  _geom_torsion_atom_site_label_2
  _geom_torsion_atom_site_label_3
  _geom_torsion_atom_site_label_4
  _geom_torsion
  _geom_torsion_site_symmetry_1
  _geom_torsion_site_symmetry_2
  _geom_torsion_site_symmetry_3
  _geom_torsion_site_symmetry_4
  _geom_torsion_publ_flag
 Au1 P1 C16 C21 -170.0(2) . . . . ?
 Au1 P1 C16 C17 11.9(3) . . . . ?
 Au1 P1 C22 C27 -75.3(3) . . . . ?
 Au1 P1 C22 C23 100.1(3) . . . . ?
 Au1 P1 C11 C12 -14.4(3) . . . . ?
 Au1 P1 C11 N2 168.7(2) . . . . ?
 Au1 N1 C1B C1 170.9(10) . . . . ?
 Au1 N1 C1B C2B -13(3) . . . . ?
 Au2 P2 C33A C34A 86.9(7) . . . . ?
 Au2 P2 C33A C38A -87.3(7) . . . . ?
 Au2 P2 C39 C44 -167.5(2) . . . . ?
 Au2 P2 C39 C40 13.3(3) . . . . ?
 Au2 P2 C28A C29A 16.1(9) . . . . ?
 Au2 P2 C28A N3A -168.2(5) . . . . ?
 Au2 P2 C28B N3B -179.6(6) . . . . ?
 Au2 P2 C28B C29B 0.6(8) . . . . ?
 Au2 P2 C33B C34B 66.9(17) . . . . ?
 Au2 P2 C33B C38B -111.0(16) . . . . ?
 Au2 N1 C1B C1 59(2) . . . . ?
 Au2 N1 C1B C2B -124.9(15) . . . . ?
 Au3 P3 C56 C57 -14.5(4) . . . . ?
 Au3 P3 C56 C61 163.4(3) . . . . ?
 Au3 P3 C45A C46A 67.9(10) . . . . ?
 Au3 P3 C45A N4A -110.5(12) . . . . ?
 Au3 P3 C45B C46B 110.1(6) . . . . ?
 Au3 P3 C45B N4B -71.2(6) . . . . ?
 Au3 P3 C50 C51 176.0(3) . . . . ?
 Au3 P3 C50 C55 -6.7(4) . . . . ?
 Au3 N1 C1B C1 -49(3) . . . . ?
 Au3 N1 C1B C2B 127.4(14) . . . . ?
 P2 C33A C34A C35A -174.3(7) . . . . ?
 P2 C33A C38A C37A 174.2(7) . . . . ?
 P2 C39 C44 C43 -179.3(4) . . . . ?
 P2 C39 C40 C41 179.3(4) . . . . ?
 P2 C28A N3A C32A -175.8(10) . . . . ?
 P2 C28B C29B C30B 179.8(11) . . . . ?
 P3 C56 C57 C58 177.9(4) . . . . ?
 P3 C56 C61 C60 -177.9(4) . . . . ?
 P3 C45A C46A C47A -178.5(14) . . . . ?
 P3 C45A N4A C49A 178.3(16) . . . . ?
 P3 C45B C46B C47B 178.7(8) . . . . ?
 P3 C45B N4B C49B -178.7(8) . . . . ?
 P3 C50 C55 C54 -177.3(5) . . . . ?
 P1 C16 C21 C20 -178.0(4) . . . . ?
 P1 C16 C17 C18 178.0(4) . . . . ?
 P1 C22 C27 C26 175.5(4) . . . . ?
 P1 C22 C23 C24 -175.2(4) . . . . ?
 O2A C7A C8A C9A -3.1(14) . . . . ?
 O2A C3A C4A C9A 0.2(8) . . . . ?
 O2A C3A C4A C5A 179.7(7) . . . . ?
 O2A C3A C2A C1A -179.7(7) . . . . ?
 C7A O2A C3A C4A -0.1(11) . . . . ?
 C7A O2A C3A C2A 179.7(7) . . . . ?
 C7A C8A C9A C4A 3.2(15) . . . . ?
 C7A C8A C9A C10A -179.2(9) . . . . ?
 C8A C9A C4A C3A -1.7(11) . . . . ?
 C8A C9A C4A C5A 178.7(8) . . . . ?
 C9A C4A C5A C6A 179.5(8) . . . . ?
 C3A O2A C7A C8A 1.4(12) . . . . ?
 C3A O2A C7A O1A 179.5(8) . . . . ?
 C3A C4A C5A C6A 0.0 . . . . ?
 C4A C3A C2A C1A 0.0 . . . . ?
 C4A C5A C6A C1A 0.0 . . . . ?
 C5A C6A C1A C2A 0.0 . . . . ?
 C5A C6A C1A N1 -178.7(10) . . . . ?
 C6A C1A C2A C3A 0.0 . . . . ?
 C6A C1A N1 Au1 173.0(4) . . . . ?
 C6A C1A N1 Au2 60.8(8) . . . . ?
 C6A C1A N1 Au3 -54.3(8) . . . . ?
 C2A C3A C4A C9A -179.6(7) . . . . ?
 C2A C3A C4A C5A 0.0 . . . . ?
 C2A C1A N1 Au1 -5.7(9) . . . . ?
 C2A C1A N1 Au2 -118.0(5) . . . . ?
 C2A C1A N1 Au3 127.0(5) . . . . ?
 N1 C1A C2A C3A 178.8(9) . . . . ?
 N1 C1B C2B C3B -176(3) . . . . ?
 C33A P2 C39 C44 72.3(4) . . . . ?
 C33A P2 C39 C40 -107.0(4) . . . . ?
 C33A P2 C28A C29A 138.4(7) . . . . ?
 C33A P2 C28A N3A -45.9(8) . . . . ?
 C33A C34A C35A C36A 0.0 . . . . ?
 C34A C33A C38A C37A 0.0 . . . . ?
 C34A C35A C36A C37A 0.0 . . . . ?
 C35A C36A C37A C38A 0.0 . . . . ?
 C36A C37A C38A C33A 0.0 . . . . ?
 C38A C33A C34A C35A 0.0 . . . . ?
 O1A C7A C8A C9A 179.0(11) . . . . ?
 C16 P1 C22 C27 158.6(3) . . . . ?
 C16 P1 C22 C23 -26.0(4) . . . . ?
 C16 P1 C11 C12 111.0(3) . . . . ?
 C16 P1 C11 N2 -65.9(3) . . . . ?
 C16 C21 C20 C19 0.0 . . . . ?
 C21 C16 C17 C18 0.0 . . . . ?
 C21 C20 C19 C18 0.0 . . . . ?
 C20 C19 C18 C17 0.0 . . . . ?
 C19 C18 C17 C16 0.0 . . . . ?
 C17 C16 C21 C20 0.0 . . . . ?
 C22 P1 C16 C21 -45.4(4) . . . . ?
 C22 P1 C16 C17 136.6(3) . . . . ?
 C22 P1 C11 C12 -136.6(3) . . . . ?
 C22 P1 C11 N2 46.5(3) . . . . ?
 C22 C27 C26 C25 0.0 . . . . ?
 C27 C22 C23 C24 0.0 . . . . ?
 C27 C26 C25 C24 0.0 . . . . ?
 C26 C25 C24 C23 0.0 . . . . ?
 C25 C24 C23 C22 0.0 . . . . ?
 C23 C22 C27 C26 0.0 . . . . ?
 C12 C13 C14 C15 0.0 . . . . ?
 C13 C12 C11 P1 -176.8(4) . . . . ?
 C13 C12 C11 N2 0.0 . . . . ?
 C13 C14 C15 N2 0.0 . . . . ?
 C14 C15 N2 C11 0.0 . . . . ?
 C15 N2 C11 P1 177.0(4) . . . . ?
 C15 N2 C11 C12 0.0 . . . . ?
 C11 P1 C16 C21 65.1(3) . . . . ?
 C11 P1 C16 C17 -112.9(3) . . . . ?
 C11 P1 C22 C27 47.9(3) . . . . ?
 C11 P1 C22 C23 -136.8(3) . . . . ?
 C11 C12 C13 C14 0.0 . . . . ?
 C39 P2 C33A C34A -153.0(7) . . . . ?
 C39 P2 C33A C38A 32.8(8) . . . . ?
 C39 P2 C28A C29A -111.4(7) . . . . ?
 C39 P2 C28A N3A 64.3(8) . . . . ?
 C39 P2 C28B N3B 57.4(9) . . . . ?
 C39 P2 C28B C29B -122.4(6) . . . . ?
 C39 P2 C33B C34B -173.9(15) . . . . ?
 C39 P2 C33B C38B 8.2(18) . . . . ?
 C39 C44 C43 C42 0.0 . . . . ?
 C44 C39 C40 C41 0.0 . . . . ?
 C44 C43 C42 C41 0.0 . . . . ?
 C43 C42 C41 C40 0.0 . . . . ?
 C42 C41 C40 C39 0.0 . . . . ?
 C40 C39 C44 C43 0.0 . . . . ?
 C56 P3 C45A C46A -169.3(8) . . . . ?
 C56 P3 C45A N4A 12.3(13) . . . . ?
 C56 P3 C45B C46B -127.7(6) . . . . ?
 C56 P3 C45B N4B 51.0(6) . . . . ?
 C56 P3 C50 C51 51.1(4) . . . . ?
 C56 P3 C50 C55 -131.6(4) . . . . ?
 C56 C57 C58 C59 0.0 . . . . ?
 C57 C56 C61 C60 0.0 . . . . ?
 C57 C58 C59 C60 0.0 . . . . ?
 C58 C59 C60 C61 0.0 . . . . ?
 C59 C60 C61 C56 0.0 . . . . ?
 C61 C56 C57 C58 0.0 . . . . ?
 C45A P3 C56 C57 -136.6(7) . . . . ?
 C45A P3 C56 C61 41.3(8) . . . . ?
 C45A P3 C50 C51 -61.9(7) . . . . ?
 C45A P3 C50 C55 115.4(7) . . . . ?
 C45A C46A C47A C48A 0.0 . . . . ?
 C46A C45A N4A C49A 0.0 . . . . ?
 C46A C47A C48A C49A 0.0 . . . . ?
 C47A C48A C49A N4A 0.0 . . . . ?
 C48A C49A N4A C45A 0.0 . . . . ?
 N4A C45A C46A C47A 0.0 . . . . ?
 C32A C31A C30A C29A 0.0 . . . . ?
 C31A C32A N3A C28A 0.0 . . . . ?
 C31A C30A C29A C28A 0.0 . . . . ?
 C30A C29A C28A P2 175.6(11) . . . . ?
 C30A C29A C28A N3A 0.0 . . . . ?
 C29A C28A N3A C32A 0.0 . . . . ?
 C28A P2 C33A C34A -42.0(8) . . . . ?
 C28A P2 C33A C38A 143.8(9) . . . . ?
 C28A P2 C39 C44 -34.3(5) . . . . ?
 C28A P2 C39 C40 146.4(5) . . . . ?
 N3A C32A C31A C30A 0.0 . . . . ?
 C10A C9A C4A C3A -179.3(7) . . . . ?
 C10A C9A C4A C5A 1.1(11) . . . . ?
 C45B P3 C56 C57 -137.6(4) . . . . ?
 C45B P3 C56 C61 40.3(5) . . . . ?
 C45B P3 C50 C51 -58.9(5) . . . . ?
 C45B P3 C50 C55 118.4(5) . . . . ?
 C45B C46B C47B C48B 0.0 . . . . ?
 C46B C45B N4B C49B 0.0 . . . . ?
 C46B C47B C48B C49B 0.0 . . . . ?
 C47B C48B C49B N4B 0.0 . . . . ?
 C48B C49B N4B C45B 0.0 . . . . ?
 N4B C45B C46B C47B 0.0 . . . . ?
 C32B N3B C28B P2 -179.8(11) . . . . ?
 C32B N3B C28B C29B 0.0 . . . . ?
 N3B C32B C31B C30B 0.0 . . . . ?
 N3B C28B C29B C30B 0.0 . . . . ?
 C28B P2 C39 C44 -43.7(6) . . . . ?
 C28B P2 C39 C40 137.0(5) . . . . ?
 C28B P2 C33B C34B -54.9(18) . . . . ?
 C28B P2 C33B C38B 127.2(16) . . . . ?
 C28B C29B C30B C31B 0.0 . . . . ?
 C29B C30B C31B C32B 0.0 . . . . ?
 C31B C32B N3B C28B 0.0 . . . . ?
 C3B C4B C5B C1 0.0 . . . . ?
 C3B C4B C9B C8B 1(3) . . . . ?
 C3B C4B C9B C10B -173(2) . . . . ?
 C4B C3B C2B C1B 0.0 . . . . ?
 C4B C3B O2B C7B -3(4) . . . . ?
 C4B C5B C1 C1B 0.0 . . . . ?
 C4B C9B C8B C7B 4(5) . . . . ?
 C5B C4B C9B C8B -179(2) . . . . ?
 C5B C4B C9B C10B 7(4) . . . . ?
 C5B C1 C1B N1 176(3) . . . . ?
 C5B C1 C1B C2B 0.0 . . . . ?
 C1 C1B C2B C3B 0.0 . . . . ?
 C2B C3B C4B C5B 0.0 . . . . ?
 C2B C3B C4B C9B -180(2) . . . . ?
 C2B C3B O2B C7B 175(3) . . . . ?
 C9B C4B C5B C1 180(3) . . . . ?
 C9B C8B C7B O2B -8(5) . . . . ?
 C9B C8B C7B O1B -175(3) . . . . ?
 C8B C7B O2B C3B 7(5) . . . . ?
 O2B C3B C4B C5B 178(2) . . . . ?
 O2B C3B C4B C9B -2(3) . . . . ?
 O2B C3B C2B C1B -178(2) . . . . ?
 C10B C9B C8B C7B 178(3) . . . . ?
 O1B C7B O2B C3B 176(3) . . . . ?
 C63A O3A C64A C65A 141.7(18) . . . . ?
 C64A O3A C63A C62A 163.9(16) . . . . ?
 C63B O3B C64B C65B 93(3) . . . . ?
 C64B O3B C63B C62B -102(3) . . . . ?
 C34B C35B C36B C37B 0.0 . . . . ?
 C35B C34B C33B P2 -177.9(18) . . . . ?
 C35B C34B C33B C38B 0.0 . . . . ?
 C35B C36B C37B C38B 0.0 . . . . ?
 C36B C37B C38B C33B 0.0 . . . . ?
 C37B C38B C33B P2 177.9(19) . . . . ?
 C37B C38B C33B C34B 0.0 . . . . ?
 C33B P2 C39 C44 75.8(9) . . . . ?
 C33B P2 C39 C40 -103.5(9) . . . . ?
 C33B P2 C28B N3B -61.0(11) . . . . ?
 C33B P2 C28B C29B 119.2(10) . . . . ?
 C33B C34B C35B C36B 0.0 . . . . ?
 C51 C50 C55 C54 0.0 . . . . ?
 C50 P3 C56 C57 111.4(4) . . . . ?
 C50 P3 C56 C61 -70.7(4) . . . . ?
 C50 P3 C45A C46A -55.8(10) . . . . ?
 C50 P3 C45A N4A 125.8(11) . . . . ?
 C50 P3 C45B C46B -15.2(7) . . . . ?
 C50 P3 C45B N4B 163.5(5) . . . . ?
 C50 C51 C52 C53 0.0 . . . . ?
 C50 C55 C54 C53 0.0 . . . . ?
 C55 C54 C53 C52 0.0 . . . . ?
 C54 C53 C52 C51 0.0 . . . . ?
 C52 C51 C50 P3 177.3(5) . . . . ?
 C52 C51 C50 C55 0.0 . . . . ?

_shelx_res_file
;
TITL nv338_a.res in P-1
    nv338.res
    created by SHELXL-2018/3 at 17:20:24 on 18-Dec-2023
REM Old TITL
REM SHELXT solution in P-1: R1 0.144, Rweak 0.005, Alpha 0.051
REM <I/s> 0.000 for 0 systematic absences, Orientation as input
REM Formula found by SHELXT: C44 N4A O6 P3 Au3 B F
CELL 0.71073 13.6908 14.3575 18.354 78.99 67.808 65.154
ZERR 2 0.0017 0.0018 0.0015 0.008 0.008 0.008
LATT 1
SFAC C H Au B F N O P
UNIT 130 118 6 2 8 8 6 6
SADI P3 C45A P3 C45B
RIGU O3A C62A C63A C64A C65A
SADI C45A C46A C45B C46B
SADI C62A C63A C64A C65A
SIMU O3A C62A C63A C64A C65A
SADI C45A N4A C45B N4B
SADI O3A C63A O3A C64A
SADI C46A C47A C46B C47B
DFIX 1.5 C64A C65A
SADI C47A C48A C47B C48B
DFIX 1.42 O3A C64A
SADI C48A C49A C48B C49B
SADI O3A C64A O3B C64B
SADI C49A N4A C49B N4B
SADI C64A C65A C64B C65B
SADI 0.04 P3 C46A P3 C46B
SADI 0.04 C63A C64A C63B C64B
SADI 0.04 P3 N4A P3 N4B
SADI 0.04 O3A C65A O3B C65B
SADI 0.04 C45A C47A C45B C47B
SIMU 0.008 0.016 2 O3A C62A C63A C64A C65A O3B C62B C63B C64B C65B
SADI 0.04 C45A C49A C45B C49B
SADI 0.04 C46A C48A C46B C48B
SADI 0.04 C46A N4A C46B N4B
SADI 0.04 C47A C49A C47B C49B
SADI 0.04 C48A N4A C48B N4B
SIMU 0.01 0.02 2.5 N4B C45B C46B C46A C47B C47A C48A C48B C49A C49B N4A C45A
DELU C45B C45A N4A N4B C49A C49B C48B C48A C47B C47A C46B C46A
ISOR 0.01 0.02 C45A
SADI P2 C28A P2 C28B
SADI C28A N3A C28B N3B
SADI C28A C29A C28B C29B
SADI N3A C32A N3B C32B
SADI C32A C31A C32B C31B
SADI C31A C30A C31B C30B
SADI C30A C29A C30B C29B
SADI 0.04 P2 N3A P2 N3B
SADI 0.04 P2 C29A P2 C29B
SADI 0.04 C28A C32A C28B C32B
SADI 0.04 C28A C30A C28B C30B
SADI 0.04 N3A C31A N3B C31B
SADI 0.04 N3A C29A N3B C29B
SADI 0.04 C32A C30A C32B C30B
SADI 0.04 C31A C29A C31B C29B
SIMU 0.01 0.02 2.5 C28A N3A C31A C30A C29A C28B N3B C31B C30B C29B C32A C32B
DELU C28A N3A C32A C31A C30A C29A C28B N3B C32B C31B C30B C29B
SADI F2A BA F3B B1B
SADI F4A BA F1B B1B
SADI F3A BA F2B B1B
SADI F1A BA F4B B1B
SADI 0.04 F2A F4A F3B F1B
SADI 0.04 F2A F3A F3B F2B
SADI 0.04 F2A F1A F3B F4B
SADI 0.04 F4A F3A F1B F2B
SADI 0.04 F4A F1A F1B F4B
SADI 0.04 F3A F1A F2B F4B
SIMU 0.01 0.02 2.5 F2B B1B F4B F1B F3B F3A F2A BA F4A F1A
DELU F3A F2A BA F4A F1A F2B B1B F4B F1B F3B
SADI O2A C7A O2B C7B
SADI O2A C3A O2B C3B
SADI C7A C8A C7B C8B
SADI C7A O1A C7B O1B
SADI C8A C9A C8B C9B
SADI C9A C4A C9B C4B
SADI C9A C10A C9B C10B
SADI C3A C4A C3B C4B
SADI C3A C2A C3B C2B
SADI C4A C5A C4B C5B
SADI C5A C6A C5B C1
SADI C6A C1A C1 C1B
SADI C1A C2A C1B C2B
SADI C1A N1 C1B N1
SADI 0.04 O2A C8A O2B C8B
SADI 0.04 O2A C4A O2B C4B
SADI 0.04 O2A C2A O2B C2B
SADI 0.04 O2A O1A O2B O1B
SADI 0.04 C7A C9A C7B C9B
SADI 0.04 C7A C3A C7B C3B
SADI 0.04 C8A C4A C8B C4B
SADI 0.04 C8A O1A C8B O1B
SADI 0.04 C8A C10A C8B C10B
SADI 0.04 C9A C3A C9B C3B
SADI 0.04 C9A C5A C9B C5B
SADI 0.04 C3A C5A C3B C5B
SADI 0.04 C3A C1A C3B C1B
SADI 0.04 C4A C6A C4B C1
SADI 0.04 C4A C2A C4B C2B
SADI 0.04 C4A C10A C4B C10B
SADI 0.04 C5A C1A C5B C1B
SADI 0.04 C6A C2A C1 C2B
SADI 0.04 C6A N1 C1 N1
SADI 0.04 C2A N1 C2B N1
SIMU 0.01 0.02 2.5 O2A C7A C8A C9A C3A C4A C5A C6A C1A C2A O1A C10A C1B C1 =
 C5B C4B C3B C2B C9B C8B C7B O2B C10B O1B
DELU O2A C7A C8A C9A C3A C4A C5A C6A C1A C2A O1A C10A C1B C1 C5B C4B C3B =
 C2B C9B C8B C7B O2B C10B O1B
DANG 2.37 O3A C62A O3A C65A
SADI 0.04 C62A O3A O3A C65A
DFIX 1.48 C62A C63A
DFIX 1.41 O3A C63A
SADI O3A C63A O3B C63B
SADI C62A C63A C62B C63B
SADI 0.04 O3A C62A O3B C62B
SIMU 0.001 0.002 2 C65B C64A C64B O3A O3B C63B C63A C62B C62A
SADI P2 C33A P2 C33B
SADI C33A C34A C33B C34B
SADI C33A C38A C33B C38B
SADI C34A C35A C34B C35B
SADI C35A C36A C35B C36B
SADI C36A C37A C36B C37B
SADI C37A C38A C37B C38B
SADI 0.04 P2 C34A P2 C34B
SADI 0.04 P2 C38A P2 C38B
SADI 0.04 C33A C35A C33B C35B
SADI 0.04 C33A C37A C33B C37B
SADI 0.04 C34A C36A C34B C36B
SADI 0.04 C34A C38A C34B C38B
SADI 0.04 C35A C37A C35B C37B
SADI 0.04 C36A C38A C36B C38B
SIMU 0.01 0.02 2 C34B C35B C36B C36A C37A C35A C34A C37B C38B C38A C33A C33B
DELU C34B C34A C35A C35B C36A C36B C37A C37B C38B C33B
ISOR 0.01 0.02 C55
ISOR 0.01 0.02 C54

L.S. 4 0 0
PLAN  12
TEMP -173.15
CONF
BOND
list 4
MORE -1
BOND $H
fmap 2 53
acta
OMIT -1 -1 1
OMIT 6 -4 19
OMIT 11 -1 12
REM <olex2.extras>
REM <HklSrc "%.\\NV338.hkl">
REM </olex2.extras>

WGHT    0.051600    5.635500
FVAR       0.20569   0.34110   0.51112   0.75619   0.76141   0.62929   0.69335
AU1   3    0.607891    0.450709    0.777677    11.00000    0.03041    0.02686 =
         0.02380    0.00145   -0.00878   -0.00791
AU2   3    0.611322    0.320364    0.667985    11.00000    0.02925    0.02693 =
         0.02430    0.00036   -0.00601   -0.01037
AU3   3    0.625596    0.219206    0.824864    11.00000    0.03119    0.02346 =
         0.02371    0.00192   -0.00562   -0.00511
P2    8    0.717160    0.294370    0.541403    11.00000    0.03054    0.03557 =
         0.02617   -0.00565   -0.00787   -0.01145
P3    8    0.747039    0.071357    0.860121    11.00000    0.03309    0.02614 =
         0.02963   -0.00036   -0.00721   -0.00204
P1    8    0.704216    0.550909    0.760654    11.00000    0.03301    0.03165 =
         0.02447    0.00042   -0.01027   -0.00977
PART 1
O2A   7    0.163876    0.623759    0.894628    51.00000    0.02960    0.03598 =
         0.03846   -0.00454   -0.00842   -0.00510
C7A   1    0.046466    0.667782    0.921062    51.00000    0.03088    0.04381 =
         0.03455   -0.00475   -0.01160   -0.00417
C8A   1   -0.012696    0.604943    0.919862    51.00000    0.03065    0.04814 =
         0.03758   -0.00142   -0.01180   -0.00397
AFIX  43
H8A   2   -0.093779    0.632073    0.940182    51.00000   -1.20000
AFIX   0
C9A   1    0.040774    0.512034    0.891912    51.00000    0.03189    0.04371 =
         0.02868   -0.00099   -0.01258   -0.00850
AFIX  66
C3A   1    0.220907    0.528020    0.867486    51.00000    0.03178    0.03562 =
         0.02617    0.00029   -0.01063   -0.00909
C4A   1    0.166140    0.467199    0.864243    51.00000    0.03139    0.03661 =
         0.02588    0.00027   -0.00923   -0.00763
C5A   1    0.229949    0.369075    0.835246    51.00000    0.03362    0.03263 =
         0.02618    0.00331   -0.00972   -0.01205
AFIX  43
H5A   2    0.192518    0.327507    0.833030    51.00000   -1.20000
AFIX  65
C6A   1    0.348526    0.331772    0.809491    51.00000    0.03464    0.03087 =
         0.02431    0.00237   -0.00679   -0.00936
AFIX  43
H6A   2    0.392136    0.264708    0.789673    51.00000   -1.20000
AFIX  65
C1A   1    0.403294    0.392592    0.812733    51.00000    0.02798    0.03070 =
         0.02248    0.00586   -0.01505   -0.00785
C2A   1    0.339486    0.490716    0.841730    51.00000    0.03148    0.03175 =
         0.02748    0.00031   -0.00861   -0.01010
AFIX  43
H2A   2    0.376918    0.532284    0.843946    51.00000   -1.20000
AFIX   0
PART 0
N1    6    0.524980    0.356363    0.785096    11.00000    0.02447    0.01863 =
         0.02797   -0.00114   -0.01073   -0.00012
PART 1
AFIX  66
C33A  1    0.866098    0.254719    0.527575    71.00000    0.03753    0.05509 =
         0.03047    0.00450   -0.01486   -0.01747
C34A  1    0.930848    0.150974    0.535690    71.00000    0.04400    0.05948 =
         0.04963    0.00593   -0.01569   -0.01851
AFIX  43
H34A  2    0.898234    0.101528    0.543597    71.00000   -1.20000
AFIX  65
C35A  1    1.043319    0.119574    0.532236    71.00000    0.04435    0.07134 =
         0.05498    0.01295   -0.01802   -0.01550
AFIX  43
H35A  2    1.087573    0.048669    0.537782    71.00000   -1.20000
AFIX  65
C36A  1    1.091040    0.191920    0.520666    71.00000    0.04336    0.07962 =
         0.06015    0.00829   -0.01992   -0.02281
AFIX  43
H36A  2    1.167908    0.170460    0.518305    71.00000   -1.20000
AFIX  65
C37A  1    1.026290    0.295666    0.512551    71.00000    0.04460    0.07591 =
         0.05655    0.00526   -0.01673   -0.02764
AFIX  43
H37A  2    1.058906    0.345111    0.504643    71.00000   -1.20000
AFIX  65
C38A  1    0.913820    0.327067    0.516005    71.00000    0.04068    0.06100 =
         0.03990   -0.00193   -0.01577   -0.02573
AFIX  43
H38A  2    0.869566    0.397972    0.510459    71.00000   -1.20000
AFIX   0
O1A   7    0.003234    0.753789    0.944770    51.00000    0.03932    0.04655 =
         0.06502   -0.02105   -0.01754    0.00867
PART 0
AFIX  66
C16   1    0.679667    0.605722    0.849504    11.00000    0.04244    0.03314 =
         0.02818   -0.00647   -0.01284   -0.00712
C21   1    0.719340    0.681510    0.846413    11.00000    0.03867    0.04237 =
         0.02639   -0.00516   -0.00761   -0.01109
AFIX  43
H21   2    0.757768    0.706502    0.796977    11.00000   -1.20000
AFIX  65
C20   1    0.702789    0.720731    0.915655    11.00000    0.03729    0.04071 =
         0.04287   -0.00785   -0.01398   -0.01012
AFIX  43
H20   2    0.729905    0.772528    0.913542    11.00000   -1.20000
AFIX  65
C19   1    0.646564    0.684164    0.987988    11.00000    0.04916    0.06366 =
         0.03260   -0.01411   -0.01344   -0.01539
AFIX  43
H19   2    0.635252    0.710970    1.035311    11.00000   -1.20000
AFIX  65
C18   1    0.606890    0.608376    0.991080    11.00000    0.06132    0.07593 =
         0.02919   -0.00023   -0.01054   -0.03713
AFIX  43
H18   2    0.568462    0.583384    1.040516    11.00000   -1.20000
AFIX  65
C17   1    0.623440    0.569154    0.921839    11.00000    0.05407    0.05846 =
         0.02965    0.00034   -0.00742   -0.03180
AFIX  43
H17   2    0.596325    0.517357    0.923952    11.00000   -1.20000
AFIX  66
C22   1    0.671386    0.655486    0.690954    11.00000    0.03945    0.03654 =
         0.03690    0.00741   -0.01611   -0.02114
C27   1    0.719032    0.632905    0.611702    11.00000    0.03488    0.04340 =
         0.02736    0.00326   -0.01139   -0.01684
AFIX  43
H27   2    0.771188    0.565374    0.595997    11.00000   -1.20000
AFIX  65
C26   1    0.690365    0.709132    0.555428    11.00000    0.05117    0.05589 =
         0.03653    0.00764   -0.02058   -0.03121
AFIX  43
H26   2    0.722929    0.693699    0.501263    11.00000   -1.20000
AFIX  65
C25   1    0.614053    0.807941    0.578406    11.00000    0.05849    0.05684 =
         0.05203    0.02607   -0.03608   -0.03501
AFIX  43
H25   2    0.594460    0.860039    0.539946    11.00000   -1.20000
AFIX  65
C24   1    0.566406    0.830523    0.657658    11.00000    0.06323    0.04544 =
         0.07303    0.00997   -0.03471   -0.00510
AFIX  43
H24   2    0.514250    0.898054    0.673363    11.00000   -1.20000
AFIX  65
C23   1    0.595072    0.754296    0.713933    11.00000    0.05980    0.04242 =
         0.04118   -0.00275   -0.01579   -0.00837
AFIX  43
H23   2    0.562507    0.769730    0.768098    11.00000   -1.20000
AFIX  66
C12   1    0.909299    0.379206    0.719640    11.00000    0.04202    0.03992 =
         0.08242   -0.01707   -0.01777   -0.00937
AFIX  43
H12   2    0.865275    0.337770    0.737080    11.00000   -1.20000
AFIX  65
C13   1    1.027839    0.333486    0.691973    11.00000    0.05201    0.05402 =
         0.11501   -0.04092   -0.02012   -0.00830
AFIX  43
H13   2    1.064831    0.260804    0.690504    11.00000   -1.20000
AFIX  65
C14   1    1.092253    0.394113    0.666455    11.00000    0.03393    0.08763 =
         0.04430   -0.02423   -0.00331   -0.02180
AFIX  43
H14   2    1.173269    0.362865    0.647546    11.00000   -1.20000
AFIX  65
C15   1    1.038127    0.500459    0.668603    11.00000    0.04824    0.07143 =
         0.06317    0.01815   -0.02462   -0.02632
AFIX  43
H15   2    1.082152    0.541894    0.651163    11.00000   -1.20000
AFIX  65
N2    6    0.919588    0.546179    0.696270    11.00000    0.04996    0.05366 =
         0.07445    0.01905   -0.02517   -0.02264
C11   1    0.855173    0.485554    0.721788    11.00000    0.03874    0.03710 =
         0.02128   -0.00297   -0.00685   -0.00904
AFIX  66
C39   1    0.680658    0.412207    0.482904    11.00000    0.03413    0.04808 =
         0.02434    0.00494   -0.01221   -0.02231
C44   1    0.720112    0.409085    0.401281    11.00000    0.03164    0.06003 =
         0.02325   -0.00771   -0.00288   -0.01357
AFIX  43
H44   2    0.765322    0.345120    0.376507    11.00000   -1.20000
AFIX  65
C43   1    0.693417    0.499554    0.355907    11.00000    0.05334    0.07420 =
         0.03256    0.00305   -0.01056   -0.03122
AFIX  43
H43   2    0.720382    0.497419    0.300122    11.00000   -1.20000
AFIX  65
C42   1    0.627268    0.593145    0.392156    11.00000    0.04389    0.05839 =
         0.04240    0.01302   -0.02296   -0.02610
AFIX  43
H42   2    0.609023    0.654976    0.361144    11.00000   -1.20000
AFIX  65
C41   1    0.587812    0.596269    0.473778    11.00000    0.04002    0.04600 =
         0.04780    0.00632   -0.01840   -0.02091
AFIX  43
H41   2    0.542602    0.660235    0.498552    11.00000   -1.20000
AFIX  65
C40   1    0.614507    0.505801    0.519153    11.00000    0.03957    0.03942 =
         0.03141    0.00045   -0.01219   -0.01712
AFIX  43
H40   2    0.587541    0.507936    0.574938    11.00000   -1.20000
AFIX  66
C56   1    0.799972   -0.029766    0.792491    11.00000    0.04129    0.03097 =
         0.03931   -0.00308    0.00003   -0.01032
C57   1    0.745133   -0.016980    0.739030    11.00000    0.06468    0.04500 =
         0.07456   -0.01436   -0.02868   -0.01322
AFIX  43
H57   2    0.679235    0.043119    0.739313    11.00000   -1.20000
AFIX  65
C58   1    0.786711   -0.092129    0.685155    11.00000    0.10203    0.06904 =
         0.07854   -0.02157   -0.03497   -0.03252
AFIX  43
H58   2    0.749230   -0.083390    0.648617    11.00000   -1.20000
AFIX  65
C59   1    0.883129   -0.180064    0.684741    11.00000    0.10143    0.04066 =
         0.06369   -0.01569   -0.00799   -0.02502
AFIX  43
H59   2    0.911545   -0.231424    0.647920    11.00000   -1.20000
AFIX  65
C60   1    0.937970   -0.192851    0.738201    11.00000    0.08880    0.04489 =
         0.06061   -0.01274   -0.00073   -0.01246
AFIX  43
H60   2    1.003867   -0.252950    0.737918    11.00000   -1.20000
AFIX  65
C61   1    0.896393   -0.117703    0.792076    11.00000    0.07471    0.03837 =
         0.04199   -0.00945   -0.00853   -0.00396
AFIX  43
H61   2    0.933874   -0.126442    0.828614    11.00000   -1.20000
AFIX  66
PART 1
C45A  1    0.869046    0.085822    0.861741    21.00000    0.06089    0.06990 =
         0.06429    0.00005   -0.02920   -0.02777
C46A  1    0.845906    0.147549    0.920793    21.00000    0.06302    0.07593 =
         0.06870   -0.00227   -0.02962   -0.02886
AFIX  43
H46A  2    0.770391    0.176339    0.956561    21.00000   -1.20000
AFIX  65
C47A  1    0.933256    0.167152    0.927513    21.00000    0.06411    0.07667 =
         0.06917   -0.00343   -0.03066   -0.02996
AFIX  43
H47A  2    0.917440    0.209339    0.967873    21.00000   -1.20000
AFIX  65
C48A  1    1.043746    0.125028    0.875180    21.00000    0.06307    0.07743 =
         0.06951   -0.00080   -0.03005   -0.02874
AFIX  43
H48A  2    1.103445    0.138426    0.879772    21.00000   -1.20000
AFIX  65
C49A  1    1.066887    0.063301    0.816127    21.00000    0.06291    0.07497 =
         0.06954   -0.00158   -0.02808   -0.02891
AFIX  43
H49A  2    1.142403    0.034511    0.780360    21.00000   -1.20000
AFIX  65
N4A   6    0.979539    0.043697    0.809407    21.00000    0.06335    0.07709 =
         0.07040   -0.00141   -0.02841   -0.02902
AFIX  66
C32A  1    0.807805    0.101788    0.373832    31.00000    0.05907    0.04661 =
         0.06821   -0.01918   -0.03361   -0.00688
AFIX  43
H32A  2    0.864449    0.084370    0.323456    31.00000   -1.20000
AFIX  65
C31A  1    0.727575    0.056740    0.403715    31.00000    0.05787    0.04290 =
         0.06907   -0.01469   -0.03285   -0.00737
AFIX  43
H31A  2    0.729385    0.008532    0.373763    31.00000   -1.20000
AFIX  65
C30A  1    0.644696    0.082225    0.477422    31.00000    0.05569    0.04283 =
         0.06441   -0.01663   -0.03713   -0.00417
AFIX  43
H30A  2    0.589862    0.051437    0.497845    31.00000   -1.20000
AFIX  65
C29A  1    0.642047    0.152760    0.521246    31.00000    0.05392    0.03998 =
         0.06522   -0.01670   -0.03502   -0.00431
AFIX  43
H29A  2    0.585402    0.170178    0.571622    31.00000   -1.20000
AFIX  65
C28A  1    0.722276    0.197809    0.491364    31.00000    0.05456    0.04024 =
         0.06079   -0.01616   -0.03531   -0.00518
N3A   6    0.805156    0.172324    0.417657    31.00000    0.05744    0.04700 =
         0.06485   -0.01960   -0.03474   -0.00608
AFIX   0
C10A  1   -0.026100    0.451626    0.891485    51.00000    0.03890    0.06298 =
         0.03147    0.00074   -0.01279   -0.01666
AFIX 137
H10A  2   -0.004608    0.387058    0.922208    51.00000   -1.50000
H10B  2   -0.009288    0.436671    0.837152    51.00000   -1.50000
H10C  2   -0.107940    0.491822    0.914815    51.00000   -1.50000
AFIX   0

PART -2
F2A   5    0.443059    0.121967    0.695407    41.00000    0.06971    0.07992 =
         0.07389   -0.01825   -0.02848   -0.03019
F4A   5    0.331929    0.033707    0.712029    41.00000    0.06367    0.05364 =
         0.07465   -0.01155   -0.01841   -0.02257
F3A   5    0.326758    0.164080    0.623046    41.00000    0.09613    0.08992 =
         0.07070    0.00234   -0.03986   -0.03784
F1A   5    0.250306    0.191491    0.750149    41.00000    0.08229    0.05617 =
         0.08308   -0.01984   -0.02700   -0.02097
BA    4    0.347276    0.124910    0.691457    41.00000    0.06908    0.06524 =
         0.07219   -0.01091   -0.03077   -0.03064

PART 2
AFIX  66
C45B  1    0.874525    0.079561    0.859698   -21.00000    0.05828    0.06424 =
         0.06071    0.00069   -0.02925   -0.02706
C46B  1    0.896542    0.074846    0.928585   -21.00000    0.06400    0.07896 =
         0.06909   -0.00116   -0.02861   -0.02837
AFIX  43
H46B  2    0.842423    0.068478    0.978221   -21.00000   -1.20000
AFIX  65
C47B  1    0.997742    0.079447    0.924846   -21.00000    0.06672    0.08250 =
         0.07309   -0.00193   -0.03060   -0.02836
AFIX  43
H47B  2    1.012789    0.076224    0.971928   -21.00000   -1.20000
AFIX  65
C48B  1    1.076926    0.088763    0.852221   -21.00000    0.06484    0.07625 =
         0.07090   -0.00390   -0.03051   -0.03018
AFIX  43
H48B  2    1.146092    0.091908    0.849666   -21.00000   -1.20000
AFIX  65
C49B  1    1.054911    0.093478    0.783333   -21.00000    0.06260    0.07338 =
         0.06936    0.00102   -0.03043   -0.02700
AFIX  43
H49B  2    1.109030    0.099846    0.733697   -21.00000   -1.20000
AFIX  65
N4B   6    0.953711    0.088877    0.787071   -21.00000    0.06183    0.07309 =
         0.06926    0.00169   -0.02918   -0.02657
AFIX  66
C32B  1    0.747783    0.095888    0.395007   -31.00000    0.05958    0.04333 =
         0.06563   -0.01858   -0.03141   -0.00320
AFIX  43
H32B  2    0.788849    0.077471    0.341670   -31.00000   -1.20000
AFIX  65
N3B   6    0.760938    0.170417    0.424660   -31.00000    0.05843    0.04680 =
         0.06681   -0.01754   -0.03378   -0.00369
C28B  1    0.700852    0.197363    0.502699   -31.00000    0.05189    0.03947 =
         0.06206   -0.01593   -0.03741   -0.00498
C29B  1    0.627610    0.149782    0.551086   -31.00000    0.05197    0.03913 =
         0.06558   -0.01904   -0.03665   -0.00756
AFIX  43
H29B  2    0.586544    0.168199    0.604422   -31.00000   -1.20000
AFIX  65
C30B  1    0.614454    0.075253    0.521433   -31.00000    0.05299    0.03914 =
         0.06414   -0.01996   -0.03557   -0.00590
AFIX  43
H30B  2    0.564397    0.042733    0.554504   -31.00000   -1.20000
AFIX  65
C31B  1    0.674540    0.048305    0.443394   -31.00000    0.05593    0.04282 =
         0.06434   -0.02133   -0.03497   -0.00276
AFIX  43
H31B  2    0.665548   -0.002632    0.423128   -31.00000   -1.20000
AFIX   0

PART -3
F2B   5    0.363628    0.223621    0.622663   -41.00000    0.09167    0.07016 =
         0.08081   -0.00284   -0.02470   -0.02037
F4B   5    0.465539    0.098267    0.691312   -41.00000    0.08054    0.07442 =
         0.07043   -0.00924   -0.02793   -0.02397
F1B   5    0.295865    0.118602    0.713363   -41.00000    0.08271    0.08000 =
         0.07895   -0.00799   -0.02196   -0.02449
F3B   5    0.424293    0.062503    0.593508   -41.00000    0.06999    0.06785 =
         0.06924   -0.00306   -0.03276   -0.03174
B1B   4    0.384996    0.124864    0.650427   -41.00000    0.07729    0.06820 =
         0.07328   -0.00551   -0.02668   -0.02493

PART 2
AFIX  66
C3B   1    0.210482    0.497230    0.864428   -51.00000    0.03199    0.03565 =
         0.02602    0.00190   -0.01075   -0.00705
C4B   1    0.171633    0.426319    0.855442   -51.00000    0.03201    0.03737 =
         0.02652    0.00269   -0.00840   -0.00847
C5B   1    0.249316    0.332962    0.821742   -51.00000    0.03394    0.03452 =
         0.02598    0.00427   -0.00619   -0.00828
AFIX  43
H5B   2    0.222764    0.284498    0.815600   -51.00000   -1.20000
AFIX  65
C1    1    0.365850    0.310513    0.797028   -51.00000    0.03239    0.03440 =
         0.02628    0.00604   -0.00669   -0.00889
AFIX  43
H1    2    0.418943    0.246707    0.773995   -51.00000   -1.20000
AFIX  65
C1B   1    0.404701    0.381423    0.806014   -51.00000    0.03209    0.03425 =
         0.02365    0.00458   -0.01037   -0.00645
C2B   1    0.327019    0.474781    0.839714   -51.00000    0.03273    0.03526 =
         0.02723    0.00238   -0.00892   -0.00757
AFIX  43
H2B   2    0.353572    0.523244    0.845855   -51.00000   -1.20000
AFIX   0
C9B   1    0.047249    0.455437    0.882917   -51.00000    0.03156    0.04159 =
         0.02831    0.00157   -0.01107   -0.00666
C8B   1   -0.022047    0.545807    0.913286   -51.00000    0.03260    0.04430 =
         0.03268    0.00003   -0.00981   -0.00535
AFIX  43
H8B   2   -0.101977    0.561815    0.933701   -51.00000   -1.20000
AFIX   0
C7B   1    0.020568    0.621504    0.916354   -51.00000    0.03229    0.04092 =
         0.03339   -0.00103   -0.00979   -0.00639
O2B   7    0.137088    0.588759    0.895001   -51.00000    0.03223    0.04005 =
         0.03269   -0.00151   -0.00931   -0.00570
C10B  1   -0.001267    0.378301    0.883581   -51.00000    0.03415    0.05501 =
         0.04125   -0.00490   -0.00863   -0.01274
AFIX 137
H10D  2    0.026951    0.353785    0.830327   -51.00000   -1.50000
H10E  2   -0.084819    0.410854    0.901394   -51.00000   -1.50000
H10F  2    0.022545    0.320144    0.919454   -51.00000   -1.50000
AFIX   0
O1B   7   -0.034363    0.702329    0.947007   -51.00000    0.03566    0.04797 =
         0.04816   -0.00595   -0.00575    0.00123

PART 1
O3A   7    0.365444    0.709248    0.820830    61.00000    0.09127    0.05032 =
         0.09249    0.01284   -0.05955   -0.02797
C62A  1    0.398283    0.678405    0.694130    61.00000    0.09059    0.04980 =
         0.09213    0.01406   -0.05997   -0.02886
AFIX 137
H62A  2    0.474895    0.679401    0.676813    61.00000   -1.50000
H62B  2    0.368610    0.700510    0.650104    61.00000   -1.50000
H62C  2    0.402076    0.608551    0.712139    61.00000   -1.50000
AFIX   0
C63A  1    0.325579    0.745407    0.756234    61.00000    0.09096    0.05005 =
         0.09224    0.01343   -0.05968   -0.02807
AFIX  23
H63A  2    0.246791    0.748480    0.771567    61.00000   -1.20000
H63B  2    0.324597    0.815438    0.739318    61.00000   -1.20000
AFIX   0
C64A  1    0.340886    0.756080    0.884055    61.00000    0.09091    0.04978 =
         0.09231    0.01198   -0.05997   -0.02850
AFIX  23
H64A  2    0.267975    0.816110    0.890470    61.00000   -1.20000
H64B  2    0.400777    0.782761    0.874579    61.00000   -1.20000
AFIX   0
C65A  1    0.330701    0.697340    0.956477    61.00000    0.10308    0.03777 =
         0.10316   -0.00687   -0.06852   -0.00395
AFIX 137
H65A  2    0.259372    0.685896    0.974393    61.00000   -1.50000
H65B  2    0.330208    0.734671    0.996168    61.00000   -1.50000
H65C  2    0.395514    0.631033    0.948706    61.00000   -1.50000
AFIX   0

PART 2
O3B   7    0.265385    0.811440    0.817501   -61.00000    0.09131    0.05018 =
         0.09256    0.01283   -0.05949   -0.02801
C62B  1    0.365075    0.712301    0.719807   -61.00000    0.09065    0.04958 =
         0.09197    0.01355   -0.06026   -0.02880
AFIX 137
H62D  2    0.417691    0.724242    0.737711   -61.00000   -1.50000
H62E  2    0.373920    0.738576    0.665304   -61.00000   -1.50000
H62F  2    0.382318    0.638458    0.722621   -61.00000   -1.50000
AFIX   0
C63B  1    0.257627    0.760940    0.765931   -61.00000    0.09120    0.05020 =
         0.09239    0.01327   -0.05961   -0.02807
AFIX  23
H63C  2    0.221882    0.711143    0.794160   -61.00000   -1.20000
H63D  2    0.211371    0.809861    0.734280   -61.00000   -1.20000
AFIX   0
C64B  1    0.256498    0.780354    0.894762   -61.00000    0.09122    0.05002 =
         0.09251    0.01232   -0.05972   -0.02818
AFIX  23
H64C  2    0.221236    0.840207    0.928334   -61.00000   -1.20000
H64D  2    0.210384    0.737391    0.915594   -61.00000   -1.20000
AFIX   0
C65B  1    0.364847    0.725857    0.891650   -61.00000    0.09035    0.04906 =
         0.09208    0.01110   -0.06030   -0.02894
AFIX 137
H65D  2    0.415486    0.753234    0.848339   -61.00000   -1.50000
H65E  2    0.385385    0.653800    0.882862   -61.00000   -1.50000
H65F  2    0.372954    0.730658    0.941471   -61.00000   -1.50000
AFIX  66

C34B  1    0.914923    0.159993    0.569388   -71.00000    0.04187    0.06304 =
         0.04532    0.00851   -0.01523   -0.01723
AFIX  43
H34B  2    0.873480    0.116935    0.593963   -71.00000   -1.20000
AFIX  65
C35B  1    1.026591    0.128580    0.567716   -71.00000    0.04372    0.07070 =
         0.05406    0.01101   -0.01779   -0.01836
AFIX  43
H35B  2    1.061468    0.064052    0.591150   -71.00000   -1.20000
AFIX  65
C36B  1    1.087229    0.191580    0.531758   -71.00000    0.04325    0.07639 =
         0.05680    0.00794   -0.01852   -0.02309
AFIX  43
H36B  2    1.163550    0.170110    0.530616   -71.00000   -1.20000
AFIX  65
C37B  1    1.036200    0.285994    0.497471   -71.00000    0.04172    0.07232 =
         0.05116    0.00480   -0.01843   -0.02710
AFIX  43
H37B  2    1.077644    0.329052    0.472895   -71.00000   -1.20000
AFIX  65
C38B  1    0.924532    0.317409    0.499141   -71.00000    0.04017    0.06377 =
         0.04195    0.00217   -0.01555   -0.02458
AFIX  43
H38B  2    0.889655    0.381936    0.475707   -71.00000   -1.20000
AFIX  65
C33B  1    0.863892    0.254409    0.535099   -71.00000    0.03966    0.05841 =
         0.03766    0.00429   -0.01465   -0.01928
AFIX  66
PART 0
C51   1    0.750873   -0.071757    0.985495    11.00000    0.05466    0.03839 =
         0.04137   -0.00139   -0.01106    0.00170
AFIX  43
H51   2    0.824459   -0.112103    0.952293    11.00000   -1.20000
AFIX  65
C50   1    0.687400    0.022643    0.957762    11.00000    0.04406    0.02684 =
         0.03378    0.00446   -0.01155   -0.00529
C55   1    0.579732    0.081676    1.006341    11.00000    0.07165    0.05614 =
         0.06040    0.02472    0.00270    0.00244
AFIX  43
H55   2    0.536351    0.146194    0.987386    11.00000   -1.20000
AFIX  65
C54   1    0.535537    0.046309    1.082654    11.00000    0.09309    0.06818 =
         0.06504    0.02654   -0.00061   -0.01091
AFIX  43
H54   2    0.461951    0.086655    1.115855    11.00000   -1.20000
AFIX  65
C53   1    0.599009   -0.048091    1.110388    11.00000    0.08291    0.04985 =
         0.03857    0.01485   -0.01564   -0.02288
AFIX  43
H53   2    0.568802   -0.072262    1.162544    11.00000   -1.20000
AFIX  65
C52   1    0.706676   -0.107125    1.061810    11.00000    0.07701    0.04061 =
         0.05569    0.01397   -0.02729   -0.00694
AFIX  43
H52   2    0.750057   -0.171642    1.080765    11.00000   -1.20000
AFIX   0
HKLF 4


REM  nv338_a.res in P-1
REM wR2 = 0.1021, GooF = S = 1.024, Restrained GooF = 0.975 for all data
REM R1 = 0.0409 for 10428 Fo > 4sig(Fo) and 0.0773 for all 15004 data
REM 952 parameters refined using 2208 restraints

END

WGHT      0.0516      5.6637

REM Highest difference peak  1.593,  deepest hole -1.746,  1-sigma level  0.188
Q1    1   0.2649  0.6826  1.0173  11.00000  0.05    1.42
Q2    1   0.6057  0.3809  0.7203  11.00000  0.05    1.37
Q3    1   0.3191  0.7325  0.7440  11.00000  0.05    1.28
Q4    1   0.5334  0.4734  0.7824  11.00000  0.05    1.26
Q5    1   0.5231  0.5156  0.7608  11.00000  0.05    1.18
Q6    1   0.7059  0.3931  0.7866  11.00000  0.05    1.17
Q7    1   0.5793  0.3934  0.6201  11.00000  0.05    1.13
Q8    1   0.6592  0.1556  0.8798  11.00000  0.05    1.13
Q9    1   1.1651  0.0056  0.7256  11.00000  0.05    1.12
Q10   1   0.6855  0.2610  0.7008  11.00000  0.05    1.11
Q11   1   0.3265  0.7837  0.8407  11.00000  0.05    1.11
Q12   1   0.5779  0.2843  0.7754  11.00000  0.05    1.04
;
_shelx_res_checksum                27282
_shelx_hkl_file
;
 -12  -5   0    7.28   11.53   0
 -12  -4  -3   89.18   11.89   0
 -10  -3  -2  105.58    8.22   0
 -10  -2 -11   15.98    7.18   0
 -10  -2 -10    5.50    6.37   0
 -10  -2  -9  778.45   14.25   0
 -10  -2  -8  141.77    9.21   0
  -9  -7   8  608.54   18.92   0
  -9  -5   5   49.32   11.05   0
  -9  -4   3  717.51   17.47   0
  -8  -8  10  174.90   13.43   0
  -8  -7   9  725.25   18.73   0
  -8  -5   6  240.22   12.79   0
  -7  -1  -4  287.34    9.29   0
  -6  -5   8   46.69    9.26   0
  -5  -9  13    9.71    9.90   0
  -5  -8  12   -2.31    8.08   0
  -5  -5   9   96.59    9.25   0
  -4   0  -4   -3.05    4.50   0
  -3  -8  13    2.52    6.57   0
  -3  -3 -19   -1.79    7.35   0
  -3  -2 -17  353.34    9.54   0
  -2  -1 -14   97.11    6.20   0
  -2   0  -1 5173.58   16.55   0
  -1  -6  12  385.97    9.41   0
  -1  -3 -18   82.28   11.12   0
  -1  -2 -16  859.16   16.08   0
   0  -7  13   56.86    5.05   0
   0  -1 -13  110.90    8.01   0
   0  -1   4  225.22    4.07   0
   0   0  -9  547.18    8.83   0
   1  -4 -18  101.85   15.04   0
   1  -4  10 1663.14   11.00   0
   1  -1 -12   75.56    8.28   0
   2  -4 -17  134.65   14.86   0
   2  -1 -11   45.12    8.71   0
   2   0  -6  498.83    9.93   0
   2   0  -1 3234.14   14.74   0
   3  -4 -16   -3.06   13.46   0
   3  -2 -12  424.61   14.80   0
   4  -5 -16   29.46   16.54   0
   4  -3 -13  798.61   21.85   0
   4  -1  -7 2574.13   25.53   0
   5  -4 -13   18.65   14.39   0
   5  -3 -11   23.24   13.17   0
   5  -1  -4  109.35    7.81   0
   5  -1  -2    7.88    8.20   0
   5  -1  -1 1870.24   19.23   0
   6  -4 -11  136.37   16.54   0
   6  -3  -9  244.97   16.42   0
   6  -2  -6  223.36   11.24   0
   6  -2  -5  137.06   11.95   0
   6  -2   2    9.53    7.19   0
   7  -5 -10  507.91   24.08   0
   7  -4  -8    2.33   14.05   0
   7  -3  -6   -4.11   12.08   0
   7  -3   3   59.70    9.00   0
   8  -6   7  877.58   16.92   0
   8  -5  -7   13.88   16.25   0
   8  -5   5   62.20   11.01   0
   8  -4   2    4.24    9.64   0
   9  -9   7   15.35   13.81   0
   9  -7   5   22.82   13.59   0
   9  -6   3   30.44   13.80   0
   9  -6   4   -3.51   10.74   0
   9  -5  -1  227.24   16.39   0
   9  -5   0   -1.12   12.29   0
  10  -9   3   33.94   17.06   0
  10  -8   1   22.47   16.86   0
  10  -8   2  418.47   21.91   0
 -15  -5 -13  109.38   11.86   0
 -15  -5 -12   18.18   10.90   0
 -15  -5 -11   68.76   11.64   0
 -13  -4  -6   27.88   10.62   0
 -12  -3 -12  280.91   10.96   0
 -12  -3 -11   40.71    8.37   0
 -12  -3 -10   11.16    7.86   0
 -12  -3  -9  307.81   12.22   0
 -12  -3  -8   18.82    8.95   0
 -11  -3 -16  462.86   10.28   0
 -11  -3  -4   42.87    9.50   0
 -10  -4   2   22.97   10.43   0
 -10  -3  -1    3.83    9.30   0
 -10  -2  -7 2037.43   22.58   0
 -10  -2  -6  227.75   10.58   0
  -9  -3   1   31.20    9.50   0
  -9  -2  -3  315.43   11.74   0
  -8  -6   8  296.19   14.18   0
  -8  -1  -9   -4.34    5.84   0
  -8  -1  -7 1062.01   14.70   0
  -7  -9  12   20.52   11.00   0
  -7  -8  11   28.11   10.41   0
  -7  -7  10   78.38   10.99   0
  -7  -6   9  273.28   13.08   0
  -7  -4   6 1211.89   20.05   0
  -7  -3   4 1644.70   21.80   0
  -7  -2   1   -2.03    5.99   0
  -6  -4   7  563.86   14.21   0
  -6  -3   5    7.79    8.35   0
  -6  -1  -1   41.37    7.60   0
  -5  -3   6  588.92   13.28   0
  -5  -2 -17   -0.80    4.08   0
  -4  -7  12    3.64    7.38   0
  -4  -6  11   21.69    7.43   0
  -4  -2 -17  201.33    7.14   0
  -4  -1 -14  311.82    5.35   0
  -3  -4   9   55.54    6.87   0
  -3   0  -2  172.65    5.39   0
  -2  -4 -20   61.39   12.40   0
  -2  -3   8    7.19    6.44   0
  -2  -2   6  286.44    7.75   0
  -1  -7  13  191.63    7.79   0
  -1  -5  11   44.52    4.83   0
  -1   0  -9  328.13    6.16   0
   0  -5 -20   31.71   13.79   0
   0  -4  10  370.43    7.18   0
   0  -3 -17  491.21   16.53   0
   1  -6 -20   35.15   18.63   0
   1  -5 -19   29.07   14.04   0
   1  -3 -16  576.62   18.15   0
   1  -2 -14  326.89   13.77   0
   1   0  -7 2577.59   17.50   0
   2  -6 -19   68.15   18.18   0
   2  -5 -18    5.97   14.50   0
   2  -4  10  445.83    4.27   0
   2  -3 -15    9.56   11.57   0
   2  -2 -13  780.75   17.52   0
   2   0  -3  888.85   10.20   0
   3  -5 -17    9.74   14.41   0
   4  -3 -12    1.55   11.37   0
   4  -2 -10  443.95   15.51   0
   4  -1  -6    2.46    8.50   0
   5  -5 -14   31.69   15.66   0
   5  -4 -12   22.43   13.35   0
   5  -2  -8 1587.96   24.14   0
   5  -2   4 1890.43   15.68   0
   6  -4 -10   59.37   15.16   0
   6  -3  -8  184.28   14.59   0
   6  -3   5  648.10   11.55   0
   6  -2  -4   25.68   10.11   0
   6  -2  -3  281.59   12.52   0
   6  -2   0   41.57    8.30   0
   6  -2   1  272.12   10.61   0
   7  -8  10   53.12    8.68   0
   7  -5   7  325.73   11.28   0
   7  -4  -7   19.71   14.03   0
   7  -3  -4  441.14   16.64   0
   7  -3  -3  487.34   16.21   0
   7  -3   1   89.77   11.23   0
   7  -3   2 1553.80   20.69   0
   8  -9   9   51.77   11.73   0
   8  -5  -6  267.78   18.66   0
   8  -4  -1   59.07   12.27   0
   8  -4   0  100.71   12.41   0
   8  -4   1  268.34   13.87   0
   9  -8   6    7.09   11.87   0
   9  -7   4  121.51   15.03   0
   9  -6  -3  121.99   17.79   0
   9  -6  -1   40.25   14.85   0
   9  -6   0  146.43   15.31   0
   9  -6   1  -10.26   13.10   0
   9  -6   2  254.58   16.18   0
 -14  -4 -12   17.25   11.04   0
 -14  -4 -11   44.23   11.03   0
 -14  -4 -10    4.00   10.81   0
 -12  -3 -13  165.95    9.15   0
 -12  -3  -7 1047.89   19.63   0
 -12  -3  -6    6.66   10.72   0
 -11  -3  -3    5.41    9.56   0
 -10  -2 -13   49.21    6.57   0
  -9  -4   4  156.58   12.22   0
  -9  -2  -2   21.73    8.77   0
  -8  -5   7   58.57   10.67   0
  -8  -4   5  329.86   13.30   0
  -8  -3   3 1137.45   19.49   0
  -8  -2   0 1103.16   18.02   0
  -8  -1 -10   43.47    5.64   0
  -7  -5   8   66.58   10.24   0
  -6  -8  12   21.23    9.79   0
  -6  -7  11   91.05   10.30   0
  -6  -6  10   24.26    8.87   0
  -6  -2   3    1.69    8.16   0
  -5  -4   8   44.83    8.31   0
  -5  -2   4  398.33   11.57   0
  -5  -1   1 1842.32   17.95   0
  -4  -8  13   38.52    8.13   0
  -4  -5  10    0.47    7.12   0
  -4  -3 -19   32.36    6.72   0
  -4  -2   5   80.33    8.18   0
  -4   0  -3   11.07    4.36   0
  -3  -1   3  371.86    8.61   0
  -2  -7  13  163.73    8.70   0
  -2  -6  12  102.58    7.59   0
  -2  -5  11    9.95    6.58   0
  -2  -3 -18   51.56    9.32   0
  -2  -2 -16  310.04   10.08   0
  -1  -8  14   -0.41    5.00   0
  -1  -4 -19    2.03   11.53   0
  -1  -4  10  284.49    7.91   0
  -1  -1   4   36.77    4.26   0
   0  -8  14    1.08    3.96   0
   0   0  -8  600.87    8.60   0
   1  -1 -11   52.97    8.80   0
   2  -1 -10  881.41   15.39   0
   3  -2 -11  319.13   13.45   0
   3  -1  -8  894.89   15.79   0
   4  -5 -15   12.84   15.65   0
   4  -2  -9  418.77   14.36   0
   4  -2   5  101.38    4.81   0
   4  -1  -5 1163.64   17.08   0
   4  -1   1 1598.71   14.27   0
   5  -5 -13   -1.37   15.84   0
   5  -4   8   -3.57    3.87   0
   5  -3 -10    8.38   11.91   0
   5  -2  -7   62.81   11.10   0
   6  -5 -11   49.73   16.87   0
   6  -4  -9  191.29   15.70   0
   6  -3  -7  146.98   13.70   0
   6  -2  -1  128.51   10.10   0
   7  -7   9  449.68   12.43   0
   7  -6 -10    8.43   17.39   0
   7  -5  -8   43.96   14.65   0
   7  -4  -6   61.77   14.28   0
   7  -3  -2  579.08   16.72   0
   7  -3  -1  205.49   12.48   0
   7  -3   0   54.83   10.12   0
   8  -8   8  143.71   12.44   0
   8  -7   7    0.39   10.65   0
   8  -6  -7   25.45   16.95   0
   8  -6   6   82.12   10.21   0
   8  -5  -5   90.60   15.37   0
   8  -5  -4  862.25   24.28   0
   8  -5   3   25.33   11.66   0
   9 -10   6  150.91   18.07   0
   9  -9   6   28.17   12.86   0
   9  -8   5   40.10   13.22   0
   9  -7  -3  -19.35   16.72   0
   9  -7  -2    3.26   14.76   0
   9  -7   3  227.22   15.73   0
 -14  -4 -14   55.98   10.61   0
 -14  -4 -13  306.16   12.91   0
 -14  -4  -9   95.03   11.59   0
 -14  -4  -8   30.37   11.04   0
 -13  -4  -4   61.18   11.20   0
 -12  -4  -1   59.75   11.81   0
 -12  -3  -5  551.98   16.28   0
 -11  -4   1   -2.12   10.50   0
 -10  -5   5  314.57   15.70   0
 -10  -3   0  188.68   12.01   0
 -10  -2  -4  412.67   13.21   0
  -9  -5   6  535.08   16.81   0
  -8  -1 -11  244.50    6.87   0
  -8  -1  -5  554.06   12.07   0
  -6  -9  13   71.13   10.81   0
  -6  -5   9   11.17    8.73   0
  -6  -3 -19   18.90    4.94   0
  -5  -7  12   29.34    8.65   0
  -5  -6  11  369.12   12.60   0
  -5  -3 -19   83.49    6.83   0
  -5   0  -7    1.35    3.79   0
  -5   0  -6 1223.93   10.90   0
  -5   0  -5   90.10    5.81   0
  -4  -4   9  255.57   10.20   0
  -3  -6  12   33.41    7.89   0
  -3  -4 -20   23.08    9.72   0
  -3  -2   6  481.03   11.23   0
  -3   0  -1 3750.50   17.71   0
  -1  -5 -20  193.00   16.26   0
   0  -4 -18   28.24   11.33   0
   2  -5 -17   45.23   15.67   0
   2  -4 -16  224.58   15.61   0
   2  -2 -12  465.10   14.20   0
   2  -1  -9   -1.16    8.63   0
   3  -6 -17   47.95   16.77   0
   3  -1  -7 2648.71   23.60   0
   4  -4 -13  310.82   17.60   0
   4  -3 -11   -3.07   11.40   0
   4  -1  -4  337.32   10.97   0
   4  -1  -3  203.28    9.63   0
   4  -1   0 2080.69   16.99   0
   5  -4 -11  323.26   17.81   0
   5  -3  -9  686.34   19.23   0
   5  -3   6   35.43    4.65   0
   5  -2   3 1006.60   12.62   0
   6  -8  11   66.58    6.64   0
   6  -5   8  653.74   11.17   0
   6  -3  -6  -11.82   11.14   0
   6  -3   4 2962.74   22.87   0
   7  -5   6   29.43    8.75   0
   7  -4   4  167.26   10.06   0
   8  -9   8    3.46   11.38   0
   8  -6  -6  -13.54   15.16   0
   8  -6  -5  399.81   21.63   0
   8  -6   5  364.94   14.05   0
   8  -5  -1   89.88   12.89   0
   8  -5   0    4.55   11.16   0
   8  -5   1   18.31   10.76   0
   8  -5   2  241.61   13.85   0
   9 -10   5   93.16   17.08   0
   9  -9   5    5.41   13.30   0
   9  -8  -2  147.95   21.27   0
   9  -8   3   29.87   14.02   0
   9  -8   4   38.68   13.21   0
   9  -7  -1  381.51   20.85   0
   9  -7   0   11.77   14.56   0
   9  -7   1  886.94   24.70   0
 -14  -4  -7  225.06   14.16   0
 -14  -4  -6   42.01   11.99   0
 -12  -4   0  100.26   12.91   0
 -12  -3 -15  310.36   10.66   0
 -12  -3  -4   -0.56    9.99   0
 -11  -4   2  220.36   13.43   0
 -11  -3  -1  115.21   11.52   0
 -11  -2  -9  613.75   14.01   0
 -11  -2  -8  266.16   11.19   0
 -10  -3   1   42.30   10.59   0
 -10  -2 -14  312.14    8.58   0
 -10  -2  -3   -7.71    8.60   0
  -9  -6   8  181.08   13.92   0
  -8  -6   9    8.55   10.16   0
  -8  -4   6 1175.02   21.15   0
  -8  -3   4   22.64    9.43   0
  -8  -2   1  325.81   12.31   0
  -7  -8  12   26.87   10.87   0
  -7  -7  11  210.41   12.91   0
  -7  -6  10  406.18   15.72   0
  -7  -4   7  335.91   13.24   0
  -7  -3   5  613.40   15.23   0
  -7  -1 -13  141.73    4.02   0
  -7  -1  -1  839.95   14.84   0
  -6  -4   8   22.63   10.01   0
  -6  -3   6 1741.11   21.74   0
  -5  -8  13   83.95    9.78   0
  -5  -5  10   64.06    8.88   0
  -5  -3   7  528.01   13.07   0
  -5   0  -4  218.65    6.60   0
  -3  -7  13    7.89    6.68   0
  -3  -5  11   29.10    6.64   0
  -3  -3   8  237.20    8.78   0
  -3  -2 -16    0.92    5.97   0
  -2  -4  10  744.56   11.96   0
  -2  -1 -13  389.01    8.21   0
  -2  -1   4  160.79    6.34   0
  -2   0   0  128.46    5.17   0
  -1  -3 -17   94.90    9.64   0
  -1  -2 -15   39.84    7.29   0
  -1   0  -8 1366.67    9.81   0
   0  -6 -20    6.97   14.39   0
   0  -5 -19   56.68   13.53   0
   0  -3 -16   -0.53    9.35   0
   0  -2   7    8.27    3.97   0
   0   0  -7  750.92    8.52   0
   1  -6 -19   62.34   16.14   0
   1  -5 -18   -4.30   12.73   0
   1  -2 -13 1243.67   19.14   0
   1   0  -5 1206.72   10.86   0
   2  -6 -18    9.42   15.81   0
   3  -4 -14   18.91   13.11   0
   3  -2 -10   41.42    9.75   0
   4  -6 -15   10.87   16.62   0
   4  -5 -14   25.84   13.78   0
   5  -6 -13   16.08   17.27   0
   5  -5 -12  147.84   16.72   0
   5  -3  -8   36.54   11.72   0
   5  -2  -5   -5.75    9.03   0
   5  -2   2  158.54    8.00   0
   6  -7  10   17.52    5.92   0
   6  -6   9  363.02    9.31   0
   6  -4   6  811.83   13.00   0
   6  -3  -5   33.68   11.40   0
   6  -3   3  784.70   13.81   0
   7  -6  -8   24.41   16.35   0
   7  -5  -7   76.26   12.00   0
   7  -4  -4   70.65   13.02   0
   7  -4   3 1018.90   17.60   0
   8  -8   7  200.52   12.46   0
   8  -6  -4   -4.88   15.12   0
   8  -6   4  140.78   12.16   0
   9 -11   5  101.54   18.55   0
   9  -9   2  216.76   20.00   0
   9  -9   3   16.26   14.60   0
   9  -9   4   12.04   13.81   0
   9  -8   2  376.53   19.91   0
 -13  -3 -12    9.01    9.34   0
 -13  -3 -11   89.96    9.66   0
 -13  -3 -10   54.87    9.51   0
 -13  -3  -8  268.55   13.09   0
 -13  -3  -7  372.37   15.85   0
 -12  -3  -3  -15.17    9.95   0
 -11  -2 -12  141.17    8.97   0
 -11  -2 -11   29.09    7.09   0
 -11  -2  -7 1081.51   18.52   0
 -11  -2  -6  254.94   12.01   0
 -10  -4   4    8.72   10.91   0
 -10  -2  -2  132.65   10.39   0
  -9  -5   7    1.97   10.63   0
  -9  -3   3  939.41   19.19   0
  -9  -1  -9  254.77    9.18   0
  -9  -1  -8   13.65    7.32   0
  -8  -5   8   16.25   10.25   0
  -8  -1 -12    0.66    4.43   0
  -7  -2   3  318.77   12.05   0
  -6  -6  11  318.58   13.94   0
  -6  -2   4  228.72   10.36   0
  -5  -4   9   62.96    9.60   0
  -5  -2   5  397.74   11.73   0
  -5   0  -3   87.21    6.02   0
  -4  -7  13   70.09    9.43   0
  -4  -6  12   73.41    9.35   0
  -4  -1   3  186.30    6.81   0
  -3  -8  14  140.37    9.10   0
  -3  -4  10  331.59   10.69   0
  -3  -3 -18   -0.12    7.25   0
  -2  -4 -19  141.03   11.05   0
  -1  -3   9  109.92    6.22   0
  -1  -2   7   12.25    4.33   0
  -1  -1 -12    0.49    5.89   0
   0  -3   9   86.25    4.86   0
   0  -1 -11   60.04    7.51   0
   1  -2   7 1011.18    6.91   0
   1  -1 -10  228.10    8.89   0
   1   0  -4  321.13    6.29   0
   1   0  -3  622.88    7.18   0
   2  -1  -8 3924.63   26.63   0
   3  -6 -16   63.17   16.16   0
   3  -5 -15   12.11   13.75   0
   3  -3 -12  144.38   12.38   0
   3  -1  -6  680.84   13.13   0
   3  -1   2 2634.30   13.80   0
   4  -5 -13   98.56   14.82   0
   4  -4 -12  -10.08   12.18   0
   5  -2  -4   58.24    7.23   0
   5  -2   1  269.24    9.47   0
   6  -6 -10  389.13   21.99   0
   6  -5  -9    6.16   14.27   0
   6  -4  -7   39.24   12.84   0
   6  -3  -3    4.99   10.08   0
   6  -3   2 1015.29   15.88   0
   7  -8   9   -9.55    8.08   0
   7  -5  -5   63.82   14.62   0
   7  -5   5  430.62   12.55   0
   7  -4  -2  234.75   14.17   0
   7  -4   0   66.25   10.81   0
   8  -9   7  -11.57   12.48   0
   8  -8   6   38.96   12.76   0
   8  -7  -5    4.54   15.92   0
   8  -7  -4   50.62   16.34   0
   8  -7   5  168.39   12.39   0
   8  -6  -3  468.17   18.07   0
   8  -6  -2    5.76   13.79   0
   8  -6  -1   70.05   14.04   0
   8  -6   0   93.34   13.63   0
   8  -6   1  174.66   14.79   0
   8  -6   2  329.20   15.63   0
   8  -6   3    1.49   10.71   0
   9 -10   2   47.99   17.90   0
   9 -10   3   11.24   16.45   0
   9  -9   0  347.51   22.31   0
   9  -9   1   47.74   17.15   0
 -15  -4 -12   29.58   12.01   0
 -15  -4 -11   14.53   12.33   0
 -15  -4 -10   12.18   12.32   0
 -13  -3 -13  485.28   14.17   0
 -13  -3  -6  284.52   14.27   0
 -12  -3  -2   -1.76   10.50   0
 -11  -3   0   28.55   10.95   0
 -11  -2  -5  920.23   18.22   0
 -10  -3   2  102.58   11.22   0
  -9  -1 -10  146.27    7.79   0
  -9  -1  -6    0.30    7.25   0
  -9  -1  -5  789.86   14.89   0
  -8  -2   2  140.21   10.26   0
  -8  -1  -2   90.89    9.02   0
  -7  -1   0 1822.74   20.74   0
  -6  -8  13    3.93    9.63   0
  -6  -5  10  165.01   11.05   0
  -4  -8  14   41.42    9.56   0
  -4  -5  11  127.50    8.93   0
  -4  -3   8  428.64   11.51   0
  -4  -2 -16  377.23    8.15   0
  -4  -2   6  904.82   14.24   0
  -4   0  -1  423.42    8.55   0
  -3  -1   4   21.01    5.92   0
  -3   0   0 9999.99   30.11   0
  -2  -5 -20  291.47   15.73   0
  -2  -3 -17    5.94    8.90   0
  -2  -3   9 1085.07   14.04   0
  -2  -2 -15  510.81   11.45   0
  -2  -2   7  133.37    6.54   0
  -1  -4 -18  123.42   11.53   0
   0  -4 -17  245.21   13.76   0
   0   0  -6 1594.83   10.75   0
   1  -7 -19  184.68   20.36   0
   1  -5 -17   31.72   12.49   0
   1  -3   9 1791.55   10.36   0
   1  -2 -12   42.23    9.49   0
   2  -6 -17  102.52   15.98   0
   2  -5 -16   87.47   14.60   0
   2  -3 -13    5.05   10.34   0
   3  -3 -11   52.09   10.60   0
   3  -2  -9 1402.82   20.33   0
   3  -1  -5 1341.22   16.26   0
   4  -6 -14   -2.41   15.58   0
   4  -4 -11   43.65   13.11   0
   4  -3  -9  176.76   12.45   0
   4  -2  -6 1413.42   19.58   0
   5  -6 -12  806.39   26.05   0
   5  -4  -9   -1.20   11.99   0
   5  -3  -7  539.42   14.86   0
   5  -2  -1   72.67    8.97   0
   5  -2   0   54.93    8.05   0
   6  -5  -8  192.26   16.25   0
   6  -5   7   68.89    7.45   0
   6  -4  -6  337.50   16.23   0
   6  -4   5  251.35    9.84   0
   6  -3  -1   14.19    9.19   0
   6  -3   0   71.71    9.42   0
   7  -9   9   -1.43    9.22   0
   7  -7  -8   35.54   16.47   0
   7  -6  -6  194.47   17.29   0
   7  -6   6   78.05   10.05   0
   7  -5   4   94.40    9.74   0
   8 -10   7  116.56   13.68   0
   8  -9   6   47.33   13.77   0
   8  -8  -5   54.43   19.33   0
   8  -8  -4  173.73   18.50   0
   8  -8   5    5.09   12.56   0
   8  -7  -3   27.09   15.68   0
   8  -7  -2   42.55   14.24   0
   8  -7   4    7.19   11.31   0
 -13  -3 -14   -6.61    8.73   0
 -13  -3  -5  157.67   12.71   0
 -13  -3  -4   95.49   13.35   0
 -11  -3   1   68.49   11.46   0
 -11  -2  -4    3.36    8.69   0
 -10  -2 -15    3.13    5.32   0
 -10  -2  -1  700.13   17.02   0
  -9  -4   6  522.81   16.83   0
  -9  -3   4  183.40   12.23   0
  -9  -2   1  655.23   16.27   0
  -9  -1 -11   32.79    5.84   0
  -9  -1  -4  111.74    9.22   0
  -8  -4   7   -2.65    9.45   0
  -7  -4   8   34.91    9.59   0
  -7  -2   4    4.58    8.58   0
  -6  -3   7  233.66   11.22   0
  -6  -2   5  567.09   13.79   0
  -6  -1   2 1709.12   19.82   0
  -6   0  -7  373.53    7.80   0
  -6   0  -5  154.95    6.75   0
  -6   0  -4    8.63    5.57   0
  -5  -7  13  130.85   11.42   0
  -5  -6  12   56.23    8.97   0
  -5   0  -9  205.97    4.26   0
  -5   0  -2 1363.45   14.22   0
  -4  -4  10   79.36    8.31   0
  -4  -3 -18   -1.97    6.12   0
  -4  -1   4  110.79    8.16   0
  -3  -4 -19  168.35   10.89   0
  -3  -2   7  438.16   10.30   0
  -2  -6 -21   99.54   14.11   0
  -2  -6  13    2.52    6.44   0
  -1  -7 -21   10.73   14.27   0
  -1  -6 -20    8.73   13.25   0
  -1  -6  13  350.65    9.09   0
  -1  -5 -19   18.32   11.41   0
  -1  -5  12   14.87    5.29   0
  -1  -3 -16  680.20   15.08   0
   0  -7 -20   18.00   15.86   0
   0  -6 -19   15.41   13.79   0
   0  -6  13  721.40   10.31   0
   0  -5 -18    5.32   11.92   0
   0  -5  12  105.35    5.62   0
   0  -3 -15 1908.76   24.10   0
   0  -2 -13  239.09   10.13   0
   1  -6 -18   36.48   14.66   0
   1  -1  -9  985.52   13.75   0
   3  -7 -16  187.91   19.62   0
   3  -1  -4   78.67    7.40   0
   3  -1   1   18.58    4.73   0
   4  -5 -12   50.12   14.31   0
   5  -7 -12   52.85   16.85   0
   5  -6 -11    7.09   14.80   0
   5  -5 -10  335.32   18.30   0
   5  -4  -8   12.27   11.69   0
   5  -4   7   60.64    5.37   0
   5  -3  -6  128.76   11.40   0
   6  -8  10   13.62    7.24   0
   6  -7 -10   44.21   17.70   0
   6  -5  -7  234.34   16.76   0
   7  -7  -7   -4.15   15.45   0
   7  -6  -5  259.80   17.75   0
   7  -5  -1  133.63   12.76   0
   7  -5   2   83.53   10.47   0
   8 -11   6  330.30   20.08   0
   8 -10   6   41.35   13.34   0
   8  -9   5   22.43   13.55   0
   8  -8  -3   49.40   17.00   0
   8  -8  -2  -12.76   14.18   0
   8  -8   4   25.39   12.06   0
   8  -7   2  305.85   16.62   0
 -14  -3  -9   -0.04   10.89   0
 -13  -3  -3   -1.95   10.18   0
 -12  -3  -1  241.69   13.86   0
 -12  -2 -10  109.44    9.26   0
 -12  -2  -9   50.69    8.65   0
 -12  -2  -8  542.67   14.79   0
 -12  -2  -7  156.08   11.05   0
 -12  -2  -6  787.02   18.65   0
 -10  -2   0   88.02   10.76   0
  -9  -5   8   28.62   10.76   0
  -9  -2 -16   14.89    3.58   0
  -9  -2   2   32.45    9.36   0
  -8  -5   9  139.70   12.26   0
  -7  -6  11   39.68   10.46   0
  -7  -5  10  104.21   11.13   0
  -7  -1   1 1725.74   20.68   0
  -6  -4   9    2.10    8.10   0
  -6   0  -8  266.15    6.38   0
  -6   0  -3  304.23    9.06   0
  -5  -8  14   11.68    8.64   0
  -5  -5  11   74.57    9.20   0
  -5  -3   8  117.91    9.04   0
  -5  -2   6  482.83   12.27   0
  -5   0  -1 1122.19   13.61   0
  -4   0   0 5965.90   26.90   0
  -3  -6  13  126.24    9.39   0
  -3  -3   9  862.96   13.80   0
  -2  -7  14    2.86    6.77   0
  -2  -5  12   16.71    5.48   0
  -2  -4 -18  100.21   11.27   0
  -2  -1 -12   54.90    4.96   0
  -2  -1   5   53.06    5.55   0
  -2   0   1 4136.27   17.88   0
  -1  -4  11  594.64   10.19   0
  -1  -1 -11   15.05    5.56   0
   0  -1 -10   25.58    5.73   0
   1  -4 -15   69.73   11.69   0
   2  -7 -17   34.06   16.43   0
   2  -6 -16   -7.77   14.06   0
   2  -3 -12  312.20   13.64   0
   2  -2 -10  310.28   11.38   0
   3  -4 -12  165.74   13.89   0
   3  -3 -10  380.57   14.46   0
   3  -2  -8  294.68   10.13   0
   3  -1  -3   58.98    5.70   0
   3  -1  -2 1131.89   12.84   0
   3  -1  -1  121.63    6.62   0
   4  -7 -14  116.37   17.63   0
   4  -6 -13  158.73   16.53   0
   4  -4 -10  128.14   13.36   0
   4  -2  -5  104.26    7.60   0
   4  -2   3   56.04    5.11   0
   5  -3  -5   -0.14    9.69   0
   6  -7  -9  357.23   21.26   0
   6  -6  -8   12.72   14.52   0
   6  -5  -6   17.22   12.80   0
   6  -4  -3 2464.61   28.98   0
   6  -4   4 2145.70   20.99   0
   7  -9   8   -1.64   10.12   0
   7  -7  -6   63.58   16.04   0
   7  -6   5  202.27   11.04   0
   7  -5   0   47.73   11.36   0
   7  -5   1   45.19   10.77   0
   8 -11   5   20.21   17.09   0
   8 -10   5  235.89   16.82   0
   8  -9  -3  109.67   19.74   0
   8  -9  -2  108.98   18.79   0
   8  -9   4   -0.74   12.59   0
   8  -8   0   44.17   15.45   0
   8  -8   1 1126.04   26.55   0
   8  -8   2  136.29   14.98   0
 -14  -3 -12   94.04   11.43   0
 -14  -3 -11   27.99    9.38   0
 -14  -3  -7    3.00   10.64   0
 -12  -3   0    9.23   11.76   0
 -12  -2 -12    2.85    8.14   0
 -12  -2 -11   38.32    7.95   0
 -12  -2  -5  181.48   12.15   0
 -11  -3   2  108.57   12.61   0
 -11  -2 -14   34.47    6.39   0
 -11  -2  -2  169.93   10.21   0
 -10  -1  -9  390.75   10.83   0
 -10  -1  -8  181.73    9.33   0
 -10  -1  -6  637.12   14.36   0
 -10  -1  -5  388.29   12.67   0
  -9  -3   5  613.41   17.43   0
  -9  -1 -12   52.71    5.96   0
  -9  -1  -2  786.24   16.09   0
  -8  -4   8   87.48   11.50   0
  -8  -1 -13  276.87    5.95   0
  -8  -1   0    2.47    8.26   0
  -7  -3   7   67.06   10.25   0
  -7   0  -6  191.85    8.31   0
  -6  -8  14  172.75   13.57   0
  -6  -7  13   97.60   10.85   0
  -6  -6  12  -10.97    9.13   0
  -6  -5  11    9.64    9.76   0
  -6  -3   8    5.84    9.77   0
  -6  -1   3   70.13    9.12   0
  -6   0  -2  225.62    8.90   0
  -5  -4  10   48.20    8.78   0
  -5  -3 -18   10.65    5.75   0
  -5  -1   4   35.48    8.27   0
  -4  -6  13  304.12   12.16   0
  -4  -3   9  228.53    9.92   0
  -3  -7  14  196.88   10.12   0
  -3  -5  12   10.41    6.49   0
  -3  -3 -17  229.92    9.97   0
  -3  -1   5  480.50   10.09   0
  -3   0   1 3816.34   19.80   0
  -2  -5 -19   -4.32   11.49   0
  -1  -8 -21   38.87   16.75   0
  -1  -4 -17  223.88   12.27   0
   0  -5 -17   33.76   13.19   0
   0  -4 -16  454.46   15.79   0
   0  -4  11  627.08    8.88   0
   0  -1   5 1012.04    7.81   0
   1  -7 -18  109.93   17.27   0
   1  -6 -17  166.60   15.88   0
   1  -6  13  259.52    5.88   0
   1  -5 -16    4.08   11.93   0
   1  -5  12   13.32    3.61   0
   1  -2 -11  164.85    9.51   0
   1  -1  -8 2189.56   18.35   0
   2  -4 -13  131.92   12.42   0
   2  -1  -6 3457.91   22.91   0
   3  -6 -14   12.84   14.17   0
   3  -5 -13  162.04   15.48   0
   3  -2  -7 1969.12   21.72   0
   4  -7 -13    2.21   16.17   0
   4  -6 -12  699.04   23.16   0
   4  -3  -7  281.30   12.98   0
   4  -3   6  299.70    6.52   0
   4  -2  -4    0.13    6.08   0
   4  -2  -3  118.26    9.24   0
   5  -7 -11  811.02   26.47   0
   5  -4  -7    6.94   10.80   0
   5  -3   3 3833.51   24.50   0
   6  -9  10   20.16    8.39   0
   6  -7  -8   17.96   15.18   0
   6  -4  -2  105.89   11.53   0
   6  -4   2 1333.36   18.68   0
   7 -10   8   -1.66   11.37   0
   7  -8  -6    3.04   17.36   0
   7  -8   7  177.12   11.31   0
   7  -7  -5   14.39   11.07   0
   7  -7  -4    6.60   14.61   0
   7  -7   6  404.82   13.70   0
   7  -6  -2  223.15   15.29   0
   7  -6  -1    1.02   11.28   0
   7  -6   3   42.59   10.45   0
   7  -6   4   34.75    9.52   0
   8 -12   4   60.63   18.91   0
   8 -11   2   59.27   19.28   0
   8 -11   3    7.92   16.93   0
   8 -11   4  425.20   22.06   0
   8 -10  -1   37.55   18.30   0
   8 -10   0   10.12   17.06   0
   8 -10   1    7.98   15.06   0
   8 -10   2   50.52   16.01   0
   8 -10   3   83.05   16.00   0
   8 -10   4   27.39   14.18   0
   8  -9  -1   26.84   14.99   0
   8  -9   1   50.36   15.79   0
   8  -9   2  192.88   17.24   0
   8  -9   3   65.94   14.17   0
 -14  -3 -13  233.03   11.75   0
 -12  -2  -4  147.01   12.13   0
 -12  -2  -3  126.94   13.30   0
 -11  -2  -1  109.96   11.38   0
 -10  -3   4  669.38   18.30   0
 -10  -2   1  708.74   16.36   0
 -10  -1 -10   15.81    6.18   0
 -10  -1  -4    4.64    8.57   0
  -9  -1  -1  984.31   18.07   0
  -8  -5  10   69.05   12.82   0
  -8  -2   4  162.51    9.28   0
  -7   0  -8   75.46    5.90   0
  -7   0  -7  518.67    9.43   0
  -7   0  -4    0.01    6.60   0
  -7   0  -3    5.79    6.62   0
  -6  -2   6   44.21    8.50   0
  -6   0  -9   26.47    4.21   0
  -6   0  -1  950.35   14.46   0
  -5  -2   7   17.99    8.01   0
  -5   0   0 2746.33   21.02   0
  -4  -7  14  322.24   11.90   0
  -4  -5  12   -2.17    7.24   0
  -4  -4 -19   96.52    8.99   0
  -4  -1   5  433.14   11.21   0
  -3  -4  11  144.11    8.30   0
  -2  -7 -21   16.50   13.56   0
  -2  -6 -20   32.76   12.05   0
  -2  -2 -14  289.35    9.26   0
  -2  -2   8   71.35    6.20   0
  -1  -7 -20   56.40   15.04   0
  -1  -6 -19   12.90   12.37   0
  -1  -5 -18    5.41   10.71   0
  -1  -2 -13   32.34    7.79   0
  -1  -2   8    2.12    5.31   0
   0  -7 -19  262.44   19.10   0
   0  -6 -18  149.24   15.32   0
   0  -3 -14   26.79    9.00   0
   0  -2 -12  560.80   12.42   0
   2  -6 -15   34.34   15.57   0
   2  -5 -14    9.66   12.27   0
   2  -3 -11   74.00   10.34   0
   2  -2  -9 1929.82   21.21   0
   2  -1  -5  247.22    8.17   0
   3  -4 -11   12.12   11.25   0
   4  -4  -9   92.25   12.01   0
   4  -2  -2  104.95    8.34   0
   4  -2   2  750.07   10.44   0
   5  -8 -11   56.55   18.66   0
   5  -6  -9   14.11   13.68   0
   5  -5  -8  484.03   18.78   0
   5  -5   8   82.24    5.58   0
   5  -4   6  767.00   11.23   0
   5  -3  -2  353.78   12.26   0
   5  -3   2    0.24    6.73   0
   6  -6  -6  180.90   16.34   0
   6  -6   7  294.84   10.70   0
   6  -5   5  362.98   11.71   0
   6  -4   0  298.32   10.61   0
   6  -4   1   13.30    8.29   0
   7  -9   7   68.13   12.08   0
   7  -8  -5  302.68   19.65   0
   7  -8  -4  100.73   16.16   0
   7  -7  -3   41.04   14.51   0
 -13  -2  -9   12.74    9.01   0
 -13  -2  -8  392.33   14.49   0
 -13  -2  -7    7.23   10.05   0
 -12  -2  -2  156.95   12.49   0
 -11  -3   3    2.26    8.11   0
 -11  -2   0  716.78   18.80   0
 -10  -2   2  125.97   11.71   0
 -10  -1 -11    8.13    6.81   0
 -10  -1  -2  557.42   15.02   0
  -9  -4   8   44.37   10.87   0
  -9  -3   6  134.45   12.47   0
  -9  -1   0 1326.76   20.83   0
  -8  -3   7  557.68   16.47   0
  -7  -6  12   14.04    9.92   0
  -7  -3   8  278.70   12.61   0
  -6  -4  10  230.52   11.89   0
  -6  -3 -18   14.01    5.13   0
  -6  -1   4    5.17    8.23   0
  -5  -7  14  167.90   12.17   0
  -5  -6  13  146.31   10.65   0
  -5  -5  12   -2.81    8.36   0
  -5  -3   9  122.71    9.67   0
  -4  -4  11  563.30   13.55   0
  -3  -4 -18   26.56    9.01   0
  -3  -2   8  150.60    8.07   0
  -2   0   2  269.80    7.02   0
  -1  -3  10 1590.54   15.08   0
   0  -4 -15  339.93   15.08   0
   0  -2   8    2.11    4.03   0
   0  -1  -9 1303.94   13.50   0
   1  -8 -18  464.50   23.17   0
   1  -7 -17  316.61   18.52   0
   1  -5 -15  106.27   12.85   0
   1  -4  11  162.02    4.66   0
   3  -7 -14   12.56   15.44   0
   3  -2  -6  158.33    9.58   0
   4  -5 -10  -13.12   11.64   0
   4  -4  -8   52.88   11.43   0
   4  -2   0   29.22    6.98   0
   5  -7 -10   51.17   12.61   0
   5  -7  10  136.17    6.98   0
   5  -5  -7  260.85   15.47   0
   5  -4  -5  215.52   13.20   0
   5  -3  -1   67.67    6.90   0
   5  -3   0  261.77   10.54   0
   5  -3   1 1081.54   15.37   0
   6  -8   9   49.19    7.24   0
   6  -6  -5    0.36   13.19   0
   6  -5   4   40.89    9.39   0
   7 -11   7   70.80   15.05   0
   7 -10   7  137.99   12.78   0
   7  -9  -4  337.04   21.93   0
   7  -9   6   76.09   13.27   0
   7  -8  -3   -5.18   14.35   0
   7  -8   5   -2.61   11.56   0
   7  -7  -2  111.47   14.51   0
   7  -7  -1   -5.15   13.04   0
   7  -7   2 1208.25   23.08   0
   7  -7   3  171.79   12.95   0
 -15  -3 -11    9.99   10.48   0
 -15  -3 -10   25.59   10.77   0
 -13  -2 -11   11.76    8.20   0
 -13  -2  -5   17.61   10.75   0
 -12  -2 -14   -3.60    7.69   0
 -12  -2  -1   -3.07   10.54   0
 -11  -2   1   84.62   12.09   0
 -11  -1  -9  185.23   10.86   0
 -11  -1  -8  620.87   14.37   0
 -11  -1  -7   41.59    8.70   0
 -11  -1  -5   44.48    9.52   0
 -10  -3   5  139.62   10.61   0
 -10  -1  -1    2.52    8.86   0
  -9  -1   1 1292.06   20.92   0
  -8  -4   9   40.25   11.06   0
  -8  -2   5  106.39    8.55   0
  -8  -1   2   16.95    8.80   0
  -8   0  -6  234.03    8.84   0
  -8   0  -5  164.67    8.70   0
  -7  -4  10  271.82   13.01   0
  -7  -2   6   22.85    8.78   0
  -7   0  -9   32.21    4.92   0
  -7   0  -1 2404.91   22.98   0
  -6  -7  14   -1.30   11.16   0
  -6  -2   7  148.35   10.30   0
  -6   0   0  734.02   12.56   0
  -5  -4  11  360.39   12.67   0
  -5  -1   5  396.33   11.77   0
  -4  -5 -20    1.81    8.13   0
  -4  -3 -17  369.45    9.78   0
  -4  -3  10  630.29   14.66   0
  -4  -2 -15  374.43    7.84   0
  -4  -2   8    2.14    7.21   0
  -4   0   2 3194.25   21.95   0
  -3  -3  10    8.27    6.45   0
  -3  -1   6   95.57    7.53   0
  -2  -8 -21   48.94   17.45   0
  -2  -4 -17  251.85   11.53   0
  -2  -1 -11   89.97    5.38   0
  -2  -1   6 1056.41   12.50   0
  -1  -8 -20    3.73   15.71   0
  -1  -4 -16    5.10    8.97   0
   0  -8 -19  131.01   18.16   0
   0  -7 -18    1.96   14.16   0
   0  -6 -17    8.32   14.17   0
   0  -5 -16   45.51   11.94   0
   1  -3 -12  348.47   12.84   0
   2  -7 -15   20.49   16.06   0
   2  -5 -13  208.20   14.31   0
   2  -4 -12  314.22   14.48   0
   2  -3 -10   65.34    9.91   0
   2  -2  -8  512.92   12.60   0
   2  -1  -4   70.34    6.31   0
   3  -8 -14   12.90   15.77   0
   3  -4 -10   20.04   11.08   0
   3  -2  -5  836.92   14.37   0
   4  -8 -12   43.37   15.98   0
   4  -8  12   78.99    4.69   0
   4  -5  -9  622.35   19.33   0
   4  -3  -5   99.92   10.19   0
   5  -9  11  252.97    9.32   0
   5  -8 -10   11.68   17.25   0
   5  -7  -9  178.39   17.34   0
   5  -5  -6   53.76   12.70   0
   5  -4   5  352.35    9.55   0
   6  -9   9   20.16    8.67   0
   6  -8  -7  241.88   19.12   0
   6  -7  -6   30.27   14.10   0
   6  -6   6  645.89   13.50   0
   6  -5  -2  783.37   17.35   0
   6  -5  -1  194.31   12.83   0
   6  -5   0   42.03   10.33   0
   6  -5   1  159.74   10.89   0
   6  -5   2   16.52    9.04   0
   6  -5   3  452.86   12.94   0
   7 -11   6  191.14   17.69   0
   7 -10  -3   -2.54   17.54   0
   7 -10   6   32.35   11.85   0
   7  -9  -3   92.19   18.16   0
   7  -9  -2   -0.63   14.36   0
   7  -9   5   -8.77   12.95   0
   7  -8  -2  261.66   17.95   0
   7  -8  -1  506.97   20.48   0
   7  -8   0  398.98   18.31   0
   7  -8   3  446.20   18.44   0
   7  -8   4   63.80   11.58   0
 -13  -2 -12   66.29    8.62   0
 -13  -2  -3    8.47   11.24   0
 -11  -2   2  252.34   14.15   0
 -11  -1 -10    8.43    6.77   0
 -11  -1  -4  145.57   11.13   0
 -11  -1  -3  128.66   11.46   0
 -10  -2 -16  195.89    6.07   0
 -10  -2   3   15.98    7.93   0
 -10  -1 -12   18.41    6.12   0
  -9  -3   7  316.26   15.00   0
  -9  -1 -13   28.11    4.95   0
  -8  -3   8  104.30   11.32   0
  -8  -1   3  331.70   13.15   0
  -8   0  -8   13.27    5.31   0
  -8   0  -3    1.00    7.60   0
  -8   0  -2  366.18   11.77   0
  -7  -1   4   11.43    8.73   0
  -6  -5  12   -8.34    8.86   0
  -6  -1   5   69.36    9.10   0
  -6   0   1 2354.92   22.42   0
  -5  -4 -19   -2.39    6.66   0
  -5  -2   8  111.41    9.32   0
  -5   0   2 1515.27   17.71   0
  -3  -7 -21   12.35   12.55   0
  -3  -6 -20  108.58   12.63   0
  -3  -6  14  669.24   14.56   0
  -3  -5 -19   90.26   10.21   0
  -3  -5  13  156.22    9.57   0
  -3  -3 -16  498.80   11.87   0
  -3   0   3 1573.81   15.12   0
  -2  -7 -20   64.49   14.24   0
  -2  -6 -19    2.42   13.18   0
  -2  -6  14  946.85   14.95   0
  -2  -5 -18    9.49    9.81   0
  -2  -5  13   67.17    6.59   0
  -1  -7 -19   90.36   14.92   0
  -1  -6  14  296.04    8.93   0
  -1  -5 -17   24.57   10.77   0
  -1  -5  13   -2.13    5.44   0
  -1  -3 -14 1181.90   18.25   0
  -1   0   2 2892.95   12.92   0
   0  -3 -13 1800.86   21.87   0
   0  -2 -11  655.17   12.59   0
   1  -8 -17  -10.25   15.76   0
   1  -4 -13    7.66   10.36   0
   2  -6 -14   32.65   13.60   0
   2  -1  -3 1186.75   12.10   0
   3  -7 -13   79.00   15.81   0
   3  -6 -12   72.73   14.82   0
   3  -5 -11  299.62   16.28   0
   3  -2  -4   38.55    8.12   0
   4  -7 -11  221.42   18.06   0
   4  -6 -10 1309.63   27.17   0
   4  -4  -7   -1.65   10.31   0
   4  -3  -4  124.86   10.30   0
   4  -3   5 3298.29   17.70   0
   5  -7  -8   45.80   15.11   0
   5  -6  -7  220.27   16.28   0
   5  -5   7  702.05   11.10   0
   5  -4  -3  558.12   15.48   0
   6 -10   9   47.39   10.71   0
   6  -9  -7  563.24   21.76   0
   6  -8   8  428.34   13.06   0
   6  -7  -5   30.18   13.57   0
   6  -7   7 1548.59   19.75   0
   6  -6  -3  -12.84   11.86   0
   7 -12   4  333.31   22.18   0
   7 -12   5   29.43   14.77   0
   7 -11  -1   43.93   20.31   0
   7 -11   5  222.92   17.41   0
   7 -10  -2   24.73   17.49   0
   7 -10  -1   57.26   16.83   0
   7 -10   4   11.45   14.62   0
   7 -10   5  354.03   17.47   0
   7  -9   1  374.03   18.36   0
   7  -9   2   60.58   15.62   0
   7  -9   3   81.10   13.46   0
   7  -9   4   21.45   11.31   0
   7  -8   1  956.51   23.69   0
   7  -8   2   96.16   13.77   0
 -14  -2  -8  125.54   12.22   0
 -12  -1  -7  122.29   11.93   0
 -11  -1 -11   97.45    8.68   0
 -11  -1  -2  150.07   12.24   0
 -10  -2   4  132.97   12.55   0
  -9  -2   5   -5.33    9.68   0
  -9  -1   2  429.69   14.71   0
  -9   0  -7   56.59    8.37   0
  -9   0  -5    1.44    7.53   0
  -9   0  -4   54.41    8.19   0
  -8  -4  10  185.32   13.46   0
  -8  -2   6  170.88   10.12   0
  -8   0  -9    2.40    5.55   0
  -8   0  -1  286.26   11.57   0
  -7  -6  13   -4.64   10.45   0
  -7  -5  12    7.41   10.09   0
  -7  -3 -18    2.10    4.22   0
  -7  -3   9  254.28   12.98   0
  -7  -2   7  229.72   12.13   0
  -6  -4  11  135.48   11.16   0
  -6   0 -10   67.45    3.76   0
  -6   0   2  389.29   12.07   0
  -5  -3  10 1033.25   18.12   0
  -5  -1   6  715.04   14.55   0
  -4  -7  15    3.07    9.16   0
  -4  -6  14   66.49    8.57   0
  -4  -5  13  117.20    9.22   0
  -4  -4  12   33.99    9.17   0
  -4   0   3  423.69   10.63   0
  -3  -4  12  421.68   11.37   0
  -3  -2 -14   -0.36    5.06   0
  -3  -2   9   51.15    8.30   0
  -2  -4  12  357.40    9.59   0
  -2  -3 -15   22.26    6.97   0
  -2  -2 -13  551.16   10.61   0
  -1  -4  12  151.66    7.00   0
   0  -8 -18  230.56   18.82   0
   0  -1  -8  635.08    9.62   0
   1  -7 -16  117.40   16.21   0
   1  -6 -15   66.54   13.62   0
   1  -5 -14   49.25   12.02   0
   1  -3 -11    4.25    8.52   0
   1  -2  -9  570.34   12.05   0
   1  -1  -6 3276.10   19.65   0
   2  -8 -15  170.84   18.52   0
   2  -4 -11   67.69   11.25   0
   2  -3  -9  462.60   13.19   0
   2  -2  -7 3485.29   25.65   0
   2  -1  -2 1255.86   11.64   0
   3  -8 -13  131.53   16.95   0
   3  -4  -9   55.61   11.13   0
   3  -3  -7  176.32   11.02   0
   3  -2   4  693.59    7.13   0
   4  -8 -11  237.15   19.53   0
   4  -7 -10  639.76   21.99   0
   4  -6  -9  102.62   14.22   0
   4  -5  -8  108.43   13.06   0
   4  -4  -6  533.46   15.68   0
   5  -8  10   -2.93    6.45   0
   5  -4  -2 1707.73   22.18   0
   5  -4  -1  522.83   14.05   0
   5  -4   3  497.15   12.08   0
   6  -9  -6  152.02   18.46   0
   6  -7  -4   13.60   10.27   0
   6  -7  -3   26.41   12.91   0
   6  -7   6   14.39    9.66   0
   6  -6  -1   95.73   12.52   0
   6  -6   0   57.53   12.83   0
   6  -6   4    3.50    8.34   0
   7 -12   2  132.46   19.46   0
   7 -12   3    2.78   16.95   0
   7 -11   1   -7.31   16.07   0
   7 -11   2   49.02   16.35   0
   7 -11   4  135.07   16.46   0
   7 -10   0  113.87   17.33   0
   7 -10   1  -13.59   14.43   0
   7 -10   2   36.39   14.80   0
   7 -10   3  108.69   15.14   0
 -14  -2 -11   12.52   10.47   0
 -14  -2 -10    6.36    9.42   0
 -12  -1  -9   -5.54    7.91   0
 -12  -1  -8  456.28   13.86   0
 -12  -1  -6  559.90   15.98   0
 -12  -1  -5   92.17   11.04   0
 -12  -1  -4  147.40   11.98   0
 -11  -1 -12   46.01    7.43   0
 -11  -1  -1  387.88   15.35   0
 -10  -1 -13    2.41    5.77   0
 -10  -1   1    7.41   10.47   0
  -9  -3   8    6.33   11.41   0
  -9  -1   3  225.31   12.83   0
  -9   0  -3   26.40    8.53   0
  -9   0  -2  203.44   10.67   0
  -8  -1   4   12.44    9.53   0
  -8   0   0 1628.17   21.48   0
  -7  -4  11   -0.71   10.02   0
  -7   0 -10  216.27    6.06   0
  -7   0   1 2787.72   25.28   0
  -6  -3  10  559.81   15.50   0
  -6  -2   8  102.87    9.82   0
  -6  -1   6  169.74   10.57   0
  -5  -6  14   87.65    9.95   0
  -5  -5 -20  205.23   10.82   0
  -5  -5  13   32.06    8.99   0
  -5  -4  12  165.41   11.77   0
  -4  -4 -18    8.13    7.57   0
  -4  -2   9   12.68    7.63   0
  -3  -8 -21  -17.95   15.08   0
  -3  -4 -17   29.88    9.09   0
  -3  -3  11 1626.99   19.87   0
  -3  -1   7  431.80   10.67   0
  -2  -8 -20   85.25   16.86   0
  -2  -3  11  846.72   13.73   0
  -1  -8 -19  353.96   20.20   0
  -1  -2   9  688.69   10.58   0
   0  -6 -16  208.40   14.85   0
   0  -6  14   38.01    5.03   0
   0  -5 -15  119.25   12.45   0
   0  -5  13  101.77    5.73   0
   0  -1   6    2.39    3.77   0
   2  -7 -14   17.08   14.11   0
   2  -6 -13  246.69   16.51   0
   2  -1   0 1538.53   10.68   0
   3  -9 -13  -11.42   15.79   0
   3  -6 -11 1572.63   28.38   0
   3  -5 -10  563.02   17.92   0
   3  -3  -6  686.86   14.68   0
   3  -2  -3  182.34    8.55   0
   4  -9 -11    6.44   17.05   0
   4  -7  11  107.27    4.86   0
   4  -5  -7   95.19   12.24   0
   4  -4   7   40.39    4.19   0
   4  -3  -2    6.61    8.61   0
   5  -5  -4   -7.27    7.84   0
   5  -5   6  380.13   10.06   0
   5  -4   1  488.01   12.63   0
   5  -4   2 1308.43   17.22   0
   6 -11   8   34.26   12.84   0
   6 -10  -5    1.86   17.33   0
   6 -10   8   12.01   11.09   0
   6  -9  -5  335.90   20.06   0
   6  -9  -4  193.02   17.68   0
   6  -8  -4   21.12   13.78   0
   6  -8  -3  102.83   14.88   0
   6  -8   7   50.77    8.85   0
   6  -7  -2  263.34   16.21   0
   6  -7   5  128.26   11.43   0
   6  -6   1   50.87   10.78   0
   6  -6   2   79.82   10.68   0
   6  -6   3  151.69   10.96   0
 -14  -2 -12  131.26   10.63   0
 -12  -1 -10  122.28    9.46   0
 -12  -1  -3   63.24   11.39   0
 -12  -1  -2    1.92   10.17   0
 -11  -1   0  806.19   19.84   0
 -10  -2   5  100.36   13.01   0
 -10  -1   2  936.63   20.44   0
 -10   0  -5    1.55    8.15   0
  -9   0  -9  513.73   11.36   0
  -9   0  -1    4.12    8.72   0
  -8  -3   9   49.55   11.48   0
  -8  -2   7   13.16    9.97   0
  -8   0 -10  388.36    8.66   0
  -8   0   1  880.58   17.34   0
  -7  -3  10    3.09   11.12   0
  -7   0   2  166.90   10.51   0
  -6  -6  14  291.23   14.05   0
  -6  -4 -19   59.49    7.24   0
  -5  -2   9  523.91   14.02   0
  -4  -7 -21    8.36   11.58   0
  -4  -6 -20  103.32   13.34   0
  -4  -5 -19   77.72   10.17   0
  -3  -7 -20   56.17   14.64   0
  -3  -5 -18   -3.15   10.28   0
  -3   0   4   66.96    6.72   0
  -2  -7 -19    6.78   12.41   0
  -2  -6 -18   21.48   13.27   0
  -2  -5 -17   20.30   11.30   0
  -2  -4 -16  151.19   10.06   0
  -2   0   4  880.65   10.98   0
  -1  -7 -18  263.80   16.77   0
  -1  -6 -17  128.16   13.48   0
  -1  -5 -16  378.31   14.83   0
  -1  -3  11   36.98    5.83   0
  -1  -1  -9 1523.21   12.95   0
  -1  -1   7   -2.05    5.61   0
   0  -9 -18  234.96   20.02   0
   0  -4  12    4.89    4.62   0
   0  -3 -12   52.80    8.70   0
   0  -2 -10  622.87   11.74   0
   1  -5 -13    2.97   10.44   0
   1  -2  -8 4024.49   26.54   0
   1  -1  -5  648.81    9.35   0
   2  -8 -14   13.41   15.66   0
   2  -4 -10    1.71    9.94   0
   2  -2  -6  494.80   11.58   0
   3  -4  -8    2.52    7.20   0
   3  -2   3  190.96    5.62   0
   4  -7  -9  114.00   15.04   0
   4  -4  -5   95.25    8.49   0
   4  -3  -1  423.16   11.46   0
   5  -9  10   16.65    7.01   0
   5  -8  -7    9.57   14.65   0
   5  -6  -5  222.34   12.39   0
   5  -5  -2  -16.24   10.01   0
   6 -10  -4  102.32   18.87   0
   6 -10   7   26.78   11.89   0
   6  -9  -3   -0.00   14.63   0
   6  -9   7  178.22   11.47   0
   6  -8  -2  268.77   17.33   0
   6  -8   6  315.84   12.75   0
   6  -7  -1   28.90   12.28   0
   6  -7   1  540.71   17.03   0
   6  -7   4  374.40   13.55   0
 -13  -1  -8   49.74   11.34   0
 -13  -1  -7  264.16   13.46   0
 -13  -1  -5  268.00   13.84   0
 -12  -1 -11   98.51    8.68   0
 -11  -1   1  439.33   17.06   0
 -10  -1   3   23.91   10.95   0
 -10   0  -8  188.27   10.33   0
 -10   0  -7   -2.69    7.29   0
 -10   0  -4   14.53    8.38   0
 -10   0  -3   13.24    9.08   0
 -10   0  -2  113.58   10.39   0
  -9  -2   7   25.99   10.74   0
  -9   0   0 1885.88   24.51   0
  -8  -1 -14   44.21    3.45   0
  -8  -1   5   44.08    8.02   0
  -8   0   2  761.99   16.63   0
  -7  -1   6   -1.92    8.90   0
  -7   0   3  489.50   13.93   0
  -6  -2   9  328.85   13.10   0
  -6  -1   7  139.47   10.11   0
  -5  -3  11   14.36    8.68   0
  -5  -2 -15    3.57    3.84   0
  -5   0   4    8.14    5.85   0
  -3  -9 -21   31.73   17.49   0
  -3  -6 -19   10.03   10.20   0
  -3  -5  14   35.30    8.24   0
  -2  -9 -20   24.37   16.31   0
  -1  -9 -19   12.34   16.31   0
  -1  -3 -13  860.37   15.04   0
   0  -8 -17  174.10   17.48   0
   0  -7 -16    2.88   14.57   0
   0  -4 -13   95.27   10.51   0
   1  -9 -16   13.38   16.45   0
   1  -3 -10    7.51    8.34   0
   1  -3  10   85.30    3.77   0
   2  -9 -14   64.66   16.68   0
   2  -6 -12  500.76   18.57   0
   2  -5 -11   15.44   11.46   0
   2  -3  -8  406.77   12.27   0
   3  -9 -12  184.79   19.66   0
   3  -7 -11  108.44   15.50   0
   3  -6 -10   63.67   14.02   0
   3  -5  -9  877.86   18.64   0
   3  -4  -7    0.21    9.70   0
   3  -3  -5  650.45   14.31   0
   4  -9 -10  -23.00   14.58   0
   4  -8  -9   31.64   14.94   0
   4  -6  -7   80.55   12.73   0
   4  -3   1  303.81    9.40   0
   5 -10  -7  380.08   23.61   0
   5 -10  10   78.00    8.98   0
   5  -8   9  226.31   10.19   0
   5  -6   7   71.83    7.37   0
   5  -5  -1  772.39   17.01   0
   5  -5   4  386.30   11.69   0
   5  -5   5   53.48    6.87   0
   6 -13   5   94.95   16.81   0
   6 -12   6  386.47   20.45   0
   6 -11  -2   79.26   17.45   0
   6 -11   6   12.07   14.13   0
   6 -11   7  181.02   14.31   0
   6 -10  -3   20.52   15.07   0
   6 -10  -2  118.90   17.49   0
   6  -9  -2   61.53   15.34   0
   6  -9  -1  804.78   24.69   0
   6  -9   6   59.17   10.59   0
   6  -8  -1   40.23   13.67   0
   6  -8   4   10.58   12.13   0
   6  -8   5   86.80   10.51   0
 -15  -2 -11    0.67   10.23   0
 -13  -1 -10   58.09   10.68   0
 -13  -1  -9   68.05   10.08   0
 -13  -1  -4   50.12   12.15   0
 -12  -1 -12   -1.15    8.19   0
 -11  -1 -13    5.36    6.34   0
 -11  -1   2  584.75   18.98   0
 -10   0  -9  355.20   11.27   0
 -10   0  -1  454.09   15.01   0
  -9  -1 -14    6.03    4.26   0
  -9  -1   5   12.11   10.59   0
  -9   0 -10  225.36    8.40   0
  -9   0   1   57.25   10.32   0
  -8  -3  10  231.55   14.41   0
  -8  -1   6   17.41   10.22   0
  -7  -4  12  253.57   14.03   0
  -7  -2   9   62.33   10.86   0
  -6  -5 -20  314.74   11.42   0
  -6  -3  11  540.49   15.88   0
  -6   0   4  180.21    8.61   0
  -6   1  -3   -3.90    7.21   0
  -5  -5  14  274.71   13.55   0
  -5  -4 -18   -4.33    7.38   0
  -5   0   5  630.30   13.97   0
  -5   1  -3  114.21    6.52   0
  -4  -6  15  753.93   16.31   0
  -4  -2  10  989.72   16.79   0
  -4  -1   8  174.56    9.57   0
  -4   0   5  102.09    8.83   0
  -3  -6  15  130.18    8.64   0
  -3  -3 -15  543.03   11.65   0
  -3  -2  10 1170.98   16.53   0
  -3  -1 -11  101.07    4.38   0
  -3  -1   8   26.25    7.01   0
  -3   0   5   26.13    7.09   0
  -2  -8 -19  323.27   19.53   0
  -2  -5  14  345.13   10.04   0
  -2  -1   8    3.76    6.99   0
  -1  -8 -18   68.34   15.23   0
  -1  -4 -14   95.20   11.32   0
  -1  -2 -11  163.22    7.46   0
   0  -9 -17   58.83   17.14   0
   0  -6 -15   12.85   11.76   0
   0  -5 -14   77.37   11.61   0
   1  -8 -15  -10.61   14.31   0
   1  -4 -11  135.87   11.00   0
   1  -1   5  557.63    4.10   0
   2  -4  -9  141.01   11.29   0
   3  -8 -11  278.27   18.63   0
   3  -5  -8  283.59   14.35   0
   3  -2   1   18.79    5.12   0
   4  -9  -9   79.23   17.01   0
   4  -7  -8   60.63   13.92   0
   4  -4  -3  493.99   14.05   0
   4  -4   6   75.38    5.63   0
   5 -10  -6  410.06   22.82   0
   5  -9  -6   17.91   15.53   0
   5  -8  -5   50.97   14.78   0
   5  -7  -4  166.84   14.65   0
   5  -7   8  607.48   12.34   0
   5  -6  -2  186.03   12.85   0
   5  -5   0   32.47    9.40   0
   5  -5   3  433.34   11.88   0
   6 -13   2   82.33   18.72   0
   6 -13   3   25.94   16.72   0
   6 -13   4  135.09   17.69   0
   6 -12  -1   33.32   18.33   0
   6 -12   0   85.09   18.32   0
   6 -12   1   36.35   18.41   0
   6 -12   4  354.58   20.81   0
   6 -12   5   50.25   15.01   0
   6 -11  -1  209.07   19.37   0
   6 -11   0    8.63   14.83   0
   6 -11   5  628.96   22.31   0
   6 -10   0  183.41   17.21   0
   6 -10   5   76.17   12.87   0
   6  -9   0   28.42   14.04   0
   6  -9   1  800.27   22.39   0
   6  -9   2    1.09   13.90   0
   6  -9   4   36.23   11.23   0
   6  -9   5   87.06   11.68   0
   6  -8   1  247.94   14.71   0
 -13  -1 -11   40.62   10.27   0
 -11   0  -8  175.52   11.30   0
 -11   0  -7   66.53    9.00   0
 -11   0  -6   23.97    8.87   0
 -11   0  -5   48.59    9.13   0
 -11   0  -4    3.69    9.49   0
 -11   0  -3   15.49    9.86   0
 -10  -1 -14    5.70    5.41   0
 -10   0   0  490.68   16.10   0
  -9   0   2  995.91   20.02   0
  -8   0   3  369.14   13.73   0
  -7  -3  11 1191.15   22.74   0
  -7  -1   7  272.87   12.78   0
  -7   1  -4  534.91   12.24   0
  -7   1  -3  370.45   10.85   0
  -7   1  -2   43.20    7.62   0
  -6  -6  15  105.34   13.06   0
  -6  -5  14  207.15   13.26   0
  -6  -4  13   -3.51   11.06   0
  -6  -2  10   22.08    8.96   0
  -6   0   5  455.24   13.56   0
  -6   1  -4 1362.14   14.83   0
  -6   1  -2  150.76    8.61   0
  -6   1  -1  123.30    8.84   0
  -5  -4  13   85.17   10.08   0
  -5   1  -4  221.61    6.85   0
  -5   1  -1 2243.09   18.99   0
  -5   1   0   15.58    7.33   0
  -4  -8 -21   35.18   13.32   0
  -4  -4 -17  121.27    9.02   0
  -4  -3  12  577.85   14.23   0
  -4   1  -3  323.93    6.93   0
  -4   1  -2 1051.68   11.48   0
  -4   1  -1 1623.49   14.66   0
  -4   1   0 2140.07   17.43   0
  -3  -8 -20  197.74   16.24   0
  -3  -3  12   15.60    7.08   0
  -2  -7 -18  450.15   19.54   0
  -2  -4 -15 1112.21   18.69   0
  -2  -3  12  823.15   13.99   0
  -1  -9 -18  330.19   20.36   0
  -1  -6 -16  191.24   13.81   0
  -1  -5 -15    2.43    9.98   0
  -1  -5  14  639.13   11.50   0
  -1  -4  13   75.87    6.52   0
  -1  -2  10   65.95    6.25   0
  -1   0   4  355.42    6.89   0
   0  -8 -16  209.72   17.41   0
   0  -3 -11   87.42    8.65   0
   0  -3  11  319.44    7.11   0
   1  -7 -14   40.89   13.18   0
   1  -6 -13   62.65   12.92   0
   1  -3  -9  472.05   12.63   0
   1  -2  -7 1200.76   14.93   0
   2  -9 -13   56.14   16.21   0
   2  -7 -12  148.57   15.68   0
   2  -6 -11 1102.42   23.40   0
   2  -3  -7 1198.78   17.57   0
   3  -9 -11    0.09   16.06   0
   3  -7 -10  942.13   23.72   0
   3  -4  -6  416.81   13.72   0
   3  -3  -4   80.89    7.28   0
   4 -10  -9  294.84   21.27   0
   4  -8  -8  247.99   17.63   0
   4  -7  -7   32.84   13.27   0
   4  -6  -6   -2.85   11.82   0
   4  -5   8   57.88    4.57   0
   4  -4  -2 2853.90   26.13   0
   5  -9   9   15.65    8.28   0
   5  -8  -4  202.15   16.30   0
   5  -7  -3   23.56   12.45   0
   5  -6  -1  389.22   14.92   0
   6 -12   2   49.23   16.87   0
   6 -12   3  133.02   17.43   0
   6 -11   1  -17.25   14.93   0
   6 -11   2   17.59   14.76   0
   6 -11   3  275.23   17.90   0
   6 -11   4    2.54   13.34   0
   6 -10   1   28.76   14.25   0
   6 -10   2   -8.38   13.26   0
   6 -10   3   46.47   13.54   0
   6 -10   4   97.79   13.61   0
 -14  -1  -9   48.17   12.26   0
 -14  -1  -8   16.30   10.84   0
 -14  -1  -7  192.21   13.97   0
 -12  -1 -13   16.50    7.90   0
 -11   0  -9  129.30   10.14   0
 -11   0  -1  791.05   19.44   0
 -10   0 -10   14.22    6.11   0
 -10   0   1 1037.84   21.42   0
  -9  -1   6   76.37   11.94   0
  -9   0 -11  216.45    7.91   0
  -9   0   3   61.16   11.06   0
  -8  -2   9    8.06   10.89   0
  -8   1  -4   19.63    8.60   0
  -8   1  -3  360.89   11.60   0
  -7  -4 -19  135.06    7.28   0
  -7   0 -11  301.58    5.91   0
  -7   0   5   10.14    9.16   0
  -7   1  -5  510.64   10.64   0
  -7   1  -1    7.06    7.90   0
  -6  -3 -17   19.82    5.14   0
  -6  -3  12  829.80   19.59   0
  -6  -1   8  252.11   11.88   0
  -6   1   0  864.86   14.87   0
  -6   1   1 1244.40   17.52   0
  -5  -6 -20    0.79    8.62   0
  -5  -5 -19   45.87    7.72   0
  -5  -3  12 1370.29   21.47   0
  -5   0   6  205.05   10.52   0
  -5   1  -5  581.21    8.70   0
  -5   1   1 1795.13   19.02   0
  -4  -7 -20   39.90   11.63   0
  -4  -5 -18    3.86    9.53   0
  -4   0   6 2233.21   22.01   0
  -4   1  -4    8.50    4.65   0
  -3  -7 -19   26.10   12.02   0
  -3  -6 -18    2.23   12.24   0
  -3  -5 -17   82.86   11.00   0
  -3  -4 -16  806.87   15.03   0
  -3   0   6 2029.90   19.32   0
  -2  -9 -19  196.08   18.24   0
  -2  -5 -16  332.28   13.34   0
  -1  -8 -17  505.06   21.70   0
  -1  -3 -12   52.53    8.92   0
  -1  -1  -8  751.14    9.14   0
  -1  -1   8    7.68    6.06   0
   0  -7 -15  123.12   14.66   0
   0  -4 -12   15.04    9.15   0
   0  -1   7  383.04    6.82   0
   1 -10 -15   31.06   18.81   0
   1  -8 -14   -2.35   13.89   0
   1  -5  13  295.54    5.76   0
   2 -10 -13  332.38   22.52   0
   2  -4  -8   -1.48    8.90   0
   2  -2  -4   58.41    5.79   0
   3 -10 -11   27.66   18.09   0
   3  -8 -10  150.16   16.50   0
   3  -5  -7  447.57   15.52   0
   4 -10  -8    8.11   17.53   0
   4  -9  -8  370.24   19.79   0
   4  -5  -4 2312.16   26.85   0
   4  -4  -1   21.04    8.78   0
   5 -11  -5    6.04   16.54   0
   5 -11  -4   15.76   19.38   0
   5 -11   9   20.33   10.57   0
   5 -10  -4  184.50   17.77   0
   5 -10   9   94.69   10.28   0
   5  -7  -2  173.63   13.95   0
   5  -6   0   44.41   10.45   0
   5  -6   1  121.35   10.93   0
   5  -6   4   54.09    9.74   0
   5  -6   5   32.08    7.56   0
 -14  -1 -10   20.27   10.05   0
 -13  -1 -12    8.09    7.96   0
 -12   0  -8   20.36   10.42   0
 -12   0  -7  132.54   10.71   0
 -12   0  -6   -9.73    9.41   0
 -12   0  -5   63.78   10.71   0
 -12   0  -4    8.69   10.21   0
 -12   0  -3   11.88   10.99   0
 -11  -1 -14    3.03    6.12   0
 -11   0 -10  158.30   10.00   0
 -11   0   0    7.82   11.13   0
 -10   0   2  296.25   14.61   0
  -8   1  -6    7.21    7.87   0
  -8   1  -5  598.75   12.62   0
  -8   1  -2  167.38   10.13   0
  -8   1  -1   46.00    8.83   0
  -7  -3  12   38.89   12.36   0
  -7  -2  10  342.80   14.46   0
  -7  -1   8   17.05    9.73   0
  -7   1  -6  595.81   10.78   0
  -7   1   1  -13.04    8.32   0
  -6   1  -6  462.95    8.68   0
  -6   1   2  509.92   13.30   0
  -5  -2  11  962.47   18.61   0
  -5  -1   9   25.12    8.91   0
  -5   1   2   22.86    8.35   0
  -4  -9 -21   13.87   14.12   0
  -4  -5  15  443.64   14.66   0
  -4  -4  14  154.81   11.25   0
  -4  -2  11   54.55    8.80   0
  -4  -1   9   11.45    7.82   0
  -4   1   2 1313.97   15.56   0
  -3  -9 -20   39.11   15.19   0
  -3  -5  15  778.21   16.04   0
  -3  -2  11  678.45   13.84   0
  -3  -1   9   14.17    7.23   0
  -3   1  -2 2828.67   15.14   0
  -3   1  -1   24.00    5.06   0
  -3   1   0 3788.99   20.03   0
  -3   1   1  109.91    6.67   0
  -2 -10 -19  -11.12   17.74   0
  -2  -8 -18   53.71   15.57   0
  -1  -7 -16  294.52   17.50   0
  -1  -3  12 1439.19   15.64   0
   0  -6 -14   19.16   11.60   0
   0  -5 -13  205.75   12.92   0
   1  -9 -14    6.84   15.47   0
   1  -7 -13  316.86   17.07   0
   1  -6 -12 1025.37   21.86   0
   1  -6  14  439.12    6.24   0
   1  -5 -11  295.00   13.71   0
   1  -4 -10   13.19    9.39   0
   1  -4  12   61.22    4.14   0
   1  -1  -3 1508.91   11.49   0
   2  -9 -12  103.91   16.39   0
   2  -7 -11  950.94   23.27   0
   2  -6 -10  525.78   18.06   0
   2  -5  -9   27.91   10.96   0
   2  -3  -6   10.45    8.18   0
   3 -10 -10   44.72   16.20   0
   3  -9 -10   28.17   15.44   0
   3  -6  -8  248.29   12.34   0
   3  -4  -5 1032.67   17.91   0
   4  -9  11   85.35    7.19   0
   4  -5  -3 1612.35   22.58   0
   4  -4   0  340.41   10.99   0
   4  -4   1  501.78   11.66   0
   4  -4   4 1082.02   12.93   0
   5 -12  -3   64.68   19.26   0
   5 -11  -3   79.75   16.52   0
   5 -11   8    8.74   11.76   0
   5 -10   8    1.68    9.94   0
   5  -9  -3   67.43   14.99   0
   5  -9   8   51.62    9.49   0
   5  -8  -2  291.07   16.37   0
   5  -8   7  726.20   15.71   0
   5  -7   0    0.17   10.31   0
   5  -7   6  430.25   12.02   0
   5  -6   2  255.28   11.79   0
   5  -6   3   69.90    9.25   0
 -14  -1 -11    5.29    9.17   0
 -13  -1 -13   26.63    8.94   0
 -12   0  -9   14.44    9.82   0
 -12   0  -2   27.64   10.83   0
 -11   0   1  989.10   22.44   0
 -10   0 -11  589.80   11.88   0
 -10   0   3  142.76   13.38   0
  -9  -1   7   22.47   10.81   0
  -9   0   4   83.94    9.30   0
  -9   1  -6   86.07    9.58   0
  -9   1  -5  132.20    9.36   0
  -9   1  -4  338.62   12.04   0
  -9   1  -3  205.99   11.14   0
  -9   1  -1   58.62    9.71   0
  -8  -1   8  175.45   13.18   0
  -8   0   5  170.29   10.33   0
  -8   1  -7   18.16    7.12   0
  -7   1  -7   66.09    6.72   0
  -6  -5  15   89.70   13.30   0
  -6  -4  14   47.00   12.20   0
  -6  -2  11 1429.36   23.27   0
  -6  -1   9  138.61   11.39   0
  -5  -8 -21   26.29   14.01   0
  -5  -4  14  203.75   12.18   0
  -5  -3 -16  199.06    7.67   0
  -5   0   7 1520.10   20.68   0
  -5   1  -6  187.47    6.05   0
  -5   1   3  728.79   14.59   0
  -4  -8 -20  149.74   16.23   0
  -4   0   7  272.85   10.78   0
  -4   1  -5  525.58    7.08   0
  -3 -10 -20   36.09   16.84   0
  -3  -8 -19   58.40   13.85   0
  -3  -4  14    8.37    7.15   0
  -3   0   7   54.88    7.92   0
  -3   1  -3  252.53    5.82   0
  -3   1   2 1172.60   13.38   0
  -2  -7 -17   -8.92   13.88   0
  -2  -4  14   39.80    7.51   0
  -2  -3 -13   26.61    6.94   0
  -2  -2  11 1652.30   18.05   0
  -2  -1   9   82.70    6.84   0
  -1  -9 -17   12.01   14.95   0
  -1  -6 -15   31.00   11.36   0
  -1  -4 -13  507.44   13.76   0
  -1  -2 -10    8.61    5.47   0
  -1   0   5 1282.14   11.69   0
   0 -10 -16   -9.02   15.53   0
   0  -8 -15   69.62   14.60   0
   0  -5  14  472.86    8.94   0
   0  -4  13  106.88    6.06   0
   0  -3 -10  469.70   11.97   0
   0   0   2 4046.03   11.01   0
   1 -10 -14  411.43   23.39   0
   1  -8 -13   43.96   13.92   0
   1  -3  -8   -3.36    8.00   0
   1  -2  -6 3351.73   22.01   0
   2 -10 -12   49.92   18.16   0
   3  -9  -9   -7.16   14.13   0
   3  -8  -9    1.72   13.23   0
   3  -7  -8  126.28   14.34   0
   3  -5  -6  456.26   15.07   0
   3  -3  -2  275.64    8.33   0
   4 -11  -7   29.07   16.92   0
   4 -10  -7  746.06   23.23   0
   4 -10  11  708.41   14.12   0
   4  -9  -6  444.67   19.96   0
   4  -8  -6  369.66   18.07   0
   4  -7  -5   81.98   13.35   0
   4  -6  -4   77.68   11.67   0
   4  -5  -2  981.58   18.14   0
   4  -4   2  142.94    8.25   0
   5 -14   3   22.29   16.66   0
   5 -14   4  -14.62   15.10   0
   5 -14   5   10.81   15.08   0
   5 -13   6  219.92   16.58   0
   5 -12  -2  430.68   23.62   0
   5 -12   7  232.09   16.53   0
   5 -11  -2   23.84   16.36   0
   5 -11   7  210.52   15.04   0
   5 -10  -2   27.44   15.26   0
   5  -9   7  162.17   11.91   0
   5  -8  -1  289.24   15.98   0
   5  -8   6   93.05   10.73   0
   5  -7   1 1564.76   23.86   0
   5  -7   2   49.58   10.61   0
   5  -7   4   10.36    8.78   0
   5  -7   5   56.72    8.70   0
 -15  -1 -10   -8.57   12.03   0
 -13   0  -8    1.71   11.00   0
 -13   0  -7   23.11   10.17   0
 -13   0  -6   23.99   10.75   0
 -13   0  -5   -0.10   10.93   0
 -12   0 -10  403.61   13.98   0
 -11   0 -11  439.03   12.29   0
 -10   1  -5    3.68    8.57   0
 -10   1  -4  444.80   14.08   0
 -10   1  -3   15.44    9.64   0
 -10   1  -2  115.02   10.83   0
  -9   0   5  393.10   15.96   0
  -9   1  -7   49.73    8.92   0
  -9   1   0   92.26   10.48   0
  -8   0   6  664.43   18.21   0
  -8   1   2  304.25   13.09   0
  -7  -1   9  133.08   12.29   0
  -7   1   3    3.85    9.13   0
  -6  -4 -18   26.67    6.38   0
  -6  -3  13  216.51   13.22   0
  -6   0   7 1005.38   18.72   0
  -5  -7 -20   18.14   12.26   0
  -5  -3  13   -5.25    8.89   0
  -5  -1  10   -0.36    8.76   0
  -4 -10 -21    5.27   15.48   0
  -4  -3 -15 1093.65   13.95   0
  -4  -1  10   29.29    8.47   0
  -3  -7 -18  268.59   15.14   0
  -3  -1  10  634.57   14.27   0
  -2  -9 -18  177.69   17.19   0
  -2  -6 -16    6.63   10.44   0
  -2  -4 -14  202.03   11.49   0
  -2  -3  13  577.59   12.76   0
  -1 -10 -17    0.97   15.85   0
  -1  -8 -16   57.95   14.21   0
   0  -9 -15    7.60   14.86   0
   0  -7 -14   31.41   13.08   0
   0  -6 -13   20.48   10.96   0
   0  -4 -11   28.79    9.02   0
   0  -2  10 1765.52   14.02   0
   1  -7 -12   82.70   14.01   0
   2  -9 -11   42.32   15.50   0
   2  -7 -10  302.67   16.56   0
   2  -6  -9 1270.04   22.99   0
   2  -5  -8  796.89   17.98   0
   2  -4  -7    6.35    8.61   0
   2  -3  -5 1209.89   16.77   0
   2  -2  -2  276.60    7.99   0
   3 -10  -9  204.57   19.48   0
   4 -11  -6  369.38   22.40   0
   4 -10  -6   44.59   16.42   0
   4  -8  -5  200.30   15.70   0
   4  -8  10   12.10    6.35   0
   4  -7  -4   83.34   12.90   0
   4  -6  -3 1267.85   22.00   0
   4  -5  -1  554.31   14.46   0
   5 -13   0   62.77   16.65   0
   5 -13   2   39.85   16.43   0
   5 -13   3   -0.35   15.09   0
   5 -13   4  248.13   18.14   0
   5 -13   5   10.18   13.83   0
   5 -12   0   90.71   17.35   0
   5 -12   1   35.43   14.88   0
   5 -12   5  574.62   21.82   0
   5 -12   6  104.66   14.11   0
   5 -11  -1  195.85   18.12   0
   5 -11   0    4.74   14.46   0
   5 -10   0   33.19   14.63   0
   5 -10   6  454.85   17.39   0
   5 -10   7   -3.06    9.44   0
   5  -9  -1  329.23   15.31   0
   5  -9   0  633.63   20.64   0
   5  -9   6   79.27   10.16   0
   5  -8   2 1283.67   22.99   0
   5  -8   4  182.63   13.28   0
 -13   0  -9   83.26   11.78   0
 -10   1  -7  -12.08    8.86   0
 -10   1  -6  188.18   10.48   0
 -10   1  -1  194.87   12.78   0
  -9   0 -12  428.14    8.77   0
  -9   0   6  122.00   13.13   0
  -9   1   2    0.45    9.75   0
  -8   1  -8    0.26    6.42   0
  -8   1   3   83.56   10.81   0
  -7   0   7  324.97   12.42   0
  -7   1  -8  174.26    6.88   0
  -7   1   4    7.42    9.39   0
  -6  -6 -20   76.13    8.94   0
  -6  -5 -19   14.59    7.52   0
  -6  -2  12   48.85   12.02   0
  -6  -1  10  138.74   11.71   0
  -6   0   8  122.65   10.59   0
  -5  -9 -21   30.35   15.85   0
  -5  -6 -19   54.08   11.00   0
  -5  -4 -17  275.07    9.87   0
  -5   0   8  198.52   11.15   0
  -4  -9 -20  154.37   17.28   0
  -4  -7 -19  189.02   13.53   0
  -4  -6 -18   43.48   11.49   0
  -4  -4 -16  702.21   13.93   0
  -4   1   4  333.21   10.84   0
  -3  -9 -19  366.93   19.70   0
  -3  -5 -16   11.43   10.07   0
  -3  -4 -15  123.89    9.83   0
  -2 -10 -18  165.01   18.60   0
  -2  -8 -17  722.47   22.69   0
  -2  -5 -15  297.55   12.81   0
  -2  -2 -11    0.48    4.67   0
  -2  -1  -9  349.57    6.21   0
  -2   0   7 2484.24   20.01   0
  -1  -7 -15  105.65   13.37   0
  -1  -5  15    8.17    6.44   0
  -1  -4  14  310.82    9.77   0
  -1   0   6  379.52    7.92   0
   0  -5 -12   15.51   10.16   0
   0  -1   8  129.22    5.80   0
   1 -10 -13   23.57   17.33   0
   1  -9 -13  224.11   14.90   0
   1  -6 -11   57.60   12.35   0
   1  -1  -2    4.45    3.24   0
   2 -11 -11   47.74   18.68   0
   2  -8 -10  186.84   16.43   0
   3  -7  -7   38.13   12.74   0
   3  -6  -6  118.21   12.59   0
   3  -5  -5   58.00   10.22   0
   3  -4  -3 3596.92   28.28   0
   3  -3   0   23.43    6.60   0
   4 -12  -5   47.31   18.61   0
   4 -11  -5   17.33   17.07   0
   4 -10  -5  583.69   23.06   0
   4  -9  -5  651.80   21.91   0
   4  -9  10   68.51    8.27   0
   4  -8  -4  304.66   16.72   0
   4  -7  -3   45.16   12.04   0
   4  -6  -2    3.47   10.20   0
   4  -5   0   -0.51    8.69   0
   4  -5   6   73.40    5.73   0
   5 -12   2   -3.89   14.73   0
   5 -12   3  459.52   20.96   0
   5 -12   4   85.34   14.84   0
   5 -11   1   -7.61   14.26   0
   5 -11   2   63.53   14.42   0
   5 -11   3  219.83   16.64   0
   5 -11   4  188.18   15.64   0
   5 -10   1  202.42   16.36   0
   5 -10   2   -5.93   12.80   0
   5 -10   3   -8.62   11.87   0
   5 -10   4  259.65   15.43   0
   5 -10   5   27.06   11.58   0
   5  -9   1  375.48   16.67   0
   5  -9   2  240.59   15.06   0
   5  -9   3   50.13   12.00   0
   5  -9   4   32.35   10.96   0
   5  -9   5   49.00   10.37   0
 -13   0 -10  332.40   14.30   0
 -12   0 -11   55.33    8.24   0
 -11   1  -6   48.22    9.34   0
 -11   1  -5   70.56   10.38   0
 -11   1  -4  137.80   11.71   0
 -11   1  -3  192.83   12.82   0
 -11   1  -2   14.26   10.97   0
 -11   1  -1  199.37   13.82   0
 -10   0 -12   11.29    6.19   0
 -10   1   1  283.82   14.93   0
  -9   1  -8   25.58    6.66   0
  -8   0   7    8.94   10.68   0
  -7  -1  10  252.45   14.18   0
  -6   1   5   -1.85    8.94   0
  -5  -5 -18   -2.15    6.93   0
  -5  -4  15   33.81   10.35   0
  -5  -3  14  209.54   13.57   0
  -5   1   5  613.32   14.47   0
  -4  -5 -17   67.84    8.62   0
  -4  -5  16  295.71   13.64   0
  -4  -4  15  -25.22    9.35   0
  -4  -3  14  202.26   12.30   0
  -4   1   5 1090.87   16.59   0
  -3 -10 -19   15.62   15.98   0
  -3  -8 -18  786.04   23.06   0
  -3  -4  15   77.15    9.65   0
  -3  -2 -12    1.65    4.76   0
  -3   1  -4  612.51    6.56   0
  -3   1   4   75.24    7.79   0
  -2  -1  10  966.33   14.40   0
  -2   1   0 1691.90   12.09   0
  -2   1   1 2886.33   16.48   0
  -1 -10 -16  107.60   18.99   0
  -1  -9 -16  306.64   18.18   0
  -1  -6 -14   34.91   11.40   0
  -1  -5 -13  259.48   13.97   0
  -1  -4 -12   26.96    9.96   0
  -1  -3  13    4.49    6.01   0
  -1  -1  -7 4691.33   18.96   0
   0  -9 -14    7.65   13.67   0
   0  -3  -9  500.64   11.74   0
   1 -11 -13  539.84   24.87   0
   1  -8 -12  469.86   19.63   0
   1  -3  -7  888.05   14.59   0
   1  -2  -5  353.94    8.87   0
   2  -7  -9  286.16   15.89   0
   2  -4  -6   -0.05    9.21   0
   2  -3  -4 1013.38   14.98   0
   2  -2  -1  525.63    8.96   0
   3 -11  -8  100.09   18.06   0
   3  -8  -7  302.35   17.10   0
   3  -3   3  396.27    8.21   0
   4 -12  -4   57.07   18.70   0
   4 -11  -4   32.33   16.94   0
   4 -11  10  162.81   11.18   0
   4 -10  -4   46.87   15.70   0
   4 -10  10   11.82    8.40   0
   4  -7  -2   44.89   11.30   0
   4  -6  -1  119.38   11.26   0
   4  -5   1   18.59    8.00   0
   4  -5   2  270.38   10.41   0
   4  -5   3   27.66    7.23   0
   4  -5   5  104.95    6.82   0
 -14   0  -8    2.60   11.10   0
 -12   1  -4   -4.61   10.70   0
 -12   1  -3  278.79   14.57   0
 -11   1  -7   87.69    9.73   0
 -11   1   0  147.03   13.57   0
 -10   1  -8   40.99    7.69   0
 -10   1   2   48.71   12.32   0
  -9   1   4   97.07   12.26   0
  -8   0   8  715.42   19.89   0
  -7   1   5  251.86   10.88   0
  -6  -3  14   65.21   11.44   0
  -6   0   9  712.42   17.86   0
  -6   1   6 1104.16   19.56   0
  -5  -1  11  529.41   15.41   0
  -5   1   6  804.77   16.39   0
  -4 -10 -20   -4.56   15.58   0
  -4  -8 -19   77.02   13.42   0
  -3  -1  11  178.37    9.83   0
  -2  -9 -17  291.95   18.43   0
  -2   1  -1 3936.43   15.99   0
  -2   1   3 1240.13   12.93   0
  -1 -11 -16  166.65   20.23   0
   0 -10 -14  296.09   20.54   0
   0  -6 -12  949.14   20.52   0
   0  -2  -7  378.56    8.95   0
   1 -10 -12  281.28   20.35   0
   1  -9 -12  -13.33   13.88   0
   1  -7 -11 1179.89   23.80   0
   1  -6 -10 1796.04   26.20   0
   1  -5  -9  387.39   13.79   0
   1  -4  -8   77.10    9.75   0
   2 -10 -10   44.47   16.02   0
   2  -8  -9   22.02   13.79   0
   2  -6  -8   29.73    8.43   0
   2  -5  -7  203.42   10.15   0
   3 -12  -7    3.71   18.22   0
   3 -11  -7  460.89   23.28   0
   3  -7  -6  164.31   11.39   0
   4 -15   4   56.80   16.95   0
   4 -12  -3  341.11   22.28   0
   4 -11  -3   63.86   16.38   0
   4 -10  -3   13.98   14.72   0
   4  -9  -3   54.73   13.99   0
   4  -8  -2   -0.13   11.23   0
   4  -6   0  285.59   12.60   0
   3  -8  -6   78.25   10.57   0
   0   4  -8    0.25   11.60   0
   0   4  -2  478.70   13.10   0
   1  -6  -4 2804.28   26.37   0
   1   0 -14  168.04    8.55   0
   1   5 -12   18.19   13.11   0
   1   5   3  869.79   12.99   0
   1   6 -11  267.37   17.45   0
   1   6   2  207.39   11.35   0
   1   7  -9   84.72   15.11   0
   1   8  -7  897.39   23.92   0
   1   8  -6  690.85   21.75   0
   1   8  -4  217.73   16.60   0
   1   8  -2   -0.78   13.43   0
   2  -7  -8  108.22   11.99   0
   2  -7  -1   21.70   12.47   0
   2  -6   2   84.59   14.38   0
   2   0 -16    4.44    7.78   0
   2   2 -16  156.98   13.41   0
   2   3 -16   21.15   14.11   0
   2   5 -15  483.26   21.79   0
   2   8 -12    7.09   16.75   0
   2  10  -8  109.10   19.14   0
   2  10  -7  139.91   18.45   0
   3  -8   0  155.55   15.82   0
   3  -7 -11  109.54   12.51   0
   3  -7   3   26.72   14.02   0
   3  -3   8   14.11   11.24   0
   3  11   4  131.04   16.17   0
   3  12   1  -21.74   15.73   0
   4  -9  -7  245.06   18.31   0
   4  -9   0 1182.59   27.58   0
   4  -6   7 1054.18   24.89   0
   4   2  12  213.82    7.66   0
   4  10   9  205.10   12.32   0
   4  12   6   10.89   12.64   0
   4  13   4  215.86   18.05   0
   5 -10  -5   92.29   16.65   0
   5 -10  -4  151.09   17.65   0
   5 -10  -3    2.64   15.94   0
   5 -10  -2   30.21   16.80   0
   5 -10  -1  207.11   18.84   0
   5  -8   6   60.95   13.87   0
   5  -6   9   29.16   15.95   0
   5  -4  11   18.04   14.03   0
   5  13   8  174.82   14.96   0
   5  14   6   41.60   15.98   0
   6 -10  -7  -13.86   18.60   0
   6  -9   5   90.67   19.21   0
   6  -7   9 1148.03   29.80   0
   6  -2  14  135.22   14.05   0
   6   0  15   81.80   10.52   0
   7 -10   4   -1.89   20.16   0
   7  -9   7   65.35   20.51   0
   7  -8   9    9.94   17.93   0
   7  -5  13  202.47   18.89   0
   7  -4  14   10.06   15.36   0
   7  -1  16  115.33   13.45   0
   7   3  17   78.50    9.72   0
   8  -8  10  118.92   22.23   0
   8  -5  14  849.64   27.11   0
   8  -4  15  474.76   22.81   0
   8  -3  16   47.01   15.31   0
   8   1  18   16.58   10.19   0
   9  -6  14   14.52   19.08   0
   9  -5  15  530.27   24.68   0
   9  -4  16  524.62   24.03   0
   9  -3  17  116.78   17.95   0
  10  -5  16   49.41   19.96   0
  10  -4  17   86.94   19.32   0
  10  -3  18   15.71   17.29   0
  11  -1  20    7.38   17.61   0
   0   1 -11 1380.16   17.73   0
   0   2 -11 1023.22   18.69   0
   0   2   0  224.76    7.05   0
   0   5  -7  139.96   13.88   0
   0   5  -6  786.14   19.65   0
   0   5  -5  559.66   17.99   0
   0   5  -4 1981.08   25.20   0
   0   5  -3  400.92   15.13   0
   1  -5  -1 1462.91   20.57   0
   1  -4   1  584.58   14.73   0
   1  -1 -14  286.67    7.85   0
   1   7 -10 1447.39   29.28   0
   1   7   1  677.96   17.80   0
   2  -7  -7   22.68   12.20   0
   2  -7  -2   89.43   12.94   0
   2   4 -16   38.85   15.99   0
   2   8 -13   39.57   19.62   0
   2  10  -9   20.53   18.71   0
   2  10   1   37.32   13.60   0
   2  11  -4  317.45   20.79   0
   2  11  -3  143.56   17.95   0
   3  -8  -8   83.49   11.86   0
   3  -8  -7  326.21   16.64   0
   3  -5 -14  118.86    8.68   0
   3  -5   6    5.28    9.35   0
   3  -4   7  181.81   14.53   0
   3  -1   9  179.59   12.11   0
   3   7 -16  197.78   20.90   0
   3   8   8   94.83    8.82   0
   3   9   7 1092.88   18.27   0
   3  10   6 2346.68   29.16   0
   4  -9  -5  641.47   23.01   0
   4  -9  -2  207.07   17.80   0
   4  -9  -1   93.93   16.60   0
   4  -8 -10   -2.65   12.48   0
   4  -7   5    7.15   15.02   0
   4  -5   8   77.46   14.52   0
   4  -1  11 2361.89   25.79   0
   4   9  10   74.38    8.46   0
   4  11   8 1005.14   20.34   0
   4  14   2   -2.98   17.16   0
   5  -9  -9  141.07   15.44   0
   5  -9   2  260.22   19.69   0
   5  -8   5  238.16   19.41   0
   5  -7   7  960.69   26.15   0
   6 -10  -6  521.11   23.76   0
   6 -10  -5   11.64   19.19   0
   6 -10  -1  -22.38   16.72   0
   6 -10   0  186.70   20.57   0
   6  -9   4   29.02   17.04   0
   6  -6  10  247.32   20.07   0
   6  -3  13  386.47   18.41   0
   6   1  15   44.52   10.24   0
   6  14  10  186.08   17.71   0
   6  15   8   40.42   15.95   0
   7 -10  -7  202.13   21.53   0
   7 -10   2   -0.07   17.44   0
   7 -10   3   95.56   19.91   0
   7  -8   8  262.51   21.21   0
   7  -7  10  155.69   20.49   0
   7  -2  15   10.44   15.23   0
   7   4  17   21.86    7.79   0
   7  15  11  322.65   18.51   0
   8 -10   4   21.46   21.28   0
   8  -7  11    7.49   17.77   0
   8  -1  17   26.90   13.09   0
   8   2  18  116.07   11.92   0
   9  -7  12   -4.59   18.69   0
   9  -1  18  134.60   16.08   0
  10  -1  19  218.37   18.92   0
  10   1  20  222.11   14.92   0
  12  -2  20    4.32   19.21   0
   0  -1 -11   51.76    4.87   0
   0   4 -10  377.36   15.64   0
   0   5  -8   20.45   12.74   0
   0   5  -2 1652.08   21.86   0
   1  -3   2   34.35    9.71   0
   1  -2   3 3816.42   23.61   0
   1   4 -14  322.21   18.26   0
   1   8  -9  759.05   24.77   0
   1   8   0   13.07   12.97   0
   1   9  -6   36.65   15.13   0
   2  -7  -6  206.79   12.68   0
   2  -7  -5  460.72   15.39   0
   2  -7  -4  151.96   12.80   0
   2  -6 -10  536.76   13.93   0
   2  -6   1  277.41   12.78   0
   2  -4   4 4532.21   34.58   0
   2  -2   6  163.43   10.56   0
   2   0   7  223.92    7.66   0
   2   6 -15  216.54   18.85   0
   2   8   5  384.92   13.20   0
   2   9 -12  151.83   20.77   0
   2  10   2   70.75   13.82   0
   2  11  -2  135.38   18.07   0
   2  11  -1   36.61   16.54   0
   3  -8  -6   94.16   13.13   0
   3  -8  -5  622.22   20.39   0
   3  -8  -4   -5.31   12.77   0
   3  -8  -2   15.11   13.41   0
   3  -6   4   29.41   13.86   0
   3  11   5  406.11   18.92   0
   3  12   3   37.77   14.73   0
   3  13  -1  112.94   20.29   0
   4  -8   2  404.22   20.07   0
   4  -7 -12  529.30   17.10   0
   4  -6   6  182.42   16.45   0
   4  12   7  518.05   18.30   0
   4  13   5    0.67   14.40   0
   5  -9  -8   47.23   14.21   0
   5  -9   1  382.26   20.98   0
   5  -8   4  178.09   17.91   0
   5  -6   8 1754.41   31.10   0
   5  -2  12 2293.61   28.84   0
   5   0  13  252.69   12.86   0
   5  11  11   78.18   10.85   0
   5  12  10   -2.05   10.35   0
   6 -10  -3    7.86   16.46   0
   6  -9  -9   82.89   17.63   0
   6  -9   3  118.85   18.42   0
   6  -8   6  321.45   21.93   0
   6  -7   8   -1.40   16.89   0
   6  -5  11   11.48   15.75   0
   6  -4  12   44.89   15.53   0
   6  -1  14  204.47   15.40   0
   7 -10  -6  203.42   20.84   0
   7 -10   0  100.34   18.43   0
   7 -10   1    2.56   18.54   0
   7  -9   5   -0.92   18.97   0
   7  -6  11  252.40   20.38   0
   7  -5  12    1.56   15.49   0
   7  -3  14   -9.04   14.47   0
   7   0  16   11.48   10.59   0
   8 -10   3   86.68   21.44   0
   8  -8   9   95.82   21.05   0
   8  -2  16    0.99   14.56   0
   9  -6  13  251.41   22.81   0
   9  -2  17   27.76   15.49   0
   9   2  19   74.56   12.62   0
  10  -6  14  170.00   23.75   0
  10  -2  18   78.48   17.80   0
  10   2  20  -14.43   10.11   0
  11  -4  17  122.97   21.79   0
  11  -3  18   16.26   18.92   0
  11  -2  19   19.69   16.80   0
  11   0  20   13.06   17.67   0
   0   1 -12    3.91    9.10   0
   0   5  -9  923.47   21.40   0
   0   6  -6  492.92   18.20   0
   0   6  -4   13.64   13.96   0
   1   2 -15   10.58   11.26   0
   1   6 -13  357.82   19.09   0
   1   6   3 3565.52   26.88   0
   1   7 -12   29.60   16.08   0
   1   7   2  308.08   13.66   0
   1   8 -10  562.20   23.61   0
   1   9  -8   82.17   18.35   0
   1   9  -7  149.71   18.69   0
   2  -3   5 1043.65   17.99   0
   2   5 -16  666.44   23.10   0
   2   7   6   15.29    7.81   0
   2   8 -14   41.41   18.28   0
   2   9   4  838.04   18.83   0
   2  11   0   15.88   15.07   0
   3  -7 -10  929.12   19.18   0
   3  -7   1   63.05   14.17   0
   3  -5   5  381.67   17.20   0
   3  -2   8  453.70   14.41   0
   3  13   0   24.91   17.35   0
   4  -8  -9   24.56   13.56   0
   4  -7   4   11.81   14.19   0
   4  -5   7  707.76   20.43   0
   4  -2  10 1197.34   20.68   0
   4  13   6   -0.09   13.43   0
   4  14   4   27.90   18.66   0
   5  -9  -7  607.06   21.49   0
   5  -9  -6   14.42   16.31   0
   5  -9  -1  344.72   20.39   0
   5  -9   0  608.73   23.30   0
   5  -3  11  974.50   22.05   0
   5  10  12  183.31    9.39   0
   5  13   9   12.92   12.08   0
   6  -9   2   24.03   17.60   0
   6  -6   9  365.65   20.90   0
   6   2  15  250.48   11.09   0
   6  15   9  651.86   23.68   0
   7 -10  -5  109.03   19.08   0
   7 -10  -4   -3.47   17.63   0
   7 -10  -3    3.24   17.26   0
   7 -10  -2   31.32   18.08   0
   7  -9   4   11.03   18.16   0
   7  -4  13  196.65   18.07   0
   7  10  16    6.41    4.78   0
   8 -10  -6    0.19   18.59   0
   8 -10  -5  150.57   24.06   0
   8 -10   0   12.04   21.61   0
   8 -10   1   18.19   20.08   0
   8 -10   2   40.19   19.66   0
   8  -9   6   45.93   19.39   0
   8  -7  10  328.70   22.86   0
   8  -5  13    2.08   17.41   0
   8  -4  14  279.11   20.37   0
   8  -3  15  269.44   19.34   0
   8   0  17  409.37   17.00   0
   8   3  18   13.80    9.40   0
   9  -8   9  114.97   22.29   0
   9  -7  11   21.02   20.41   0
   9  -5  14  234.78   21.55   0
   9  -4  15   -4.49   16.87   0
   9  -3  16   -3.89   16.29   0
   9   0  18  662.69   21.03   0
  10  -5  15  397.27   24.46   0
  10  -4  16  162.90   21.21   0
  10  -3  17   36.63   17.87   0
  10   0  19  150.25   16.21   0
  12  -1  20   23.68   18.14   0
   0   3 -12  977.21   21.30   0
   0   4   0  143.31    9.51   0
   0   5 -10  125.28   14.43   0
   0   5  -1   -5.55   10.56   0
   0   6  -9  527.27   19.55   0
   0   6  -3  827.25   20.09   0
   1  -5  -8  392.00   10.49   0
   1  -5  -3 4660.40   30.68   0
   1  -4   0  218.10   11.18   0
   1   1 -15   73.32    9.79   0
   1   3 -15   19.80   13.80   0
   1   8 -11    0.28   16.68   0
   1   8   1 1436.21   23.48   0
   1   9  -9  261.55   20.88   0
   2  -6  -1   23.33   11.92   0
   2  -5   2  317.18   13.23   0
   2   6 -16  887.04   27.47   0
   2  11   1  103.16   16.02   0
   2  12  -3   -4.39   17.55   0
   3  -7  -9   36.47   11.73   0
   3  -6 -12   82.02    9.43   0
   3  -6   3  330.19   16.32   0
   3  -4   6   83.38   14.16   0
   3  -3   7 1046.24   19.73   0
   3   0   9  215.68   10.70   0
   3   9   8  324.33   12.63   0
   3  10   7  245.30   14.68   0
   3  12   4  102.51   15.81   0
   3  13   2  129.48   18.69   0
   4  -8  -8  236.39   16.43   0
   4  -8   0   83.99   15.85   0
   4  -7   3  639.33   21.27   0
   4  -4   8    8.44   12.66   0
   4   0  11    8.59    7.98   0
   4  11   9    2.05   11.77   0
   5  -9  -5  617.66   21.86   0
   5  -9  -4   -9.50   14.61   0
   5  -9  -3   48.06   15.54   0
   5  -8 -10    5.60   14.36   0
   5  -8   3   91.80   16.49   0
   5   1  13  614.01   14.31   0
   5  14   8  -14.37   13.31   0
   6  -9  -8   91.18   16.04   0
   6  -9  -7  566.88   24.23   0
   6  -9   1  810.06   26.96   0
   6  -8   5   64.75   14.03   0
   6  -7   7 1533.17   31.59   0
   6  -2  13  233.16   15.62   0
   6  13  12    1.27   11.51   0
   7  -9   3   80.92   19.26   0
   7  -8   6  394.92   23.51   0
   7  -6  10   11.63   16.64   0
   7  -1  15  134.06   13.68   0
   7   1  16  121.93   10.84   0
   8 -10  -4    1.57   18.98   0
   8 -10  -3    7.09   19.11   0
   8 -10  -2   -3.14   18.82   0
   8 -10  -1   43.52   19.96   0
   8  -9   5   -8.36   18.16   0
   8  -1  16  297.96   19.11   0
   9  -6  12    7.44   18.93   0
  10  -6  13   77.25   21.52   0
  10  -1  18   55.19   18.10   0
  10   3  20    0.47    8.81   0
  11  -1  19   88.21   17.97   0
  12  -2  19   -8.77   19.11   0
   0   4 -12   -1.47   12.21   0
   0   5 -11  102.26   14.31   0
   0   6 -10  925.82   23.77   0
   0   7  -8 1733.74   29.75   0
   0   7  -6 1627.19   28.07   0
   0   7  -5   -5.04   13.94   0
   1  -5  -7   -0.36    8.04   0
   1  -5  -6    4.36    8.87   0
   1  -5  -4   31.58    9.15   0
   1   0 -15    6.23    7.29   0
   1   4 -15  356.38   17.80   0
   1   7 -13  190.52   18.92   0
   1   7   3  257.76   12.60   0
   1   8 -12   21.43   17.46   0
   1   8   2  165.84   13.50   0
   1  10  -8  -16.41   17.28   0
   1  10  -7  192.36   21.06   0
   1  10  -6    7.12   17.38   0
   1  10  -5  324.51   21.09   0
   1  10  -4   79.83   17.51   0
   1  10  -3   60.86   16.19   0
   2  -6  -2 1107.71   19.81   0
   2  -1   6  930.75   13.49   0
   2   6   7    5.06    6.94   0
   2   7 -16   15.35   19.54   0
   2  12  -1   13.48   17.93   0
   3  -6   2   50.64   13.87   0
   3  11   6  823.14   20.33   0
   3  13   3  545.34   23.02   0
   4  -8  -7    8.20   12.15   0
   4  -8  -6  371.64   18.75   0
   4  -8  -2    1.98   14.24   0
   4  -8  -1  780.17   22.17   0
   4  -7 -11  218.84   14.28   0
   4  10  10   15.56    9.68   0
   4  12   8   22.81   11.50   0
   4  13   7   -9.19   15.23   0
   4  14   5  223.24   19.07   0
   5  -8   2 1243.64   28.31   0
   5  -1  12  564.45   16.13   0
   5  15   7   14.70   15.84   0
   6  -9  -5  293.95   21.84   0
   6  -9  -1  748.41   25.82   0
   6  -9   0   36.01   17.80   0
   6  -8   4   11.44   17.54   0
   6  -6   8 1345.80   29.40   0
   6  -4  11   -3.55   14.23   0
   6  -3  12   -8.53   12.93   0
   6   3  15  306.23   10.06   0
   6  15  10   48.15   15.45   0
   7  -9  -8  294.27   20.51   0
   7  -4  12   20.85   15.68   0
   7  -3  13  578.46   22.91   0
   7  -2  14   -7.06   13.45   0
   8  -9   3   47.05   18.86   0
   8  -8   7  173.45   20.38   0
   8  -7   9    9.79   18.44   0
   8  -5  12  271.04   21.05   0
   8  -2  15  -17.18   15.97   0
   8   1  17  423.35   15.95   0
   9  -9   5    2.39   19.83   0
   9  -7  10  257.08   24.06   0
   9  -5  13  261.30   21.34   0
   9  -1  17  306.87   18.71   0
   9   1  18   67.71   14.86   0
  10  -5  14  -25.80   19.37   0
  10  -4  15  121.97   20.17   0
  10  -3  16  111.97   20.86   0
  10  -2  17    4.49   16.21   0
  10   1  19   92.37   15.92   0
  11  -4  16    6.59   19.41   0
  11  -3  17   -8.88   18.29   0
  11  -2  18   17.70   17.46   0
  11   1  20  171.51   16.83   0
  12   0  20   32.98   18.64   0
   0   2 -13  286.51   14.22   0
   0   3 -13  456.29   18.08   0
   0   5 -12  108.98   14.91   0
   0   5   0  166.11   10.95   0
   0   6 -11   -9.45   14.45   0
   0   6  -1  338.69   16.25   0
   0   7  -9  570.42   21.63   0
   0   7  -3  668.10   19.73   0
   1  -3   1  163.70   10.48   0
   1   5 -15   11.32   14.21   0
   1   6   4   88.41   11.36   0
   1   7 -14   62.47   17.36   0
   1   8 -13   59.32   18.36   0
   1   9 -11   54.81   19.37   0
   1  10  -2  577.72   21.42   0
   1  10  -1  300.43   18.51   0
   2  -6  -8   31.24   10.24   0
   2  -6  -3  382.57   14.35   0
   2  -5   1  493.35   13.82   0
   2  -3   4 7662.61   39.68   0
   2  -2   5 2310.30   21.38   0
   2   8   6   11.15    8.58   0
   2  10   4  402.32   16.72   0
   3  -7  -8  127.33   11.73   0
   3  -7  -7   41.15   13.13   0
   3  -7  -3   33.43   14.27   0
   3  -7  -2  202.89   14.91   0
   3   8   9  405.92   11.25   0
   4  -7   2  400.68   15.78   0
   4  -5   6   73.50   14.33   0
   4  -1  10  206.87   11.61   0
   4   1  11    8.36    7.86   0
   4  14   6   22.43   17.17   0
   5  -8  -9  108.93   14.09   0
   5  -8   1  348.59   20.02   0
   5  -7   4   23.72   16.29   0
   5  -6   6  566.71   21.31   0
   5  -4   9   -5.22   13.66   0
   5  -2  11  -11.91   11.68   0
   5  12  11  309.65   13.72   0
   5  13  10   46.69   12.01   0
   5  14   9  543.38   20.09   0
   6  -9  -4  183.16   18.58   0
   6  -9  -3  -18.64   16.00   0
   6  -8 -10   91.47   16.54   0
   6  -8   3  156.96   18.74   0
   6  -7   6    3.54   12.04   0
   7  -9  -7   46.63   17.24   0
   7  -9  -6  546.59   26.22   0
   7  -9   0  248.81   21.25   0
   7  -9   1  377.26   22.38   0
   7  -8   5  -10.26   17.06   0
   7  -7   7  572.58   25.03   0
   7  -6   9 1440.44   31.52   0
   7   0  15  146.62   14.49   0
   7   2  16   25.91    9.86   0
   8  -9   2  182.62   22.46   0
   8  -8   6   41.16   19.62   0
   8  -4  13  134.45   18.08   0
   8  -3  14    3.33   15.41   0
   9  -9   3   -0.19   19.09   0
   9  -9   4    3.58   19.62   0
   9  -8   7  163.61   22.25   0
   9  -6  11   48.22   20.03   0
   9  -4  14  459.66   23.49   0
   9  -3  15  100.93   17.79   0
   9  -2  16  107.30   16.60   0
   9   4  19   -1.55    6.95   0
  10  -6  12   -8.35   20.14   0
  11   0  19  392.17   23.51   0
  12  -1  19   -1.55   18.02   0
   0  -1  -1 4461.82   12.71   0
   0   2   1   28.59    5.13   0
   0   3   1   47.76    7.50   0
   0   4 -13  120.07   14.46   0
   0   6 -12  113.89   18.29   0
   0   8  -8    8.37   15.94   0
   0   8  -7 1207.12   27.57   0
   0   8  -5  365.28   19.15   0
   1   2 -16   36.16   11.77   0
   1   3 -16   54.37   14.15   0
   1   4 -16   97.82   17.32   0
   1   6 -15 1132.50   28.52   0
   1  10   0  496.13   20.10   0
   1  11  -3    2.59   16.51   0
   2  -6  -7  150.45   10.50   0
   2  -6  -5   59.46   11.88   0
   2  -6  -4 1772.51   22.62   0
   2  -5 -11   10.54    7.99   0
   2  -5   0  482.35   16.46   0
   2  11   3    5.04   13.21   0
   2  12   1  240.90   18.98   0
   3  -7  -6  155.68   13.15   0
   3  -7  -5   30.82   12.08   0
   3  -7  -4  309.20   15.42   0
   3  -6 -11 1546.51   21.10   0
   3  -5 -13  148.50   10.22   0
   3  -4   5 2425.13   28.19   0
   3  -1   8   19.08    9.35   0
   3   1   9  334.74    9.58   0
   4  -7 -10  661.17   18.85   0
   4  -7   1  579.30   20.13   0
   4  -4   7   37.08   13.49   0
   4  -2   9 1301.12   20.95   0
   4   9  11   15.85    7.41   0
   5  -8  -8  133.45   14.98   0
   5  -8  -1  278.57   19.01   0
   5  -8   0  985.07   25.42   0
   5  -7   3  960.63   25.20   0
   5   0  12  394.28   14.36   0
   5   2  13    6.48    7.58   0
   5  11  12  694.97   15.46   0
   5  15   8  398.50   20.94   0
   6  -8  -9   88.11   16.79   0
   6  -8   2  709.50   24.73   0
   6  -6   7  277.10   19.91   0
   6  -5   9  183.62   13.94   0
   6  -1  13   71.90   12.63   0
   6   1  14  107.91   11.67   0
   6   4  15 1238.42   14.45   0
   7  -9  -5   20.10   16.83   0
   7  -9  -4  290.46   21.04   0
   7  -9  -3   88.29   18.28   0
   7  -9  -2    0.61   17.02   0
   7  -9  -1  412.62   22.29   0
   7  -8   4   52.93   18.76   0
   7  -5  10  254.47   19.67   0
   8  -9  -6  301.14   22.91   0
   8  -9  -5  138.13   21.35   0
   8  -9   0  446.77   24.80   0
   8  -5  11  146.68   18.64   0
   8   2  17    9.05   11.68   0
   9  -9  -6   25.69   22.13   0
   9  -9   1   59.88   23.16   0
   9  -5  12  136.11   19.91   0
   9   0  17   61.48   16.09   0
  10  -5  13  194.96   22.08   0
  10   0  18  402.08   20.17   0
  10   2  19   95.78   14.85   0
  11  -4  15  288.68   23.44   0
  11  -3  16  156.52   22.88   0
  11  -1  18  156.80   19.39   0
  11   2  20   70.48   13.13   0
  12  -2  18   14.34   18.89   0
  13   0  20  123.09   21.76   0
  -1   2  -7  945.54   17.53   0
   0  -1 -12    3.11    4.46   0
   0   0 -13  136.70    8.01   0
   0   3 -14  120.80   15.14   0
   0   5   1  954.22   16.30   0
   0   6   0   12.07    9.27   0
   0   7 -11  214.81   18.91   0
   0   7  -1 1847.35   26.68   0
   0   8 -10    6.56   17.77   0
   0   8  -2 1778.35   28.12   0
   1  -4  -2 1893.70   19.02   0
   1  -1 -15   -0.82    5.42   0
   1   1 -16  206.42   10.72   0
   1   5 -16 1230.31   28.92   0
   1   7 -15  249.47   20.85   0
   1   7   4  507.06   15.40   0
   1   8 -14    5.32   18.31   0
   1   8   3   18.84   11.38   0
   1   9   2  195.20   14.88   0
   1  10   1  154.07   15.41   0
   2  -4   2 2922.16   27.09   0
   2   7   7   28.55    7.04   0
   2   9   6 1463.21   22.78   0
   2  10   5  885.86   20.37   0
   2  11   4   31.58   13.84   0
   2  12   2  328.67   20.18   0
   2  13   0  130.88   20.55   0
   3  -6   0  162.57   14.54   0
   3  -5   3  308.18   13.49   0
   3  -3   6 1820.25   24.19   0
   3  12   6   28.21   13.25   0
   3  14   3  591.12   25.46   0
   4  -7   0  313.90   17.54   0
   4  -5   5  112.08   14.94   0
   4  11  10   31.40   11.44   0
   4  12   9   98.55   12.39   0
   4  14   7   40.40   16.83   0
   5  -8  -6  323.72   17.74   0
   5  -8  -5   52.77   15.01   0
   5  -8  -4  184.75   17.04   0
   5  -8  -3   50.87   15.72   0
   5  -8  -2  274.50   18.78   0
   5  -7 -11  760.43   20.88   0
   5  -6   5   33.86   15.31   0
   5  -5   7  716.26   21.73   0
   6  -8  -8    2.85   16.20   0
   6  -8   1  220.67   20.20   0
   6  -3  11 1027.95   23.79   0
   6  -2  12  904.17   21.81   0
   6  13  13  462.81   15.91   0
   6  14  12   15.02   11.10   0
   6  15  11  380.47   18.57   0
   7  -8  -9  -19.45   16.94   0
   7  -6   8   66.95   18.00   0
   7  -4  11   70.63   16.73   0
   7  -3  12  288.63   20.29   0
   7  -2  13  926.47   24.60   0
   7  -1  14   82.75   13.83   0
   7   3  16  542.70   14.02   0
   8  -9  -4   60.47   19.22   0
   8  -9  -2  104.56   20.39   0
   8  -6   9  775.75   27.39   0
   8  -4  12   32.91   17.37   0
   8  -1  15   24.88   14.01   0
   9  -9  -5  147.96   22.31   0
   9  -9  -4   15.74   19.69   0
   9  -9  -3    8.78   19.75   0
   9  -9  -2   78.14   21.07   0
   9  -9  -1   14.92   20.39   0
   9  -9   0  330.09   24.79   0
   9  -8   5   30.72   21.22   0
   9  -7   8  427.79   25.51   0
   9  -6  10  367.68   24.30   0
   9  -4  13  -12.06   17.48   0
   9  -1  16   77.92   15.86   0
   9   2  18   11.60   10.55   0
  10  -7   9  403.22   24.90   0
  10  -6  11   15.09   19.50   0
  10  -4  14  216.64   21.54   0
  10  -3  15   55.13   17.90   0
  10  -2  16   44.59   16.97   0
  10  -1  17  312.61   20.11   0
  11  -5  13  102.22   22.70   0
  11  -2  17   38.72   16.87   0
  12   1  20    5.29   16.13   0
  13  -1  19   26.75   20.27   0
  -1   2  -8  301.13   12.74   0
  -1   2  -6   14.82    8.79   0
  -1   3  -9 1700.78   23.64   0
  -1   4  -7   33.22   13.95   0
  -1   4  -6 1106.27   21.35   0
   0   2 -14  403.61   13.98   0
   0   4 -14  343.59   17.31   0
   0   5 -14  512.74   23.21   0
   0   6 -13  711.90   23.48   0
   0   7 -12   32.07   16.74   0
   0   7   0  232.62   15.53   0
   0   8 -11  124.99   19.23   0
   0   9  -9  136.28   19.51   0
   0   9  -8  491.56   23.98   0
   0   9  -7  100.59   18.91   0
   0   9  -5   21.62   16.30   0
   1  -3   0  147.18    9.97   0
   1   6 -16  135.60   19.08   0
   1  11  -1   26.66   16.61   0
   2  -5  -1  404.16   15.44   0
   3  -6 -10   57.64   10.91   0
   3   9   9   61.60    9.44   0
   4  -7  -8   53.05   14.29   0
   4  -7  -1  607.62   20.08   0
   4  -6 -12  686.85   17.03   0
   5  -7 -10   50.66   14.15   0
   5  -7   2   61.80   15.70   0
   5  -4   8  -16.63   13.65   0
   5  13  11   75.92   14.20   0
   5  14  10   16.46   12.86   0
   5  15   9  170.15   19.87   0
   6  -8  -1   44.80   17.07   0
   6  -8   0 1723.87   32.89   0
   6  -5   8  643.09   22.45   0
   6   9  15   12.99    4.29   0
   7  -8  -8   43.47   18.08   0
   7  -8   2  106.01   19.02   0
   7  -7   5  374.49   22.69   0
   7  -5   9    7.81   16.10   0
   7   1  15   46.40   12.26   0
   8  -8   3  213.15   21.58   0
   8  -7   6  719.69   26.80   0
   8  -3  13    7.22   15.85   0
   8  -2  14   34.06   15.35   0
   8   3  17   84.79   12.18   0
   9  -8   4   40.23   21.34   0
   9  -7   7  240.46   22.53   0
   9  -5  11   25.16   17.79   0
  10  -5  12   36.95   19.74   0
  10   1  18  306.34   19.37   0
  11  -4  14   12.13   19.79   0
  11   1  19   53.55   15.90   0
  12  -3  16   12.50   20.51   0
  12  -2  17   43.77   19.38   0
  12  -1  18  205.11   21.69   0
  12   0  19  279.99   21.77   0
  -1   1  -8  185.52    9.38   0
  -1   1  -7    6.44    6.93   0
  -1   2 -10 2102.01   24.48   0
  -1   3 -10   92.59   12.59   0
  -1   4 -10 1616.81   26.40   0
  -1   4  -5   73.66   10.70   0
  -1   4  -4 4997.44   35.81   0
  -1   5  -9 1143.43   24.04   0
  -1   5  -8  337.84   16.96   0
   0   1 -14   -5.63    8.10   0
   0   6 -14   44.36   16.79   0
   0   6   1 1014.76   19.17   0
   0   7 -13   63.38   17.22   0
   0   8  -1 1965.03   27.30   0
   0   9  -3   16.64   11.19   0
   1  -4  -3  993.41   14.52   0
   1   0 -16  106.99    8.49   0
   1   4 -17  313.71   19.94   0
   1   5 -17   21.94   18.43   0
   1   5   5   22.89    8.22   0
   1   7 -16   65.16   19.35   0
   1   8   4    7.42   12.73   0
   1   9   3  364.63   16.06   0
   1  10   2  274.50   16.98   0
   1  11   0  136.59   17.18   0
   1  12  -2  108.33   20.03   0
   2  -5 -10  828.74   14.00   0
   2  -4   1   46.73   11.65   0
   2   8   7  182.92   11.09   0
   2  11   5  599.38   21.44   0
   2  13   2   75.80   18.59   0
   3  -6  -9 1159.81   19.90   0
   3  -6  -1   29.27   12.78   0
   3  -5   2  599.49   18.94   0
   3  -4   4   47.28   10.89   0
   3  11   8  399.41   16.88   0
   3  12   7  276.32   16.17   0
   4  -7  -7   13.38   11.96   0
   4  -7  -6   29.11   14.85   0
   4  -7  -4   51.43   15.54   0
   4  -7  -3   52.67   13.91   0
   4  -5   4  476.15   18.48   0
   4  -4   6   78.77   14.47   0
   4   2  11   14.06    6.57   0
   4  10  11   -0.78    9.29   0
   5  -7   1 1518.55   28.87   0
   5  -6   4   34.37   15.22   0
   5  -5   6  350.43   18.07   0
   5  -3   9  377.49   16.50   0
   5  -2  10 2179.18   27.71   0
   5  12  12   18.87   10.68   0
   6  -8  -6   87.73   16.44   0
   6  -8  -4    3.10   15.73   0
   6  -8  -3   79.27   16.92   0
   6  -7   3  135.24   18.41   0
   6   0  13  622.44   16.84   0
   6  12  14  269.78   12.25   0
   7  -8  -7  233.61   21.24   0
   7  -8   0  385.24   22.94   0
   7  -8   1  811.01   26.67   0
   7  -6   7 1293.68   30.48   0
   8  -8  -8   87.47   18.30   0
   8  -8   2  113.61   20.07   0
   8  -5  10   39.38   17.38   0
   8   1  16  -12.11   10.83   0
   9  -8   3   47.62   20.63   0
   9  -6   9   80.00   19.91   0
   9   1  17  345.79   16.94   0
   9   3  18  -22.78   11.21   0
  10  -8   4  -11.11   19.97   0
  10  -7   7  528.79   27.69   0
  10  -4  13   65.30   19.18   0
  10   3  19   32.91   12.35   0
  11  -5  12   32.73   21.22   0
  11  -3  15   12.50   18.45   0
  11  -2  16  -12.02   19.40   0
  11  -1  17   86.56   19.91   0
  11   0  18   21.29   16.87   0
  12   2  20   31.31   17.57   0
  13   1  20   19.79   17.58   0
  -1   1  -9   12.68    7.66   0
  -1   2  -4  647.09   12.40   0
  -1   3 -11 2229.19   27.86   0
  -1   4 -11  169.24   15.32   0
  -1   5 -10   72.63   15.00   0
  -1   5  -4  257.71   17.10   0
  -1   6  -8 2303.19   32.63   0
  -1   6  -7    7.01   14.38   0
  -1   6  -6  678.70   20.81   0
  -1   6  -5   -0.48   14.65   0
   0   2 -15    0.76   11.08   0
   0   4 -15   57.74   14.59   0
   0   8 -13    6.33   18.39   0
   0  10  -9   50.16   20.80   0
   0  10  -8   60.97   19.87   0
   0  10  -7  169.47   16.65   0
   0  10  -6  258.35   18.02   0
   0  10  -3   33.88   16.70   0
   1  -4  -4 1714.82   18.11   0
   1   2 -17  293.63   14.69   0
   1   6 -17  414.77   23.81   0
   1  11   1    6.62   15.70   0
   1  12  -1   45.04   18.59   0
   2  -5  -2 1885.75   22.73   0
   2  10   6 1918.21   26.50   0
   2  12   4   82.19   15.61   0
   3  -3   5  611.60   16.95   0
   3   0   8   43.09    8.36   0
   3  14   5  230.98   19.71   0
   4  -7  -5   92.48   13.96   0
   4  -6 -11  448.69   16.00   0
   4  -6   1   32.99   13.94   0
   4  -3   7 1000.95   20.95   0
   4  12  10   11.97   12.93   0
   4  13   9   93.95   13.46   0
   4  14   8  111.61   15.71   0
   4  15   7   -4.14   18.60   0
   5  -7  -9  133.31   13.95   0
   5  -7   0    4.15   15.35   0
   5  -6   3   53.37   15.07   0
   5   1  12   65.32    8.53   0
   6  -6   5   27.99   16.80   0
   6  -2  11  986.27   22.33   0
   6  -1  12 1904.68   26.81   0
   7  -8  -6    1.81   16.01   0
   7  -8  -2  244.91   20.70   0
   7  -8  -1  483.29   23.69   0
   7  -7   4   63.44   14.39   0
   7  -6   6   83.42   17.86   0
   7  -4  10   14.47   16.19   0
   7  -3  11  487.18   20.18   0
   7   0  14   64.51   12.52   0
   7   4  16  602.65   12.98   0
   8  -8  -7   88.55   18.33   0
   8  -8  -6  159.65   21.17   0
   8  -8   0   29.56   18.59   0
   8  -7   5  149.21   20.38   0
   8  -4  11    7.80   17.25   0
   8   0  15   19.98   15.09   0
   9  -8  -7  -12.33   18.15   0
   9  -8   1  160.65   20.63   0
   9  -7   6  329.82   24.49   0
   9  -6   8  813.46   28.49   0
   9  -5  10   29.30   17.79   0
   9  -4  12   27.45   17.31   0
   9  -3  13   31.28   16.74   0
   9   0  16  278.37   17.75   0
  10  -8   3   12.04   19.77   0
  10  -6   9   65.90   21.35   0
  10  -5  11   -3.26   19.60   0
  10  -1  16   15.01   15.95   0
  10   0  17  111.70   16.53   0
  11  -4  13  183.06   20.98   0
  11   2  19   17.02   16.00   0
  12  -3  15   97.43   20.51   0
  12   1  19  285.71   23.07   0
  13  -1  18   75.43   20.96   0
  13   0  19   43.73   19.69   0
  -1   2 -11   11.12    9.43   0
  -1   3 -12   19.07   14.18   0
  -1   3  -3 4607.66   29.48   0
  -1   4  -3  179.79   13.37   0
  -1   5 -11    1.59   14.76   0
  -1   5  -3 2750.97   30.14   0
  -1   6 -11   68.37   18.53   0
  -1   6 -10  916.38   24.85   0
  -1   7  -8   14.29   15.67   0
  -1   7  -7 1652.49   30.03   0
  -1   7  -6  225.18   17.50   0
  -1   7  -5  234.77   17.50   0
   0   0 -14  117.29    7.97   0
   0   4   2 3049.52   21.32   0
   0   5   2  888.85   15.33   0
   0   6 -15  948.52   28.39   0
   0   8 -14    2.13   20.65   0
   0  10  -2  422.42   21.17   0
   1  -4  -8   74.19    7.84   0
   1   7   5  127.87   11.69   0
   1   9   4  656.70   18.21   0
   1  10   3  128.72   15.02   0
   1  11   2   28.69   15.54   0
   1  12   0    3.88   17.91   0
   2  -5  -9   28.26    8.70   0
   2  -5  -3 1812.83   22.09   0
   2  -1   5   41.27    7.92   0
   2   9   7  250.08   13.46   0
   2  13   3  957.78   27.82   0
   3  -6  -8  253.59   12.64   0
   3  -6  -7    1.47   12.70   0
   3  -6  -6  124.71   13.79   0
   3  -6  -5 1027.69   20.83   0
   3  -6  -4  252.91   14.01   0
   3  -6  -3 1243.64   21.74   0
   3  -5 -12  135.74    9.67   0
   3  -4 -14   16.71    8.03   0
   3  -4   3 2986.84   30.17   0
   3  -2   6 1218.30   19.39   0
   3  -1   7   37.68    9.87   0
   3  10   9   83.39   11.36   0
   4  -6   0  269.88   15.61   0
   4  -5   3   34.96   14.19   0
   4  -4   5 2206.35   28.67   0
   5  -7  -8   37.29   12.64   0
   5  -7  -1  591.17   21.34   0
   5  -6 -12  731.15   19.73   0
   5  14  11  124.68   16.26   0
   5  15  10  569.49   21.99   0
   6  -7   1  565.29   22.61   0
   7  -7   3  166.12   19.35   0
   7  -5   8  975.22   26.19   0
   7  -2  12   24.86   14.73   0
   7  -1  13  162.34   15.26   0
   7   2  15  453.91   15.42   0
   8  -8  -5   37.14   18.16   0
   8  -8  -3   31.44   18.12   0
   8  -8  -2    1.13   18.14   0
   8  -8  -1  695.30   26.79   0
   8  -7   4   11.38   18.51   0
   8  -6   7  898.64   28.02   0
   8  -5   9  362.00   21.70   0
   8  -3  12  369.82   20.64   0
   8  -1  14   26.50   14.27   0
   8   4  17  161.81   11.08   0
   9  -8  -6  194.82   21.98   0
   9  -8  -5    2.68   18.79   0
   9  -8  -4   31.12   21.17   0
   9  -8  -3  133.24   22.50   0
   9  -8  -2  119.66   19.26   0
   9  -8  -1  196.53   22.52   0
   9  -8   0  544.27   26.81   0
   9  -7   5   12.04   19.13   0
   9  -2  14   68.00   17.00   0
   9  -1  15   11.02   14.79   0
  10  -8  -4   -2.14   20.80   0
  10  -8  -1  -21.75   18.83   0
  10  -8   0  305.67   25.86   0
  10  -8   1   23.89   21.53   0
  10  -7   6   56.20   15.65   0
  10  -4  12   20.74   18.55   0
  10   2  18   15.46   14.42   0
  10   4  19  -24.97    8.80   0
  11  -6   9  389.91   27.20   0
  11  -5  11   30.06   21.05   0
  11  -3  14   92.46   18.65   0
  12  -4  13   86.30   20.51   0
  12  -2  16   21.76   18.43   0
  12  -1  17    3.75   18.09   0
  12   0  18  153.28   19.88   0
  14   1  20   78.29   20.54   0
  -1   0  -8 1386.58   12.89   0
  -1   0  -7  249.78    6.94   0
  -1   1  -4  831.57   10.79   0
  -1   2  -3 3433.77   22.11   0
  -1   4  -2 1734.59   21.76   0
  -1   5 -12   14.36   15.44   0
  -1   6  -3   -1.24   15.23   0
  -1   7 -10  145.14   18.50   0
  -1   7  -4   97.97   15.77   0
  -1   8  -6   68.50   16.91   0
   0  -1 -13  114.91    5.59   0
   0   1 -15  115.67    9.72   0
   0   3 -16   34.63   14.13   0
   0   3   2  795.00   10.37   0
   0   4 -16  511.55   21.92   0
   0   6   2  444.79   15.12   0
   0   7 -15   12.17   18.05   0
   0   8   1  903.62   21.11   0
   0   9   0 1680.53   28.26   0
   0  10  -1  909.04   25.26   0
   0  11  -3   79.89   19.36   0
   1  -4  -7   -5.03    7.48   0
   1  -4  -6  422.73   10.94   0
   1  12   1  705.42   25.56   0
   2  -5  -5 1674.34   20.97   0
   2  -5  -4 1078.13   17.67   0
   2  -4 -12  290.92    9.23   0
   2  -4   0  384.63   13.71   0
   2  11   6    4.32   12.56   0
   2  12   5  164.11   16.17   0
   2  13   4   36.20   16.29   0
   3  12   8  363.93   16.53   0
   3  13   7   84.31   15.03   0
   3  14   6   19.83   15.60   0
   4  -6 -10 1268.58   22.51   0
   4  -5 -13   79.22   11.25   0
   4  11  11  351.96   13.78   0
   4  14   9  388.70   20.68   0
   5  -7  -7   10.76   12.81   0
   5  -7  -6    7.34   13.31   0
   5  -7  -5   61.90   14.68   0
   5  -7  -4  170.10   16.33   0
   5  -6   2  251.78   17.53   0
   5  -3   8  302.33   16.24   0
   5   0  11  597.18   15.13   0
   5  11  13   16.27    8.71   0
   6  -7  -9  359.90   17.83   0
   6  -7   0  460.62   21.43   0
   6  -6   4    1.90   11.62   0
   6   1  13  104.42   12.45   0
   6  10  15   35.98    5.71   0
   7  -7  -9   73.48   17.83   0
   7  -7   2 1150.55   29.67   0
   7  -6   5  170.29   19.97   0
   7  -4   9   72.39   17.07   0
   7   5  16   12.45    7.23   0
   8  -7   3  356.11   22.39   0
   8  -4  10   24.96   17.00   0
   8   2  16    7.47    9.94   0
   9  -7   4  121.72   20.62   0
   9  -5   9  699.13   26.45   0
   9  -4  11   23.20   17.92   0
   9   4  18   36.01   10.59   0
  10  -8  -3   21.48   19.35   0
  10  -8  -2  169.23   21.66   0
  10  -7   5  159.80   22.06   0
  10  -6   8  410.94   21.56   0
  10  -5  10   89.12   20.44   0
  11  -2  15   -4.97   17.87   0
  11  -1  16   56.54   19.59   0
  11   0  17  462.80   22.62   0
  11   1  18  386.01   20.51   0
  12   3  20   62.58   13.92   0
  13  -2  16   11.89   18.02   0
  13   1  19  254.37   23.30   0
  13   2  20    1.96   16.55   0
  -1   0  -9  306.00    8.55   0
  -1   0  -6 1630.21   11.74   0
  -1   3 -13  291.45   15.23   0
  -1   4 -13    6.58   13.92   0
  -1   6 -13  266.03   22.33   0
  -1   6  -2 1363.93   24.87   0
  -1   7 -12   60.51   18.07   0
  -1   8  -9 1016.20   26.11   0
  -1   8  -5  267.45   18.46   0
   0   6 -16  108.18   19.06   0
   0   7   2   25.57   12.53   0
   0   9   1  -11.15   13.64   0
   0  10   0   -6.42   14.91   0
   0  11  -2   15.78   18.96   0
   1   8   5  664.27   16.07   0
   1  10   4   -8.68   12.94   0
   1  11   3  101.73   15.90   0
   2  -5  -7  228.27   10.15   0
   2  -5  -6   48.40    9.00   0
   2   7   8  193.62    8.88   0
   2  10   7  555.56   18.08   0
   3  -5 -11  275.56   12.30   0
   3  11   9   68.81   13.01   0
   4  -6  -9   89.56   13.82   0
   4  -6  -1  116.83   14.37   0
   4   1  10   10.55    8.70   0
   4   8  12  110.77    6.07   0
   4  13  10   -0.58   13.37   0
   4  15   8  455.18   22.27   0
   5  -6 -11   25.79   12.61   0
   5  -5   4  363.54   18.12   0
   5  -4   6  797.73   21.11   0
   5  -2   9  359.60   15.35   0
   5  -1  10  557.50   15.97   0
   6  -7  -7   12.43   14.16   0
   6  -7  -2  271.25   19.35   0
   6  -7  -1   16.76   16.38   0
   6  -6   3  166.56   18.06   0
   6  -3   9  476.64   19.06   0
   6   3  14 1598.36   18.63   0
   7  -7  -8   21.38   17.46   0
   7  -7   0  957.36   26.88   0
   7  -7   1   -9.14   17.35   0
   7  -5   7  306.61   19.68   0
   7   1  14  176.50   14.37   0
   8  -7  -9  -18.37   15.83   0
   8  -7   2  310.24   22.27   0
   9  -7   3  214.45   22.05   0
   9  -6   6  454.77   24.38   0
   9  -3  12  135.05   18.90   0
   9   1  16  165.58   16.99   0
  10  -7   3   22.66   20.09   0
  10  -7   4   63.59   20.29   0
  10  -6   7  104.47   21.65   0
  10  -4  11  -16.60   17.61   0
  10  -2  14   24.05   17.48   0
  10  -1  15   61.50   16.40   0
  10   0  16  259.38   18.46   0
  10   1  17   63.04   14.78   0
  11  -6   7  295.31   24.17   0
  11  -5  10  107.66   22.79   0
  11   3  19   11.74   14.94   0
  12  -4  12   -9.12   21.13   0
  12  -3  14   16.01   18.89   0
  12  -2  15  -10.28   18.17   0
  12   2  19    8.85   15.64   0
  13  -1  17   64.93   19.46   0
  13   0  18  312.93   23.82   0
  14   2  20   10.80   19.32   0
  -1   0 -10  157.85    7.60   0
  -1   2 -13   40.95   11.57   0
  -1   4 -14  260.69   19.38   0
  -1   5 -14   15.81   18.68   0
  -1   7 -13   10.06   17.75   0
  -1   8 -12   33.34   19.37   0
  -1   8  -3   10.70   15.25   0
  -1   9 -10   21.33   19.78   0
  -1   9  -6   91.55   19.09   0
  -1   9  -5  -21.93   16.50   0
   0   8   2    1.59   12.50   0
   0  11  -1   -1.41   17.81   0
   1   9   5   82.05   12.26   0
   2  -4  -1 1632.64   20.63   0
   2   8   8  404.07   12.17   0
   2  12   6  127.18   17.18   0
   2  13   5  119.21   17.30   0
   3  -5  -1   62.15   12.73   0
   3  -4   2  490.36   16.85   0
   3  -3   4 7047.32   39.73   0
   3   9  10   70.93    9.31   0
   3  13   8   -4.69   15.17   0
   3  14   7    1.26   14.72   0
   4  -6  -8  306.81   16.30   0
   4  -6  -3 1244.23   23.30   0
   4  -6  -2    6.85   12.57   0
   4  -2   7  641.41   17.47   0
   5  -6 -10 1516.98   25.97   0
   5  -6   0   39.77   14.18   0
   5   2  12  295.39   10.66   0
   6  -7  -6   31.48   15.09   0
   6  -7  -5   37.07   15.43   0
   6  -7  -4   29.46   15.62   0
   6  -7  -3   15.38   15.83   0
   6  -6 -11  538.60   19.85   0
   6  -6   2   67.78   16.88   0
   6  -5   5  372.89   19.26   0
   6  -4   7   27.09   15.00   0
   6  -2  10 1136.34   23.29   0
   6   0  12   13.85   11.11   0
   7  -7  -7    9.04   15.57   0
   7  -7  -1  -12.18   16.67   0
   7  -6   4   35.64   12.64   0
   7  -4   8    2.95   15.33   0
   7  -2  11 1862.91   29.81   0
   7   0  13  255.48   17.02   0
   7   3  15   79.47   10.11   0
   8  -7  -8   50.45   16.99   0
   8  -7   0  553.40   24.38   0
   8  -7   1  471.63   24.15   0
   8  -6   5  358.81   22.03   0
   8  -5   7  395.68   22.32   0
   8  -4   9  208.35   19.10   0
   8   0  14  188.77   16.95   0
   8   1  15   20.47   11.72   0
   8   5  17   48.32    9.33   0
   9  -7  -8   14.85   17.38   0
   9  -7   1  717.95   27.36   0
   9  -7   2    9.49   19.07   0
   9  -5   8    4.04   18.75   0
   9  -4  10  169.68   19.50   0
   9  -1  14   22.88   15.72   0
   9   0  15   -4.90   14.11   0
   9   5  18   -7.82    8.77   0
  10  -7  -7   17.79   20.76   0
  10  -7   2  178.82   23.55   0
  10  -6   6  399.22   25.48   0
  10  -5   9  279.36   18.99   0
  10   3  18   -2.80   12.89   0
  11  -5   9   -0.94   20.63   0
  11  -4  11  -19.80   18.24   0
  11  -3  13   25.58   19.16   0
  12  -1  16  126.41   20.06   0
  12   0  17  334.46   22.84   0
  12   1  18   61.05   17.49   0
  12   4  20  -26.64   11.22   0
  13  -2  15   14.49   19.70   0
  13   3  20   -1.33   18.21   0
  14   1  19   40.38   20.30   0
  -1   2  -2 1355.48   14.82   0
  -1   3 -14    9.31   11.65   0
  -1   5  -1  111.50   10.00   0
  -1   6 -14  439.24   23.15   0
  -1   6  -1  141.20   16.01   0
  -1   8 -13    4.16   19.90   0
  -1   9 -11  447.84   26.27   0
  -1  10  -7    4.21   19.97   0
  -1  10  -5   -2.87   18.00   0
   0   0 -15    3.25    7.23   0
   0   3 -17  128.66   16.11   0
   0   4 -17   48.62   14.62   0
   0   6 -17  581.65   26.04   0
   0   6   3 1746.45   21.49   0
   0  10   1  335.18   18.96   0
   0  12  -2   91.72   21.01   0
   1  -3  -2  754.12   11.90   0
   1  11   4   85.70   15.31   0
   1  13   2  756.02   26.49   0
   2  -2   3 4839.84   28.19   0
   2  11   7 1117.31   22.74   0
   2  14   4  437.07   23.54   0
   3  -5 -10  557.75   14.18   0
   3  -5  -2 2433.66   26.74   0
   4  -6  -7   74.14   12.32   0
   4  -6  -6   -5.57   12.01   0
   4  -6  -5  627.24   18.40   0
   4  -6  -4   72.53   13.36   0
   4  -5 -12   35.19   10.67   0
   4  -1   8  -14.33   10.28   0
   4  12  11  201.49   13.77   0
   4  15   9   29.23   18.20   0
   5  -5   3  450.12   18.60   0
   5  -3   7   96.60   14.35   0
   6  11  15   63.59    6.95   0
   7  -7  -6   53.57   16.26   0
   7  -7  -5   13.28   16.05   0
   7  -7  -4   -2.37   15.64   0
   7  -7  -3   39.37   17.22   0
   7  -7  -2   99.99   16.86   0
   7  -6   3   40.89   17.37   0
   7  -1  12 1093.54   23.51   0
   8  -7  -7  -19.13   15.86   0
   8  -7  -6   47.27   17.24   0
   8  -7  -5    5.73   18.72   0
   8  -7  -1  240.38   21.18   0
   8  -6   4  127.20   19.87   0
   8   3  16  233.40   13.31   0
   9  -7  -7   23.64   18.39   0
   9  -7  -6   12.51   17.84   0
   9  -6   5   79.56   20.08   0
   9  -3  11  424.12   22.10   0
   9   3  17   80.34   11.54   0
  10  -7  -6   51.24   19.86   0
  10  -7  -5   30.30   21.70   0
  10  -7  -1  167.01   24.45   0
  10  -7   0  191.90   22.82   0
  10  -7   1  332.58   25.39   0
  10  -6   5   13.47   19.48   0
  10  -5   8  350.06   24.08   0
  10  -4  10   23.01   17.91   0
  11  -6   6   38.97   20.04   0
  11  -1  15   54.84   17.93   0
  11   1  17   32.52   18.32   0
  11   2  18   96.96   15.18   0
  12  -4  11   -7.10   21.46   0
  12  -3  13    5.06   20.73   0
  13  -1  16   57.26   20.72   0
  13   2  19   26.53   17.86   0
  -1   0 -11  571.09   10.22   0
  -1   0  -5 1302.69    9.63   0
  -1   1 -13  903.51   15.62   0
  -1   1  -3  694.85    9.92   0
  -1   2 -14  439.51   15.39   0
  -1   4 -15  111.87   17.80   0
  -1   7  -1 1370.21   23.08   0
  -1   8 -14   26.55   20.12   0
  -1   8  -1    1.48   13.67   0
  -1   9  -2  788.24   24.27   0
   0   1 -16  247.98   10.91   0
   0   4   3   67.88    8.37   0
   0   7   3   32.59   11.85   0
   0   8   3   57.79   14.10   0
   0  11   1   11.22   15.92   0
   0  12  -1   38.99   19.99   0
   1  -1 -16   21.23    4.52   0
   1   7   6  280.31   12.12   0
   1  10   5 1614.36   26.26   0
   2  -4 -11   82.40    7.81   0
   2  -4  -2   21.65   10.39   0
   2  -3   1  908.41   15.54   0
   2   9   8  618.45   14.65   0
   2  13   6   16.93   16.61   0
   2  14   5   15.61   18.53   0
   3  -5  -3    9.91   13.34   0
   3   1   8 2487.14   18.52   0
   3  10  10   18.23    9.73   0
   4  -4   3 2066.84   27.63   0
   4  10  12  400.23   11.67   0
   5  -6  -9   16.35   11.66   0
   5  -6  -2  180.98   16.23   0
   5  -4   5  343.81   14.38   0
   5  -2   8  189.37   14.52   0
   5   1  11   -2.49   10.11   0
   6  -6 -10  373.87   18.57   0
   6  -3   8  261.22   16.80   0
   6   2  13  647.56   15.29   0
   7  -6   2    1.32   16.94   0
   7  -5   5  457.42   21.92   0
   7   6  16   37.38    6.66   0
   8  -7  -4   66.45   16.51   0
   8  -7  -3   24.84   16.22   0
   8  -3  10  954.30   25.86   0
   9  -7  -5   63.92   18.90   0
   9  -7  -4    4.67   18.29   0
   9  -7  -2    3.10   18.38   0
   9  -6   4   -8.56   18.74   0
   9  -5   7  701.88   27.12   0
   9  -4   9   16.06   18.65   0
  10  -7  -4   -0.52   19.60   0
  10  -7  -3   10.29   19.36   0
  10  -7  -2   34.49   20.42   0
  10  -6   4   45.53   19.14   0
  10  -2  13   51.22   18.14   0
  10  -1  14  200.44   18.49   0
  10   1  16  182.56   19.17   0
  10   2  17  166.39   15.32   0
  11  -6   5   93.93   21.32   0
  11  -5   8  420.36   26.76   0
  11  -4  10   12.72   20.25   0
  11   4  19   88.07   12.29   0
  12  -2  14   12.36   19.14   0
  12   3  19    2.49   14.59   0
  13   0  17   63.62   18.79   0
  13   1  18   32.13   18.31   0
  14   0  17   -7.84   21.52   0
  14   3  20   26.46   17.90   0
  -2   4  -9   30.97   13.94   0
  -2   4  -8   -4.74   13.68   0
  -2   5 -10  625.60   22.36   0
  -2   5  -9  117.90   16.68   0
  -2   5  -8 1041.95   24.70   0
  -2   5  -7   60.37   15.74   0
  -2   6  -9  786.18   24.59   0
  -2   6  -8  817.10   24.12   0
  -2   6  -7  700.22   22.84   0
  -2   7  -9 1489.33   31.85   0
  -1   3 -15   34.41   12.36   0
  -1   6   0   -2.81   14.40   0
  -1   7 -15  112.01   20.78   0
  -1   7   0  228.50   15.68   0
  -1  10  -3  337.36   22.01   0
  -1  11  -4  232.95   21.62   0
   0   2 -17  408.72   15.42   0
   0   9   3  155.17   16.28   0
   0  10   2   77.50   15.68   0
   1  -3  -3   34.43    8.07   0
   1   8   6   23.42    9.50   0
   1  11   5  456.69   20.20   0
   1  12   4    2.19   15.21   0
   1  13   3  333.64   21.69   0
   2  -1   4  166.37    9.19   0
   2  10   8  931.54   19.92   0
   2  12   7   -3.23   12.90   0
   3  -5  -9  905.61   17.11   0
   3  -5  -4 3805.33   31.54   0
   3  -4 -13  301.17   10.54   0
   3  14   8  369.87   19.90   0
   3  15   7  142.99   19.60   0
   4  -5 -11  812.16   17.81   0
   4  -5   0   -2.91   12.99   0
   4  13  11   29.33   13.66   0
   5  -6  -8  296.63   15.49   0
   5  -6  -7  206.01   14.71   0
   5  -6  -6  136.61   16.51   0
   5  -6  -5  233.23   18.11   0
   5  -6  -4 1098.82   23.89   0
   5  -6  -3  337.92   17.57   0
   5  -5   2   44.59   13.55   0
   6  -6  -9  581.94   20.98   0
   6  -6   0   48.58   15.38   0
   6  -2   9  376.64   17.13   0
   6   4  14    8.95    6.62   0
   7  -6 -10   16.75   13.70   0
   7  -6   1  284.85   20.09   0
   7  -4   7    5.49   15.30   0
   8  -6   2  320.23   22.17   0
   8  -4   8   60.00   12.95   0
   8  -2  11  732.30   23.18   0
   8   2  15  326.33   15.88   0
   9  -6   3   26.09   18.90   0
   9  -5   6   69.74   19.68   0
   9  -2  12  740.85   24.13   0
   9   1  15    6.29   15.53   0
   9   2  16   24.83   12.12   0
   9   6  18   -7.51    6.35   0
  10  -6   3   38.47   20.41   0
  10  -4   9   96.11   20.16   0
  10  -3  11  294.94   22.03   0
  10   0  15    6.42   15.69   0
  10   4  18  100.55   13.19   0
  11  -6   3   50.82   20.51   0
  11  -6   4   48.55   20.44   0
  11  -5   7    4.51   20.18   0
  11  -2  13  122.25   20.01   0
  12  -4  10   37.15   22.03   0
  12  -3  12   19.53   20.35   0
  12  -1  15   53.60   19.47   0
  12   0  16   14.89   17.54   0
  12   1  17  384.15   22.14   0
  12   2  18  117.86   17.92   0
  13  -2  14  -17.39   18.90   0
  13   4  20  123.59   16.45   0
  14   1  18  214.33   23.12   0
  14   2  19   71.37   19.72   0
  -2   3 -11 2375.02   30.05   0
  -2   3 -10  279.84   14.85   0
  -2   3  -7   82.18   13.20   0
  -2   4 -12   88.57   17.49   0
  -2   4 -11    7.11   14.12   0
  -2   4  -6  559.05   18.84   0
  -2   5 -12   -1.65   16.09   0
  -2   6 -12  129.27   18.94   0
  -2   6 -11  217.68   20.02   0
  -2   7 -10  199.35   20.41   0
  -2   7  -7 1547.25   30.47   0
  -2   7  -6  124.06   17.56   0
  -2   8  -9   23.31   19.06   0
  -1   0 -12   82.91    6.68   0
  -1   1 -14  737.98   14.64   0
  -1   2 -15   98.39   12.68   0
  -1   4 -16  639.13   21.59   0
  -1   5 -16    7.64   16.14   0
  -1   8   0 2456.83   32.53   0
  -1   9  -1 1801.57   29.30   0
  -1  10  -2   14.33   17.00   0
  -1  11  -3  265.07   22.43   0
   0  -1 -14  126.94    5.33   0
   0  11   2    7.99   15.44   0
   1   9   6 2370.77   27.62   0
   2  -4  -3 3627.84   26.84   0
   2  14   6   -1.98   18.19   0
   3  -5  -8  292.75   11.98   0
   3  -5  -7  460.74   14.97   0
   3  -5  -6  449.53   15.25   0
   3  -5  -5   54.61   11.03   0
   3  -4   0  606.18   17.32   0
   3  11  10  142.95   12.68   0
   3  13   9  209.20   15.24   0
   4  15  10  408.95   21.77   0
   5  -5 -12  159.60   13.32   0
   5  -5   1   44.76   14.17   0
   5  -4   4 2832.43   32.73   0
   5  -3   6   42.22   14.20   0
   6  -6  -8    4.27   13.26   0
   6  -6  -2  829.81   23.64   0
   6  -5   3  424.80   16.52   0
   6   0  11  952.14   19.44   0
   6   1  12  266.69   12.56   0
   7  -6  -9  356.99   18.76   0
   7  -6   0  237.81   19.48   0
   7  -5   4   81.68   17.37   0
   7   1  13  152.47   14.48   0
   7   4  15  708.62   14.79   0
   8  -6  -9  137.96   17.40   0
   8  -6   1  164.46   19.49   0
   8  -5   5   61.29   18.01   0
   8  -3   9   10.04   16.32   0
   8   1  14   53.28   12.90   0
   9  -6   2  230.93   21.41   0
   9  -4   8  107.84   19.30   0
   9  -3  10  181.94   20.08   0
   9   0  14  106.49   15.73   0
   9   4  17  240.21   14.06   0
  10  -6   2  106.17   21.46   0
  10  -5   6  115.05   21.43   0
  10  -2  12  540.14   24.51   0
  11  -6   2   -2.82   21.06   0
  11  -5   6  108.44   21.13   0
  11  -4   9  156.38   22.38   0
  11  -3  11  186.63   21.48   0
  11  -1  14  142.54   19.42   0
  11   2  17    8.19   16.72   0
  11   3  18    6.17   12.97   0
  12  -5   6   18.86   21.14   0
  12  -4   9   20.45   22.03   0
  12  -2  13   82.96   20.60   0
  13  -1  15  -14.96   18.02   0
  13   0  16  135.70   21.17   0
  13   3  19   15.81   16.50   0
  -2   2 -10 2245.14   25.44   0
  -2   2  -9   24.70   10.23   0
  -2   2  -8  599.24   15.31   0
  -2   3  -6 2432.03   26.23   0
  -2   4 -13  178.36   18.34   0
  -2   6  -4   73.14   16.45   0
  -2   7 -12   69.45   19.45   0
  -2   7  -5  242.04   14.85   0
  -2   8 -12   31.31   18.93   0
  -2   8 -11   71.59   20.23   0
  -2   8  -6  742.70   24.81   0
  -2   8  -5  175.34   18.71   0
  -2   9 -10   67.67   21.52   0
  -2   9  -7  409.18   24.15   0
  -1   3 -16   84.88   14.74   0
  -1   9   0  510.61   20.45   0
  -1  11  -2   -4.42   19.20   0
   0   6   4  437.65   14.81   0
   0   7   4 1096.68   19.03   0
   0  10   3   13.87   14.18   0
   1  10   6  129.29   13.52   0
   1  13   4  338.65   20.89   0
   2  -4 -10    8.14    6.87   0
   3  15   8  135.88   18.46   0
   4  -5 -10    0.82   11.52   0
   4  -5  -2  983.68   20.57   0
   4  -3   4 1170.24   21.38   0
   4   2  10  576.94   11.33   0
   4  14  11   37.43   14.31   0
   6  -6  -7   62.06   13.92   0
   6  -6  -6  177.70   15.94   0
   6  -6  -5    2.13   14.25   0
   6  -6  -4  591.94   21.04   0
   6  -6  -3   -5.63   15.16   0
   6  -5 -12  276.11   16.70   0
   6  -5   2   12.85   14.88   0
   6  -3   7   20.80    9.97   0
   7  -6  -8   16.21   14.41   0
   7  -6  -2  209.62   18.64   0
   7  -6  -1   16.57   16.44   0
   7  -5   3  501.91   21.77   0
   7  -3   8    4.19   14.09   0
   7   0  12  472.61   17.29   0
   8  -6  -8   93.60   17.36   0
   8  -6  -7   11.66   18.59   0
   8  -6  -1   52.71   16.79   0
   8  -6   0  106.40   19.11   0
   8  -5   4  161.86   19.95   0
   8  -4   7   87.38   13.34   0
   8   4  16  953.83   17.94   0
   9  -6  -8   46.83   17.98   0
   9  -6  -7   30.89   18.83   0
   9  -6   0   97.76   19.96   0
   9  -6   1  -11.76   17.56   0
   9  -5   5  -11.26   18.27   0
   9  -2  11  243.69   19.45   0
  10  -6  -7   25.97   17.92   0
  10  -6  -6  109.86   21.82   0
  10  -6   0   24.69   19.55   0
  10  -5   5   10.51   19.10   0
  10  -4   8   34.17   19.08   0
  10  -3  10   12.11   18.06   0
  10  -1  13  232.60   19.97   0
  10   3  17  123.54   13.57   0
  11  -6  -6    2.09   20.35   0
  11  -6  -5   41.97   21.48   0
  11  -6  -4   34.07   22.93   0
  11  -6  -1   40.28   19.71   0
  11  -6   0   -5.31   20.26   0
  11  -6   1  205.86   22.56   0
  11  -2  12   82.65   18.80   0
  11   0  15   33.47   16.81   0
  11   1  16   91.51   16.96   0
  12  -5   5   12.51   21.15   0
  12  -3  11   -3.76   18.87   0
  12  -1  14   24.68   18.78   0
  12   4  19   93.68   14.99   0
  13  -3  11  -15.96   21.69   0
  13  -2  13   20.30   19.95   0
  13   1  17  343.30   23.35   0
  13   2  18   73.19   18.47   0
  14   0  16  140.12   22.67   0
  14   1  17   96.57   23.13   0
  14   3  19   11.98   20.48   0
  14   4  20   48.91   17.92   0
  -2   2 -11 2804.02   27.65   0
  -2   2  -7 1199.81   18.05   0
  -2   3 -13  315.37   17.84   0
  -2   3  -5 1052.62   18.99   0
  -2   4  -4 4391.76   35.60   0
  -2   7 -14   49.16   22.56   0
  -2   8 -13   34.07   21.40   0
  -2   9  -6    5.95   18.00   0
  -2   9  -5   -3.08   18.15   0
  -2  10  -7   96.65   22.05   0
  -1   0 -13  325.27    9.38   0
  -1   0  -4   72.67    5.04   0
  -1   4 -17   81.22   17.13   0
  -1   5   1 1373.72   20.01   0
  -1   7   1  289.07   16.14   0
  -1  10   0  126.09   17.57   0
  -1  11  -1  -13.75   17.60   0
   0   0 -16  182.70    8.39   0
   0   5   4 1373.86   17.16   0
   0   9   4   -2.99   12.25   0
   0  11   3   76.46   16.19   0
   0  12   2  291.15   21.13   0
   1  -3  -4 1038.18   12.72   0
   1  11   6  644.01   20.00   0
   2  -4  -9  133.74    9.40   0
   2  -4  -5 1462.74   18.54   0
   2  -2   2 1534.89   16.08   0
   2  12   8  329.71   17.90   0
   3  -4 -12  178.84   10.42   0
   3  -4  -1 1379.86   20.69   0
   3  -3   2 1825.44   22.07   0
   3  -2   4  782.34   13.88   0
   3  12  10   56.51   11.25   0
   3  14   9   15.10   14.05   0
   4  -5  -9  591.15   17.14   0
   4  -5  -3 1641.24   24.40   0
   4  12  12  131.22   12.02   0
   5  -5 -11  704.40   18.99   0
   5  -5   0   44.75   13.28   0
   5  -4   3  501.93   18.53   0
   5   9  14   53.47    4.55   0
   5  10  14  204.10    7.54   0
   6  -5   1  153.18   15.80   0
   6  -2   8 1030.11   22.11   0
   7  -6  -6  178.74   17.51   0
   7  -6  -4  359.45   19.88   0
   7  -6  -3  295.04   19.38   0
   7  -2   9  735.56   21.46   0
   8  -6  -6  -12.62   15.55   0
   8  -6  -5  359.27   21.09   0
   8  -6  -4   -1.53   16.45   0
   8  -6  -2  -16.48   16.79   0
   9  -6  -5  187.71   19.75   0
   9  -6  -4  151.94   18.22   0
   9  -6  -2   49.83   18.55   0
   9  -6  -1   66.02   18.92   0
   9  -5   4   70.51   18.63   0
   9  -4   7   66.19   18.37   0
   9  -3   9  259.09   20.42   0
   9   3  16    6.21   12.74   0
  10  -6  -5  -17.56   18.15   0
  10  -6  -4  170.89   21.12   0
  10  -6  -3   16.44   18.79   0
  10  -6  -2    7.03   18.56   0
  10  -6  -1   28.23   19.24   0
  10  -5   4    9.03   18.16   0
  10   1  15   13.14   14.51   0
  10   2  16  192.65   15.96   0
  10   5  18   58.59   11.26   0
  11  -6  -3   33.97   19.97   0
  11  -6  -2   10.50   18.80   0
  11  -5   5   32.63   15.04   0
  11  -4   8  -26.90   13.48   0
  11  -3  10  214.30   21.65   0
  12  -5   4  -44.63   21.24   0
  12  -4   8   64.72   21.66   0
  12  -3  10  241.60   24.17   0
  12  -2  12   -1.58   19.44   0
  12   0  15  116.43   19.35   0
  12   1  16   16.93   18.54   0
  12   2  17   74.13   19.27   0
  12   3  18   -7.14   14.31   0
  13  -3  10   33.99   21.46   0
  13  -1  14   50.12   20.14   0
  14   2  18  -14.04   18.52   0
  15   3  19   -2.04   20.81   0
  -2   2 -12 1071.39   19.06   0
  -2   2  -6  166.93   10.84   0
  -2   3  -4 7217.71   39.10   0
  -2   4 -14    4.81   14.15   0
  -2   5 -15  528.74   24.74   0
  -2   5  -3  995.84   22.45   0
  -2   6 -15   26.64   18.39   0
  -2   7  -3  172.60   13.41   0
  -2   8  -3  494.70   21.25   0
  -2   9  -4   27.60   17.82   0
  -2  10  -6  310.98   22.84   0
  -1   1 -15   -2.79    8.42   0
  -1   1  -2  971.40   10.16   0
  -1   3 -17  228.38   16.87   0
  -1   9   1  550.04   20.27   0
  -1  11   0  108.68   18.99   0
  -1  12  -1   71.72   19.65   0
   0  10   4  105.99   14.88   0
   0  13   2  985.48   30.85   0
   1   8   7  110.04   10.99   0
   1  13   5   66.91   16.64   0
   2  -4  -8    9.96    7.94   0
   2  -4  -7    2.42    8.67   0
   2  -4  -6   11.45    9.04   0
   2   8   9    3.61    7.43   0
   2   9   9   11.51    9.30   0
   2  14   7    5.05   15.86   0
   3  13  10   17.15   13.99   0
   4  -5  -8  106.28   13.01   0
   4  -5  -7   80.18   13.36   0
   4  -5  -5  883.98   20.49   0
   4  -5  -4 2290.80   27.55   0
   4  -4 -13  316.03   13.02   0
   4  -4   1  503.56   17.80   0
   4   0   8  113.91   10.26   0
   4   1   9  964.75   14.42   0
   5  -5 -10  330.39   16.44   0
   5  -5  -1  769.08   20.47   0
   5  -3   5 3858.23   35.60   0
   6  -5 -11   27.94   13.21   0
   6  -4   4 2194.09   30.66   0
   6  -3   6  507.57   18.87   0
   6   3  13  256.35   10.86   0
   7  -5 -11  131.76   17.20   0
   7  -4   5 1523.53   28.83   0
   7  -3   7   45.33   15.28   0
   7   3  14 2284.35   24.90   0
   8  -5   3   12.69   12.11   0
   8  -3   8  156.20   17.90   0
   8  -1  11  847.56   22.97   0
   8   3  15  942.88   19.67   0
   9  -5   3  164.16   20.40   0
   9   0  13  200.06   17.19   0
   9   1  14    4.70   15.76   0
   9   2  15   79.94   14.91   0
   9   7  18   -2.28    5.82   0
  10  -5   3  220.27   21.15   0
  10  -3   9  377.02   23.11   0
  10  -2  11  178.45   20.04   0
  11  -5   3   64.60   19.90   0
  11  -5   4  -28.54   18.06   0
  11  -1  13   10.61   17.75   0
  11   4  18   59.97   12.93   0
  12  -5   3   31.53   21.91   0
  12  -4   7   35.66   21.36   0
  13  -2  12  165.78   22.36   0
  13   0  15  115.59   21.06   0
  13   4  19   14.42   15.38   0
  14   0  15   17.09   20.55   0
  -2   1  -9   54.99   10.11   0
  -2   2 -13  860.91   19.23   0
  -2   2  -5 2286.19   21.20   0
  -2   3 -14  113.19   13.25   0
  -2   4 -15  450.44   19.39   0
  -2   5  -2  325.35   16.67   0
  -2   6  -2   91.89   15.96   0
  -2   7  -2 1279.38   26.26   0
  -2   8  -2 1270.55   27.42   0
  -2   9  -3  861.60   26.13   0
  -2  10  -4   89.77   19.81   0
  -1   4   1 1400.17   17.20   0
  -1   7   2  143.75   14.13   0
   0  11   4  344.56   18.63   0
   1   7   7   14.46    7.22   0
   1   9   7   98.68   11.24   0
   1  10   7 2359.11   30.06   0
   1  12   6   87.98   14.41   0
   2   7   9  547.98   10.15   0
   2  10   9   10.18    8.98   0
   2  13   8   89.52   14.78   0
   3  -4  -2 1406.06   20.65   0
   3   9  11   72.84    8.25   0
   3  10  11   75.97    9.61   0
   4  -3   3 4401.47   34.78   0
   4  -2   5  106.09   14.33   0
   4  13  12  150.99   13.13   0
   5  -5  -9  304.43   16.21   0
   5  -5  -2    2.34   13.25   0
   5  -4   2 1344.62   24.15   0
   5   2  11   57.13    8.76   0
   6  -5 -10  754.69   21.64   0
   6  -5   0   48.82   14.23   0
   6  -1   9  260.01   14.88   0
   6   5  14  272.25    8.75   0
   8  -5 -10   57.34   17.28   0
   8  -5   2  226.15   20.29   0
   8  -4   5  456.79   22.21   0
   8   1  13  290.73   17.51   0
   8   2  14  299.41   16.00   0
   9  -5   2  250.76   21.30   0
   9  -3   8  153.79   18.76   0
   9  -2  10  913.39   25.78   0
   9   5  17   10.22    9.85   0
  10  -5   2   -2.57   17.97   0
  10  -4   6   58.52   19.68   0
  10  -1  12  578.99   23.87   0
  10   4  17  135.03   14.31   0
  11  -5   2  125.57   22.07   0
  11  -4   6   -6.79   18.80   0
  11  -3   9   78.43   19.77   0
  11  -2  11  688.82   26.83   0
  11   0  14  164.33   19.20   0
  11   2  16  204.76   19.74   0
  11   3  17   31.55   13.47   0
  11   6  19   -4.54    8.47   0
  12  -5   1   13.30   21.84   0
  12  -5   2   62.58   22.32   0
  12  -4   6   16.86   21.06   0
  12  -3   9   -2.16   20.26   0
  12  -2  11  631.63   27.96   0
  12  -1  13  232.40   20.89   0
  12   5  19  192.67   16.48   0
  13  -3   9   28.99   22.49   0
  13  -2  11  139.58   22.09   0
  13  -1  13  282.34   23.82   0
  13   1  16   11.15   16.74   0
  13   2  17  121.28   19.26   0
  13   3  18   13.36   15.99   0
  14   1  16   77.47   20.73   0
  14   4  19   24.25   19.85   0
  -3   6 -10   23.49   17.70   0
  -3   6  -9 1696.74   33.23   0
  -3   6  -8  -13.30   15.35   0
  -3   7 -10 1138.76   31.40   0
  -2   1 -11   15.45    9.43   0
  -2   1  -8  281.55   10.69   0
  -2   1  -7    2.33    9.19   0
  -2   3 -15   -6.74   14.29   0
  -2   5 -16  376.65   21.64   0
  -2   6 -16  692.86   27.40   0
  -2   7 -16  -15.84   20.34   0
  -2   9  -2   55.69   17.09   0
  -2  10  -3  252.13   20.82   0
  -1  -1 -10    5.69    4.04   0
  -1   0 -14    7.89    6.64   0
  -1   2 -17   44.54   12.22   0
  -1   6   2 2043.02   24.99   0
  -1   9   2  408.17   18.74   0
   0   4   4 3077.54   19.26   0
   0   8   5  160.88   12.41   0
   0  13   3   34.80   18.17   0
   1   6   7   47.55    7.62   0
   1  11   7  586.97   20.09   0
   1  13   6   -0.19   14.81   0
   1  14   5   15.36   16.14   0
   2  11   9  274.46   13.61   0
   3  -4 -11   -1.47    7.97   0
   3  -3   1  180.79   12.20   0
   3  11  11  292.58   13.12   0
   3  14  10  392.53   19.90   0
   5  -5  -7  241.77   16.18   0
   5  -5  -4  -16.22   12.73   0
   5  -5  -3 2690.27   31.82   0
   5  -4 -13   17.29   11.17   0
   5  -2   6  260.83   15.78   0
   6  -5  -9   -1.97   14.72   0
   6  -5  -1  190.27   16.59   0
   6  -4   3  130.68   11.94   0
   6   2  12  400.10   12.22   0
   7  -5 -10  405.35   18.19   0
   7  -5   0   38.06   16.33   0
   7  -4   4  160.32   13.37   0
   7  -2   8  176.85   15.94   0
   7   1  12   99.73   12.28   0
   7   2  13 1069.44   19.18   0
   7   5  15  404.00   11.43   0
   8  -5  -9  233.49   19.73   0
   8  -5   1   10.14   16.73   0
   8  -3   7  105.27   17.24   0
   8  -2   9  711.62   22.65   0
   8   5  16   85.57    9.69   0
   9  -5  -9  101.80   17.90   0
   9  -5   1   50.05   18.41   0
   9  -4   5   60.09   17.96   0
   9  -1  11 1289.79   28.15   0
  10  -5  -8   72.79   18.69   0
  10  -5   1  122.55   19.94   0
  10  -3   8    2.88   17.34   0
  10  -2  10  930.68   27.42   0
  10   0  13  392.68   20.60   0
  11  -5  -7   29.10   19.43   0
  11  -5  -6   40.67   21.72   0
  11  -5   0  -14.07   17.44   0
  11  -5   1    0.70   20.27   0
  11  -3   8   53.03   18.50   0
  12  -5  -1  -11.94   20.75   0
  12  -5   0    5.85   21.20   0
  12  -4   5   70.69   20.75   0
  12   0  14   90.93   18.81   0
  12   1  15    9.13   18.52   0
  12   4  18    7.48   15.50   0
  13  -3   8   -3.71   20.13   0
  13   0  14   32.18   19.10   0
  14   2  17   82.10   19.90   0
  14   3  18   16.91   17.72   0
  15   2  17   22.70   20.92   0
  15   3  18   -2.44   21.21   0
  15   4  19   40.39   20.66   0
  -3   4 -10   18.43   13.64   0
  -3   4  -9   73.59   14.32   0
  -3   5 -12   -3.32   15.94   0
  -3   5 -10  397.05   19.75   0
  -3   5  -8  687.44   21.88   0
  -3   5  -7  401.70   18.97   0
  -3   6 -11  307.89   20.95   0
  -3   6  -7 1444.04   29.67   0
  -3   7 -11  -16.16   18.58   0
  -3   7  -8 1518.11   30.60   0
  -3   7  -7  593.09   24.55   0
  -3   7  -6  924.51   26.49   0
  -3   8 -12   17.84   21.35   0
  -3   8 -11   41.47   21.06   0
  -3   8 -10  203.99   22.59   0
  -3   8  -9  433.34   25.26   0
  -3   8  -7  307.88   22.72   0
  -3   9  -8   37.09   19.81   0
  -2   2 -14    9.25    9.82   0
  -2   2  -4   29.74    8.59   0
  -2   4 -16  152.93   15.90   0
  -2   5 -17  349.62   23.47   0
  -2   6 -17   22.86   19.97   0
  -2   6  -1  279.83   16.98   0
  -2   8  -1  914.19   24.28   0
  -2   9  -1 2114.42   34.64   0
  -1  -1 -11    1.56    4.25   0
  -1   1 -16   61.48    8.99   0
  -1   5   2  354.72   13.05   0
  -1  10   2   35.31   15.28   0
   0   6   5 1612.33   19.50   0
   0  10   5  942.00   22.45   0
   0  12   4  163.60   17.85   0
   2  -2   1  221.91   10.45   0
   2  12   9    1.39   11.31   0
   2  14   8  254.54   18.99   0
   3  -4 -10    4.38    9.47   0
   3  -4  -3 3667.46   29.28   0
   3  12  11   11.73   11.17   0
   4  -4  -1   16.82   11.94   0
   5  -5  -6   66.16   12.99   0
   5  -5  -5 2054.91   28.28   0
   5  -4   1  485.05   17.77   0
   6  -5  -8  174.50   16.55   0
   6  -4   2 1273.03   24.95   0
   6  -3   5  652.52   19.52   0
   6  -2   7   78.56   10.47   0
   7  -5  -9  160.56   15.53   0
   7  -5  -8   23.88   16.09   0
   7  -5  -2  915.01   26.18   0
   7  -5  -1  118.04   16.91   0
   7  -4   3  999.77   24.76   0
   8  -5  -8   -3.84   16.55   0
   8  -5   0    4.24   15.65   0
   8  -4   4   81.11   17.61   0
   9  -5  -8    2.29   16.43   0
   9  -5  -7   15.53   19.05   0
   9  -5  -1  210.69   19.46   0
   9  -5   0   -4.30   17.45   0
   9  -3   7   73.40   17.79   0
   9   4  16  301.71   15.28   0
  10  -5  -7  -12.67   16.97   0
  10  -5  -6  -19.92   20.14   0
  10  -5  -1   57.53   19.08   0
  10  -5   0   -4.66   18.09   0
  10  -4   5   80.65   14.98   0
  10   1  14   -1.37   14.53   0
  10   2  15    1.58   13.55   0
  10   3  16  287.26   16.05   0
  11  -5  -4  312.51   23.84   0
  11  -5  -3   69.48   20.51   0
  11  -5  -2  123.11   20.97   0
  11  -5  -1  -10.47   18.84   0
  11  -2  10  149.35   20.13   0
  11   0  13  139.00   20.19   0
  11   5  18  101.43   14.33   0
  12  -4   4   -3.29   20.79   0
  12  -3   8   31.22   14.71   0
  12  -2  10   54.39   20.82   0
  12  -1  12  332.94   23.20   0
  12   2  16   21.65   16.26   0
  13  -2  10  351.95   26.18   0
  13  -1  12   -3.35   19.80   0
  13   1  15   27.34   18.02   0
  13   5  19  135.60   18.25   0
  14  -1  12  138.69   24.13   0
  14   0  14    6.08   18.75   0
  -3   4 -12  143.70   15.85   0
  -3   4  -8   41.27   13.73   0
  -3   5 -13   43.13   16.21   0
  -3   5  -6   -8.58   14.23   0
  -3   6  -6   36.43   11.69   0
  -3   6  -5  134.55   17.02   0
  -3   8  -6  834.43   27.70   0
  -3   8  -5   -8.53   17.02   0
  -3   9  -7  256.54   23.01   0
  -2   1  -6  964.93   13.24   0
  -2   2 -15   41.48   11.97   0
  -2   3 -16  248.53   16.75   0
  -2   4 -17  337.35   20.23   0
  -2  10  -1  123.54   18.39   0
  -2  11  -2   -6.50   19.38   0
  -1   2   0  579.01   10.10   0
  -1   3   1  301.16    9.34   0
  -1   9   3   15.10   15.34   0
  -1  11   2   20.57   16.49   0
   0  -1 -15   64.17    4.49   0
   0   0 -17   47.88    7.49   0
   0  11   5   84.95   14.75   0
   0  13   4  486.59   23.22   0
   1  12   7   38.14   13.51   0
   2  -3  -2  988.96   14.46   0
   2  13   9  109.67   16.38   0
   2  15   8    4.56   18.91   0
   3  -4  -4  694.60   15.52   0
   3  -3 -14  810.10   13.28   0
   3   1   7  777.86   11.69   0
   4  -3   2 1589.11   22.91   0
   5  -4 -12   13.60   12.35   0
   5  -1   7   33.62   12.19   0
   6  -5  -7  234.01   15.39   0
   6  -5  -5  901.01   22.44   0
   6  -5  -4  818.38   21.99   0
   7  -5  -6  375.82   20.60   0
   7  -5  -5   49.12   16.74   0
   7  -5  -3   69.79   16.21   0
   7  -1   9   12.59   13.12   0
   8  -5  -7   -9.49   15.01   0
   8  -5  -6  253.04   19.74   0
   8  -5  -5   94.11   19.04   0
   8  -5  -4  827.70   26.68   0
   8  -5  -2  413.71   21.75   0
   8  -4   3 1447.94   29.97   0
   8  -3   6  396.14   20.39   0
   8  -2   8   28.35   15.25   0
   8   4  15    4.32    9.94   0
   9  -5  -6   96.34   17.82   0
   9  -5  -5  412.05   22.07   0
   9  -5  -4  127.64   18.51   0
   9  -5  -3  621.12   24.85   0
   9  -5  -2   38.23   17.79   0
   9   0  12  392.73   18.78   0
   9   3  15 1056.82   22.87   0
  10  -5  -5  374.22   23.37   0
  10  -5  -4   53.36   19.08   0
  10  -5  -3  386.96   22.93   0
  10  -5  -2   59.39   17.81   0
  10  -4   4  560.44   25.26   0
  10  -3   7   27.09   18.48   0
  10  -2   9   26.58   17.32   0
  10  -1  11  583.84   23.68   0
  11  -3   7   13.35   19.42   0
  11   1  14  -15.57   17.08   0
  11   4  17   13.41   14.74   0
  11   7  19   -0.86    8.51   0
  12  -4   3  350.81   26.09   0
  12   0  13  -11.60   17.60   0
  12   6  19  -30.43   10.80   0
  13  -3   7   20.02   18.75   0
  13   2  16   26.52   17.78   0
  13   3  17   59.59   17.02   0
  13   4  18   17.38   15.89   0
  14   1  15   49.38   20.27   0
  14   2  16   62.46   20.80   0
  -3   3 -11  114.39   13.48   0
  -3   3 -10 1237.28   22.53   0
  -3   3  -8    3.52   12.34   0
  -3   4 -13   68.32   14.88   0
  -3   5 -14 1104.45   28.00   0
  -3   5  -5  357.24   18.04   0
  -3   6 -15  483.30   24.78   0
  -3   7 -15  317.62   25.28   0
  -3   8  -4   63.22   17.45   0
  -2   3  -2  994.90   16.36   0
  -2   4  -1   36.86   11.21   0
  -2   5 -18   84.91   21.11   0
  -2   6 -18  148.41   21.54   0
  -2   6   0   78.43   14.16   0
  -2   8   0 1038.25   24.79   0
  -2   9   0    7.85   15.60   0
  -1   0 -15    1.85    6.95   0
  -1   4   2 1654.58   18.38   0
  -1   6   3  198.03   14.15   0
  -1   7   3  175.69   13.41   0
   0  12   5   -2.85   14.47   0
   1  13   7   -1.11   14.59   0
   3  -4  -9   61.04    9.41   0
   3  -4  -8   16.47    9.70   0
   3  -4  -7   11.89    9.72   0
   3  -4  -6  402.41   13.74   0
   3  -4  -5 1039.39   16.95   0
   3  13  11    5.99   10.46   0
   4  -4 -11   26.67   10.40   0
   4  -4  -2 2902.65   28.96   0
   4  -2   4 3327.07   28.99   0
   4  12  13  529.42   14.98   0
   5  -3   3 3782.21   35.00   0
   5  -2   5  721.54   18.73   0
   5   4  12  168.61    7.44   0
   6  -4   1    7.31   13.70   0
   6  -3   4 2976.34   33.57   0
   6  -1   8  313.20   15.34   0
   7  -2   7    7.11   13.80   0
   7   4  14  851.97   15.61   0
   8   0  11   42.90   13.79   0
   8   8  17   -0.42    4.76   0
   9  -1  10   32.69   16.06   0
   9   2  14  296.06   15.91   0
   9   6  17    2.74    9.17   0
  10  -4   3   27.38   18.67   0
  10   0  12   18.08   16.15   0
  10   5  17   27.91   11.76   0
  11  -2   9  383.13   23.19   0
  11  -1  11  -40.88   16.47   0
  11   2  15  241.20   17.91   0
  11   3  16  484.90   19.90   0
  12  -4   2  -12.14   20.80   0
  12  -2   9  326.19   23.51   0
  12  -1  11  406.42   24.78   0
  12   1  14   17.05   16.00   0
  13  -3   6   -0.77   21.07   0
  13  -2   9   92.13   22.70   0
  13  -1  11  905.73   31.64   0
  13   0  13   86.49   18.76   0
  14  -1  11  332.87   26.68   0
  14   0  13  108.27   22.20   0
  14   3  17   26.27   18.13   0
  14   4  18   28.05   16.91   0
  14   5  19   13.26   16.28   0
  15   2  16   26.30   19.76   0
  15   3  17   21.81   19.50   0
  15   4  18   25.00   21.91   0
  15   5  19   11.32   18.94   0
  -3   3 -13  222.41   16.70   0
  -3   3  -7 1130.14   21.40   0
  -3   4 -14   65.54   14.53   0
  -3   4  -5 2537.13   30.20   0
  -3   6  -4   49.05   11.27   0
  -3   9  -4   70.81   19.09   0
  -2   1 -14 1011.17   16.97   0
  -2   1  -5   41.54    7.02   0
  -2   2 -16  110.56   12.59   0
  -2   2  -3 4589.31   27.00   0
  -2   4 -18   72.05   17.11   0
  -2   5   0  485.09   16.40   0
  -2  10   0  539.62   22.90   0
  -2  11   0   15.11   17.93   0
  -1  -1 -12   -1.42    4.14   0
  -1   0  -3  851.90    7.26   0
  -1   1 -17  924.73   16.39   0
  -1  11   3    8.01   15.19   0
   0   5   5  985.92   13.49   0
   0   8   6  592.97   17.01   0
   0   9   6  544.04   16.98   0
   0  10   6  597.76   20.23   0
   0  13   5   -4.81   16.03   0
   1   8   8  428.96   12.83   0
   1   9   8  659.40   15.63   0
   1  10   8  156.18   12.24   0
   1  11   8  306.15   16.90   0
   2  10  10   16.52    9.72   0
   2  14   9   94.89   15.49   0
   4  -4 -10  142.13   11.85   0
   4  -3   1  316.00   15.27   0
   4   9  13    7.33    4.90   0
   5  -4 -11  315.05   15.04   0
   5  -4  -1  504.01   17.25   0
   6  -4   0  312.11   16.85   0
   6  -2   6  -14.82    9.15   0
   6   0   9    9.33   11.52   0
   6   4  13 1128.48   15.12   0
   7  -4   1  385.55   18.85   0
   7   0  10  221.18   14.56   0
   8  -4   2    0.93   15.14   0
   8  -3   5  562.95   21.64   0
   8  -1   9  575.86   19.84   0
   8   1  12    3.21   12.49   0
   8   2  13  392.84   15.55   0
   8   3  14  385.85   14.30   0
   8   6  16   52.03    9.07   0
   9  -4 -10  111.86   19.08   0
   9  -4   2  367.95   21.38   0
   9  -2   8   25.95   15.39   0
  10  -4  -9  106.25   19.48   0
  10  -2   8  241.69   20.49   0
  10  -1  10  477.59   22.23   0
  11  -4  -8   23.70   17.73   0
  11   0  12  176.85   19.31   0
  12  -4  -6   13.23   20.49   0
  12  -4  -5  162.28   23.04   0
  12  -4  -4  159.36   24.31   0
  12  -4  -1   42.58   20.78   0
  12  -4   0   37.82   20.29   0
  12  -4   1   79.08   20.40   0
  12  -3   5   81.00   19.92   0
  12   2  15  167.61   18.25   0
  12   4  17   19.87   16.60   0
  12   5  18    5.71   12.76   0
  13  -3   5  333.04   26.26   0
  13  -2   8    8.99   20.91   0
  13   1  14    2.35   17.57   0
  13   6  19   63.84   15.47   0
  14  -1  10  170.58   23.21   0
  14   1  14   23.29   19.37   0
  16   5  19   22.59   20.11   0
  -3   2 -11 4330.79   35.53   0
  -3   2 -10   29.21   10.57   0
  -3   4 -15  978.01   24.74   0
  -3   5 -16  917.46   27.52   0
  -3   6  -3  330.53   17.90   0
  -3   7  -3   35.62   15.18   0
  -3   8  -3  780.22   22.45   0
  -3   9  -3  270.13   21.56   0
  -2   0 -10 1378.68   14.67   0
  -2   0  -9   80.64    7.50   0
  -2   7   1    7.93   12.92   0
  -2   8   1  299.72   17.44   0
  -2   9   1 1076.07   26.15   0
  -2  10   1  144.35   18.27   0
  -1   1  -1 2871.14   14.28   0
  -1   5   3 4506.39   30.63   0
  -1  12   3  -16.01   16.32   0
   0   7   6  295.02   12.63   0
   0  11   6 1202.68   25.30   0
   1  12   8   34.79   12.65   0
   2   9  10   24.25    7.85   0
   2  11  10  177.33   11.77   0
   2  12  10   20.49   12.39   0
   3  -3  -1  795.66   15.76   0
   3  -2   2 1942.49   20.38   0
   3  -1   4  594.58   11.24   0
   4  -4  -9   92.28   11.37   0
   4  -4  -4 2735.38   27.75   0
   4  -3 -14   76.32    9.81   0
   4   1   8  767.14   14.27   0
   5  -4  -2 1705.41   25.27   0
   5  -3   2   -1.65   13.53   0
   6  -4 -11  115.36   12.34   0
   6  -4  -1  735.61   20.08   0
   6  -3   3  812.04   20.91   0
   7  -4 -11   46.20   12.68   0
   7  -4   0   59.67   15.22   0
   7  -3   4 1883.51   29.47   0
   7  -1   8  160.60   14.25   0
   7   1  11   48.15   11.71   0
   7   3  13  100.71   11.14   0
   8  -4   1  190.86   18.26   0
   8  -2   7    2.61   14.75   0
   9  -4  -9   38.80   18.13   0
   9   0  11  213.00   17.14   0
   9   5  16  225.99   13.07   0
  10  -4  -8    7.30   16.94   0
  10  -4   0   -3.96   16.95   0
  10  -4   1   -4.70   17.68   0
  10  -3   5  609.12   25.25   0
  10   2  14  304.77   17.50   0
  10   3  15  355.83   16.90   0
  10   4  16   15.49   11.46   0
  11  -4  -7    2.92   18.29   0
  11  -4  -6   14.01   18.86   0
  11  -4  -1  224.20   21.78   0
  11  -4   0   49.32   18.88   0
  11  -3   5    2.87   18.86   0
  11  -1  10  973.86   28.51   0
  11   6  18    9.34   11.58   0
  12  -4  -3  251.19   22.78   0
  12  -4  -2  144.97   21.01   0
  12  -2   8   15.75   13.91   0
  12  -1  10  480.06   25.45   0
  12   0  12  467.58   24.22   0
  12   3  16  197.30   17.88   0
  13  -3   4   59.43   22.69   0
  13  -1  10   33.98   20.37   0
  13   0  12  271.00   23.12   0
  13   2  15   27.01   17.34   0
  13   3  16   18.04   18.15   0
  13   5  18    8.12   16.80   0
  14   0  12   43.01   20.41   0
  14   2  15   28.01   19.12   0
  15   2  15  -16.78   18.75   0
  -4   6 -12  217.98   21.23   0
  -4   6 -11  172.29   20.67   0
  -4   6 -10  920.25   28.17   0
  -4   6  -9  995.30   28.14   0
  -4   7 -13   32.78   23.21   0
  -4   7 -12    6.09   20.46   0
  -4   7 -10  814.67   29.67   0
  -4   7  -9  173.17   21.78   0
  -4   7  -8 1864.91   37.31   0
  -4   8  -8   19.99   20.36   0
  -3   2 -12   12.23   10.18   0
  -3   2  -8  475.02   15.04   0
  -3   3 -15  260.06   17.11   0
  -3   3  -5  615.02   17.11   0
  -3   4 -16   44.74   14.54   0
  -3   4  -4   59.02   14.47   0
  -3   5 -17   20.81   19.26   0
  -3   6 -17  305.62   23.93   0
  -2   0 -11  781.26   11.91   0
  -2   0  -8 2156.87   16.57   0
  -2   1 -15  246.08   11.53   0
  -2   3 -18  101.04   14.78   0
  -2   6   1    4.22   12.41   0
  -2  11   1  127.16   19.21   0
  -1   7   4  126.34   11.91   0
  -1  10   4  426.46   18.99   0
  -1  11   4  214.14   17.89   0
   0  12   6  139.72   15.94   0
   1  13   8  154.97   15.63   0
   2  13  10  138.00   16.18   0
   3  -3 -13  281.17   10.34   0
   4  -4  -8   44.41    9.77   0
   4  -4  -7   -8.56   11.34   0
   4  -4  -5  100.15   10.86   0
   4  -1   5  522.56   14.18   0
   4   2   9    3.84    7.45   0
   5  -4 -10  161.99   11.85   0
   5  -4  -3  551.39   17.45   0
   5   3  11  237.70    9.07   0
   6  -4 -10   41.51   13.59   0
   6  -2   5 2773.28   31.38   0
   6  -1   7  -17.81   12.34   0
   6   1  10   64.63   10.27   0
   6   2  11   49.31   10.62   0
   7  -4 -10   76.23   13.16   0
   7  -2   6  127.83   14.95   0
   7   6  15   -4.18    6.80   0
   8  -4  -9   32.91   15.73   0
   8  -4   0   97.90   16.79   0
   8  -3   4  728.33   22.98   0
   8   0  10  400.57   17.56   0
   9  -4  -8   31.94   18.12   0
   9  -4  -1   62.74   16.93   0
   9  -4   0    8.12   17.02   0
   9  -3   4   29.23   17.17   0
   9  -2   7  196.26   18.33   0
  10  -4  -7   18.48   17.12   0
  10  -4  -6   81.61   18.41   0
  10  -4  -1  295.10   21.55   0
  10  -3   4  290.60   21.61   0
  10  -2   7  212.54   19.49   0
  11  -4  -3  621.44   27.11   0
  11  -3   4 1044.12   30.84   0
  11  -2   7   46.01   18.94   0
  11   2  14   32.37   17.12   0
  11   5  17   31.81   14.16   0
  12  -3   3  103.61   20.24   0
  12  -3   4  622.33   24.16   0
  12  -2   7   84.55   20.47   0
  12   1  13   27.25   17.38   0
  12   7  19   -2.55    9.40   0
  13  -3   2   73.33   22.13   0
  13  -3   3  556.66   28.02   0
  13   1  13    4.80   17.88   0
  13   4  17   35.46   15.99   0
  14  -1   9  232.95   24.42   0
  14   0  11  350.72   25.08   0
  14   1  13    9.64   19.55   0
  14   3  16   87.93   18.97   0
  14   4  17   33.23   20.12   0
  14   5  18  -10.76   18.64   0
  14   6  19   33.93   15.83   0
  15   1  13  -12.73   20.75   0
  15   3  16   62.04   19.97   0
  15   4  17   38.37   20.94   0
  15   6  19   33.39   19.68   0
  -4   5 -13   38.80   18.79   0
  -4   5 -12   60.34   16.74   0
  -4   5 -11   62.63   16.62   0
  -4   5 -10   46.92   16.01   0
  -4   5  -9  574.49   21.59   0
  -4   5  -8   50.06   15.37   0
  -4   6 -14    7.90   18.16   0
  -4   6 -13  513.79   25.22   0
  -4   6  -8  628.52   23.24   0
  -4   6  -7 1035.24   26.92   0
  -4   7  -7   -2.25   18.05   0
  -4   8  -7 1159.49   32.85   0
  -4   8  -6  158.99   20.63   0
  -4   9  -7   -9.06   20.85   0
  -3   2 -13 1512.04   22.97   0
  -3   2  -7   15.85   11.01   0
  -3   4 -17  444.33   21.61   0
  -3   6  -2   40.09   14.27   0
  -3  10  -2  290.49   21.65   0
  -2   0 -12   28.65    6.44   0
  -2   1  -4  168.52    8.12   0
  -2   3  -1  855.39   14.99   0
  -2   4   0  379.17   13.11   0
  -2   8   2  407.92   18.06   0
  -2   9   2   20.57   14.87   0
  -1   0 -16   67.17    7.36   0
  -1  12   4  286.42   20.10   0
   0   6   6  146.13    9.75   0
   0  13   6   -4.60   15.01   0
   1  14   8   27.74   18.14   0
   2  -3 -11   89.37    7.23   0
   3  -3  -2  287.91   12.12   0
   3  12  12  384.30   14.55   0
   4  -3   0  355.51   15.08   0
   5  -4  -9    5.13   10.01   0
   5  -4  -8   19.14   12.90   0
   5  -4  -5  230.87   15.65   0
   5  -4  -4 1683.26   24.82   0
   5  -3   1 1077.34   21.38   0
   5  -2   4 1898.58   23.71   0
   6  -4  -9  203.87   15.64   0
   6  -4  -3 2415.81   31.10   0
   6  -3   2 1014.28   22.03   0
   6   6  14   42.32    6.03   0
   7  -4  -9  140.42   14.73   0
   7  -4  -2  200.06   16.78   0
   7  -3   3   51.73   13.76   0
   8  -4  -8   34.02   14.43   0
   8  -4  -2  528.15   21.55   0
   8  -4  -1   65.70   15.58   0
   8  -2   6  874.93   23.30   0
   8  -1   8    2.51   13.75   0
   9  -4  -7  -16.02   15.20   0
   9  -4  -6  181.06   18.20   0
   9  -4  -5    9.27   17.92   0
   9  -4  -4  677.33   25.79   0
   9  -4  -3    1.79   16.50   0
   9  -4  -2  782.70   25.75   0
   9   2  13    9.99   12.56   0
   9   3  14  114.06   14.54   0
  10  -4  -5  183.69   18.93   0
  10  -3   3  702.70   25.53   0
  10  -1   9  374.70   20.11   0
  10   1  12   26.25   16.84   0
  11  -3   3  121.71   21.01   0
  11  -1   9   23.94   17.99   0
  11   0  11  432.96   22.44   0
  11   3  15   14.40   14.02   0
  11   4  16  261.50   16.43   0
  12  -2   6  431.82   24.09   0
  12  -1   9  247.39   21.79   0
  12   0  11   53.48   18.83   0
  12   2  14   -1.56   15.95   0
  12   6  18   -8.22   13.16   0
  13  -3   0   78.54   22.37   0
  13  -1   9  463.27   25.53   0
  13   0  11  104.55   20.16   0
  14  -1   8   -4.77   18.87   0
  15   2  14   45.15   20.84   0
  15   5  18   13.82   18.21   0
  16   5  18    1.93   19.52   0
  16   6  19    7.47   18.20   0
  -4   4 -12  159.30   16.38   0
  -4   4  -9   94.70   14.67   0
  -4   5 -14 1184.74   29.29   0
  -4   5  -7  713.24   21.97   0
  -4   6 -15  920.98   30.27   0
  -4   7  -5   -7.86   15.33   0
  -4   9  -6  320.79   23.14   0
  -4   9  -5   28.78   18.49   0
  -3   2 -14   14.01   10.25   0
  -3   3 -16   58.19   12.94   0
  -3   4  -3 3005.17   30.87   0
  -3   5 -18  269.09   21.00   0
  -3   8  -1 1888.12   32.89   0
  -3   9  -1  508.21   23.34   0
  -2   0 -13  364.97    9.93   0
  -2   0  -7  212.96    7.59   0
  -2   1 -16   44.73   10.02   0
  -2   2  -2 1482.66   16.32   0
  -2   5   1  376.17   14.20   0
  -2   7   2   81.02   12.79   0
  -2  11   2   20.52   17.14   0
   0   3   4   64.09    4.84   0
   0   9   7  890.72   20.37   0
   0  11   7  -13.91   14.40   0
   2  -3  -5 1301.75   16.12   0
   3  -2   1    8.54    9.72   0
   3   0   5  365.96   11.08   0
   4  -3 -13  789.98   16.11   0
   5  -4  -7    7.64   10.94   0
   5  -4  -6  314.10   14.57   0
   6  -4  -8   -1.53   11.53   0
   6  -4  -7   28.81   12.10   0
   6  -4  -6  331.37   17.79   0
   6  -4  -5 1068.96   22.70   0
   6  -4  -4  298.17   16.25   0
   7  -4  -8  -14.26   12.51   0
   7  -4  -6   52.26   16.12   0
   7  -4  -5  799.29   22.02   0
   7  -4  -4   74.02   14.93   0
   7  -4  -3 1700.74   29.15   0
   7  -3   2 1555.09   27.10   0
   7  -2   5 1413.61   25.60   0
   7   0   9   34.37   11.68   0
   8  -4  -7   18.71   14.35   0
   8  -4  -5  171.02   16.92   0
   8  -4  -4  684.44   22.78   0
   8  -4  -3  194.61   17.80   0
   8   1  11  265.34   15.19   0
   8   5  15  481.50   13.55   0
   9  -3   3 1092.58   26.97   0
   9  -2   6  590.69   22.50   0
   9  -1   8   34.04   15.45   0
   9   0  10  261.78   17.61   0
  11   1  12   54.81   16.57   0
  12  -3  -7   -3.37   19.13   0
  12  -3  -6  -12.08   21.10   0
  12  -3   0   63.78   18.50   0
  12  -3   1    0.28   19.20   0
  12   3  15  279.30   19.30   0
  12   4  16  330.50   20.29   0
  12   5  17    0.15   14.99   0
  13  -2   5   23.69   21.03   0
  13  -1   8   78.42   20.63   0
  13   2  14   93.81   18.48   0
  13   7  19  -19.13    9.83   0
  14   0  10    0.68   20.87   0
  14   1  12   94.42   20.75   0
  14   2  14   71.98   18.10   0
  15   1  12   58.20   22.38   0
  15   3  15   -6.24   17.79   0
  -4   4 -14  428.80   20.00   0
  -4   4 -13    9.53   14.46   0
  -4   4  -8    4.72   13.35   0
  -4   4  -7   47.26   13.25   0
  -4   5 -15  189.17   19.09   0
  -4   5  -6   77.90   15.00   0
  -4   6  -5  125.06   16.61   0
  -4   8  -4  144.92   19.84   0
  -4   9  -4    2.52   17.90   0
  -3   1 -11  690.17   15.34   0
  -3   1 -10 1560.94   20.09   0
  -3   3 -17    3.11   13.85   0
  -3   4 -18   35.31   17.72   0
  -3   6  -1  631.50   19.34   0
  -3   9   0  585.53   22.88   0
  -2   2 -18  354.69   15.57   0
  -2   6   2 1058.01   20.31   0
  -2  12   2  570.84   26.56   0
  -1   4   3  936.23   13.42   0
  -1   8   5   96.24   12.02   0
  -1   9   5 1071.71   22.77   0
  -1  10   5   67.16   13.98   0
  -1  11   5   99.97   15.39   0
  -1  12   5  151.49   18.87   0
   0   4   5   47.61    6.16   0
   0   8   7   -8.37   10.40   0
   0  12   7  138.31   15.23   0
   1   9   9   21.31    9.00   0
   1  10   9  334.71   13.32   0
   1  11   9  227.42   13.61   0
   1  12   9   14.69   13.43   0
   2  -3 -10   75.07    7.39   0
   2  -3  -6    3.36    7.99   0
   3  -3 -12  154.22    9.66   0
   3  -3  -3  904.95   16.96   0
   4  -3  -1  438.98   14.60   0
   4   0   6  834.69   15.90   0
   5  -3 -13  395.22   14.37   0
   6  -3 -13   15.82   11.46   0
   6  -3   1  891.36   20.81   0
   6   0   8  294.66   13.68   0
   8  -3   2  687.70   22.39   0
   8   2  12   46.30   11.89   0
   8   3  13 1157.61   21.43   0
   8   4  14 1553.40   22.48   0
   9  -3   2   10.42   16.16   0
  10  -3   2  208.93   19.64   0
  10  -1   8   42.59   16.47   0
  10   2  13   65.79   14.54   0
  10   4  15 1135.70   24.32   0
  10   5  16  283.93   15.50   0
  10   8  18   -2.17    7.49   0
  11  -3  -8   36.32   18.03   0
  11  -3  -7   37.75   19.48   0
  11  -3   0  -15.61   16.79   0
  11  -3   1   83.25   19.22   0
  11  -2   5  602.09   25.59   0
  11  -1   8  124.91   19.07   0
  11   0  10  157.47   18.60   0
  11   7  18  -23.65    9.23   0
  12  -3  -5  122.81   21.37   0
  12  -3  -4   47.96   20.08   0
  12  -3  -2   27.19   19.07   0
  12  -3  -1  131.16   20.71   0
  12  -2   5  158.13   20.47   0
  12  -1   8  161.81   19.61   0
  12   0  10  427.79   23.28   0
  13   0  10  381.92   23.89   0
  13   1  12   16.10   17.20   0
  13   3  15  212.04   18.67   0
  13   4  16  186.62   18.24   0
  13   5  17   17.50   17.32   0
  13   6  18   10.11   13.52   0
  14   3  15  122.56   20.03   0
  14   4  16    4.40   18.47   0
  14   7  19   41.85   14.46   0
  15   2  13   60.98   19.89   0
  15   4  16    9.37   18.87   0
  16   4  16   57.09   19.87   0
  -4   3 -12 1045.12   22.75   0
  -4   3 -10 1142.61   22.69   0
  -4   3  -9   73.02   13.17   0
  -4   5 -16  718.11   25.63   0
  -4   5  -5  125.75   15.48   0
  -4   7  -4   32.15   15.57   0
  -3   1 -12 2595.97   24.63   0
  -3   1  -9  156.19    9.80   0
  -3   1  -8   10.78   10.58   0
  -3   2  -5 1785.96   20.63   0
  -3   5  -1  276.36   15.69   0
  -3   8   0  156.11   16.49   0
  -3  10   0  423.60   23.09   0
  -3  11   0   72.37   20.05   0
  -2   0 -14   76.42    7.45   0
  -2   0  -6  783.21   10.16   0
  -2   9   3    9.56   13.77   0
  -2  10   3  151.98   16.85   0
  -2  11   3   -1.72   15.68   0
  -1   2   1   13.50    6.11   0
  -1  13   5   20.50   16.51   0
   1  13   9    3.71   12.73   0
   2  -3  -9  476.75   10.16   0
   2  11  11   71.67   10.60   0
   3  -1   3  255.74   10.47   0
   4  -3 -12    4.07   10.23   0
   5  -1   5  573.28   16.60   0
   7  -3 -12   74.29   14.24   0
   7  -3   1   69.04   14.48   0
   7  -2   4  713.84   20.34   0
   7   5  14   11.38    7.58   0
   8  -3 -11   27.84   16.17   0
   8  -3   1  131.29   16.67   0
   8  -1   7   14.85   13.72   0
   8   7  16   49.02    8.25   0
   9  -3 -10    9.96   17.12   0
   9  -3   1  241.20   18.93   0
   9  -2   5  170.15   14.17   0
   9   1  11   28.03   12.81   0
  10  -3  -9   10.77   16.50   0
  10  -3  -8    7.00   17.54   0
  10  -2   5  780.74   25.51   0
  11  -3  -6   30.41   17.75   0
  11  -3  -5   68.89   18.86   0
  11  -3  -3   62.52   17.29   0
  11  -3  -2  231.53   20.89   0
  11  -3  -1   80.82   18.79   0
  11   2  13  338.69   19.29   0
  11   6  17   18.54   12.48   0
  12  -2   4  569.79   26.19   0
  12  -1   7   29.06   18.60   0
  12   2  13  215.06   19.06   0
  13  -2   2  304.63   23.35   0
  13  -2   3   20.30   21.05   0
  13  -1   7   12.54   18.65   0
  13   2  13   42.95   17.98   0
  14  -1   6   19.53   20.33   0
  14   0   9  150.11   22.40   0
  14   1  11    9.72   19.93   0
  14   2  13    9.96   18.45   0
  14   5  17  -19.38   16.21   0
  14   6  18    6.41   15.48   0
  15   1  11   13.44   16.09   0
  15   5  17   49.69   18.95   0
  15   6  18    9.94   17.13   0
  15   7  19   80.29   17.88   0
  16   5  17   21.25   20.18   0
  16   6  18    9.85   18.80   0
  16   7  19   -1.27   18.21   0
  -5   6 -12   -9.40   17.43   0
  -5   6 -11   43.76   19.10   0
  -5   6 -10 1215.58   30.95   0
  -5   8  -8  221.65   23.58   0
  -4   3 -14  126.01   14.13   0
  -4   3  -8  101.33   13.24   0
  -4   4 -16  494.88   21.04   0
  -4   4  -6   79.63   10.63   0
  -4   5 -17  203.63   20.22   0
  -4   7  -3  583.35   22.29   0
  -4   8  -3  613.31   24.26   0
  -4   9  -3   -1.22   17.79   0
  -3   1 -13  789.90   15.35   0
  -3   2 -16  146.72   12.21   0
  -3   3 -18   25.07   13.98   0
  -3   3  -3  443.10   14.63   0
  -3   6   0  174.88   14.48   0
  -2   1 -17  548.42   14.07   0
  -2   1  -3   13.52    7.16   0
  -2   3   0  440.06   11.55   0
  -2   4   1 1584.56   19.86   0
  -2   5   2 1893.66   23.86   0
  -2   7   3  218.54   13.82   0
  -2  12   3  158.15   19.58   0
  -1   5   4    8.87    8.45   0
  -1   7   5  881.73   17.35   0
   0   7   7  129.78    9.89   0
   0  14   7  147.06   18.87   0
   1   8   9  456.59   11.58   0
   2  10  11  223.52   10.57   0
   2  13  11   10.02   12.54   0
   3  -3 -11   45.53    7.83   0
   3  -3  -4   85.27    9.28   0
   4  -3  -2   29.45   11.00   0
   5  -3 -12   47.74   11.23   0
   5  -3  -1   67.47   12.52   0
   6  -3 -12  137.10   13.51   0
   6  -2   3 1075.62   21.38   0
   6   1   9  183.76   11.80   0
   7  -3 -11    3.58   13.17   0
   7   2  11    6.21   10.00   0
   7   3  12  773.16   16.95   0
   8  -3   0   48.24   15.36   0
   8  -2   4 1061.48   24.43   0
   9  -3  -9  106.02   16.08   0
   9  -3   0   16.97   16.07   0
   9  -2   4 1109.27   26.87   0
   9  -1   7   60.90   15.04   0
   9   0   9  506.77   19.79   0
   9   2  12  101.60   13.88   0
  10  -3  -7    4.10   16.04   0
  10  -3  -6   94.46   19.06   0
  10  -3  -2  357.76   21.61   0
  10  -3  -1   13.74   17.06   0
  10  -2   4  265.20   20.01   0
  10  -1   7    1.58   15.80   0
  10   0   9  365.66   19.71   0
  10   1  11   20.44   14.08   0
  11  -2   4   50.68   13.93   0
  11  -1   7   80.54   18.45   0
  11   0   9  109.43   17.71   0
  11   3  14  968.38   24.90   0
  11   4  15  433.12   18.91   0
  11   5  16   45.48   14.38   0
  12  -2   3  259.51   22.32   0
  12   0   9   51.73   18.20   0
  12   3  14  365.74   20.59   0
  12   7  18   79.22   13.93   0
  13  -2   0  -27.49   18.25   0
  13  -2   1   12.25   20.13   0
  13   0   9  129.13   19.61   0
  13   3  14    1.20   15.49   0
  14  -1   5    6.77   21.13   0
  14   0   8   -3.23   20.62   0
  14   3  14  118.60   19.76   0
  15   2  12   23.49   19.24   0
  15   3  14  266.78   24.06   0
  16   4  15   20.87   18.88   0
  -5   5 -12   70.84   17.50   0
  -5   5 -11  183.53   19.24   0
  -5   5 -10   95.12   17.20   0
  -5   6 -14  372.52   24.32   0
  -5   6  -9   38.35   18.16   0
  -5   6  -8 1781.68   34.49   0
  -5   7  -8  682.59   27.52   0
  -5   7  -7  997.35   29.84   0
  -4   3 -15  157.78   14.36   0
  -4   3  -7 1028.21   21.11   0
  -4   4 -17  192.88   19.24   0
  -4   4  -5 2252.01   29.66   0
  -4   5 -18  174.17   22.24   0
  -4   5  -4  463.39   16.01   0
  -4   6  -3   89.90   15.11   0
  -4   8  -2  417.75   22.23   0
  -4  10  -2   64.10   20.59   0
  -3   1 -14  235.86   10.82   0
  -3   1  -7   24.96    8.45   0
  -3   2 -17  223.34   14.27   0
  -3   2  -4  737.93   14.50   0
  -3   8   1  805.75   23.08   0
  -3  10   1  116.92   17.95   0
  -3  11   1   32.35   18.41   0
  -2  10   4  355.29   20.14   0
  -1  -1 -14   21.06    3.94   0
  -1  10   6 1830.68   29.26   0
  -1  11   6  529.77   19.96   0
   0   5   6   52.55    7.23   0
   0  10   8  147.64   14.18   0
   0  11   8  731.09   21.57   0
   0  12   8   17.26   14.91   0
   2   5   9   33.55    2.62   0
   3  -3 -10  378.62   11.77   0
   3  -3  -5  665.63   14.66   0
   3  -2 -15  186.63    8.94   0
   3  -2   0   73.04    9.30   0
   3   1   6 2172.00   16.55   0
   4  -3 -11    1.86    8.72   0
   4  -3  -3  871.82   17.04   0
   5  -3  -2  361.75   15.04   0
   5   1   8   78.49    9.47   0
   6  -3 -11   15.08   12.57   0
   6  -3  -1    6.68   12.47   0
   6   2  10    6.51    9.93   0
   6   5  13  487.11   10.13   0
   7  -3  -1  207.62   15.77   0
   7  -2   3 1114.33   22.73   0
   8  -3  -9  144.04   17.19   0
   8  -3  -1  310.77   18.48   0
   8  -1   6   16.78   12.95   0
   9  -3  -8    3.97   15.08   0
   9  -3  -7   11.31   16.55   0
   9  -3  -2  171.35   17.92   0
   9  -3  -1  122.81   17.16   0
   9   3  13  980.16   21.23   0
  10  -3  -5   -1.26   15.95   0
  10  -3  -4  325.27   20.64   0
  10  -3  -3   57.01   17.56   0
  10  -2   3  764.11   25.01   0
  10   2  12  169.39   15.97   0
  11  -2   3  857.47   27.36   0
  12  -2  -8   36.44   19.65   0
  12  -2   1   14.58   18.35   0
  12  -2   2  291.00   21.89   0
  12   4  15    5.63   14.09   0
  12   5  16   33.78   16.04   0
  12   6  17   -0.44   14.01   0
  13  -2  -4   12.74   20.22   0
  13  -2  -3    7.90   19.98   0
  13  -2  -2   52.18   20.51   0
  13  -2  -1   20.41   19.83   0
  13  -1   5  142.87   21.24   0
  13   4  15   60.17   16.80   0
  13   7  18    3.79   15.07   0
  14  -1   4  225.54   24.55   0
  14   1  10   28.67   20.05   0
  14   2  12  139.20   20.54   0
  14   4  15  279.15   21.51   0
  15   4  15  216.88   22.17   0
  16   5  16    3.91   19.43   0
  -5   5  -9  605.77   22.59   0
  -5   8  -6   80.60   20.38   0
  -4   2 -13  626.88   17.41   0
  -4   2 -12 1510.06   23.48   0
  -4   2 -10 1226.80   20.97   0
  -4   2  -9 1359.07   21.55   0
  -4   3 -16   -2.67   12.55   0
  -4   7  -2  425.32   19.99   0
  -3   1 -15  705.87   16.03   0
  -3   4  -1  536.72   16.38   0
  -3   5   0  243.49   14.74   0
  -3   7   1   90.82   13.97   0
  -2   0 -15   -2.79    6.01   0
  -2   6   3  373.14   14.36   0
  -2   9   4  189.42   15.52   0
  -2  11   4   62.98   16.61   0
  -2  12   4  122.22   18.36   0
  -1   6   5  264.36   11.10   0
  -1  13   6    2.03   15.88   0
   0  13   8   65.21   15.22   0
   1  12  10   12.21   12.88   0
   2   9  11  114.37    8.38   0
   3  -3  -9   47.26    8.40   0
   3  -3  -6  726.30   14.44   0
   4   1   7 2659.50   20.90   0
   5  -3 -11   20.29   10.85   0
   6  -3  -2 1032.98   21.43   0
   6  -1   5   17.59   12.98   0
   6   0   7  381.23   14.67   0
   6   4  12   83.49    8.12   0
   7  -3 -10  204.35   14.48   0
   7  -3  -2  578.57   19.56   0
   7   7  15   16.48    6.82   0
   8  -3  -8   93.62   14.54   0
   8  -3  -2    5.91   14.50   0
   8  -2   3  153.60   15.93   0
   8   0   8   17.42   12.91   0
   8   6  15   -8.03    8.51   0
   9  -3  -6   94.40   16.65   0
   9  -1   6   93.98   16.02   0
   9   0   8   20.87   14.28   0
   9   1  10  126.98   14.94   0
  10  -1   6  199.63   18.48   0
  10   1  10   21.18   14.23   0
  10   3  13  272.56   16.36   0
  11  -2  -9  188.07   20.09   0
  11  -2   1   97.83   17.99   0
  11  -2   2   48.31   17.47   0
  11   0   8  173.00   18.00   0
  12  -2  -7  139.26   21.31   0
  12  -2  -6  -12.38   18.48   0
  12  -2  -5   50.61   20.84   0
  12  -2  -1   -1.63   18.29   0
  12  -2   0  -15.84   18.02   0
  12  -1   5  171.95   21.28   0
  12   2  12    9.85   16.57   0
  13  -1   4   45.08   20.28   0
  13   1  10   75.61   19.00   0
  13   2  12   82.42   17.53   0
  13   5  16  140.78   17.32   0
  13   6  17   11.17   14.35   0
  14  -1   2   35.12   21.57   0
  14  -1   3    9.13   14.40   0
  14   0   7   -5.64   18.07   0
  14   5  16  149.50   19.15   0
  14   6  17    1.29   17.89   0
  14   7  18    6.85   17.17   0
  15   2  11    8.02   20.45   0
  15   3  13   13.66   19.82   0
  15   5  16   16.00   18.07   0
  15   6  17   10.26   16.93   0
  15   7  18   15.64   19.12   0
  16   4  14  196.59   24.76   0
  16   6  17   -1.25   19.19   0
  16   7  18   50.77   18.82   0
  -5   4 -11   28.27   15.00   0
  -5   4 -10  129.27   15.88   0
  -5   4  -9   -2.02   13.74   0
  -5   8  -5  226.29   21.80   0
  -4   2 -14  165.35   12.71   0
  -4   2  -8   12.70   11.21   0
  -4   3 -17  105.87   15.88   0
  -4   4 -18  258.40   18.95   0
  -4   4  -4 1021.96   19.93   0
  -4   6  -2  304.94   17.20   0
  -4   8  -1 1264.66   29.23   0
  -4   9  -1   -3.88   16.92   0
  -4  10  -1  203.62   20.59   0
  -3   2 -18  108.11   12.84   0
  -3   6   1   22.31   12.03   0
  -3   8   2    5.83   13.64   0
  -3  10   2  290.07   20.27   0
  -3  11   2  237.97   20.99   0
  -2   0  -5 1274.71   11.27   0
  -2   1 -18  429.59   13.19   0
   0  14   8   59.09   16.54   0
   1  10  10  107.62   10.71   0
   1  11  10   18.40   10.02   0
   1  13  10   59.58   12.55   0
   2  -1   1 3981.11   21.72   0
   3  -3  -8 1322.72   17.32   0
   3  -3  -7  180.96    9.26   0
   4  -3 -10  302.83   12.21   0
   4  -3  -5   81.04   11.48   0
   5  -3 -10   12.65   10.73   0
   5  -3  -4  708.93   18.27   0
   5   0   6 1195.22   18.60   0
   5   2   9  998.95   14.88   0
   6  -3  -9  226.53   14.92   0
   6  -2   2   -9.42   12.59   0
   7  -3  -9    2.67   12.03   0
   7  -3  -8  360.19   17.95   0
   7  -3  -4  429.43   19.12   0
   7  -3  -3  479.94   18.48   0
   7  -1   5  529.53   18.07   0
   7   1   9   -9.60   11.07   0
   8  -3  -7  -11.68   12.93   0
   8  -3  -5  324.69   18.16   0
   8  -3  -4    4.95   14.25   0
   8  -2   2  614.16   20.11   0
   8   3  12  441.83   16.30   0
  10  -2 -10  125.19   19.82   0
  10  -2   2  110.42   13.35   0
  10   0   8  187.39   17.04   0
  10   4  14  -10.14   11.51   0
  10   5  15   72.77   13.51   0
  10   6  16    6.62    9.57   0
  11  -2  -8   -8.30   16.94   0
  11  -2   0   20.31   17.30   0
  11  -1   5   68.75   18.25   0
  11   1  10  -18.95   14.41   0
  11   3  13   -1.11   14.32   0
  12  -2  -4   40.35   19.12   0
  12  -2  -3   17.66   18.87   0
  12  -2  -2   33.07   17.03   0
  12  -1   4   -4.80   17.99   0
  12   3  13  166.49   17.94   0
  13  -1   3   98.31   20.87   0
  13   0   7   29.95   18.62   0
  13   3  13  521.35   23.54   0
  14  -1   1   11.14   19.30   0
  14   0   6   74.85   20.73   0
  14   1   9   59.93   20.31   0
  14   2  11   28.09   18.84   0
  14   3  13  261.90   21.31   0
  15   1   8   60.78   22.21   0
  15   4  14   28.18   19.51   0
  -5   4 -15    2.89   14.47   0
  -5   5 -17  649.02   25.99   0
  -5   7  -4   35.94   16.10   0
  -4   2  -7  637.80   16.76   0
  -4   5  -2  266.11   15.85   0
  -4   9   0 1211.05   30.11   0
  -4  10   0   24.24   18.71   0
  -3   1 -16  280.21   12.52   0
  -3   2  -3  190.72   10.68   0
  -3   7   2  216.85   14.48   0
  -2   0 -16   73.80    7.76   0
  -2   4   2   35.83    9.59   0
  -2  10   5  191.35   17.46   0
  -2  11   5  452.41   20.77   0
  -2  12   5   51.66   18.93   0
  -1   0  -2 1018.65    6.50   0
  -1   7   6   17.10    9.98   0
  -1  11   7  245.82   17.99   0
  -1  12   7  130.91   18.09   0
   0   6   7   68.31    7.53   0
   0   8   8   22.86    9.09   0
   1   4   7   81.83    4.09   0
   1   7   9   36.83    6.08   0
   3  -1   2 2721.35   21.34   0
   4  -3  -9  172.85   10.16   0
   4  -3  -8  426.44   14.10   0
   4  -3  -7  273.33   13.08   0
   4  -3  -6  439.18   13.27   0
   4  -2   0   35.18   10.50   0
   4   0   5  595.97   12.86   0
   4   2   8 4315.35   24.32   0
   5  -3  -9  641.24   16.12   0
   5  -3  -8   36.84   12.28   0
   5  -3  -6  123.99   13.22   0
   5  -2   1  286.37   14.58   0
   5   3  10  541.81   11.59   0
   6  -3  -8  163.42   12.96   0
   6  -3  -7  143.19   14.77   0
   6  -3  -5   48.07   12.41   0
   6  -3  -4  837.93   19.91   0
   7  -3  -7    2.53   12.11   0
   7  -3  -6    1.87   12.48   0
   8  -2 -12   92.10   15.70   0
   8  -1   5  618.70   19.91   0
   8   1   9  -12.36   11.89   0
   8   4  13    4.06    9.07   0
   8   5  14  217.91   11.63   0
   9  -2 -11   51.37   14.75   0
   9  -2   1   89.77   16.43   0
   9   2  11  120.27   13.80   0
  10  -2  -9  103.93   17.07   0
  10  -2   0   18.02   16.11   0
  11  -2  -7  202.85   20.06   0
  11  -2  -6   53.99   17.76   0
  11  -2  -5    1.34   16.75   0
  11  -2  -4   42.55   16.36   0
  11  -2  -3   28.68   17.19   0
  11  -2  -2   20.96   17.21   0
  11  -2  -1   46.08   17.72   0
  11  -1   4  139.60   18.97   0
  11   0   7   61.14   17.00   0
  11   4  14  378.92   18.29   0
  11   6  16   52.67   13.51   0
  11   7  17    1.89   10.02   0
  12  -1   3  314.13   22.20   0
  12   2  11   44.42   16.33   0
  12   4  14  646.79   23.91   0
  13  -1   1   23.72   19.90   0
  13  -1   2  107.58   21.05   0
  13   1   9  119.90   19.27   0
  13   4  14  279.79   19.18   0
  14   0   5   -6.47   19.33   0
  14   1   8   13.76   20.39   0
  14   4  14   54.89   18.14   0
  15   2  10   18.46   20.66   0
  15   3  12  221.00   22.37   0
  15   5  15  123.92   21.30   0
  16   5  15  144.65   21.83   0
  16   6  16   -9.69   20.56   0
  -6   6 -12   70.00   20.11   0
  -6   6 -11  415.01   24.25   0
  -6   6 -10  270.84   21.30   0
  -5   3 -12  356.24   17.41   0
  -5   3 -11 1029.40   23.21   0
  -5   3 -10  153.12   14.58   0
  -5   4 -16  760.21   24.43   0
  -5   4  -7   65.38   14.22   0
  -5   5 -18   -3.86   19.28   0
  -5   5  -5   69.32   14.98   0
  -5   8  -3   99.98   19.03   0
  -5   9  -3   72.42   20.89   0
  -4   2 -16   -1.62   12.56   0
  -4   3 -18    5.33   14.42   0
  -4   3  -4 1183.46   21.44   0
  -4   8   0   84.93   16.36   0
  -3   0 -12  558.20   11.75   0
  -3   0 -11  273.14    8.72   0
  -3   1  -5  421.88   10.76   0
  -3   4   0  570.26   15.88   0
  -3   5   1   73.55   12.32   0
  -3   9   3   15.01   13.21   0
  -3  10   3   16.61   15.69   0
  -3  11   3   13.70   16.74   0
  -2   1  -2 1052.25   12.27   0
  -2   3   1   41.82    7.78   0
  -2   5   3 1840.46   21.70   0
  -2   9   5  530.75   18.57   0
  -1   3   3   26.91    5.52   0
  -1  10   7  138.88   13.59   0
   0  11   9   40.05   13.03   0
   0  12   9   18.34   14.62   0
   0  13   9   58.81   16.10   0
   1   9  10    8.10    8.09   0
   2  12  12  334.09   14.34   0
   5  -3  -7  561.08   15.70   0
   5  -2 -14  230.16   12.59   0
   5   4  11  108.26    6.72   0
   6  -1   4 1350.77   22.76   0
   6   1   8 1728.41   21.97   0
   7  -2   1  128.61   14.09   0
   7   2  10  318.14   12.99   0
   8   0   7  227.29   14.81   0
   9  -2   0   24.19   15.49   0
   9   1   9  255.52   16.15   0
   9   3  12    8.10   11.87   0
   9   7  16   39.36    9.34   0
  10  -2  -8  316.36   20.49   0
  10  -2  -7   36.42   17.92   0
  10  -2  -1   21.50   16.22   0
  10  -1   4  462.15   21.46   0
  10   0   7    6.38   15.11   0
  10   1   9  414.58   19.36   0
  11   1   9  185.41   18.27   0
  11   2  11   25.97   15.16   0
  11   5  15  372.82   16.81   0
  12  -1  -9  180.67   21.18   0
  12  -1   2   45.12   18.32   0
  12   0   6    1.10   17.72   0
  12   5  15  424.35   19.27   0
  12   6  16   84.90   15.84   0
  12   7  17  130.82   14.98   0
  13  -1  -6   -2.36   20.25   0
  13  -1  -5   64.91   20.27   0
  13  -1  -4    0.11   17.53   0
  13  -1  -3   37.86   21.62   0
  13  -1  -2   47.47   18.67   0
  13  -1  -1  105.25   21.05   0
  13  -1   0   68.46   20.00   0
  13   0   5    9.19   18.24   0
  13   1   8   44.56   17.77   0
  13   5  15  119.15   17.12   0
  13   8  18  253.75   17.54   0
  14   2  10    9.61   18.85   0
  14   3  12   85.86   19.13   0
  14   5  15    4.75   16.84   0
  15   2   9  148.39   20.74   0
  15   6  16   -1.14   17.01   0
  16   4  13   64.18   20.46   0
  16   7  17   14.55   18.83   0
  16   8  18  107.01   19.38   0
  -6   5 -14   61.51   20.37   0
  -6   5 -13  446.26   23.41   0
  -6   5 -11   21.71   17.37   0
  -6   6  -8 1383.51   32.02   0
  -6   7  -8  -11.30   17.81   0
  -6   7  -7 1583.82   35.21   0
  -5   3 -15   35.68   13.76   0
  -5   3  -8  310.22   15.88   0
  -5   7  -3  928.17   26.49   0
  -4   1 -13 1532.69   22.02   0
  -4   1 -11 2343.75   24.55   0
  -4   1 -10  202.60   10.68   0
  -4   2 -17  199.15   14.78   0
  -4   2  -6  823.83   15.96   0
  -4   7   0  317.24   17.76   0
  -4   9   1  107.78   16.74   0
  -3   0 -13   81.29    7.78   0
  -3   3  -1  179.37   11.39   0
  -3   6   2  142.96   12.89   0
  -3   8   3    1.63   12.84   0
  -2   6   4 1762.44   22.60   0
  -2   8   5  403.81   15.76   0
  -1  -1 -15  305.75    5.46   0
  -1   5   5 2977.51   22.80   0
  -1   9   7  918.71   19.78   0
   0  10   9  624.76   17.83   0
   2  -2  -3  384.61    9.13   0
   2  11  12  439.48   13.38   0
   5  -2   0   69.28   12.16   0
   6  -2 -13  376.75   15.69   0
   6   0   6 1001.16   17.67   0
   7  -2 -12  172.52   15.08   0
   7   3  11  156.17   10.49   0
   8  -2 -11   75.76   13.71   0
   8  -2   0    7.63   13.73   0
   8  -1   4    8.54   13.29   0
   8   2  10  250.00   14.11   0
   8   8  16  585.80   12.12   0
   9  -2  -9   19.82   14.48   0
   9  -2  -1  -11.15   14.76   0
   9  -1   4  365.87   18.11   0
   9   4  13  590.21   16.98   0
   9   6  15   20.11    9.97   0
  10  -2  -6  136.82   17.20   0
  10  -2  -5   31.88   15.81   0
  10  -2  -4   -7.58   15.67   0
  10  -2  -2   16.52   15.01   0
  10  -1   3   15.09   14.99   0
  11   3  12  702.43   22.43   0
  12  -1  -8   31.74   18.86   0
  12  -1  -7  325.10   24.20   0
  12  -1   1   14.18   17.80   0
  12   1   8  472.81   22.59   0
  12   3  12  283.43   19.22   0
  13   2  10   77.53   18.23   0
  13   6  16   43.13   15.04   0
  13   7  17  111.01   15.03   0
  14   0   2   64.52   19.80   0
  14   0   3   23.56   19.10   0
  14   1   7  201.91   21.61   0
  14   4  13  338.37   23.74   0
  14   6  16   10.20   15.65   0
  14   7  17   38.03   15.97   0
  14   8  18   24.06   14.72   0
  15   1   5   24.93   19.54   0
  15   3  11   -5.75   19.08   0
  15   4  13  386.27   23.49   0
  15   7  17  -15.36   15.98   0
  15   8  18  -14.71   15.76   0
  16   4  12   95.42   21.01   0
  16   5  14   13.61   19.85   0
  -6   5 -15 1102.25   31.16   0
  -6   5 -10  502.86   19.99   0
  -6   5  -9  188.74   18.97   0
  -6   6  -7  287.85   20.81   0
  -6   7  -6   21.03   17.86   0
  -5   3 -16  108.10   14.64   0
  -5   3  -7   93.46   13.40   0
  -5   4 -18  294.36   20.14   0
  -5   4  -5  357.28   17.18   0
  -5   8  -2 1251.18   31.01   0
  -4   1 -14   66.14    9.51   0
  -4   1  -9  688.70   14.77   0
  -4   2  -5   93.93   11.75   0
  -4   4  -2  154.05   14.24   0
  -4   5  -1    2.93   12.30   0
  -4   6   0  265.95   15.67   0
  -4   8   1  808.41   23.74   0
  -3   0 -14  128.89    8.17   0
  -3   0  -8   37.76    6.98   0
  -3  11   4   31.95   17.86   0
  -2  -1 -12   46.14    4.81   0
  -2  -1  -9  352.43    6.43   0
  -2   2   0  157.09    6.61   0
  -2  11   6   -5.50   15.42   0
  -2  12   6   34.60   17.34   0
  -1   8   7  156.54   12.80   0
   0   7   8  378.39   10.83   0
   3  -2  -2  148.46    9.33   0
   3  10  13  142.38    7.33   0
   4  -2  -1  483.20   14.27   0
   5  -2 -13  483.65   15.80   0
   5   1   7 2523.88   23.10   0
   6  -2   0   32.08    9.00   0
   6   2   9 1646.14   20.28   0
   7  -2   0   -4.47    8.83   0
   7   0   6  181.42   14.10   0
   7   1   8 1804.33   24.20   0
   7   5  13  721.27   14.12   0
   8  -2 -10   83.23   15.61   0
   9  -2  -8  579.92   21.67   0
   9  -2  -7   16.06   16.94   0
   9  -2  -3   78.68   15.92   0
   9  -2  -2  166.66   17.07   0
   9  -1   3  221.12   17.10   0
   9   5  14  503.13   15.09   0
   9   9  17   -5.44    5.97   0
  10   0   6   48.41   15.87   0
  10   2  10    2.87   13.20   0
  10   4  13 1275.08   24.37   0
  11  -1  -9   46.16   18.92   0
  11  -1   1  186.14   18.52   0
  11   1   8  712.20   23.74   0
  11   2  10   37.29   15.30   0
  12  -1  -5   52.69   18.23   0
  12  -1  -3   -0.16   18.94   0
  12  -1  -2  152.57   20.07   0
  12  -1  -1   21.70   18.11   0
  12   2  10   95.45   17.58   0
  13   0   3   18.59   18.07   0
  13   4  13   82.12   17.26   0
  14   0   1   82.04   21.48   0
  14   2   9  178.01   20.83   0
  15   2   8    1.59   19.87   0
  15   5  14  117.00   19.67   0
  16   6  15   11.69   18.73   0
  -6   4 -13  164.44   17.64   0
  -6   4 -11   -4.29   14.79   0
  -6   4 -10   68.01   16.14   0
  -6   5  -8  640.49   22.70   0
  -6   6  -6  733.74   25.25   0
  -5   2 -13   19.33   11.58   0
  -5   2 -12 2171.88   28.45   0
  -5   2 -11  -14.09   11.24   0
  -5   2 -10 2280.04   28.25   0
  -5   7  -2   53.07   11.65   0
  -5   9  -1  403.59   23.82   0
  -4   1  -8  -11.76    8.89   0
  -4   2 -18   -7.56   12.62   0
  -4   3  -3 4416.69   34.98   0
  -4   7   1  617.81   20.35   0
  -4  10   2   55.06   17.30   0
  -3   1 -18  971.97   18.38   0
  -3   7   3   49.04   12.21   0
  -3  10   4   81.41   16.20   0
  -2   0  -4  253.86    6.64   0
  -2   7   5  484.66   15.08   0
  -2  10   6  931.62   23.41   0
  -1   6   6  309.67   10.50   0
  -1  11   8  282.99   17.39   0
  -1  13   8    3.33   14.88   0
   0   9   9   74.42   10.31   0
   1   8  10  175.73    8.46   0
   1  11  11   56.74   11.40   0
   1  12  11  107.71   12.39   0
   4  -2 -13  114.55   10.67   0
   4  -1   2 1077.33   16.50   0
   5  -2  -1   86.32   11.75   0
   6  -2 -12   26.28   11.81   0
   6  -2  -1  136.96   13.00   0
   6  -1   3   -3.70    8.86   0
   7  -2  -1  409.13   16.86   0
   7  -1   3  392.70   16.63   0
   8  -2  -9  374.84   17.66   0
   8  -2  -2  513.29   19.35   0
   8  -1   3  381.72   17.32   0
   8   1   8  575.72   15.84   0
   8   3  11   11.19   10.50   0
   9  -2  -6  133.28   16.36   0
   9  -2  -5   40.39   15.25   0
   9  -2  -4   32.87   15.00   0
   9   1   8   20.53   13.48   0
  10   5  14  456.23   16.31   0
  10   6  15   96.76   12.77   0
  10   7  16  219.26   11.93   0
  11   0   5   54.07   16.95   0
  11   4  13  454.89   18.92   0
  11   8  17  439.02   16.35   0
  12   0   4   15.72   17.62   0
  12   1   7  140.02   18.80   0
  12   4  13   55.66   15.30   0
  12   9  18    0.64    9.64   0
  13   0   2  119.54   20.48   0
  13   1   6   38.72   17.67   0
  13   2   9   11.82   17.23   0
  13   3  11  112.64   18.87   0
  13   5  14  144.69   17.23   0
  14   0  -1   79.17   20.10   0
  14   1   5  246.68   22.85   0
  14   5  14  273.48   20.42   0
  15   2   7  418.66   25.82   0
  15   3  10   32.81   18.22   0
  15   4  12   17.67   18.69   0
  15   6  15    6.00   17.21   0
  16   4  11   28.08   21.07   0
  16   5  13  228.68   22.98   0
  16   7  16   17.23   19.09   0
  16   8  17   23.63   18.43   0
  16   9  18   31.29   20.37   0
  -6   4 -16  328.93   20.33   0
  -6   4  -9    9.35   13.79   0
  -6   4  -8   -3.68   13.74   0
  -6   5  -7   46.63   11.43   0
  -5   2 -15   43.33   11.55   0
  -5   2  -9  359.18   15.00   0
  -5   2  -8  171.43   12.51   0
  -5   3 -18   19.11   16.53   0
  -5   3  -6   35.31    9.25   0
  -5   4  -4 2850.30   33.39   0
  -5   5  -3  427.79   17.88   0
  -5   6  -2  293.90   17.37   0
  -5   7  -1 1506.70   29.55   0
  -5   8  -1  344.37   18.11   0
  -4   1 -16  336.29   14.20   0
  -4   1  -7  101.49   10.33   0
  -4   4  -1  538.72   16.54   0
  -4   5   0    7.69   11.77   0
  -4   9   2  195.40   18.09   0
  -3   0 -15  157.90    8.51   0
  -3   0  -7 1506.65   14.87   0
  -3   4   1 1372.30   20.12   0
  -3   5   2 2426.68   26.75   0
  -3   8   4   -7.44   13.42   0
  -2  -1 -13  350.87    6.90   0
  -2  -1  -8 3637.83   15.62   0
  -2   4   3 3572.24   26.35   0
  -2   9   6  911.01   21.19   0
   2  -2  -4   53.40    7.58   0
   2  -1   0 1709.36   14.93   0
   2   6  10  136.77    3.80   0
   3  -2 -13  200.13    9.50   0
   4  -2  -2  114.67   10.53   0
   4   0   4    4.13    8.41   0
   4   1   6 1543.89   16.33   0
   5  -1   2   20.39   11.00   0
   6  -2 -11    7.02   11.62   0
   6  -2  -2  330.06   14.40   0
   6   1   7 1633.71   21.50   0
   7  -2 -10  -12.10   11.11   0
   7  -2  -2   51.82   12.92   0
   7   2   9  725.60   16.52   0
   8  -2  -8  451.58   18.57   0
   8  -2  -7  336.10   17.24   0
   8  -2  -6  158.53   15.14   0
   8  -2  -5   17.14   13.31   0
   8  -2  -4   73.43   14.28   0
   8  -2  -3  -13.44   13.02   0
   8   7  15  189.88    9.65   0
   9  -1   2  265.03   17.43   0
   9   0   5   12.20   13.85   0
   9   3  11  421.55   16.48   0
  10  -1 -10  174.80   17.63   0
  10   3  11  313.68   18.02   0
  11  -1  -7  109.85   18.49   0
  11  -1  -6  312.17   20.60   0
  11  -1  -5   63.99   18.80   0
  11  -1  -3  -12.12   18.12   0
  11  -1  -2   95.66   17.88   0
  11  -1  -1   25.89   16.87   0
  11   0   4   -2.24   15.66   0
  11   1   7   49.85   16.11   0
  11   3  11   46.51   15.08   0
  11   5  14   63.63   13.25   0
  11   6  15   11.51   11.39   0
  11   7  16  255.86   15.28   0
  12   0   3   12.95   16.94   0
  12   2   9   43.71   16.22   0
  12   3  11   47.50   15.92   0
  12   5  14   36.32   14.30   0
  12   6  15   15.48   14.65   0
  12   8  17   10.53   12.73   0
  13   0  -7  161.57   22.09   0
  13   0  -6   85.92   22.00   0
  13   0   0  478.88   25.59   0
  13   6  15   69.06   15.56   0
  13   8  17   90.60   16.24   0
  14   1   4   39.00   19.57   0
  14   3  10   25.57   18.64   0
  14   4  12    8.80   17.12   0
  14   6  15   35.46   16.05   0
  14   7  16   48.09   18.28   0
  14   8  17  218.80   19.76   0
  14   9  18  333.72   18.50   0
  15   3   9   84.35   21.06   0
  15   5  13  146.36   20.01   0
  15   7  16   66.89   17.72   0
  15   8  17  204.55   19.84   0
  15   9  18   69.14   16.78   0
  16   6  14   31.33   19.44   0
  -6   3 -13  453.60   19.11   0
  -6   3 -10   65.05   14.07   0
  -6   4 -17  396.35   21.88   0
  -6   4  -7   34.05   13.84   0
  -6   5  -6  648.00   21.84   0
  -6   7  -4  328.89   21.43   0
  -6   8  -3  171.90   19.99   0
  -5   3  -5 3860.16   36.03   0
  -5   9   0  649.24   25.77   0
  -4   2  -4 3263.77   28.14   0
  -4   3  -2 1572.66   22.61   0
  -4   6   1  132.03   13.65   0
  -4   8   2    0.80   13.69   0
  -3   6   3 1276.77   21.69   0
  -3  11   5  272.74   19.15   0
  -2   5   4 1059.76   16.70   0
  -1   7   7   40.21    9.31   0
  -1   9   8   14.69   10.96   0
   0  11  10   43.75   11.87   0
   3  -2  -3  194.09    9.47   0
   5  -2  -2  860.53   17.48   0
   5   2   8 1471.35   17.12   0
   6   6  13  100.36    6.77   0
   7  -2  -9  920.27   21.02   0
   7  -2  -8   -5.66   12.70   0
   7  -2  -4    0.87   12.04   0
   7  -2  -3  173.37   14.34   0
   7  -1   2   36.93   12.65   0
   7   0   5  654.20   18.25   0
   7   1   7   14.33   11.52   0
   8   0   5  173.08   14.70   0
   8   2   9   42.20   11.79   0
   8   4  12  365.73   13.38   0
   8   6  14   -1.07    8.54   0
   9  -1 -11  103.76   17.19   0
  10  -1  -9   81.61   16.96   0
  10  -1  -1  275.98   18.30   0
  10  -1   0   35.81   15.70   0
  10   0   4    0.92   14.96   0
  10   2   9  775.53   22.02   0
  11  -1  -4    5.47   15.20   0
  11   2   9  615.60   22.10   0
  12   0  -9   -5.48   17.57   0
  12   0   2   23.88   17.45   0
  12   7  16   37.29   12.53   0
  13   0  -5   -1.69   18.28   0
  13   0  -3   26.27   19.03   0
  13   0  -2  279.42   22.41   0
  13   0  -1    3.00   18.26   0
  13   1   5  281.82   21.77   0
  13   2   8  403.87   22.68   0
  13   4  12  155.27   18.34   0
  13   7  16   19.55   14.18   0
  14   1   3    3.79   19.75   0
  14   2   7  272.58   22.01   0
  14   5  13    0.83   15.38   0
  15   2   5  225.83   22.92   0
  15   4  11   33.43   17.84   0
  16   4  10   18.72   20.61   0
  16   5  12   34.20   19.51   0
  16   7  15   -4.22   16.75   0
  -7   5 -13  219.51   21.46   0
  -7   5 -12    0.67   17.98   0
  -7   6  -9 1413.89   33.97   0
  -7   6  -8   73.20   18.93   0
  -6   3 -16  164.46   16.32   0
  -6   3 -15   -4.90   13.73   0
  -6   3  -9  498.99   18.71   0
  -6   4 -18   12.77   16.51   0
  -6   6  -4    8.45   15.65   0
  -6   7  -3  166.83   19.07   0
  -5   2 -17  150.66   15.06   0
  -5   2  -7  550.33   16.56   0
  -5   4  -3  509.49   17.94   0
  -5   5  -2   38.16   12.73   0
  -5   6  -1  104.56   14.69   0
  -4   1 -17  210.89   12.76   0
  -4   1  -6   52.83    9.82   0
  -4   7   2   47.22   13.56   0
  -4   9   3   50.55   15.10   0
  -4  10   3   10.50   15.70   0
  -3   0 -16    4.21    6.59   0
  -3   0  -6   54.19    6.36   0
  -3   7   4  323.69   14.88   0
  -3  10   5  529.31   20.83   0
  -2   6   5   64.42    9.35   0
  -2  12   7   38.19   15.80   0
   0   5   7   -5.25    5.36   0
   0   8   9  332.23   11.04   0
   2  -2 -12  512.63   10.06   0
   3  -2 -12  457.50   11.65   0
   3   0   3  197.93    9.00   0
   3   1   5  431.99    8.72   0
   4  -2  -3  128.05   10.63   0
   4  -1   1 1601.58   18.93   0
   5  -2 -11   30.87   10.89   0
   5  -2  -3  277.33   13.01   0
   6  -2 -10   65.97   10.93   0
   6  -2  -9  410.72   16.08   0
   6  -2  -3  263.47   13.72   0
   6   4  11   85.83    7.19   0
   6   5  12    8.81    6.44   0
   7  -2  -7  776.46   19.86   0
   7  -2  -6    9.78   11.95   0
   7  -2  -5   86.84   13.14   0
   7   8  15  257.40    8.62   0
   8  -1 -12   67.15   15.80   0
   8   1   7  991.42   21.14   0
   9  -1 -10   -3.79   15.53   0
   9  -1   0   88.23   15.36   0
   9   1   7 1585.98   25.25   0
   9   4  12  423.18   15.53   0
  10  -1  -8  928.62   26.20   0
  10  -1  -7  114.64   16.85   0
  10  -1  -2   61.73   16.06   0
  10   4  12    1.28   12.17   0
  11   1   6  784.32   24.46   0
  11   4  12  180.09   15.88   0
  12   0  -8  341.95   22.91   0
  12   0  -7   12.14   19.34   0
  12   0   0  395.51   22.54   0
  12   0   1  327.87   21.67   0
  12   1   5   96.34   18.37   0
  12   2   8  585.62   23.62   0
  12   3  10   14.04   15.23   0
  12   4  12  441.08   19.70   0
  13   1   4   37.31   18.11   0
  13   2   7   12.50   17.40   0
  13   5  13   81.67   16.63   0
  14   1   1   30.03   20.21   0
  14   1   2  148.24   20.10   0
  14   2   6  231.80   22.32   0
  14   3   9   -4.58   17.48   0
  14   4  11   37.87   18.16   0
  15   2   4   30.02   20.84   0
  15   3   8  183.51   22.31   0
  15   4  10   14.37   17.83   0
  15   5  12   14.79   16.64   0
  15   6  14   48.56   16.92   0
  15   7  15    5.45   18.39   0
  16   4   9    9.10   19.92   0
  16   6  13   71.08   22.05   0
  16   8  16   88.20   19.68   0
  16   9  17  187.28   21.86   0
  -7   4 -14    2.16   15.28   0
  -7   4 -13  208.85   19.37   0
  -7   4 -12   26.68   16.41   0
  -7   5  -9   22.93   17.23   0
  -7   6  -7 1349.23   32.51   0
  -6   3 -17   27.44   14.34   0
  -6   3  -8  257.23   15.84   0
  -6   4  -6  780.93   19.87   0
  -6   5  -4   54.19   14.06   0
  -6   6  -3  173.83   16.96   0
  -6   8  -2  698.02   26.98   0
  -5   1 -14  455.48   15.82   0
  -5   1 -13 1039.96   19.33   0
  -5   1 -12  585.81   15.72   0
  -5   1 -11 1954.46   24.22   0
  -5   1 -10  545.84   15.02   0
  -5   2 -18  154.74   14.95   0
  -5   2  -6  270.20   14.30   0
  -5   3  -4  825.37   19.87   0
  -5   7   0   -7.28   13.90   0
  -5   9   1  340.60   21.57   0
  -4   0 -13    0.39    7.90   0
  -4   0 -12  675.69   13.67   0
  -4   0 -11   16.05    7.05   0
  -4   0 -10   95.95    9.42   0
  -4   2  -3   62.35   10.53   0
  -4   5   1  559.22   16.94   0
  -4   8   3   -2.49   14.56   0
  -3   9   5    2.99   12.27   0
  -2  10   7  101.31   13.28   0
  -1  12   9    7.51   14.37   0
   0  10  10   22.10   10.18   0
   2  -2  -5  613.76   10.21   0
   3  -2  -4   42.35    7.85   0
   4  -2 -11  197.30   10.52   0
   5  -2 -10  439.62   14.84   0
   5  -2  -4   77.87   10.23   0
   5  -1   1 2309.31   24.80   0
   5   0   4  215.04   10.11   0
   5   1   6   50.39    9.36   0
   6  -2  -8  706.47   17.71   0
   6  -2  -6  233.85   13.40   0
   6  -2  -5  133.03   12.43   0
   7  -1 -13  146.81   14.87   0
   7  -1   1   11.48   12.24   0
   7   3  10    3.59    8.72   0
   8  -1   0  558.17   18.84   0
   9  -1  -9  609.55   23.17   0
   9  -1  -1  622.30   21.09   0
   9   5  13   -5.12    9.42   0
   9   6  14    3.99   10.27   0
   9   7  15  177.48   11.61   0
  10  -1  -5    3.28   15.03   0
  10   0   3    9.54   14.85   0
  10   1   6  662.44   21.65   0
  10   5  13  167.61   14.97   0
  11   0 -10   37.93   16.85   0
  11   0   2  -14.00   15.38   0
  11   2   8  265.04   18.30   0
  11   5  13  248.07   17.20   0
  12   0  -6  205.43   20.36   0
  12   0  -5   18.39   17.41   0
  12   0  -4    7.47   15.50   0
  12   0  -3  198.47   19.69   0
  12   0  -2  260.62   20.61   0
  12   0  -1  310.58   21.24   0
  12   5  13  279.27   17.86   0
  13   1   3   12.96   17.38   0
  13   4  11   30.60   16.43   0
  13   6  14   -8.50   16.43   0
  14   1  -3   19.82   20.49   0
  14   1  -2  268.01   23.53   0
  14   1  -1   60.04   20.64   0
  14   1   0  317.71   23.38   0
  14   3   8  433.52   23.10   0
  14   6  14   73.87   16.80   0
  14   7  15   12.92   16.92   0
  15   2   3    4.20   20.27   0
  15   3   7   86.53   21.28   0
  15   8  16   31.51   17.04   0
  15   9  17  287.25   22.55   0
  16   5  11   22.59   20.05   0
  -7   4 -16  -15.13   16.36   0
  -7   4 -15  979.09   28.55   0
  -7   4 -11   78.58   13.09   0
  -7   4 -10   39.89   16.30   0
  -7   5  -8  987.43   25.51   0
  -7   5  -7  306.78   19.66   0
  -7   6  -6   83.51   18.07   0
  -7   7  -5  374.97   23.61   0
  -6   2 -13  252.69   15.27   0
  -6   2 -12  999.90   22.09   0
  -6   2 -11 1070.83   22.39   0
  -6   3 -18   -1.87   16.59   0
  -6   3  -7    9.10   12.60   0
  -6   4  -5  255.86   16.76   0
  -6   7  -2  574.33   23.61   0
  -5   1 -15   47.23   10.37   0
  -5   1  -9  734.26   16.28   0
  -5   4  -2 1324.54   23.67   0
  -5   5  -1   37.37   12.86   0
  -5   6   0   47.17   13.64   0
  -4   0 -14   46.78    8.64   0
  -4   0  -9  419.84   11.97   0
  -4   1 -18  637.42   16.69   0
  -4   1  -5  511.98   12.76   0
  -4   3  -1  304.24   13.59   0
  -4   6   2   -0.28   11.42   0
  -3   0 -17  729.47   13.30   0
  -3   4   2 1366.01   19.29   0
  -3  11   6  122.26   18.04   0
  -3  12   6   34.11   17.06   0
  -2  -1  -7  727.48    7.20   0
  -2   2   1  531.64    9.94   0
  -2   9   7  443.75   15.98   0
  -1   8   8   13.31    8.15   0
  -1  11   9    2.85   11.06   0
   0   6   8  825.43   11.75   0
   1   9  11   52.05    7.64   0
   3  -2 -11  313.37   10.49   0
   3  -2  -5  851.09   14.51   0
   3  -1   0 3780.93   23.85   0
   4  -2 -10  451.53   12.87   0
   4  -2  -5  118.63   11.08   0
   4   2   7   48.95    7.75   0
   5  -2  -9   11.88    9.07   0
   5  -2  -8 1537.50   22.31   0
   5  -2  -6 1135.26   19.95   0
   5  -2  -5   -3.59    9.09   0
   5   3   9   67.41    8.19   0
   6   1   6 2169.94   24.12   0
   6   2   8   30.37    9.33   0
   7  -1   0  971.64   20.34   0
   7   0   4    7.49    8.80   0
   7   4  11    6.42    9.22   0
   8  -1 -11   11.25   11.95   0
   8   3  10  478.72   15.32   0
   9  -1  -8  308.76   17.61   0
   9  -1  -3  235.97   16.97   0
   9  -1  -2    1.89   14.16   0
   9   3  10  612.67   18.22   0
   9  10  17   -6.92    6.30   0
  10   0 -11   25.68   17.26   0
  10   2   8  146.36   15.73   0
  10   3  10   10.09   12.87   0
  10   6  14   35.58   11.91   0
  10   7  15   40.62   11.72   0
  10   8  16    1.72    9.77   0
  11   0  -9  133.56   18.30   0
  11   0  -8  301.45   22.07   0
  11   0   0    7.50   15.64   0
  11   0   1  792.33   22.32   0
  11   6  14   64.75   14.24   0
  12   1   4  165.65   18.37   0
  12   2   7  161.87   18.18   0
  12   4  11    9.60   14.72   0
  12   6  14   75.96   14.06   0
  12   9  17  428.31   17.65   0
  13   1  -8   78.06   20.33   0
  13   1  -7   30.66   20.78   0
  13   1   1  377.41   22.31   0
  13   2   6  641.31   25.54   0
  13   7  15   87.75   17.28   0
  14   2   4   77.38   19.99   0
  14   4  10   -7.07   17.37   0
  14   5  12  164.77   18.98   0
  14   8  16   -1.53   14.73   0
  15   2   2   40.42   19.50   0
  15   3   6  298.68   23.81   0
  15   4   9   13.00   18.78   0
  15   6  13    5.97   17.13   0
  16   5  10   16.09   18.40   0
  16   6  12   -0.04   20.54   0
  16   7  14   16.21   18.28   0
  -7   3 -14   -5.45   16.00   0
  -7   3 -13  563.05   21.37   0
  -7   4  -9   71.81   12.62   0
  -7   4  -8   -8.48   14.30   0
  -7   6  -5  186.78   19.16   0
  -6   5  -3  474.12   19.51   0
  -6   6  -2   75.27   15.23   0
  -6   8  -1  238.51   20.66   0
  -5   1 -16   84.13   12.31   0
  -5   1  -8   29.96   10.35   0
  -5   2  -5  719.34   17.79   0
  -5   7   1  595.75   21.10   0
  -5   9   2  265.75   19.44   0
  -4   0 -15  174.04   10.03   0
  -4   7   3   43.76   12.90   0
  -4   9   4  138.89   16.05   0
  -3   0  -5  340.78    8.45   0
  -3   3   1  768.62   14.41   0
  -3   6   4  263.30   13.03   0
  -3  10   6  121.98   14.90   0
  -2   0  -3   59.34    5.53   0
  -1   3   4  974.56   10.99   0
  -1   6   7   72.55    8.00   0
  -1  10   9  147.77   11.78   0
   0  -1  -3  401.06    4.05   0
   2  -2 -11  144.65    7.24   0
   2  -2  -6  509.21    9.58   0
   3  -2  -6  152.48    9.55   0
   3   9  13   31.54    3.79   0
   4  -2  -9  427.79   13.07   0
   4  -2  -6 1523.78   19.65   0
   4  -1   0 2212.34   21.37   0
   4   0   3    5.68    8.34   0
   5  -2  -7   57.40   10.09   0
   6  -1   0  870.68   18.77   0
   7  -1 -12    1.91   10.59   0
   7   1   6 2944.32   29.85   0
   7   2   8  518.53   15.05   0
   7   7  14   90.19    7.65   0
   8  -1 -10  122.26   14.00   0
   8  -1  -2  303.82   15.88   0
   8  -1  -1  483.10   15.68   0
   8   0   3   -8.11   12.25   0
   8   1   6 1264.30   22.54   0
   8   2   8 2569.62   29.33   0
   9  -1  -5   92.18   15.16   0
   9  -1  -4  101.82   15.38   0
   9   2   8 1536.66   25.74   0
  10   1   5  376.51   18.85   0
  11   0  -7  215.92   19.02   0
  11   0  -2   55.72   16.10   0
  11   4  11  150.61   15.74   0
  11   7  15   21.36   10.81   0
  11   8  16  188.57   12.84   0
  12   1 -10    2.33   17.43   0
  12   1   3   58.47   17.23   0
  12   7  15   65.52   13.32   0
  12   8  16  394.96   16.97   0
  13   1  -5   32.81   17.27   0
  13   1   0  215.58   20.89   0
  13   3   8  277.88   20.43   0
  13   5  12   97.50   16.52   0
  13   8  16  269.21   16.95   0
  14   6  13   -0.44   15.56   0
  15   3   5   59.17   20.38   0
  15   7  14   -0.49   16.52   0
  16   8  15    8.40   18.12   0
  16   9  16    9.90   19.29   0
  -7   3 -15   27.77   15.09   0
  -7   3 -11  456.42   19.79   0
  -7   3 -10  259.49   17.30   0
  -7   4  -7   16.43   14.37   0
  -7   5  -6   11.96   11.65   0
  -6   2 -17    3.70   11.93   0
  -6   2  -8 1041.69   21.25   0
  -5   1 -17  702.18   18.51   0
  -5   1  -7   10.66    9.95   0
  -5   5   0   32.51   11.67   0
  -5   8   2  275.87   18.26   0
  -4   8   4  299.92   17.76   0
  -3   7   5   17.99   10.37   0
  -3   9   6 1076.93   23.64   0
  -2   4   4   91.27    9.56   0
  -2   5   5 1594.53   19.56   0
  -2   8   7  347.47   13.64   0
  -2  11   8   31.28   13.16   0
   0   7   9  769.14   12.38   0
   0   9  10    3.32    6.86   0
   2  -2 -10  310.09    8.73   0
   2  -2  -9 1972.36   16.70   0
   2  -2  -8  532.95   10.61   0
   2  -2  -7 3700.86   21.79   0
   3  -2 -10   39.03    7.43   0
   3  -2  -9 1378.90   16.68   0
   3  -2  -8  326.12   10.34   0
   4  -2  -8 1153.88   17.13   0
   4  -2  -7  346.07   11.40   0
   4  -1 -15  251.64   11.55   0
   4   1   5 1342.34   15.26   0
   5  -1 -14  409.59   13.88   0
   5   4  10   19.07    6.21   0
   6  -1 -13   25.45   11.20   0
   7  -1 -11    0.35   12.87   0
   7   5  12  297.27   10.89   0
   7   6  13  276.60    9.91   0
   8  -1  -9  788.83   21.29   0
   8  -1  -8  246.07   17.35   0
   8  -1  -3   89.83   13.59   0
   8   4  11    0.83    9.26   0
   9   0 -12   -0.36   15.26   0
   9   0   2  217.82   15.66   0
  10   0 -10    4.01   14.43   0
  10   0  -9  314.25   20.87   0
  10   2   7 2063.91   30.70   0
  10   4  11  195.80   14.70   0
  11   0  -5   16.06   15.45   0
  11   0  -4  104.62   17.23   0
  11   3   9  464.74   19.74   0
  12   1  -9   42.73   17.13   0
  12   1   2   18.16   16.88   0
  12   2   6  777.00   22.29   0
  12   5  12   19.58   14.08   0
  13   1  -4   20.37   17.19   0
  13   1  -3  202.15   20.51   0
  13   1  -2   70.94   17.43   0
  13   2   4  230.39   20.28   0
  13   4  10    8.35   15.47   0
  14   2   1  217.72   21.44   0
  14   3   6  415.37   23.54   0
  14   5  11   43.11   16.99   0
  14   7  14   -0.21   17.42   0
  15   3   4   59.15   19.71   0
  15   4   8  102.19   18.96   0
  15   5  10    7.86   17.85   0
  15   6  12   79.74   18.36   0
  15   8  15  124.51   18.56   0
  16   6  11  130.57   19.99   0
  16   7  13    8.45   17.89   0
  16  10  17   51.19   17.91   0
  -8   4 -13  136.37   19.16   0
  -8   4 -12   42.16   16.45   0
  -7   3 -17   -7.79   14.79   0
  -7   3  -9  359.21   18.40   0
  -7   6  -4   48.87   16.81   0
  -7   7  -3  147.31   19.90   0
  -6   3  -5  640.88   19.11   0
  -6   5  -2    3.56   13.17   0
  -6   6  -1   49.02   15.15   0
  -6   8   0 1735.31   34.90   0
  -5   2  -4 1907.58   24.43   0
  -5   4  -1  456.00   16.36   0
  -4   0 -16  172.37    9.62   0
  -4   0  -7  739.52   12.90   0
  -4   1  -4    6.15    8.05   0
  -4   4   1   10.46   10.73   0
  -4   5   2  973.60   19.69   0
  -4   6   3 1230.59   22.57   0
  -4  10   5  486.71   21.06   0
  -4  11   5   20.08   16.25   0
  -3  -1 -12  115.60    5.78   0
  -3  -1 -11  105.94    5.88   0
  -3   2   0   71.42    8.00   0
  -3  12   7    2.76   15.37   0
  -2   3   3   61.85    8.13   0
  -2   6   6  589.42   14.69   0
  -2  10   8  561.92   18.13   0
  -1   7   8   -7.99    7.46   0
  -1   9   9  219.78   12.54   0
  -1  12  10   -0.80   12.95   0
   0  11  11  262.22   13.24   0
   6  -1 -12   90.70   12.09   0
   6   3   9  435.68   11.75   0
   7  -1 -10  284.24   16.39   0
   7  -1  -2  911.90   20.10   0
   8  -1  -6   68.12   13.26   0
   8  -1  -5  477.10   18.13   0
   8  -1  -4   71.48   13.56   0
   8   1   5  557.11   17.65   0
   8   5  12  411.61   14.29   0
   8   8  15   10.61    8.06   0
   9   2   7  788.01   20.00   0
   9   3   9  158.03   15.07   0
  10   0  -8   -3.33   14.65   0
  10   1   4    0.15   13.89   0
  11   1   3  141.29   16.87   0
  11   5  12    8.66   12.53   0
  12   1  -7  258.25   22.17   0
  12   1   0   22.94   16.84   0
  12   1   1  605.08   21.35   0
  12   3   8   33.20   15.66   0
  12   4  10   48.23   15.09   0
  13   2   3    8.79   16.69   0
  13   3   7  375.18   21.95   0
  13   6  13   67.71   15.52   0
  14   2  -4   14.16   18.67   0
  14   2  -3   71.46   18.69   0
  14   2  -2   -6.01   17.33   0
  14   2  -1  313.42   23.70   0
  14   2   0   20.30   19.02   0
  14   8  15  103.20   18.05   0
  15   4   7   46.96   19.62   0
  15   9  16   67.08   17.49   0
  15  10  17   -6.59   15.34   0
  16   5   8   22.55   18.96   0
  16   8  14   16.96   18.01   0
  -8   4 -11   10.19   16.76   0
  -8   4 -10   22.14   16.43   0
  -8   5  -8  227.63   20.86   0
  -7   2 -15   16.99   14.63   0
  -7   2 -14   -2.54   12.11   0
  -7   2 -12   16.91   12.78   0
  -7   3 -18   29.40   15.56   0
  -7   3  -8   22.17   13.30   0
  -7   4  -6  199.53   13.55   0
  -7   6  -3   35.43   16.38   0
  -6   1 -15  211.07   14.57   0
  -6   1 -14  207.69   12.96   0
  -6   1 -11  251.01   13.45   0
  -6   1 -10 1699.36   24.09   0
  -6   7   0  455.14   21.36   0
  -5   0 -12  437.61   13.67   0
  -5   1 -18   41.42   11.61   0
  -5   1  -6  179.59   12.15   0
  -5   7   2  166.46   15.38   0
  -4   3   0  343.87   13.36   0
  -3  -1 -13   27.02    4.75   0
  -3  -1  -9  342.62    7.83   0
  -3   4   3 3609.94   28.67   0
  -3   5   4 3857.58   31.51   0
  -3   8   6   95.91   11.94   0
  -2   9   8  199.84   14.00   0
  -1  11  10   74.26   12.41   0
   3  -1  -1  123.49    8.37   0
   4  -1  -1 1308.29   17.22   0
   5  -1 -13   37.16    9.98   0
   5  -1  -1 1800.86   22.11   0
   5   1   5 1238.21   17.05   0
   6  -1  -2  506.17   15.17   0
   6   1   5  405.66   14.15   0
   7  -1  -9  181.45   14.80   0
   7  -1  -3    4.30   11.51   0
   7   1   5    5.09   11.85   0
   7   3   9  780.50   15.97   0
   8   2   7  121.24   12.82   0
   8   3   9  861.11   18.50   0
   8   6  13  150.35   10.58   0
   9   0 -10   43.33   15.82   0
   9   5  12  125.76   11.53   0
   9   9  16  378.31   11.80   0
  10   0  -6   17.15   14.68   0
  10   0  -5  121.03   16.33   0
  10   0  -3  161.60   16.73   0
  10   0  -2  299.16   17.93   0
  10   1   3  215.49   16.24   0
  10   5  12   34.04   11.83   0
  11   1 -10   21.25   16.31   0
  11   1   2  171.29   17.22   0
  11   3   8  533.19   20.42   0
  11   4  10   26.93   13.61   0
  11   6  13   51.45   14.62   0
  12   1  -6    3.52   16.65   0
  12   1  -5    9.71   16.38   0
  12   1  -4   26.11   16.41   0
  12   1  -2   41.88   17.22   0
  12   1  -1  807.41   26.45   0
  12   2   4  139.44   17.47   0
  12   6  13   47.84   13.77   0
  13   2  -8  -14.40   20.29   0
  13   2   2    8.95   16.94   0
  13   3   6  270.92   20.31   0
  13   4   9  166.92   18.07   0
  13   5  11   -2.76   15.29   0
  13   7  14    2.90   13.32   0
  13  10  17  223.64   16.96   0
  14   5  10   -8.94   16.09   0
  14   6  12  101.42   17.62   0
  14   9  16  366.15   20.12   0
  14  10  17  109.81   15.94   0
  15   3   1   80.86   21.19   0
  15   3   2   21.41   17.81   0
  15   4   6  155.14   21.19   0
  15   5   9   17.50   18.26   0
  15   6  11  124.58   19.25   0
  15   7  13   26.29   16.96   0
  16   6  10   82.90   20.70   0
  16   7  12   26.65   18.75   0
  16   9  15  119.63   19.63   0
  -8   3 -13    9.89   15.13   0
  -8   4  -9  216.80   19.11   0
  -7   2 -16   96.42   14.27   0
  -7   2 -10  106.64   13.89   0
  -7   3  -7   36.62   13.56   0
  -7   4  -5 1481.59   28.45   0
  -7   7  -2 1207.32   31.10   0
  -6   1  -9  254.77   13.22   0
  -6   2 -19   25.94   12.72   0
  -6   2  -6   20.84   11.64   0
  -6   5  -1  158.49   14.87   0
  -5   0 -10   14.35    8.15   0
  -5   5   1  767.25   19.48   0
  -5   8   3   28.55   14.19   0
  -3   0  -4  180.45    7.44   0
  -3   6   5  965.67   18.31   0
  -2   1   0 1568.64   13.08   0
  -2   7   7   11.82    8.42   0
  -2  12   9    8.40   13.05   0
   6  -1 -11   10.60    9.79   0
   6   0   2  233.26   13.38   0
   6   2   7 3027.48   26.15   0
   7  -1  -8 1381.01   23.85   0
   7  -1  -7  245.70   14.23   0
   7  -1  -6  882.96   20.11   0
   7  -1  -4    5.41   11.30   0
   7   2   7 2703.49   27.29   0
   8   0   1  283.59   14.91   0
  10   2   6  227.54   16.51   0
  10   4  10   36.16   12.40   0
  10   6  13   38.17   10.81   0
  11   1  -9   46.85   16.34   0
  11   1   1  373.36   20.06   0
  12   3   7 1059.04   26.43   0
  12   4   9    4.96   14.51   0
  12   5  11    5.76   13.94   0
  12   7  14   10.87   12.22   0
  13   2  -7   29.93   18.40   0
  13   2   0   99.47   17.93   0
  13   2   1  222.10   20.05   0
  13   9  16  221.41   16.14   0
  14   3   4  106.69   14.82   0
  14   4   7  225.81   20.40   0
  14   7  13   -0.70   14.98   0
  15   8  14   -9.87   16.00   0
  16   5   7   20.70   18.28   0
  16  10  16   43.75   18.01   0
  16  11  17   18.54   16.98   0
 -16  -1  -8   34.18   15.55   0
 -15  -3   1   63.79   17.10   0
 -15  -1  -5   16.55   15.28   0
 -14  -4   4   25.41   16.95   0
 -14  -3   2   -2.10   15.06   0
 -14  -2   0   -1.49   15.82   0
 -14  -1  -3    1.58   10.59   0
 -14   0 -15   23.58   11.32   0
 -13  -9  10   18.96   16.38   0
 -13  -8   9  288.56   19.88   0
 -13  -4   5  194.75   18.40   0
 -13  -1  -1  387.25   19.39   0
 -13   0  -4   44.58   13.78   0
 -12  -8  10  130.67   17.27   0
 -12  -7   9  335.01   19.31   0
 -12  -6   8  110.32   14.76   0
 -12  -5   7   93.58   15.45   0
 -12  -4   6  473.23   20.59   0
 -12   1 -13  261.59   14.23   0
 -12   1 -12  387.21   14.98   0
 -12   1 -11  410.51   15.72   0
 -12   1 -10  470.76   16.64   0
 -12   1  -9  250.05   14.67   0
 -11  -9  11   -3.37   12.42   0
 -11  -6   9  111.38   14.07   0
 -11   1  -5   55.66   12.41   0
 -10  -8  11   27.43   11.88   0
 -10  -3   6  541.52   19.18   0
 -10   0   0  513.35   15.82   0
 -10   1  -3    5.62   10.73   0
  -9  -6  10  102.02   12.61   0
  -9  -5   9    7.79   11.68   0
  -9  -4   8   62.16   12.36   0
  -9   0   1   46.51    8.88   0
  -9   1  -2  275.29   13.87   0
  -8  -7  11  133.87   11.62   0
  -8   1  -1   51.35   10.56   0
  -8   2  -8    5.57    9.41   0
  -7  -8  12   42.44    9.15   0
  -7  -4   9   26.60   11.06   0
  -7   1   0 1000.09   17.95   0
  -7   2 -10  106.01    7.77   0
  -7   2  -9  728.69   12.53   0
  -7   2  -8  188.26    8.78   0
  -7   2  -7   18.09    7.33   0
  -7   2  -6  134.41    9.26   0
  -6  -6  11  302.71   12.53   0
  -6  -5  10  181.60   10.36   0
  -6  -3   8   11.15    9.20   0
  -6   1   0  852.50   14.73   0
  -6   2  -6    3.80    6.62   0
  -5  -2   7   14.50    9.54   0
  -5   2  -8  184.09    6.99   0
  -4  -6  11   27.33    7.00   0
  -4  -2   7   62.90    8.99   0
  -4  -1 -18    1.63    4.99   0
  -3   0   3 1635.40   15.70   0
  -1  -2 -16  822.91   15.45   0
  -1  -1 -14   21.91    6.75   0
   0  -4 -17  248.83   14.04   0
   0  -1 -12   -3.80    6.85   0
   1  -4 -15   54.42   11.67   0
   1  -2 -12   48.74    8.43   0
   2  -3 -11   95.65   10.41   0
   3 -11   7   11.37   10.94   0
   3 -10   7  193.75   11.72   0
   3  -9   7  254.60   10.98   0
   3  -5 -11  274.04   15.98   0
   3  -3  -7  180.34   11.13   0
   3  -3   1  176.52    7.55   0
   4  -8   4  125.39   11.63   0
   4  -5  -7  107.81   12.92   0
   4  -5   1   17.56    8.42   0
 -17  -1 -13   14.80   15.16   0
 -17  -1 -12   -0.73   15.67   0
 -17  -1 -11   21.67   15.95   0
 -16  -1  -7   -6.51   14.50   0
 -16  -1  -6  137.18   17.13   0
 -15  -2  -1   64.79   16.59   0
 -15  -1  -4   38.01   16.37   0
 -15   0 -14    1.94   14.52   0
 -15   0 -13   85.04   14.20   0
 -15   0 -12   42.65   14.46   0
 -15   0 -11  252.03   17.54   0
 -15   0 -10   60.25   15.01   0
 -15   0  -9   90.28   17.03   0
 -14  -6   7   -2.34   13.73   0
 -14  -3   3   82.52   16.59   0
 -14  -1  -2  117.41   17.00   0
 -14   0  -6   78.15   15.21   0
 -13  -3   4  -14.89   15.40   0
 -13  -2   2   41.78   15.21   0
 -13  -1   0  249.63   18.16   0
 -12  -3   5  345.44   18.94   0
 -12  -2   3   37.09   10.93   0
 -12   0  -2   12.42   13.11   0
 -12   1 -14    9.49   10.34   0
 -12   1  -7   35.07   12.35   0
 -12   1  -6  -12.23   12.00   0
 -11  -7  10   85.89   14.92   0
 -11  -4   7  108.78   14.95   0
 -11  -2   4   17.22   13.07   0
 -11  -1   2  622.78   18.58   0
 -11   0   0   -3.17   12.94   0
 -10  -5   9   21.26   12.03   0
 -10  -2   5   92.55   14.12   0
 -10  -1   3   43.04   12.45   0
 -10   1 -16    5.47    8.02   0
  -9  -7  11   55.02   11.55   0
  -9  -3   7  322.39   15.34   0
  -9  -1   4   23.90   12.01   0
  -9   1 -16   73.07    7.09   0
  -9   1  -1   67.39   11.23   0
  -8  -8  12    8.48    9.16   0
  -7  -6  11   29.35   10.71   0
  -7  -5  10  109.39   10.71   0
  -7  -3   8  304.44   13.60   0
  -7  -1   5  105.70   11.30   0
  -7   0   3  506.39   15.16   0
  -7   2  -5 1501.23   19.24   0
  -6  -2   7  143.23   10.99   0
  -6   2 -10 1175.30   12.90   0
  -6   2  -4  146.20    9.05   0
  -3  -6  11  292.62    8.20   0
  -3  -2   7  438.13    9.89   0
  -2  -3   8    9.21    5.44   0
  -2  -2 -17   25.39    7.94   0
  -2   0 -13  360.41    6.99   0
  -1  -3 -17   90.40   11.30   0
   1  -1  -9 1046.47   13.92   0
   2  -6   7  701.70    9.24   0
   2  -4 -12  306.35   14.67   0
   2  -2  -8  538.43   12.84   0
   3  -7   6  763.86   12.73   0
   3  -5 -10  508.07   17.83   0
   3  -4  -9   64.56   11.21   0
   3  -3  -6  715.42   15.53   0
   3  -3   0   36.65    7.20   0
   4 -11   4  764.20   21.19   0
   4 -10   4  155.52   13.05   0
   4  -9   4   16.92    9.85   0
   4  -7   3  637.60   15.25   0
   4  -6  -7   82.94   13.27   0
   4  -6   2  312.28   11.94   0
   4  -5  -6  753.48   17.79   0
   4  -5  -5  921.92   19.96   0
 -16  -1  -5   33.42   17.06   0
 -15  -3   2  -24.00   16.38   0
 -15  -2   0  121.72   18.47   0
 -15  -1  -3   12.89   16.54   0
 -15   0  -8   -3.02   14.83   0
 -15   0  -7   25.83   16.65   0
 -14  -5   6  147.48   17.94   0
 -14  -4   5  467.53   23.14   0
 -14   0  -5    2.50   14.59   0
 -13  -8  10    9.34   17.14   0
 -13  -7   9   28.52   15.80   0
 -13  -6   8   81.79   15.22   0
 -13  -5   7   20.89   15.51   0
 -13  -4   6  254.70   19.52   0
 -13   1 -13  299.83   16.13   0
 -13   1 -12  -14.39   11.12   0
 -13   1 -11  871.14   21.40   0
 -13   1 -10  -11.40   11.94   0
 -13   1  -9  479.07   18.55   0
 -12  -9  11    6.18   14.12   0
 -12  -6   9   -9.73   14.00   0
 -12  -5   8   23.02   14.20   0
 -12  -2   4  -12.86   13.00   0
 -12  -1   2   35.92   14.38   0
 -12   0  -1  326.34   18.10   0
 -12   1 -15   47.56   10.62   0
 -11  -8  11   -1.19   12.84   0
 -11  -3   6  324.98   15.36   0
 -11  -1   3   32.64   13.44   0
 -11   1 -16   56.89   10.36   0
 -11   1  -3  190.11   15.29   0
 -10  -7  11   -5.47   13.24   0
 -10  -6  10    4.97   12.34   0
 -10  -4   8   23.35   12.03   0
 -10   1  -2  131.62   12.96   0
  -9  -8  12    8.23   11.43   0
  -9   2 -11  244.29   11.26   0
  -9   2 -10  883.55   16.15   0
  -9   2  -9  125.85   10.11   0
  -9   2  -8   21.30    9.21   0
  -8  -6  11   16.89   11.42   0
  -8  -5  10   64.88   11.43   0
  -8  -1   5   49.09   11.50   0
  -8   0   3  394.77   15.18   0
  -8   1   0  569.94   15.89   0
  -8   2  -5  107.62   10.53   0
  -7  -2   7  226.52   12.90   0
  -7   1   1  -17.20    9.82   0
  -7   2 -11 1807.59   17.06   0
  -6  -7  12   60.56    9.18   0
  -6   2  -3 1106.90   16.40   0
  -5  -7  12   47.15    7.77   0
  -5  -1   6  706.31   14.55   0
  -5   0   4    4.48    9.11   0
  -4  -7  12    2.24    6.65   0
  -4   0   4   33.56    8.55   0
  -4   1   1 1343.78   15.33   0
  -1  -4 -18  116.74   12.12   0
  -1   0   2 3100.31   13.61   0
   0  -3 -15 1941.30   24.93   0
   0   0  -8  573.17    7.99   0
   1  -4 -14  901.21   20.26   0
   1  -3 -13  614.95   15.81   0
   1  -2 -11  168.40    9.51   0
   1  -1  -8 2274.85   19.16   0
   2  -5 -13  200.36   14.95   0
   2  -4   5  399.45    6.73   0
   2  -3 -10   82.67   10.12   0
   2  -2   1  223.26    6.12   0
   3  -8   6  885.89   15.64   0
   3  -6   5  138.46    7.32   0
   3  -5   4  301.24    8.67   0
   3  -4  -8   11.43    9.99   0
   3  -3  -5  675.86   14.84   0
   3  -3  -4   69.53    9.20   0
   3  -3  -1  831.29   13.63   0
   4 -11   3    1.11   12.33   0
   4 -10   3   18.62   12.93   0
   4  -9   3    7.07   11.35   0
   4  -8   3  608.59   16.16   0
   4  -7   2  415.93   13.95   0
   4  -6   1   37.85    9.29   0
 -16  -1  -4    3.73   16.72   0
 -16   0 -13    9.97   16.29   0
 -16   0 -12  103.92   17.53   0
 -16   0 -11   29.22   16.64   0
 -16   0 -10  174.00   19.13   0
 -15   0  -6    4.92   15.33   0
 -14  -3   4   67.38   17.77   0
 -14  -2   2    3.35   16.14   0
 -14   0  -4   12.34   13.81   0
 -13  -3   5  292.43   19.65   0
 -13  -2   3   42.40   15.07   0
 -13  -1   1  383.88   20.04   0
 -13   0  -2  117.87   15.39   0
 -13   1 -14   33.24   12.36   0
 -13   1  -7    3.87   13.00   0
 -13   1  -6   39.06   13.11   0
 -12  -7  10   29.24   14.66   0
 -12  -4   7  -12.46   12.99   0
 -12  -3   6   58.92   14.65   0
 -12   0   0  388.13   19.03   0
 -11  -6  10   84.38   13.82   0
 -11  -5   9   21.52   13.26   0
 -11  -4   8   -0.06   13.16   0
 -11   1  -2   17.66   13.07   0
 -10  -2   6   42.26   13.31   0
 -10  -1   4   39.87   12.37   0
 -10   1  -1  211.66   14.68   0
 -10   2 -10  960.21   18.17   0
 -10   2  -9   28.57    9.82   0
 -10   2  -8  233.52   12.68   0
  -9  -6  11   53.14   13.41   0
  -9  -5  10  202.18   14.01   0
  -9  -4   9   56.97   12.32   0
  -9  -1   5    9.48   11.94   0
  -9   0   3   52.60   12.69   0
  -9   1   0   82.09   12.42   0
  -8  -2   7   12.20   11.24   0
  -8   2 -12  284.56    9.58   0
  -8   2  -4 1085.44   18.73   0
  -8   2  -3  167.61   11.50   0
  -7  -7  12   33.71    8.68   0
  -7  -1   6   12.89    9.94   0
  -7   0   4   82.77   11.20   0
  -7   2 -12   16.24    6.22   0
  -7   2  -3 1170.36   18.37   0
  -6  -4  10  247.01   12.58   0
  -6  -1   6  166.32   11.32   0
  -6   0   4  195.19    9.46   0
  -5  -4  10   44.38    8.13   0
  -5  -3   9  131.08    9.68   0
  -4  -1   6  579.79   12.59   0
  -3  -2 -18  101.61    8.41   0
  -3   0   4   63.45    7.30   0
  -3   1   1  117.77    7.57   0
  -2  -2   7  144.68    6.35   0
  -2  -1 -15  188.82    7.56   0
  -1  -2 -15   35.45    7.49   0
   0  -4 -16  453.04   15.89   0
   0  -2 -13  240.28   10.11   0
   0  -1 -11   59.70    6.37   0
   1  -1   1 2890.12    9.63   0
   2 -11   8  290.40   12.22   0
   2  -9   8    4.99    6.29   0
   2  -5 -12  470.86   17.27   0
   2  -5   6   87.01    4.85   0
   2  -4 -11  100.07   11.46   0
   2  -2  -7 3664.28   26.87   0
   3 -11   6  792.18   18.69   0
   3 -10   6   40.76   10.50   0
   3  -9   6   92.35    8.96   0
   3  -5  -9  953.90   21.65   0
   3  -4  -7    2.58    9.55   0
   3  -4   2  501.03   10.61   0
   3  -3  -3  901.92   15.33   0
   4 -10   2   70.10   14.40   0
   4  -7  -6   15.23   12.90   0
   4  -7   1  583.57   16.18   0
   4  -6  -4   80.58   11.88   0
   4  -6  -3 1276.33   22.74   0
   4  -6  -2    1.23   10.10   0
   4  -6   0  284.63   12.63   0
 -16   0  -9   33.74   15.78   0
 -16   0  -8   32.33   16.16   0
 -15  -1  -1   39.00   17.45   0
 -15   0  -5   75.53   16.84   0
 -14  -4   6  -21.01   16.68   0
 -14   0  -3   14.51   14.66   0
 -14   1 -13   88.67   14.65   0
 -14   1 -12  146.59   16.25   0
 -14   1 -11  352.99   18.04   0
 -14   1 -10  181.84   16.06   0
 -14   1  -9  235.42   16.72   0
 -14   1  -8    8.41   14.82   0
 -13  -6   9   13.12   15.54   0
 -13  -5   8   17.46   15.62   0
 -13  -4   7   32.43   15.12   0
 -13  -2   4   23.92   14.93   0
 -13  -1   2   50.41   16.17   0
 -13   0  -1    4.50   14.37   0
 -12  -8  11   54.96   13.63   0
 -12  -1   3  246.02   17.67   0
 -11  -7  11   66.19   14.34   0
 -11  -1   4   52.02   14.56   0
 -11   1  -1  186.76   15.18   0
 -11   2 -10  141.49   13.24   0
 -11   2  -9  378.89   16.33   0
 -11   2  -8   91.00   13.68   0
 -10  -8  12   15.93   12.08   0
 -10  -5  10  110.13   13.57   0
 -10  -4   9    9.83   12.61   0
 -10   1   0   41.45   12.79   0
 -10   2 -12  584.68   15.45   0
 -10   2  -6   61.59   11.67   0
 -10   2  -5  779.28   19.07   0
  -9   1   1  632.46   18.07   0
  -9   2  -4 1110.34   20.74   0
  -8  -1   6   13.85   11.04   0
  -8   0   4   48.17   11.80   0
  -7  -5  11  159.19   12.42   0
  -7  -4  10  286.96   13.38   0
  -7  -3   9  265.02   13.35   0
  -7   1   2  924.50   18.55   0
  -7   2  -2  287.68   12.32   0
  -6  -8  13   -1.26    6.21   0
  -6  -5  11   17.16    8.15   0
  -6  -3   9  517.60   14.42   0
  -6  -2   8  129.16   11.00   0
  -6   1   2  542.58   14.40   0
  -6   2  -2  -24.27    8.17   0
  -5  -2   8  120.74    9.89   0
  -5   2  -2  176.43    9.62   0
  -4  -5  11  140.64    8.80   0
  -4  -2   8   -0.06    8.26   0
  -3  -7  12   86.39    6.21   0
  -3  -1   6   90.17    7.35   0
  -3   0 -14  123.80    4.86   0
  -1  -3 -16  709.49   17.21   0
  -1  -1 -13  182.94    7.27   0
   0  -4   8    8.20    1.97   0
   0   0  -7  812.47    8.82   0
   1  -4 -13   -0.26   11.22   0
   1  -3 -12  356.27   13.00   0
   1  -2 -10 1379.70   18.05   0
   1  -1  -7 1340.92   14.31   0
   2  -3  -9  480.51   13.65   0
   2  -3   3  851.78    9.26   0
   2  -2  -6  522.55   12.25   0
   2  -2   0  149.40    6.33   0
   3 -12   5  340.43   16.07   0
   3  -7   5  224.50    9.28   0
   3  -6  -9 1182.79   24.83   0
   3  -6   4   36.80    8.01   0
   3  -5  -8  307.74   14.69   0
   3  -5   3  327.31    9.57   0
   3  -4  -6  409.76   14.07   0
   3  -4   1  526.63   11.64   0
   4  -9   1   -0.76   12.05   0
   4  -8   0   81.00   14.02   0
   4  -8   1 1254.13   22.86   0
   4  -7  -5   90.11   10.66   0
   4  -7  -4   91.69   13.28   0
   4  -7  -3   50.51   12.51   0
   4  -7  -2   51.85   11.91   0
   4  -7  -1  629.98   17.77   0
 -16   0  -7    4.60   15.97   0
 -16   0  -6   24.24   15.62   0
 -15  -1   0  252.68   20.12   0
 -15   0  -4    2.74   16.29   0
 -14  -3   5   52.51   17.71   0
 -14  -2   3   87.83   16.99   0
 -14  -1   1   84.99   17.66   0
 -14   0  -2   49.01   15.13   0
 -14   1 -14   37.09   13.57   0
 -14   1  -7   86.09   15.33   0
 -13  -7  10   94.03   16.38   0
 -13   0   0  466.47   20.99   0
 -12  -6  10   58.94   15.70   0
 -12  -5   9   14.99   14.55   0
 -12  -4   8  -12.85   13.97   0
 -12   0   1  291.63   18.00   0
 -12   1  -2   56.83   14.36   0
 -11  -8  12   20.89   13.35   0
 -11  -2   6   44.17   14.50   0
 -11   2 -12   92.16   11.76   0
 -11   2 -11  665.31   16.77   0
 -11   2  -7   56.73   11.90   0
 -11   2  -6  164.27   13.93   0
 -10  -6  11   96.29   13.80   0
 -10  -3   8   -0.32   12.79   0
 -10   0   3  159.89   14.93   0
 -10   2 -13   50.43    9.55   0
 -10   2  -4  279.64   15.01   0
  -9  -7  12   24.11   10.92   0
  -9   2 -13   11.00    7.86   0
  -9   2  -3  134.29   12.19   0
  -8  -5  11  103.54   11.92   0
  -8  -4  10  185.95   13.50   0
  -8  -3   9   42.54   11.68   0
  -7  -8  13    4.37    6.12   0
  -7  -6  12   -5.19   10.08   0
  -7  -2   8   -4.54   10.20   0
  -6  -6  12   -3.25    8.85   0
  -6   0   5  512.89   14.72   0
  -6   2  -1  261.53   11.78   0
  -5  -6  12   61.57    8.86   0
  -5   0   5  686.54   15.07   0
  -4   0   5  101.13    9.23   0
  -4   2  -2  794.98   12.20   0
  -3  -3   9  848.73   12.61   0
  -3  -1 -16    3.59    4.99   0
  -2  -2 -16  335.28   11.19   0
  -1  -5 -18   -6.90   11.78   0
  -1   0 -10  151.69    5.37   0
  -1   1  -3  995.44    4.77   0
   0  -4 -15  329.33   14.44   0
   0  -3 -14   36.62    8.91   0
   0  -1 -10   17.87    6.65   0
   1  -5 -14   59.20   11.84   0
   2 -12   7    9.88   10.08   0
   2  -7   7 1505.83   14.66   0
   2  -5 -11   10.08   11.68   0
   2  -4 -10   17.70    9.95   0
   2  -3  -8  405.40   12.87   0
   2  -2  -4   55.55    7.05   0
   3 -12   4  761.75   22.33   0
   3 -11   5  246.51   14.07   0
   3 -10   5  529.85   16.81   0
   3  -9   5   39.26   10.77   0
   3  -8   5   -6.52    7.31   0
   3  -6  -8  249.24   15.24   0
   3  -5  -7  461.78   15.82   0
   3  -4  -4  694.68   15.85   0
   3  -4   0  601.23   12.89   0
   4  -9  -1   86.12   14.62   0
   4  -8  -3    8.23   12.97   0
   4  -8  -2   -7.88   12.39   0
 -17   0 -13    2.83   16.19   0
 -17   0 -12   91.62   17.41   0
 -15   0  -3  -14.00   15.10   0
 -15   1 -12  248.11   19.04   0
 -15   1 -11   15.14   14.08   0
 -15   1 -10  311.82   18.99   0
 -15   1  -9   16.23   15.34   0
 -15   1  -8  141.41   18.41   0
 -14   1  -5    9.95   14.91   0
 -13  -2   5  -15.23   15.93   0
 -13  -1   3  199.67   18.36   0
 -13   0   1    1.05   14.13   0
 -13   1  -3   80.83   15.51   0
 -12  -7  11  114.32   16.24   0
 -12  -3   7   62.92   14.67   0
 -12  -2   6  148.71   16.19   0
 -12  -1   4   25.43   14.54   0
 -12   0   2  245.37   18.14   0
 -12   1  -1   15.58   14.10   0
 -12   2 -11  622.71   19.29   0
 -12   2 -10   59.03   11.70   0
 -12   2  -9  329.47   16.14   0
 -12   2  -7   86.12   13.73   0
 -11  -6  11    9.54   13.68   0
 -11  -5  10    2.42   13.62   0
 -11  -4   9   -3.88   13.74   0
 -11  -3   8   15.54   13.82   0
 -11  -1   5   23.82   14.15   0
 -11   0   3  309.99   18.18   0
 -11   2 -13  149.32   11.72   0
 -11   2  -5  590.04   18.83   0
 -11   2  -4   62.67   13.75   0
 -10  -7  12   11.05   12.67   0
 -10  -2   7   45.71   13.32   0
 -10   1   1  292.49   16.43   0
 -10   2  -3  773.82   20.09   0
  -9  -5  11    0.69   11.55   0
  -9  -4  10    6.26   12.04   0
  -9  -3   9   -3.17   12.19   0
  -9  -1   6   83.01   12.91   0
  -9   2  -2  525.25   16.47   0
  -8  -6  12  -13.01    9.64   0
  -8  -2   8   18.11   11.75   0
  -8   2  -1   -1.62   10.39   0
  -7   0   5   19.33    7.74   0
  -7   1   3    9.96   10.64   0
  -6  -1   7  145.82   11.57   0
  -6   1   3  159.23   11.64   0
  -6   2   0   29.22    9.87   0
  -5  -1   7   -4.60    8.81   0
  -5   1   3  708.94   15.41   0
  -4  -6  12   93.20    7.98   0
  -4   2  -1  241.01    9.27   0
  -3  -5  11   36.25    6.09   0
  -3  -2   8  156.48    7.72   0
  -2  -5 -19    4.11   12.99   0
  -2  -3 -17   -2.50    9.18   0
  -2   0 -12   25.05    4.25   0
  -2   0   4  884.42   11.23   0
  -1  -2 -14 1052.85   16.60   0
   0  -3   7  944.29    5.71   0
   0   0  -6 1653.54   10.93   0
   1 -11   9   64.96    8.35   0
   1  -3 -11   -1.09    8.56   0
   1  -2  -9  581.86   12.72   0
   1  -1  -6 3193.31   19.85   0
   2 -11   7  531.82   15.21   0
   2  -4  -9  141.60   11.49   0
   2  -3  -7 1242.67   18.51   0
   2  -2  -3  360.38    9.38   0
   2  -2  -2  275.84    8.17   0
   3  -7   4  140.60    8.96   0
   3  -6  -7    0.33   11.52   0
   3  -5  -6  444.34   15.40   0
   3  -5   2  682.47   13.12   0
 -15   0  -2   20.07   17.00   0
 -15   1 -13    2.26   13.40   0
 -15   1  -7    5.62   15.51   0
 -15   1  -6   12.84   14.68   0
 -14   0   0  180.70   19.64   0
 -14   1  -4  205.17   18.42   0
 -13  -5   9   14.82   14.48   0
 -13  -4   8   43.70   16.49   0
 -13  -3   7   53.60   17.11   0
 -13   1  -2  150.74   16.88   0
 -13   2 -10  335.31   18.65   0
 -13   2  -9   80.26   15.14   0
 -12  -5  10   27.84   16.69   0
 -12  -4   9   36.50   14.49   0
 -12   1   0  248.99   17.74   0
 -12   2 -12    7.02   10.30   0
 -11  -7  12   32.62   14.18   0
 -11  -2   7   82.80   15.68   0
 -10  -5  11   87.13   15.48   0
 -10  -4  10   70.42   14.07   0
 -10  -3   9   17.34   13.40   0
 -10  -1   6  164.48   15.67   0
 -10   0   4  280.93   16.60   0
 -10   2 -14   16.55    8.31   0
 -10   2  -2  102.65   13.57   0
  -9  -6  12    9.67   11.26   0
  -9  -2   8   10.04   12.37   0
  -9   0   5  405.26   17.31   0
  -9   2  -1   95.65   12.62   0
  -8  -1   7  154.80   13.84   0
  -8   1   3   93.22   12.53   0
  -8   2   0   -3.29   10.61   0
  -7  -7  13   32.74    9.31   0
  -7  -4  11   -2.07   11.44   0
  -7  -3  10    1.68   11.61   0
  -7   2 -13  904.03   11.50   0
  -7   2   0   -0.55    7.04   0
  -6  -4  11  149.83   11.99   0
  -6  -3  10  583.71   15.83   0
  -5   2   0   62.82    9.58   0
  -4   1   3  198.45    8.83   0
  -3   0   5    4.03    7.71   0
  -2  -4 -18   95.74   11.12   0
  -2  -1 -14   94.73    6.39   0
  -1  -3 -15  923.67   18.51   0
   0  -5 -15  121.31   14.42   0
   1  -5 -13    4.95   11.39   0
   1  -4 -12  124.92   11.05   0
   1  -1  -5  642.71    9.59   0
   2 -10   7   96.53   10.02   0
   2  -9   7  414.97   11.94   0
   2  -8   7   39.75    6.76   0
   2  -6   6  196.47    6.91   0
   2  -5 -10  802.49   19.68   0
   2  -4   4 4297.83   20.28   0
   3 -10   4   -4.69    9.60   0
   3  -9   4   71.35   10.00   0
   3  -8   4   32.68    8.58   0
   3  -7  -7   30.64   12.93   0
   3  -5  -5   65.79   10.81   0
   3  -5   1  295.99   11.02   0
 -16   1 -12   91.56   17.41   0
 -16   1 -11   64.36   16.44   0
 -16   1 -10  144.97   18.19   0
 -16   1  -9   24.00   16.33   0
 -15   1  -5   26.17   16.08   0
 -14  -1   3    1.13   17.19   0
 -14   0   1  103.14   17.33   0
 -14   1  -3   -0.68   14.70   0
 -13  -1   4    4.12   15.54   0
 -13   0   2  300.19   20.05   0
 -13   1  -1   42.43   15.87   0
 -13   2 -12  179.22   15.48   0
 -13   2 -11  161.55   14.43   0
 -13   2  -8   18.05   13.08   0
 -13   2  -7  153.90   15.41   0
 -13   2  -6  141.02   15.80   0
 -12  -6  11   -9.51   14.95   0
 -12  -3   8    4.45   14.85   0
 -12  -1   5   15.54   15.50   0
 -12   2 -13   84.70   10.72   0
 -11  -4  10  200.49   18.24   0
 -11  -1   6  101.55   15.75   0
 -11   0   4   95.37   15.56   0
 -11   2 -14   -2.01    9.23   0
 -10  -6  12    7.02   12.70   0
 -10  -2   8  -19.24   13.10   0
 -10   2  -1  201.90   15.10   0
  -9  -7  13   28.78   12.40   0
  -9  -1   7   30.73   13.03   0
  -9   2   0  -11.98   11.64   0
  -8  -4  11  345.29   15.75   0
  -8  -2   9    2.39   13.28   0
  -8   2 -14   51.14    6.70   0
  -8   2   1   93.81   11.86   0
  -8   3  -6  400.94   14.36   0
  -7  -5  12   11.50   11.16   0
  -7  -2   9   65.80   11.68   0
  -7   0   6  662.03   17.96   0
  -7   1   4   -3.89   10.57   0
  -7   2   1  437.08   14.97   0
  -6  -5  12   -0.70    9.85   0
  -6  -2   9  357.20   14.00   0
  -6   0   6  153.77   11.40   0
  -6   1   4  249.34   12.79   0
  -6   2   1  139.32   11.42   0
  -5  -5  12    2.89    8.51   0
  -5  -2   9  531.34   14.37   0
  -5   0   6  202.84   11.43   0
  -5   1   4  104.85   10.83   0
  -5   2   1   81.70   10.07   0
  -4  -4  11  601.37   13.49   0
  -4  -2   9   16.72    9.22   0
  -4   2   0   22.08    7.93   0
  -3  -6  12   26.58    6.29   0
  -3  -4 -19  150.39   12.74   0
  -3  -3 -18    2.80    8.64   0
  -3  -1   7  437.14   10.86   0
  -3   1   3   63.63    7.84   0
  -2  -4  10  765.40   10.57   0
  -1  -5  10  393.58    5.84   0
  -1  -4 -16    3.54    9.38   0
  -1   1  -2 1261.40    6.79   0
   0  -4 -14  918.07   19.58   0
   0  -2 -11  653.24   14.06   0
   0  -1  -9 1361.10   14.74   0
   1  -3 -10   19.83    8.81   0
   1  -2  -8 4155.90   27.75   0
   1  -1  -4  776.03    9.73   0
   2  -6 -10  541.58   19.24   0
   2  -5  -9   32.58   11.05   0
   2  -5   5  597.74    9.57   0
   2  -4  -8    6.99    9.37   0
   2  -3  -6    9.15    8.43   0
   2  -3   2  944.69   10.35   0
   3 -11   2   29.56   13.69   0
   3 -11   3   89.33   12.61   0
   3 -10   3   38.39   11.39   0
   3  -9   3  274.62   14.75   0
   3  -8   3  786.62   18.00   0
   3  -7   3   36.11    8.45   0
   3  -6  -5 1029.22   21.08   0
   3  -6   2   53.58    8.56   0
   3  -5  -3   25.40   10.14   0
   3  -5  -2 2469.04   26.02   0
   3  -5   0  247.23   11.19   0
 -16   1  -8   74.05   16.49   0
 -16   1  -7   -2.91   14.79   0
 -15   1  -4  137.04   18.65   0
 -14   1  -2   47.95   15.95   0
 -14   2 -11   -3.81   14.49   0
 -14   2 -10  257.37   17.62   0
 -14   2  -9    3.63   14.15   0
 -14   2  -8  125.24   16.42   0
 -14   2  -7   53.68   16.92   0
 -13  -4   9   19.64   16.04   0
 -13  -3   8   12.80   18.37   0
 -13   1   0   62.32   16.63   0
 -13   2 -13   54.86   11.89   0
 -13   2  -5    9.56   14.59   0
 -13   2  -4  712.21   23.62   0
 -12  -7  12    4.42   14.93   0
 -12  -2   7   10.02   14.04   0
 -12   0   4    5.91   14.29   0
 -12   1   1   13.70   14.20   0
 -12   2 -14   -4.16    8.80   0
 -12   2  -2  295.26   17.93   0
 -11  -6  12    5.52   15.29   0
 -11  -5  11   70.65   15.33   0
 -11  -3   9   49.20   14.96   0
 -11  -2   8   -2.64   14.51   0
 -11   1   2   99.25   15.10   0
 -11   2  -1  109.55   14.86   0
 -10  -7  13   38.56   14.04   0
 -10  -1   7   29.65   14.44   0
 -10   2   0    3.20   12.93   0
 -10   3  -8   -7.29   11.18   0
 -10   3  -7   30.79   12.11   0
  -9  -5  12   27.74   14.23   0
  -9  -4  11  357.62   17.34   0
  -9  -2   9   68.78   13.57   0
  -9   0   6  132.61   15.05   0
  -9   2   1   24.71   12.66   0
  -9   3  -8  150.18   11.14   0
  -9   3  -7   62.87   10.55   0
  -9   3  -6   -7.19   10.23   0
  -9   3  -5 1155.63   21.47   0
  -8  -5  12   11.61   10.76   0
  -8  -1   8  159.59   14.01   0
  -8   1   4   69.17   12.22   0
  -8   3  -8  145.96   10.09   0
  -8   3  -5  577.37   15.60   0
  -8   3  -4  723.26   17.29   0
  -7  -1   8    3.63   11.02   0
  -7   3  -8    8.39    8.67   0
  -7   3  -7   41.78    8.23   0
  -7   3  -5   52.80    9.47   0
  -6   2   2  328.89   13.21   0
  -6   3  -6  513.01   12.47   0
  -6   3  -5  653.17   13.31   0
  -5  -1   8  252.30   12.09   0
  -4  -2 -18   13.68    6.88   0
  -4   0   6 2139.33   21.29   0
  -4   1   4  337.97   12.41   0
  -2  -5 -18   18.90   12.88   0
  -2  -2 -15  506.79   12.64   0
  -2  -2   8   73.25    5.83   0
  -1  -2 -13   25.41    8.30   0
  -1   0  -9  285.73    6.20   0
   0  -8  10   19.86    3.43   0
   0   0  -5    7.70    2.89   0
   1  -5 -12  574.32   17.68   0
   1  -4 -11  127.94   10.91   0
   1  -1  -3 1520.96   12.01   0
   1  -1  -1 3161.13   13.78   0
   2 -11   6  227.39   13.18   0
   2  -7   6  123.95    7.51   0
   2  -4  -7   -2.15    9.38   0
   2  -3  -5 1280.67   17.91   0
   3 -11   1   22.54   12.98   0
   3 -10   2  307.13   15.99   0
   3  -8  -5  621.35   20.85   0
   3  -8   2   52.68   11.62   0
   3  -7  -5   14.61   12.05   0
   3  -7   2 1729.58   22.48   0
   3  -6  -4  259.82   13.72   0
   3  -6  -2  130.76   11.02   0
   3  -6   0  180.21   11.16   0
   3  -6   1  632.91   14.61   0
 -15   1  -3   31.15   16.54   0
 -14   0   2  200.62   19.90   0
 -14   1  -1   15.73   16.03   0
 -14   2 -13   18.35   14.35   0
 -14   2 -12  197.26   15.84   0
 -14   2  -6   21.62   15.63   0
 -14   2  -5  206.09   17.55   0
 -13  -2   7    1.39   16.99   0
 -13   1   1  111.64   17.80   0
 -13   2 -14   -4.61   12.11   0
 -13   2  -3   14.48   15.84   0
 -12  -5  11   19.14   15.56   0
 -12  -4  10   66.77   16.28   0
 -12  -3   9   64.61   16.54   0
 -12  -1   6    8.96   14.49   0
 -12   1   2  149.50   17.76   0
 -12   2  -1   13.73   14.60   0
 -11  -1   7  148.58   16.94   0
 -11   0   5    3.77   14.62   0
 -11   2 -15   -7.77    9.41   0
 -11   2   0   28.13   14.39   0
 -11   3  -9   93.06   13.84   0
 -11   3  -8   37.49   11.68   0
 -11   3  -7    5.24   12.16   0
 -11   3  -6  224.46   16.56   0
 -10  -4  11  154.81   16.04   0
 -10  -3  10  209.79   16.74   0
 -10  -2   9   68.72   14.15   0
 -10   0   6   10.97   13.75   0
 -10   2 -15   -8.53    7.57   0
 -10   2   1    2.56   13.08   0
 -10   3 -10    4.59   10.82   0
 -10   3  -9  315.15   13.59   0
 -10   3  -6  235.24   13.64   0
 -10   3  -4  295.07   16.35   0
  -9  -6  13   70.59   14.64   0
  -9  -1   8  207.80   16.09   0
  -9   2 -15   26.43    7.09   0
  -9   3 -10  174.25   11.53   0
  -9   3  -4   20.07   10.92   0
  -9   3  -3 1127.79   22.33   0
  -8  -6  13   80.15   11.72   0
  -8   2   2  496.23   17.19   0
  -8   3 -10  944.93   16.41   0
  -8   3  -2  700.56   18.07   0
  -7  -6  13   10.30    9.14   0
  -7   2   2   41.17    8.50   0
  -7   3  -9  352.66   11.25   0
  -7   3  -3   50.49    9.72   0
  -7   3  -2 1537.45   22.22   0
  -6  -6  13   17.69    8.29   0
  -6   0   7 1062.74   20.34   0
  -6   1   5    2.13   10.34   0
  -6   3  -7   22.77    6.77   0
  -6   3  -3  801.10   15.59   0
  -5  -6  13  150.52   10.03   0
  -5   0   7 1513.61   21.33   0
  -5   1   5  613.37   15.16   0
  -5   2   2  871.03   17.07   0
  -4  -5  12   11.93    7.42   0
  -4  -3 -19   28.95    9.24   0
  -4   2   1  490.21   12.72   0
  -3  -3  10   -2.81    5.88   0
  -3  -2   9   44.92    8.07   0
  -3  -1 -15   31.88    5.53   0
  -3   0   6 2027.35   19.86   0
  -3   2  -7    8.31    3.48   0
  -2  -3 -16 1495.82   21.55   0
  -2   0   5  148.21    7.36   0
  -1  -5 -16  360.96   15.69   0
  -1  -4 -15 1423.52   23.55   0
  -1  -3 -14 1142.18   19.38   0
   0  -5 -14   87.19   12.46   0
   0  -4 -13   95.13   10.91   0
   0  -3 -12   70.30    9.27   0
   1  -6 -12 1004.88   23.27   0
   1  -3  -9  486.91   13.46   0
   1  -2  -7 1254.65   16.02   0
   1  -1  -2    1.27    3.34   0
   2 -12   5   48.17   11.29   0
   2  -9   6   27.50    9.07   0
   2  -8   6  705.58   13.88   0
   2  -7  -9  297.34   16.95   0
   2  -5  -8  783.79   18.25   0
   2  -4  -6    4.24    9.58   0
   2  -4   3 2124.97   16.25   0
   2  -3  -4 1054.21   15.95   0
   2  -3  -3   68.43    8.01   0
   3 -10  -1  126.05   15.46   0
   3 -10   0  408.48   18.44   0
   3 -10   1   67.37   13.27   0
   3  -9  -4  382.35   19.51   0
   3  -9  -3   11.99   13.71   0
   3  -9   0  613.76   20.33   0
   3  -9   1  491.82   17.51   0
   3  -8  -4    9.16   12.76   0
   3  -8  -3   24.07   13.03   0
   3  -8   0  164.69   14.45   0
   3  -8   1 1866.32   26.24   0
   3  -7  -3   50.13   11.57   0
   3  -7  -2  221.93   13.57   0
   3  -7  -1   96.14   11.43   0
   3  -7   0  915.16   18.92   0
   3  -7   1   63.05   10.15   0
   3  -6  -1   25.92    7.29   0
 -15   2 -12   80.95   17.60   0
 -15   2 -11  103.91   16.54   0
 -15   2 -10   94.42   16.24   0
 -15   2  -9   60.30   16.31   0
 -15   2  -8   77.12   16.82   0
 -15   2  -7   10.73   15.93   0
 -14   1   0    3.10   16.05   0
 -14   2  -4  149.85   18.16   0
 -13  -1   6   97.66   18.69   0
 -13   0   4   23.50   17.21   0
 -13   2  -2  294.33   19.87   0
 -12  -6  12    9.26   15.30   0
 -12  -2   8   20.89   16.35   0
 -12   3  -9   20.52   14.31   0
 -12   3  -8   20.88   14.39   0
 -12   3  -7   38.57   15.03   0
 -11  -4  11  -10.60   14.85   0
 -11  -3  10   21.26   15.57   0
 -11   2   1   31.12   14.75   0
 -11   3 -10  187.95   12.83   0
 -11   3  -4 1006.48   24.16   0
 -10  -6  13   20.93   14.58   0
 -10  -1   8   89.02   15.53   0
 -10   3 -11  268.62   13.56   0
  -9   1   5   99.96   14.33   0
  -9   2   2  165.11   11.99   0
  -9   3 -11  421.42   13.69   0
  -8  -4  12   95.24   14.33   0
  -8  -3  11  633.30   19.52   0
  -8   0   7    4.50   12.69   0
  -8   2   3    3.94   11.54   0
  -8   3  -1  137.59   13.04   0
  -7  -4  12  253.60   13.83   0
  -7  -3  11 1263.07   23.48   0
  -7  -2  10  377.65   15.88   0
  -6  -4  12  363.37   14.98   0
  -6  -3  11  541.13   16.04   0
  -6  -1   9  147.96   13.67   0
  -6   3  -2 1015.25   17.58   0
  -5  -3  11    8.57    8.69   0
  -5  -2  10  348.56   13.30   0
  -5   3  -6   49.69    7.63   0
  -5   3  -5 3766.14   24.89   0
  -5   3  -4  825.79   13.76   0
  -5   3  -3 3805.06   27.14   0
  -4   2   2  112.32   10.37   0
  -3  -5 -19   70.43   13.77   0
  -3  -1   8   25.40    8.77   0
  -3   1   4   89.93    8.73   0
  -2  -1 -13  350.50    8.73   0
  -2  -1   7  119.16    7.07   0
  -1  -1 -11    9.58    4.90   0
  -1   1  -1 3536.94   12.37   0
   0 -10  10    3.05    5.59   0
   0  -9  10   -1.64    4.58   0
   0  -6 -14   10.32   12.29   0
   1 -11   8   17.91    8.58   0
   1  -5 -11  304.98   14.22   0
   1  -5   7   12.90    3.20   0
   1  -4 -10   37.70    9.54   0
   2 -12   4 1401.05   26.65   0
   2 -11   5 1503.46   24.70   0
   2  -6  -8   36.56   11.73   0
   2  -6   5   93.00    7.30   0
   2  -5   4   44.06    6.71   0
   2  -4  -5 1377.56   19.86   0
   2  -3  -1   39.96    6.88   0
   3  -9  -2   41.52   13.37   0
   3  -8  -2   21.56   11.65   0
   3  -8  -1  790.44   20.24   0
 -15   2  -6   35.13   15.91   0
 -15   2  -5  248.84   21.09   0
 -14   1   1  117.05   19.72   0
 -14   2  -3  264.94   19.93   0
 -14   2  -2   76.75   17.39   0
 -13   1   2   52.21   13.37   0
 -12  -4  11   63.66   19.02   0
 -12  -3  10    1.07   17.64   0
 -12  -1   7  231.96   19.06   0
 -12   3 -11   14.87   13.06   0
 -12   3 -10  226.25   14.43   0
 -12   3  -6   96.73   14.16   0
 -12   3  -5   69.44   15.08   0
 -11  -6  13    1.27   16.87   0
 -11  -5  12    3.33   15.20   0
 -11  -2   9   34.47   14.15   0
 -11  -1   8    3.15   15.30   0
 -11   0   6  202.57   17.44   0
 -11   1   4  -19.15   14.07   0
 -11   3 -11  168.65   12.35   0
 -11   3  -3  129.53   15.83   0
 -10   0   7  915.76   25.19   0
 -10   1   5   12.62   14.50   0
 -10   3 -12   -0.46    9.80   0
 -10   3  -2  211.88   15.27   0
 -10   3  -1  221.05   16.07   0
  -9  -4  12  -13.44   12.51   0
  -9  -3  11   11.64   13.28   0
  -9  -2  10  237.47   16.71   0
  -9   3  -1  259.42   15.63   0
  -8  -1   9    6.66   13.11   0
  -8   1   6   53.71   13.09   0
  -8   3 -11   15.47    7.98   0
  -7  -5  13   14.90   11.45   0
  -7  -1   9  112.25   12.61   0
  -7   1   6  877.93   20.71   0
  -7   3 -10  190.63    8.17   0
  -6  -7  14    1.85    7.19   0
  -6  -5  13   19.29   10.09   0
  -6   1   6 1156.47   21.31   0
  -6   3  -9  498.13   10.68   0
  -5  -4  12  170.72   10.28   0
  -5  -1   9   38.41   10.30   0
  -5   3  -7  104.49    7.71   0
  -5   3  -2    6.49    8.71   0
  -4  -6  13  316.75   11.10   0
  -4  -3  11  891.46   16.71   0
  -4  -2  10 1064.24   18.13   0
  -4   0   7  273.06   11.30   0
  -4   2 -10 1216.53    7.96   0
  -3  -5  12    7.47    6.70   0
  -3  -4 -18   31.55   11.61   0
  -3  -3 -17  223.08   11.55   0
  -3  -2 -16    3.84    7.30   0
  -3   2   1  841.76   13.19   0
  -2  -5 -17   35.75   12.96   0
  -2   0 -11  797.37    8.94   0
  -2   1   3 1282.92   13.86   0
  -1  -6 -16  165.60   14.82   0
   0  -5 -13  190.42   13.46   0
   0  -4 -12   12.74   10.89   0
   0  -3 -11   77.70    9.29   0
   1 -12   7  222.58   12.65   0
   1 -10   8  127.11    8.88   0
   1  -6 -11   48.85   13.28   0
   1  -5 -10  567.18   16.77   0
   1  -3  -8  -11.03    8.47   0
   1  -2  -6 3450.24   23.69   0
   2 -12   3   61.77   14.08   0
   2 -10   5   98.07   11.83   0
   2  -8  -8   -6.42   14.67   0
   2  -7   5  267.78    9.95   0
   2  -6  -7  160.29   13.05   0
   2  -5  -6   38.62   10.80   0
   2  -4   2 2954.69   20.37   0
 -16   2 -11  151.11   18.33   0
 -16   2 -10  -19.07   16.57   0
 -15   2  -4    3.84   16.22   0
 -14   2  -1   63.96   17.35   0
 -13   1   3   72.74   18.22   0
 -13   2   0   -1.02   16.31   0
 -13   3 -11   27.39   14.60   0
 -13   3 -10   61.01   13.76   0
 -13   3  -9   52.43   13.98   0
 -13   3  -8   24.72   13.80   0
 -13   3  -7    2.77   14.06   0
 -13   3  -6    3.52   14.68   0
 -13   3  -5  328.05   20.00   0
 -12  -5  12   14.49   17.22   0
 -12  -2   9   -0.89   16.42   0
 -12   0   6  199.39   20.09   0
 -12   1   4   23.54   16.32   0
 -12   2   1    2.23   11.37   0
 -12   3 -12   39.74   12.80   0
 -12   3  -3  117.57   17.04   0
 -11   0   7  205.07   18.57   0
 -11   2   2   -5.62   10.63   0
 -11   3 -12   -9.77    9.34   0
 -11   3  -2  514.43   20.36   0
 -11   3  -1   72.98   15.02   0
 -10  -3  11   64.32   15.56   0
 -10  -2  10   11.83   14.20   0
 -10  -1   9   59.89   14.87   0
  -9  -5  13   10.62   12.94   0
  -9  -1   9   80.71   14.11   0
  -9   1   6  188.14   16.93   0
  -9   3 -12  117.65   10.00   0
  -9   3   0   35.75   13.32   0
  -8   0   8  826.72   22.16   0
  -8   2 -15    5.02    5.70   0
  -8   2   4   65.08   13.84   0
  -8   3   1  314.92   16.07   0
  -7   0   8  801.47   20.63   0
  -7   2   4   13.13   11.86   0
  -7   3   1  205.25   13.73   0
  -6   0   8  127.91   12.77   0
  -6   2   4   16.71   11.19   0
  -6   3   0   56.45    8.08   0
  -5  -5  13   37.83    9.77   0
  -5   0   8  191.15   12.55   0
  -5   3  -1 1076.27   17.28   0
  -4  -4  12   25.49    8.86   0
  -4  -1 -16   63.45    6.22   0
  -4  -1   9   21.04    8.97   0
  -3  -6 -19   22.54   14.82   0
  -2  -4 -16  142.27   12.82   0
  -2  -2 -14  272.84   10.55   0
  -1  -5 -15   -1.91   10.76   0
  -1  -4 -14   82.49   12.16   0
  -1  -2 -12  836.40   14.13   0
  -1   1   0  168.04    5.14   0
   0  -6 -13   26.85   14.28   0
   0   0  -3  920.03    6.04   0
   1 -13   6  228.30   14.73   0
   1  -2  -5  358.51    9.78   0
   2 -12   2  156.08   14.91   0
   2 -11   4  100.37   11.70   0
   2  -8  -7  372.70   18.52   0
   2  -8   5  157.83    9.49   0
   2  -7  -7   10.17   12.48   0
   2  -6  -6  607.06   17.66   0
   2  -5  -5 1561.17   22.81   0
 -14   2   0   -3.08   18.23   0
 -14   3 -10    2.10   14.16   0
 -14   3  -9   13.20   15.38   0
 -14   3  -8  -13.45   14.99   0
 -14   3  -7    2.20   15.59   0
 -14   3  -6   15.97   16.36   0
 -13   1   4   24.10   17.61   0
 -13   2   1   29.40   17.85   0
 -13   3 -12   79.57   14.78   0
 -13   3  -4   73.63   16.86   0
 -13   3  -3  600.12   24.22   0
 -12  -1   8    2.90   16.00   0
 -12   1   5   31.60   16.76   0
 -12   2   2   43.32   16.70   0
 -12   3  -2  426.11   20.88   0
 -12   3  -1   16.59   14.86   0
 -11  -4  12  162.20   18.36   0
 -11  -3  11  229.87   19.25   0
 -11  -1   9   31.65   18.08   0
 -11   2   3   42.85   15.94   0
 -11   3 -13   30.32   10.69   0
 -11   3   0   -8.51   14.52   0
 -10  -5  13   25.12   14.63   0
 -10   0   8   15.01   14.48   0
 -10   1   6  436.04   20.76   0
 -10   3 -13   21.28    9.83   0
 -10   3   1   18.23   13.95   0
  -9  -6  14   15.00   14.40   0
  -9   0   8  257.94   17.26   0
  -9   2   4   21.79   10.22   0
  -9   3   1  108.83   14.60   0
  -8  -6  14   69.51   11.15   0
  -8  -3  12  260.61   16.32   0
  -8  -2  11    9.71   13.22   0
  -8  -1  10  175.23   17.26   0
  -8   1   7 1120.52   24.78   0
  -8   3 -12  398.22   11.22   0
  -7  -6  14  -16.86    7.87   0
  -7  -3  12   24.34   11.90   0
  -7  -2  11  378.86   16.70   0
  -7  -1  10  261.04   15.47   0
  -7   3 -11  455.71   10.67   0
  -6  -3  12  844.21   20.34   0
  -6  -2  11 1431.06   24.06   0
  -6  -1  10  118.02   12.78   0
  -6   1   7  115.15   12.52   0
  -6   3 -10   66.08    7.11   0
  -6   3   1   20.46   10.36   0
  -5   2   4   67.64   10.68   0
  -5   3  -8  308.63    8.52   0
  -5   3   0  268.17   12.12   0
  -4  -4 -19   85.29   11.88   0
  -4   0   8 1398.60   20.97   0
  -4   1   6   -5.89    9.70   0
  -4   3  -4 1142.43   13.91   0
  -4   3  -3 4418.72   26.41   0
  -4   3  -2 1615.30   17.83   0
  -3   0   7   65.08    8.21   0
  -3   1   5 1338.48   17.67   0
  -3   2   2  168.96    9.54   0
  -2  -3 -15   28.84    8.31   0
  -2  -3  10  528.71   10.17   0
  -2   0   6  506.68   10.71   0
  -1  -6 -15   46.29   14.61   0
  -1  -3 -13  907.76   16.87   0
  -1  -1 -10    9.50    6.02   0
   0  -5 -12   16.54   12.18   0
   0  -2  -9  529.95   11.76   0
   1 -11   7  874.87   17.65   0
   1  -7 -10   33.56   13.49   0
   1  -6 -10 1784.56   28.03   0
   1  -5  -9  410.83   15.04   0
   1  -3  -7  909.91   16.16   0
   2 -11   2   -2.82   13.01   0
   2 -10   4   77.99   10.93   0
   2  -9   4   13.94   10.74   0
   2  -7  -6  221.91   14.93   0
   2  -7   4  165.52   10.24   0
   2  -6   4   82.55    7.18   0
   2  -5  -4 1064.33   19.40   0
   2  -5   3 1017.32   13.52   0
   2  -4  -2   23.63    8.53   0
   2  -4  -1 1677.72   18.85   0
 -15   3  -9   24.04   18.09   0
 -15   3  -8   -4.29   18.13   0
 -14   3 -12   28.43   16.07   0
 -14   3 -11   52.99   14.89   0
 -14   3  -5  211.04   18.91   0
 -14   3  -4  101.37   18.98   0
 -13   2   2   61.49   18.92   0
 -13   3 -13   25.90   14.00   0
 -13   3  -2   73.27   17.55   0
 -12  -2  10   93.99   18.87   0
 -12   2   3    8.31   16.52   0
 -12   3   0   53.49   16.61   0
 -11  -5  13    3.24   15.16   0
 -11   0   8  309.81   19.86   0
 -11   1   6  317.44   21.03   0
 -10  -3  12  290.35   20.49   0
 -10  -2  11  296.39   18.91   0
 -10   4  -7   31.41   11.82   0
 -10   4  -6   86.50   13.03   0
 -10   4  -5   79.72   13.81   0
  -9  -3  12  538.84   21.02   0
  -9  -2  11  264.89   17.83   0
  -9  -1  10   34.58   15.17   0
  -9   1   7 1050.34   25.99   0
  -9   2   5   20.00   14.83   0
  -9   3 -13   32.89    8.85   0
  -9   4  -6   84.64   12.04   0
  -9   4  -5   64.59   12.49   0
  -9   4  -3  394.11   17.03   0
  -8  -4  13   77.71   13.40   0
  -8   0   9   53.85   14.71   0
  -8   2   5   32.26   13.27   0
  -8   3   2   -0.92    9.14   0
  -8   4  -7   75.87   12.22   0
  -8   4  -6   70.65   11.07   0
  -8   4  -5  490.58   15.88   0
  -8   4  -4   69.28   12.11   0
  -8   4  -3 1439.02   24.13   0
  -7  -4  13   24.64   11.19   0
  -7   0   9   74.46   13.87   0
  -6  -4  13  -10.14   11.12   0
  -6   0   9  763.93   19.64   0
  -6   2   5  127.78   12.94   0
  -6   3   2 1015.80   20.18   0
  -5  -3  12 1394.13   21.70   0
  -5  -2  11 1032.90   19.77   0
  -5  -1  10   13.94   10.48   0
  -5   2 -12 2343.67   11.11   0
  -5   2   5    3.08   10.19   0
  -5   3   1   65.61   10.49   0
  -4  -5  13  115.26    9.53   0
  -4  -2 -17  191.98    9.17   0
  -4   2   4    0.60   10.49   0
  -4   3  -5 3144.97   20.64   0
  -4   3  -1  315.41   11.13   0
  -3  -5 -18    1.39   10.96   0
  -3  -3  11 1666.09   19.30   0
  -3  -2  10 1202.57   16.71   0
  -2  -4  11    1.84    5.96   0
  -2  -1   8   -4.70    6.22   0
  -2   1   4   80.84    7.73   0
   0  -4 -11   18.90    9.81   0
   0  -3 -10  498.63   13.48   0
   0   0  -2 2592.68    7.36   0
   1 -13   5   -3.39   11.25   0
   1 -10   7    2.08    8.40   0
   1  -6  -9  180.30   13.45   0
   1  -2  -4  317.25    8.96   0
   2 -11  -1  116.43   15.85   0
   2 -11   0   10.71   13.13   0
   2 -11   1  -10.59   12.40   0
   2 -10   2  360.42   16.58   0
   2 -10   3  255.47   13.83   0
   2  -8  -5  427.69   18.70   0
   2  -8   4    1.03    8.18   0
   2  -7  -5  477.84   17.47   0
   2  -6  -4 1783.20   25.38   0
   2  -6   3   79.24    9.13   0
   2  -5  -3 1901.92   23.61   0
   2  -5   2  291.23   10.06   0
 -15   3 -11   36.84   16.62   0
 -15   3 -10    6.36   16.07   0
 -15   3  -7   18.33   16.41   0
 -15   3  -6   11.52   17.23   0
 -14   3  -3  363.23   22.11   0
 -14   3  -2   33.33   17.73   0
 -13   2   3    1.97   17.94   0
 -13   3  -1   60.26   18.46   0
 -12  -1   9   21.23   18.22   0
 -12   1   6   38.92   18.46   0
 -12   3   1  145.92   18.55   0
 -12   4  -7   -7.01   15.06   0
 -12   4  -6   40.74   16.18   0
 -11  -3  12   54.72   18.95   0
 -11  -2  11  175.59   18.27   0
 -11   3 -14   79.20   11.26   0
 -11   3   2  223.63   18.31   0
 -11   4  -9  138.04   14.96   0
 -11   4  -8    8.27   12.00   0
 -11   4  -7   -5.74   12.81   0
 -11   4  -6   37.51   13.67   0
 -11   4  -5   61.39   14.61   0
 -11   4  -4  161.49   16.45   0
 -11   4  -3  442.48   22.09   0
 -10  -4  13   26.50   15.22   0
 -10  -1  10    9.25   15.51   0
 -10   0   9  321.01   21.81   0
 -10   2   5   19.00   15.48   0
 -10   3 -14  104.66   11.04   0
 -10   3   2  342.23   16.60   0
 -10   4  -9   74.47   13.49   0
 -10   4  -8   31.45   11.31   0
 -10   4  -2  610.39   21.56   0
  -9  -5  14   43.59   15.82   0
  -9   0   9  267.19   18.73   0
  -9   3   3  357.84   18.87   0
  -9   4  -9   13.43   11.06   0
  -9   4  -8  121.87   11.58   0
  -9   4  -2  359.10   17.54   0
  -8  -5  14    5.99   11.83   0
  -8   2   6  157.89   16.54   0
  -8   3   3  797.48   22.10   0
  -8   4  -8   92.34   11.69   0
  -8   4  -2   12.11   12.29   0
  -8   4  -1  225.65   14.70   0
  -7  -5  14   64.82   12.88   0
  -7   2   6   12.06   13.12   0
  -7   3   3  484.08   17.80   0
  -7   4  -6  235.89   11.88   0
  -7   4  -4  167.20   12.27   0
  -7   4  -3 1002.67   19.85   0
  -7   4  -2  386.12   15.39   0
  -6   3   3    0.55   11.58   0
  -5  -4  13   92.46   11.63   0
  -5   3   2  347.95   14.16   0
  -4  -1  10   48.07   11.49   0
  -4   3  -6  289.74    7.74   0
  -3  -6  13  139.88    7.78   0
  -3  -4 -17   22.10   11.07   0
  -3  -4  12  432.95   11.44   0
  -3  -1 -14  229.54    7.62   0
  -3   1   6  684.05   14.67   0
  -3   2  -8  462.26    5.29   0
  -2  -1 -12   54.67    6.12   0
  -1  -5 -14  254.87   14.09   0
  -1  -4 -13  526.58   16.38   0
  -1  -2 -11  161.23    9.54   0
   0  -6 -12  966.04   22.81   0
   1 -13   4  563.37   19.24   0
   1 -12   5  945.77   21.58   0
   1 -11   6  196.19   12.59   0
   1  -9   7   25.08    7.68   0
   1  -8  -9   67.34   15.04   0
   1  -5  -8  370.61   14.61   0
   1  -4  -7  -13.70    9.77   0
   1  -3  -6   31.48    6.88   0
   1  -2  -3   66.88    6.87   0
   1  -2   2 1329.01    8.36   0
   2 -10  -3  159.68   16.11   0
   2 -10  -2  162.23   16.24   0
   2 -10  -1  134.64   15.23   0
   2 -10   1  122.99   13.34   0
   2  -9  -4  194.24   16.20   0
   2  -9  -3    6.25   13.59   0
   2  -8  -4   38.67   12.91   0
   2  -8   3  460.52   14.29   0
   2  -7  -4  133.80   13.35   0
   2  -7   3  167.49   10.29   0
   2  -6  -3  384.08   14.86   0
   2  -6   2   78.58    9.32   0
   2  -5  -2 1886.95   22.61   0
   2  -5  -1  391.43   13.36   0
   2  -5   0  479.34   13.14   0
   2  -5   1  489.94   12.34   0
 -13   3   0   94.40   18.33   0
 -13   4  -8   77.94   18.49   0
 -13   4  -7    6.32   16.85   0
 -13   4  -6   22.60   17.57   0
 -12   0   8  325.20   22.16   0
 -12   3   2    8.46   16.98   0
 -12   4 -10   -6.39   14.62   0
 -12   4  -9   52.34   13.83   0
 -12   4  -8   94.54   14.78   0
 -12   4  -5   47.28   15.24   0
 -12   4  -4   -3.23   15.36   0
 -12   4  -3  392.09   20.62   0
 -11  -4  13   -9.06   16.26   0
 -11  -1  10   36.08   17.52   0
 -11   0   9  123.73   18.15   0
 -11   2   5   -6.68   16.51   0
 -11   4 -10   14.12   11.43   0
 -11   4  -2  128.25   17.70   0
 -10  -5  14   49.38   15.86   0
 -10   2   6  132.83   17.24   0
 -10   3   3   44.83   16.29   0
 -10   4 -10   28.82   10.73   0
  -9  -2  12  251.44   17.80   0
  -9  -1  11  188.00   18.97   0
  -9   1   8  281.24   19.35   0
  -9   2   6  142.66   17.30   0
  -9   3   4  282.66   18.57   0
  -9   4 -10  159.23   12.54   0
  -9   4  -1  121.58   14.74   0
  -9   4   0   27.33   14.02   0
  -8  -3  13  330.73   19.30   0
  -8  -2  12  766.27   22.88   0
  -8  -1  11  211.60   16.89   0
  -8   1   8  245.25   17.32   0
  -8   3 -13    3.46    6.86   0
  -8   4   0   70.58   14.21   0
  -7  -3  13  468.29   18.98   0
  -7  -2  12  787.88   21.50   0
  -7  -1  11   19.47   13.03   0
  -7   3 -12  301.85    9.02   0
  -7   4  -7   16.00    9.05   0
  -7   4  -1  389.22   15.87   0
  -7   4   0   56.32   12.22   0
  -6  -5  14  197.18   12.09   0
  -6  -2  12   49.45   14.00   0
  -6  -1  11  150.53   13.62   0
  -6   2   6  239.38   14.57   0
  -6   4  -5  263.45   11.59   0
  -6   4  -4 2248.56   24.44   0
  -6   4  -3  135.00   11.50   0
  -6   4  -2 1290.44   20.94   0
  -5  -3 -19   88.46    9.97   0
  -5  -2 -18   -4.90    7.58   0
  -5   3   3  730.94   17.83   0
  -4  -5 -19   78.21   13.74   0
  -4  -3  12  582.70   14.40   0
  -4   0   9  160.03   13.01   0
  -4   2   5  113.72   11.88   0
  -4   3   1  455.22   13.78   0
  -3  -6 -18    5.41   12.66   0
  -3  -3 -16  511.14   14.59   0
  -3  -2 -15  790.23   14.29   0
  -3   0   8 1306.57   18.39   0
  -2  -6 -16    1.98   12.06   0
  -2  -4 -15 1141.19   20.55   0
  -2  -3 -14 1451.29   21.05   0
  -2  -2 -13  574.74   12.85   0
  -2   0   7 2458.01   20.79   0
  -2   2  -4   23.74    3.99   0
  -1  -6 -14   41.83   12.77   0
  -1  -3 -12   58.44    9.03   0
   0 -12   8   31.15    9.10   0
   0  -4 -10  102.83   10.38   0
   0  -2  -8 5135.92   29.61   0
   1 -13   3   17.34   12.80   0
   1  -8   7  846.02   13.32   0
   1  -3  -5  182.50   10.29   0
   2  -9  -2   23.31   12.61   0
   2  -9   1 2040.19   28.60   0
   2  -8  -3    5.11    8.64   0
   2  -8   0 1081.76   21.75   0
   2  -8   1  901.30   19.72   0
   2  -8   2 1219.38   21.05   0
   2  -7  -3  216.03   11.55   0
   2  -7  -2  100.92   12.32   0
   2  -7  -1   26.05   11.03   0
   2  -7   0 1034.92   19.68   0
   2  -7   1  260.42   12.86   0
   2  -7   2 1254.07   19.59   0
   2  -6   0   77.39   10.71   0
   2  -6   1  295.81   12.21   0
 -13   3   1   22.43   17.83   0
 -13   4 -10   54.50   17.45   0
 -13   4  -9   -6.04   14.64   0
 -13   4  -5   91.19   18.15   0
 -13   4  -4   52.01   17.25   0
 -13   4  -3   69.60   17.39   0
 -12   1   7  321.51   23.63   0
 -12   4 -11    0.03   14.05   0
 -12   4  -2  -14.01   16.51   0
 -11   1   8  507.97   24.07   0
 -11   2   6   53.47   18.80   0
 -11   4 -11    9.38   12.50   0
 -11   4  -1   42.02   16.13   0
 -11   4   0   65.83   16.03   0
 -10  -3  13   32.37   16.60   0
 -10  -2  12   13.56   16.13   0
 -10  -1  11   34.52   17.20   0
 -10   1   8  914.19   26.90   0
 -10   3   4  350.48   21.56   0
  -9  -4  14   33.88   16.69   0
  -9  -3  13   49.63   15.63   0
  -9   2   7    9.68   15.03   0
  -9   3 -14   33.21    8.01   0
  -9   4   1   74.53   16.12   0
  -8   0  10  100.39   15.80   0
  -8   4   1   65.69   14.57   0
  -7  -4  14   -4.43   13.27   0
  -7   0  10  231.55   15.97   0
  -7   2   7  762.89   22.07   0
  -7   4  -8   14.43    8.42   0
  -7   4   1  659.18   19.64   0
  -6  -3  13  227.58   14.02   0
  -6   0  10   73.48   13.34   0
  -6   3 -11 1052.23   12.70   0
  -6   4  -6  797.10   15.11   0
  -6   4  -1   16.24   10.45   0
  -5  -5  14  322.66   13.41   0
  -5  -2  12  756.01   19.50   0
  -5  -1  11  536.37   16.99   0
  -4  -4 -18    3.34   10.53   0
  -4  -4  13  267.32   12.41   0
  -4   0 -14   43.93    4.57   0
  -4   3   2   25.57   10.67   0
  -3  -5 -17   87.60   13.87   0
  -3   2   4   32.51   10.28   0
  -1  -9  11   32.98    4.16   0
  -1  -7 -14   42.63   14.48   0
  -1  -5 -13  255.44   14.14   0
   0  -7 -11  315.66   17.53   0
   0  -6 -11  210.75   15.03   0
   1 -11   5 1138.72   21.81   0
   1 -10   6  402.46   13.98   0
   1  -8  -8   -7.78   13.91   0
   1  -7  -8    6.88   11.93   0
   1  -5  -7   -7.07   10.50   0
   1  -4  -6  386.20   13.96   0
   1  -2  -2  537.70    8.59   0
   1  -2   1  434.30    6.71   0
 -14   4 -10   -0.21   17.87   0
 -14   4  -9   27.93   16.13   0
 -14   4  -8   13.96   16.69   0
 -14   4  -7   27.63   17.49   0
 -14   4  -6   -4.64   17.26   0
 -14   4  -5   25.05   17.96   0
 -14   4  -4  111.57   20.38   0
 -13   3   2   13.08   16.59   0
 -13   4 -11  -17.73   13.62   0
 -13   4  -2   47.12   18.42   0
 -12   2   6  -23.06   18.88   0
 -12   3   3  271.06   21.20   0
 -12   4 -12   -4.42   13.81   0
 -12   4  -1   69.78   17.31   0
 -12   4   0   56.21   18.38   0
 -11  -3  13  112.91   19.73   0
 -11  -2  12   86.07   19.13   0
 -11  -1  11    6.97   17.73   0
 -11   0  10   44.65   20.17   0
 -11   3   4  267.70   21.28   0
 -11   4 -12  -11.25   11.97   0
 -11   4   1  217.40   19.69   0
 -10  -4  14   37.23   16.18   0
 -10   0  10   -8.82   16.41   0
 -10   2   7   34.55   17.58   0
  -9   1   9  633.53   24.50   0
  -9   3   5  162.15   17.92   0
  -9   4 -11   11.52   10.67   0
  -9   4   2  773.74   24.44   0
  -8   3   5  337.75   18.27   0
  -8   4   2  532.04   20.39   0
  -7   3   5   71.75   14.86   0
  -7   4   2  226.79   16.17   0
  -6  -4  14   34.91   12.10   0
  -6   1   9   12.75   13.22   0
  -6   2   7  481.54   15.71   0
  -6   4  -7   24.00    7.84   0
  -6   4   1  761.84   19.26   0
  -5  -3  13    6.91    9.78   0
  -5   0  10   23.14   11.86   0
  -5   4  -4 2824.03   25.10   0
  -5   4  -3  483.00   13.28   0
  -5   4  -2 1339.38   19.79   0
  -4  -6 -19   54.38   13.43   0
  -4   1   8    3.20   10.65   0
  -4   2   6 1494.48   22.39   0
  -4   3   3  876.58   18.35   0
  -3  -5  13  169.37    9.39   0
  -3  -2  11  667.87   14.28   0
  -3  -1  10  658.52   14.69   0
  -3   1   7 2712.52   25.80   0
  -3   3  -3  433.84    9.53   0
  -3   3  -2 1823.88   17.07   0
  -3   3   0   27.58    8.55   0
  -2  -5 -15  288.71   14.61   0
  -2  -2  10  356.85   10.34   0
  -2  -1   9   91.04    8.74   0
  -1  -6 -13  463.09   19.35   0
  -1  -4 -12   27.85   11.72   0
  -1  -1  -9 1509.66   14.51   0
  -1   0  -7  226.19    5.11   0
   0  -5 -10   79.91   11.78   0
   0  -2  -7  390.57   11.47   0
   1 -12   2   15.70   12.38   0
   1 -11   4  227.43   14.90   0
   1  -9   6   86.32    9.93   0
   1  -7  -7   43.49   12.88   0
   1  -6  -7   79.23   12.39   0
   1  -5  -6   -2.00   10.88   0
   1  -3  -4 1002.95   15.01   0
   1  -2   0  600.95    8.56   0
 -15   4 -10   11.38   18.35   0
 -15   4  -9   33.91   18.00   0
 -15   4  -8   23.63   17.47   0
 -14   4 -11    7.01   15.18   0
 -13   4 -12   31.14   13.68   0
 -13   4  -1   35.82   18.15   0
 -13   4   0   13.19   17.69   0
 -12   3   4   63.68   19.22   0
 -11  -4  14   41.66   18.46   0
 -11   1   9   45.80   18.40   0
 -11   2   7  249.54   22.27   0
 -11   3   5   81.31   19.22   0
 -11   4   2  -17.25   17.99   0
 -10   4 -12   35.11   11.31   0
 -10   4   2  153.88   18.01   0
 -10   5  -5   -7.24   13.00   0
  -9  -2  13  157.40   18.05   0
  -9  -1  12  -10.81   15.46   0
  -9   0  11   23.16   15.89   0
  -9   2   8  584.17   23.80   0
  -9   3   6   99.77   16.92   0
  -9   4   3    0.30   16.12   0
  -9   5  -5   15.10   14.35   0
  -9   5  -4   64.04   13.48   0
  -9   5  -3  169.48   17.86   0
  -8  -5  15  -33.44   11.37   0
  -8  -3  14   36.62   16.86   0
  -8  -1  12   90.78   16.08   0
  -8   0  11   38.21   15.52   0
  -8   2   8  456.05   21.45   0
  -8   3   6   14.63   15.60   0
  -8   4   3  200.93   17.57   0
  -7  -2  13  263.17   16.99   0
  -7  -1  12  305.92   18.04   0
  -7   0  11    3.86   14.01   0
  -7   2   8   -0.57   14.28   0
  -7   3   6  -13.82   13.89   0
  -7   4   3 1639.22   28.63   0
  -6  -1  12  478.18   18.32   0
  -6   4  -8    4.32    8.75   0
  -6   4   2  107.98   13.74   0
  -5  -4  14  206.63   13.41   0
  -5   1   9  795.35   20.25   0
  -5   3   5   -2.36   11.97   0
  -5   4  -5  364.20   11.25   0
  -5   4   1  508.01   15.85   0
  -4  -3 -17  366.91   13.03   0
  -4  -2 -16  386.71   11.84   0
  -4  -2  12 1729.76   23.68   0
  -4  -1 -15    3.50    6.13   0
  -4  -1  11  822.71   18.21   0
  -4   0  10  148.51   12.52   0
  -3  -6 -17   72.70   13.44   0
  -3  -4 -16  760.67   17.83   0
  -3  -3  12   19.19    8.56   0
  -3   0 -12  536.56    7.84   0
  -3   0   9   85.44   10.27   0
  -3   2   5  829.61   16.63   0
  -3   3   1  826.28   15.13   0
  -2  -4 -14  242.94   14.02   0
  -2  -3  11  889.05   13.38   0
  -2   1   6 3434.02   25.45   0
  -1  -8  11   -1.14    2.79   0
  -1  -7 -13   15.65   14.33   0
  -1  -3 -11  506.85   13.58   0
  -1  -2 -10    3.41    7.13   0
   0 -14   4   44.12   13.89   0
   0 -12   7  545.79   16.03   0
   0 -11   8  113.16    9.56   0
   0  -8 -10   69.89   15.10   0
   0  -7 -10  634.84   20.90   0
   0  -6 -10 1817.42   28.27   0
   0  -4  -9   18.92   10.08   0
   0  -3  -8  632.74   14.55   0
   0  -1  -5 1439.23   12.48   0
   1 -12   1   83.08   14.23   0
   1 -11   3  243.19   15.80   0
   1 -10  -5   69.14   16.16   0
   1 -10   5    8.99    8.62   0
   1  -8   6   74.92    8.74   0
   1  -7  -6   30.93   12.29   0
   1  -6  -6  310.27   15.38   0
   1  -4  -5 1538.45   20.78   0
   1  -3  -3   30.29    7.73   0
 -12   3   5  119.61   21.38   0
 -12   4   2  148.34   21.57   0
 -12   5  -7   81.52   18.16   0
 -12   5  -6   47.66   16.60   0
 -12   5  -5   21.56   16.63   0
 -12   5  -4   19.70   15.51   0
 -11   4 -13  186.16   14.57   0
 -11   4   3  647.54   27.47   0
 -11   5  -8  413.33   20.52   0
 -11   5  -7  -19.46   13.61   0
 -11   5  -6   99.86   16.04   0
 -11   5  -5   -0.18   14.77   0
 -11   5  -4    3.89   15.57   0
 -11   5  -3  101.72   17.42   0
 -11   5  -2  147.10   17.87   0
 -10  -3  14  105.79   18.41   0
 -10  -2  13  236.86   20.48   0
 -10   0  11    4.38   17.69   0
 -10   3   6   93.53   18.83   0
 -10   4   3  411.81   21.86   0
 -10   5  -8  381.63   18.48   0
 -10   5  -7  131.80   14.37   0
 -10   5  -6  100.45   15.20   0
 -10   5  -2   19.00   16.00   0
 -10   5  -1  100.67   16.87   0
  -9  -3  14  165.54   18.22   0
  -9   1  10   -8.61   16.74   0
  -9   4 -12   17.92   10.25   0
  -9   4   4  676.56   24.34   0
  -9   5  -7  704.74   19.59   0
  -9   5  -6   78.12   13.27   0
  -9   5  -2  251.87   18.05   0
  -9   5  -1   61.78   15.58   0
  -8   3 -14    7.85    6.74   0
  -8   5  -6   -1.94   12.80   0
  -8   5  -4  146.15   14.29   0
  -8   5  -3   15.49   12.92   0
  -8   5  -2  233.23   16.45   0
  -7  -3  14   36.36   13.20   0
  -7   1  10  268.57   18.15   0
  -7   2 -15   14.44    4.33   0
  -7   4 -10   21.33    8.69   0
  -7   4   4   73.71   14.86   0
  -6  -3  14   72.19   14.27   0
  -6  -2  13  997.71   23.15   0
  -6   0  11  -14.64   11.83   0
  -6   1  10  302.53   17.65   0
  -6   3   6    0.80   13.32   0
  -6   4   3 2425.42   31.66   0
  -5  -4 -19   -8.77    8.77   0
  -5  -1  12  185.04   15.85   0
  -5   4  -6  762.88   13.64   0
  -5   4   2 1731.24   25.27   0
  -4  -5 -18   11.45   10.84   0
  -4  -3  13  333.77   14.23   0
  -4   1   9 1340.47   23.60   0
  -4   2   7  350.03   14.96   0
  -3   1   8  897.39   18.45   0
  -2  -7 -15   41.55   14.95   0
  -2  -3 -13   38.12   10.28   0
  -2   0   8  339.08   11.03   0
  -1  -5 -12   54.33   11.73   0
  -1  -5  11   40.72    4.51   0
   0  -5  -9 1225.12   21.85   0
   1 -11  -3   -4.92   11.09   0
   1 -11  -2   27.30   14.74   0
   1 -11  -1  118.40   15.68   0
   1 -11   0  102.08   14.81   0
   1 -11   1   -5.52   11.95   0
   1 -11   2   -1.96   11.24   0
   1 -10   4  212.60   12.62   0
   1  -9   5    6.82    9.89   0
   1  -8  -5  115.15   14.14   0
   1  -7   6  228.53    8.72   0
   1  -5  -5 3052.08   30.47   0
   1  -4  -4 1666.91   21.01   0
 -13   5  -8  -11.98   17.62   0
 -13   5  -7  254.28   20.78   0
 -13   5  -6    6.07   16.93   0
 -13   5  -5   24.93   18.22   0
 -13   5  -4    9.25   18.58   0
 -12   4   3  270.87   24.33   0
 -12   5  -9  142.75   18.11   0
 -12   5  -8  174.48   17.47   0
 -12   5  -3   -7.44   16.32   0
 -12   5  -2   53.66   18.24   0
 -11   0  11   32.70   17.32   0
 -11   1  10  160.48   22.04   0
 -11   2   8   -7.64   18.22   0
 -11   4   4   14.08   18.37   0
 -11   5  -9  -11.82   13.06   0
 -11   5  -1   -4.21   17.32   0
 -11   5   0  -12.64   16.04   0
 -10   1  10  176.34   19.01   0
 -10   3   7   14.77   17.16   0
 -10   4   4  357.43   22.38   0
 -10   5  -9  309.28   17.45   0
 -10   5   0   10.51   16.44   0
  -9  -4  15   -7.63   14.99   0
  -9   2   9   12.55   16.86   0
  -9   3 -15  114.39    8.75   0
  -9   3   7   23.42   16.88   0
  -9   5  -8    5.28   11.34   0
  -9   5   0    6.27   15.11   0
  -9   5   1  206.65   18.25   0
  -8  -4  15    4.19   13.81   0
  -8  -1  13  193.58   19.66   0
  -8   0  12    2.62   17.09   0
  -8   3   7    2.58   16.34   0
  -8   5  -7  396.06   15.43   0
  -7  -4  15   60.10   14.96   0
  -7   2   9  921.85   25.32   0
  -7   3 -13  494.69    9.98   0
  -7   3   7   16.75   15.82   0
  -7   5  -5  453.30   16.07   0
  -7   5  -4   80.82   12.75   0
  -7   5  -3  521.50   17.30   0
  -7   5  -2   87.53   13.75   0
  -7   5  -1   36.92   13.36   0
  -7   5   0   35.53   13.23   0
  -6   3   7  149.51   15.40   0
  -6   4  -9   11.25    7.84   0
  -5  -3 -18    5.60    8.86   0
  -5  -2  13  651.88   18.43   0
  -5   0  11    1.92   12.28   0
  -5   3   6  130.36   14.12   0
  -4  -6 -18   41.03   15.51   0
  -4   3   5  101.04   12.88   0
  -4   4  -3 1994.89   20.98   0
  -4   4  -2  142.23   10.65   0
  -4   4  -1  522.53   14.37   0
  -3  -5 -16   13.07   11.38   0
  -3  -4  13  236.04   10.65   0
  -3  -2 -14   -2.96    7.64   0
  -3  -1 -13   19.33    5.81   0
  -3   2   6  155.66   11.95   0
  -3   3   3  868.72   17.92   0
  -2  -5 -14  113.14   12.59   0
  -2  -2 -12  347.72   10.24   0
  -2  -1 -11   78.67    5.75   0
  -2   2   4   53.97    9.19   0
  -1  -7 -12  893.24   23.78   0
  -1  -4 -11  -11.88    9.75   0
   0 -11   7  267.17   12.50   0
   0 -10   8   62.74    8.25   0
   0  -6  -9  115.49   13.54   0
   0  -4  -8  156.66   12.00   0
   0  -2  -6 4226.07   25.80   0
   1 -10  -3   19.31   14.00   0
   1 -10  -2   33.79   14.52   0
   1 -10   3  354.58   14.86   0
   1  -8  -4  355.49   16.83   0
   1  -8   5  284.56   12.25   0
   1  -6  -5  262.64   12.33   0
   1  -5  -4   18.50   12.38   0
 -14   5  -8   31.41   18.39   0
 -14   5  -7  107.96   20.38   0
 -14   5  -6   16.58   20.09   0
 -13   5 -10  -29.14   17.62   0
 -13   5  -9  189.61   18.59   0
 -13   5  -3    4.18   17.63   0
 -13   5  -2    7.59   19.56   0
 -12   5 -10   68.86   15.08   0
 -12   5  -1   34.11   17.87   0
 -12   5   0   10.15   19.09   0
 -11   5 -10  159.44   14.49   0
 -10  -2  14    3.73   18.26   0
 -10  -1  13   44.49   19.10   0
 -10   0  12   10.21   18.13   0
 -10   2   9  102.94   19.34   0
 -10   5 -10   84.13   14.40   0
 -10   5   1   74.67   17.17   0
 -10   5   2   74.86   17.59   0
  -9  -2  14  138.88   18.61   0
  -9  -1  13  205.44   20.17   0
  -9   0  12   -6.81   17.01   0
  -9   1  11   86.07   18.54   0
  -9   3   8    7.49   16.62   0
  -9   5  -9  702.01   18.66   0
  -8  -2  14  346.38   20.61   0
  -8   1  11   16.74   16.80   0
  -8   3   8   67.41   17.55   0
  -8   5  -8  238.24   13.33   0
  -8   5   1   88.30   12.24   0
  -8   5   2  404.98   21.06   0
  -7  -2  14  114.38   15.95   0
  -7  -1  13   72.04   15.54   0
  -7   0  12   -7.25   14.62   0
  -7   1  11   -8.17   14.84   0
  -7   5  -6   19.89   10.95   0
  -7   5   1  118.83   15.68   0
  -6  -4  15  169.91   14.97   0
  -6  -1  13   43.12   16.15   0
  -6   0  12   17.53   13.88   0
  -6   4   5 1023.75   24.51   0
  -6   5  -4   40.72   11.10   0
  -6   5  -3  486.18   16.25   0
  -6   5  -2   13.61   12.03   0
  -6   5   0   46.40   12.70   0
  -5  -5 -19   53.87   13.96   0
  -5  -5  15    2.97    8.30   0
  -5  -3  14  221.54   14.85   0
  -5   3   7  547.57   18.86   0
  -5   4  -7   58.02    7.33   0
  -5   4   4 1707.52   26.97   0
  -4  -4 -17  115.54   11.23   0
  -4  -4  14  156.26   11.97   0
  -4  -1  12   21.85   12.88   0
  -4   0  11    6.39   11.50   0
  -4   2   8 1173.20   22.39   0
  -4   4   1    3.88   11.54   0
  -4   4   2 2911.19   29.63   0
  -3  -6 -16  130.06   14.31   0
  -3  -1  11  226.82   11.85   0
  -3   3   4   80.05   12.24   0
  -2   1   7  244.43   11.62   0
  -1  -3 -10  444.29   14.02   0
   0 -13   3  205.95   15.67   0
   0 -12   5 1454.99   25.61   0
   0  -9  -8  125.75   17.14   0
   0  -3  -7  683.67   14.85   0
   0  -1  -4 1406.82   12.41   0
   1 -10  -1  452.56   16.23   0
   1 -10   0  113.40   13.84   0
   1 -10   1  890.43   21.35   0
   1  -9  -2  412.83   18.18   0
   1  -9   3  409.98   14.63   0
   1  -8  -3   71.97   13.56   0
   1  -7   5  237.69   10.21   0
   1  -6  -4 2839.94   31.25   0
   1  -6   5    5.59    7.05   0
   1  -4   4 4833.15   20.80   0
   1  -3  -1  299.75    9.30   0
   1  -3   2   20.91    5.94   0
 -14   5  -9   78.69   18.84   0
 -13   5 -11    1.20   16.62   0
 -12   5 -11    3.09   15.77   0
 -12   5   1   32.21   20.29   0
 -11   4   5  397.35   21.53   0
 -11   5 -11   16.08   14.31   0
 -11   5   2  110.45   21.46   0
 -10  -3  15   17.67   18.02   0
 -10   1  11   72.77   18.61   0
 -10   2  10  126.03   20.15   0
 -10   4   6   94.48   20.48   0
 -10   5   3  360.61   23.63   0
  -9  -3  15   -9.25   16.24   0
  -9   2  10  136.10   19.92   0
  -9   4   6  194.82   20.37   0
  -8  -3  15   46.89   15.58   0
  -8   2  10   94.01   18.29   0
  -8   4 -12   28.36    8.84   0
  -8   4   6  252.30   20.38   0
  -8   5  -9  375.28   15.40   0
  -8   5   3  256.24   19.64   0
  -7  -3  15   23.41   15.90   0
  -7   3   8  359.58   20.14   0
  -7   4 -11   70.99    8.71   0
  -7   4   6   41.29   16.41   0
  -7   5  -7  311.41   13.62   0
  -7   5   2  925.59   24.52   0
  -6  -2  14  -13.17   12.38   0
  -6   1  11   14.92   14.44   0
  -6   3   8  174.95   17.19   0
  -6   5  -5  353.70   13.96   0
  -6   5   1  197.06   15.61   0
  -5  -1 -16   54.87    6.94   0
  -5   0 -15    8.24    4.53   0
  -5   0  12  135.91   16.09   0
  -4  -2  13   12.40    9.95   0
  -4   1  10   64.37   13.14   0
  -4   3   6  406.19   13.83   0
  -4   4  -5 2302.57   21.15   0
  -4   4   3  482.91   16.96   0
  -3  -7 -16  416.22   19.91   0
  -3   1   9  977.71   19.31   0
  -3   2   7 1996.44   24.65   0
  -2  -7 -14   -8.99   13.54   0
  -2  -2  11 1675.49   18.85   0
  -2   0   9  256.47   10.93   0
  -2   2   5  616.53   14.32   0
  -1  -6 -11  858.62   21.54   0
  -1  -5 -11  528.24   17.36   0
  -1  -2  -9 1985.12   19.54   0
  -1   0   7 2695.75   20.23   0
   0 -13   2   26.87   13.92   0
   0 -12   4   88.95   14.32   0
   0 -11   6 1087.62   20.91   0
   0  -8  -8   37.58   14.67   0
   0  -7  -8  405.26   18.07   0
   0  -2   7   15.95    4.23   0
   1  -9  -1  564.04   19.02   0
   1  -9   2  791.57   18.92   0
   1  -8  -2  486.62   17.93   0
   1  -8   3    7.32   11.16   0
   1  -8   4  173.41   10.69   0
   1  -4  -2 1796.68   19.85   0
   1  -3   0  146.21    6.15   0
   1  -3   1  168.67    7.04   0
 -12   5   2   66.93   20.01   0
 -11   6  -5  121.91   18.10   0
 -11   6  -4   20.33   17.04   0
 -11   6  -3   27.87   18.03   0
 -10  -1  14   40.28   21.86   0
 -10   0  13   26.37   18.05   0
 -10   5 -11    2.88   12.58   0
 -10   5   4   50.54   19.73   0
 -10   6  -5   14.45   15.42   0
 -10   6  -4   34.12   16.34   0
 -10   6  -3   38.41   16.89   0
 -10   6  -2  132.34   18.86   0
  -9  -1  14   -5.00   17.48   0
  -9   0  13   28.07   17.95   0
  -9   1  12   64.50   19.45   0
  -9   4   7    3.32   17.68   0
  -9   5   4  113.30   20.47   0
  -9   6  -4    7.72   14.64   0
  -9   6  -3   25.68   16.08   0
  -9   6  -2  238.11   19.12   0
  -8   0  13  -10.21   16.49   0
  -8   1  12   79.79   17.72   0
  -8   4   7   18.56   17.69   0
  -8   5   4  862.83   27.27   0
  -7  -1  14  142.48   18.95   0
  -7   0  13   25.27   15.99   0
  -7   1  12   16.82   15.26   0
  -7   4   7   25.23   15.65   0
  -7   5   4  873.92   25.67   0
  -6   2  10   68.09   15.14   0
  -6   5  -6  632.26   16.00   0
  -6   5   2  777.42   21.56   0
  -6   5   3 1044.57   24.62   0
  -5  -6 -19   75.38   14.81   0
  -5  -4 -18    9.19   10.87   0
  -5  -4  15   34.02   10.72   0
  -5  -2  14  239.52   17.17   0
  -5  -1  13  427.47   17.58   0
  -5   1  11   53.57   14.12   0
  -5   3   8   38.49   14.72   0
  -5   4  -8   -2.94    7.45   0
  -5   5  -3  458.24   16.09   0
  -5   5  -2   35.96   11.38   0
  -5   5  -1   33.19   11.84   0
  -4  -5 -17  109.61   12.91   0
  -4  -3 -16   -5.70    8.16   0
  -4  -3  14  207.84   13.58   0
  -4   1 -12   42.88    3.04   0
  -4   3   7  273.79   15.68   0
  -4   4   4 2674.85   30.93   0
  -3  -3  13 1074.77   18.42   0
  -3   3   5  661.70   17.61   0
  -2  -3  12  855.24   14.46   0
  -2   1   8 4028.87   31.32   0
  -2   3   0  433.22   11.17   0
  -1 -14   5    7.90   14.29   0
  -1 -13   7  181.69   13.77   0
  -1  -7 -11  -10.83   13.28   0
  -1  -4 -10  241.94   12.91   0
   0 -12   3  669.14   21.44   0
   0  -4  -7   93.84   12.05   0
   0  -3  -6  647.04   14.30   0
   0  -3   8   29.89    3.70   0
   0  -2  -5  118.12    7.95   0
   0   0   2 4263.12   12.61   0
   1  -8  -1   31.69   12.25   0
   1  -8   0 2481.96   30.42   0
   1  -8   1    5.67   11.25   0
   1  -8   2 2052.48   25.93   0
   1  -7   4   88.35    8.86   0
   1  -6   4   83.04    9.31   0
   1  -5   4  256.68    9.17   0
   1  -4  -1 1409.44   17.32   0
 -13   6  -6   81.10   22.10   0
 -13   6  -5   42.12   19.99   0
 -13   6  -4  -10.33   19.74   0
 -12   6  -7  281.56   21.26   0
 -12   6  -6   32.71   17.90   0
 -12   6  -5  107.90   19.80   0
 -12   6  -4   36.34   19.08   0
 -12   6  -3    6.28   19.33   0
 -12   6  -2  109.47   21.42   0
 -12   6  -1   42.05   19.39   0
 -11   5 -12    3.73   13.86   0
 -11   5   4  343.02   26.02   0
 -11   6  -7  346.85   20.78   0
 -11   6  -6   65.11   16.74   0
 -11   6  -2   14.78   16.97   0
 -11   6  -1  254.17   22.33   0
 -11   6   0   -2.71   18.06   0
 -10  -2  15   13.70   19.67   0
 -10   1  12   31.57   18.65   0
 -10   2  11   29.79   20.36   0
 -10   3   9   16.73   15.16   0
 -10   6  -7  100.66   16.23   0
 -10   6  -6  444.45   20.88   0
 -10   6  -1  197.50   19.67   0
 -10   6   0    6.65   18.76   0
  -9  -2  15   16.86   17.53   0
  -9   2  11   52.90   19.65   0
  -9   5 -11   19.61   11.83   0
  -9   5   5  379.98   23.70   0
  -9   6  -6  486.25   19.84   0
  -9   6  -5   69.25   15.68   0
  -9   6  -1    0.67   16.16   0
  -9   6   0  113.99   18.83   0
  -9   6   1   43.16   17.39   0
  -8  -2  15   28.19   16.69   0
  -8   2  11  105.92   19.03   0
  -8   5 -10   27.29   11.96   0
  -8   5   5   69.44   19.05   0
  -8   6  -5  366.22   18.86   0
  -8   6  -4  146.73   15.64   0
  -8   6  -3    8.61   14.68   0
  -8   6  -2  333.70   19.58   0
  -8   6  -1  188.14   18.33   0
  -8   6   0   99.16   17.83   0
  -6  -2 -18   21.13    8.51   0
  -6  -1  14  179.45   18.79   0
  -6   0  13  145.01   16.40   0
  -6   3   9  216.94   18.49   0
  -6   4 -10   82.38    8.16   0
  -6   5  -7   60.27   11.62   0
  -5   2  10  428.81   19.14   0
  -5   4   6  297.60   17.52   0
  -5   5  -4  373.17   13.76   0
  -5   5   1  757.25   19.49   0
  -5   5   2   -2.39   13.22   0
  -4  -6 -17    9.75   12.78   0
  -4  -2 -15  359.39   11.45   0
  -4   0  12  204.13   14.96   0
  -4   1  11   52.37   15.07   0
  -4   4  -6   68.13    9.11   0
  -4   4   5   99.93   13.68   0
  -3  -6 -15   41.94   13.68   0
  -3  -5  14   30.42    7.69   0
  -3  -3 -14 1091.29   18.38   0
  -3  -1  12  672.20   17.87   0
  -3   2   8  323.85   14.69   0
  -3   3   6  707.83   18.43   0
  -3   4  -1  527.50   14.27   0
  -3   4   0  592.36   15.05   0
  -3   4   1 1400.59   20.96   0
  -2  -7 -13  611.05   22.08   0
  -2  -6 -13  417.34   18.09   0
  -2   0  -9   85.95    5.83   0
  -2   3   2  998.67   16.04   0
  -1 -14   4  270.15   17.47   0
  -1 -12   8   42.64   10.40   0
  -1 -11   9  153.66    9.56   0
  -1  -9 -10   16.44   16.37   0
  -1  -5 -10  246.90   14.21   0
  -1  -1   9  407.42   10.97   0
  -1   0  -6 1596.67   10.06   0
   0 -12   0  141.20   16.49   0
   0 -12   1   31.43   13.97   0
   0 -11  -4  364.23   20.39   0
   0 -11  -3   58.57   15.56   0
   0 -11   5  131.55   11.73   0
   0 -10  -5 1033.31   26.81   0
   0  -7  -7  140.51   15.05   0
   0  -6  -7   73.45   13.47   0
   1  -7   0  217.28   13.93   0
   1  -7   1 1433.84   22.36   0
   1  -7   2   66.95   10.89   0
   1  -6  -1   -4.56   12.14   0
   1  -6   0   -7.75   11.54   0
   1  -6   3   10.43    8.20   0
   1  -5  -1 1491.04   20.65   0
   1  -5   0  496.87   14.01   0
   1  -5   3 2713.03   21.79   0
   1  -4   0  212.00    9.52   0
   1  -4   1  592.83   11.52   0
   1  -4   2 1777.47   16.01   0
 -13   6  -8  180.29   21.22   0
 -12   6  -9  259.25   22.12   0
 -12   6  -8   15.10   17.01   0
 -12   6   0  111.36   23.14   0
 -11   5   5  109.01   23.16   0
 -11   6  -9  415.31   22.23   0
 -11   6  -8   85.44   16.63   0
 -11   6   1   34.61   20.61   0
 -10   3  10   33.47   21.47   0
 -10   4   8    6.67   20.83   0
 -10   5 -12   25.18   12.78   0
 -10   6  -8  508.53   20.37   0
 -10   6   1   42.17   18.18   0
  -9   0  14   27.23   21.20   0
  -9   1  13   -8.63   20.35   0
  -9   4   8   31.60   19.24   0
  -9   6  -7  228.78   16.47   0
  -9   6   2   41.75   18.79   0
  -8  -3  16    2.93   16.15   0
  -8   3  10   37.84   18.44   0
  -8   4 -13  144.02   10.34   0
  -8   4   8   25.74   17.40   0
  -8   5   6  259.91   22.26   0
  -8   6  -6   87.39   13.75   0
  -8   6   1   52.67   17.90   0
  -7   4   8   -8.80   17.31   0
  -7   5  -9    9.07   11.45   0
  -7   5   5   53.38   12.87   0
  -7   6  -4   37.42   13.57   0
  -7   6  -3   47.79   14.22   0
  -7   6  -2   24.05   14.45   0
  -7   6  -1  298.77   18.44   0
  -7   6   0  283.66   18.82   0
  -6  -4 -19   52.90   11.77   0
  -6  -4  16   -3.41   10.76   0
  -6  -2  15   85.42   16.50   0
  -6   2  11   -7.64   15.88   0
  -6   5   5  902.52   25.74   0
  -5  -5 -18    1.21   13.82   0
  -5  -3  15    1.70   10.71   0
  -5   0  13  197.40   16.50   0
  -5   1  12  123.54   15.83   0
  -5   3   9  677.23   22.48   0
  -5   4   7   12.95   14.83   0
  -5   5  -5   62.05   11.77   0
  -4  -7 -17  656.96   23.07   0
  -4  -4 -16  742.62   19.19   0
  -4  -1  13  777.03   19.78   0
  -4   2  10  438.36   18.38   0
  -4   3   8  400.73   18.00   0
  -3  -8 -15   55.32   17.53   0
  -3  -4  14   15.33   10.11   0
  -3  -2 -13 1415.07   18.33   0
  -3  -2  13  408.25   15.20   0
  -3   1  10  456.52   16.08   0
  -3   4  -2  484.74   12.81   0
  -3   4   2 1413.04   21.80   0
  -3   4   3 3634.05   32.38   0
  -2  -4 -12   75.54   11.22   0
  -2  -2 -11   -1.67    6.82   0
  -2  -1 -10  416.23    9.89   0
  -2   0  10  171.55   10.95   0
  -1 -14   3   26.59   14.58   0
  -1 -13   6  120.28   12.56   0
  -1  -8 -10  172.48   14.29   0
  -1  -3  -9  209.29   11.31   0
  -1   0   8    0.11    9.30   0
   0 -11  -2    9.13   15.28   0
   0 -11   3   71.77   14.44   0
   0 -11   4  627.07   18.09   0
   0 -10  -4   99.49   16.50   0
   0 -10   6  247.67   11.77   0
   0  -9   7   94.93    9.18   0
   0  -4  -6 1028.35   19.29   0
   0  -1  -3  282.13    6.92   0
   0  -1   6    8.73    5.07   0
   1  -6   1  131.47   11.62   0
   1  -6   2 1271.02   18.35   0
   1  -5   2   30.82    8.16   0
 -14   6  -8  221.21   23.63   0
 -13   6  -9   89.61   19.03   0
 -12   6 -10   31.67   18.52   0
 -11   6   2    3.90   19.85   0
 -11   6   3   29.34   20.61   0
 -10   4   9   92.61   22.08   0
 -10   6   3   30.17   20.18   0
  -9  -1  15    2.84   18.78   0
  -9   2  12    1.19   19.91   0
  -9   4   9   37.86   21.46   0
  -9   5   7   31.50   18.78   0
  -9   6  -8  921.59   22.55   0
  -9   6   3   90.64   19.82   0
  -8  -1  15   18.88   17.64   0
  -8   2  12   80.71   19.76   0
  -8   6  -7  890.84   21.67   0
  -8   6   3  473.30   24.44   0
  -7  -3  16   22.91   14.00   0
  -7  -1  15   -5.42   17.87   0
  -7   0  14   25.52   16.70   0
  -7   1  13  166.16   19.16   0
  -7   2  12  155.81   19.76   0
  -7   4 -12   30.30    8.63   0
  -7   4   9  125.28   19.12   0
  -7   5   6  390.82   22.23   0
  -7   6  -5  186.78   14.81   0
  -7   6   2  212.22   18.82   0
  -6  -1 -17   -9.16    6.52   0
  -6   1  13    1.48   17.69   0
  -6   3  10  262.61   20.07   0
  -6   4   8    8.82   16.34   0
  -6   5   6   13.92   16.10   0
  -6   6  -2   81.11   14.44   0
  -6   6  -1   55.81   14.84   0
  -6   6   0   31.63   15.07   0
  -5  -6 -18   62.24   16.45   0
  -5  -3 -17  201.47   11.99   0
  -5  -1  14   17.72   13.28   0
  -5   5   4  -13.54   14.56   0
  -4  -2  14  408.57   16.02   0
  -4  -1 -14  328.35    9.19   0
  -4   4   6  537.51   19.05   0
  -4   5  -1   18.44   11.57   0
  -4   5   0   -3.62   12.02   0
  -3   2   9 1355.85   23.52   0
  -3   3   7  186.06   14.27   0
  -3   4  -3 3071.10   23.86   0
  -2  -8 -12  644.03   23.92   0
  -2  -5 -12  224.47   14.70   0
  -2  -2  12  216.39   11.36   0
  -2   3   4 1117.28   19.09   0
  -1 -13   5  727.36   20.80   0
  -1 -12   7  374.95   15.87   0
  -1 -10  -8  144.86   18.60   0
  -1  -9  -9   26.10   16.18   0
  -1  -9  10  116.97    6.86   0
  -1  -4  -9  405.53   15.12   0
  -1  -2  -8 1854.81   18.73   0
  -1  -1  -7 5052.25   24.07   0
   0 -11  -1   39.85   15.37   0
   0 -11   0  138.84   15.74   0
   0 -11   2   32.39   12.51   0
   0 -10   5  107.42   12.58   0
   0  -9  -4   12.88   13.31   0
   0  -8  -5  149.99   15.72   0
   0  -7  -6  281.72   13.72   0
   0  -6  -6  145.77   14.97   0
   0  -5  -6   36.07   13.45   0
   0  -3  -5    5.56    9.03   0
 -11   6 -10    3.46   14.52   0
 -10   5   7   11.15   21.62   0
 -10   6 -10  228.22   17.64   0
 -10   6   4  210.29   24.65   0
  -9  -2  16   22.61   18.77   0
  -9   3  11   21.37   20.64   0
  -9   5 -12  166.22   13.35   0
  -9   6  -9   69.10   15.74   0
  -9   6   4  185.20   22.66   0
  -8  -2  16    3.54   17.07   0
  -8   3  11    3.62   17.91   0
  -8   5 -11  171.43   12.85   0
  -8   5   7   -6.36   17.55   0
  -8   6  -8  588.78   19.89   0
  -8   6   4   18.81   18.98   0
  -7   3  11   24.73   18.30   0
  -7   6  -6   92.16   13.23   0
  -7   6   3  298.86   20.01   0
  -7   6   4  345.53   22.47   0
  -6  -5 -19   18.79   14.15   0
  -6  -3  16   22.21   12.10   0
  -6  -1  15  139.98   19.30   0
  -6   0  14   -0.35   15.84   0
  -6   2  12   27.29   17.07   0
  -6   6  -3  153.82   14.74   0
  -6   6   1  105.14   15.63   0
  -6   6   2  823.22   24.46   0
  -5  -7 -18  108.75   17.24   0
  -5  -4  16    2.41    9.63   0
  -5  -2  15   12.01   12.54   0
  -5   3  10   21.84   15.97   0
  -5   4  -9   13.23    7.08   0
  -5   4   8   24.40   16.03   0
  -5   5   5 2013.64   31.79   0
  -4  -5 -16  249.67   15.43   0
  -4   0  13    9.43   12.84   0
  -4   1  12   22.30   13.85   0
  -4   3   9  167.24   16.17   0
  -4   4   7   -3.94   14.12   0
  -4   5  -3   34.19   10.31   0
  -4   5  -2  267.95   12.99   0
  -4   5   2  935.43   19.18   0
  -4   5   3 1612.72   26.68   0
  -3  -8 -14   12.66   15.62   0
  -3  -6 -14   22.26   15.67   0
  -3  -5 -14   -6.77   11.90   0
  -3  -3  14   -6.37    9.90   0
  -3  -1 -12  115.53    7.34   0
  -3   0 -11  270.30    6.97   0
  -3   0  12  114.25   12.89   0
  -3   1  11   -3.83   12.20   0
  -3   4   5 1009.25   21.74   0
  -2  -7 -12  446.98   20.20   0
  -2  -6 -12  123.19   15.03   0
  -2  -4  13   -6.41    7.90   0
  -2  -3 -11  229.40   12.90   0
  -1 -13   4   23.86   12.83   0
  -1  -9  -8  645.52   23.04   0
  -1  -8  -9  453.00   18.09   0
  -1  -7  -9   30.99   14.22   0
  -1   1   7 1380.65   17.80   0
   0 -10  -2   77.72   14.92   0
   0 -10  -1  338.50   17.18   0
   0  -9   6  125.61   10.70   0
   0  -2  -4  136.08    8.20   0
 -12   7  -6  201.83   24.37   0
 -12   7  -5   15.22   19.77   0
 -12   7  -4   16.82   19.98   0
 -12   7  -3   48.84   21.74   0
 -12   7  -2  179.64   24.62   0
 -11   6 -11   63.91   16.91   0
 -11   7  -6   26.63   21.40   0
 -11   7  -5  177.63   20.76   0
 -11   7  -4   10.68   18.68   0
 -11   7  -3  -12.06   18.97   0
 -11   7  -2  208.06   23.36   0
 -11   7  -1   -8.12   20.70   0
 -11   7   0  336.30   26.64   0
 -10   7  -5  170.68   19.26   0
 -10   7  -4   90.78   18.15   0
 -10   7  -3   49.52   18.37   0
 -10   7  -2  173.15   20.28   0
 -10   7  -1  351.24   24.42   0
 -10   7   0  195.57   22.70   0
 -10   7   1  189.64   22.34   0
  -9   0  15   24.21   20.70   0
  -9   1  14  124.78   22.65   0
  -9   2  13  126.87   22.99   0
  -9   3  12   -5.41   19.32   0
  -9   5   8   17.38   22.05   0
  -9   6   5  190.65   21.93   0
  -9   7  -4  130.58   18.22   0
  -9   7  -3  242.45   20.31   0
  -9   7  -2    8.71   17.77   0
  -9   7  -1  855.78   28.70   0
  -9   7   0   15.04   18.99   0
  -9   7   1  368.43   23.67   0
  -8   0  15    3.97   19.25   0
  -8   1  14   13.46   19.53   0
  -8   2  13  -29.66   18.51   0
  -8   4  10  191.91   23.33   0
  -8   5   8   -4.55   19.43   0
  -8   6   5  390.12   24.57   0
  -8   7  -2  311.65   23.00   0
  -8   7  -1  479.83   22.69   0
  -7   1  14   42.29   18.22   0
  -7   2  13  118.43   19.77   0
  -7   4  10   78.35   20.01   0
  -7   5 -10  263.24   12.78   0
  -7   6  -7 1339.21   24.90   0
  -7   6   5  259.27   22.33   0
  -6  -6 -19   27.34   17.14   0
  -6  -3 -18   18.61   10.06   0
  -6   3  11   15.74   16.71   0
  -6   4 -11    9.24    7.58   0
  -6   5   7  187.05   18.86   0
  -6   6  -5   37.54   12.39   0
  -6   6   3    1.60   15.88   0
  -6   6   4  588.86   24.05   0
  -5  -4 -17  311.60   16.02   0
  -5  -2 -16  272.03   11.31   0
  -5   0  14   10.88   14.95   0
  -5   1  13   30.28   15.50   0
  -5   2  12    6.57   16.00   0
  -5   4   9    7.82   16.55   0
  -5   5   6   62.03   16.84   0
  -5   6  -1  111.26   14.58   0
  -4  -3 -15 1152.23   19.12   0
  -4  -3  15   10.79   10.38   0
  -4  -1  14   44.96   12.51   0
  -4   2  11  169.81   16.62   0
  -4   4  -7   52.86    7.82   0
  -4   5   4 2278.23   31.30   0
  -3  -1  13  277.96   13.97   0
  -3   2  10   39.04   13.75   0
  -3   3   8 1254.74   21.85   0
  -3   4  -4   52.69    8.17   0
  -3   4   6  408.01   17.07   0
  -2  -9 -11  124.42   18.79   0
  -2   0  11  380.50   15.16   0
  -2   2   8  510.28   15.73   0
  -1 -13   0  522.20   22.76   0
  -1 -13   2   13.56   13.98   0
  -1 -13   3  611.39   21.02   0
  -1 -12   6  561.14   17.45   0
  -1  -8  -8  444.07   19.48   0
  -1  -3  -8 2226.76   23.46   0
  -1   0   9  408.50   12.90   0
   0 -10   1  927.45   22.15   0
   0 -10   2  399.20   16.59   0
   0 -10   3   26.86   11.46   0
   0  -9  -3  170.56   12.48   0
   0  -8  -4  237.83   15.93   0
 -13   7  -7   24.99   20.41   0
 -13   7  -6  186.66   24.92   0
 -12   7  -7   41.24   19.03   0
 -11   7  -7  322.84   22.22   0
 -11   7   1   29.01   21.01   0
 -10   6 -11    8.97   14.21   0
 -10   6   6   94.13   23.57   0
 -10   7  -7  571.27   25.11   0
 -10   7  -6   40.24   16.97   0
 -10   7   2   29.54   21.99   0
  -9  -1  16   31.70   18.98   0
  -9   4  11   46.96   21.50   0
  -9   5   9  104.80   23.61   0
  -9   6 -10  378.85   18.14   0
  -9   6   6   83.57   20.47   0
  -9   7  -6  374.56   20.59   0
  -8  -1  16    3.96   18.44   0
  -8   3  12   21.95   14.85   0
  -8   4  11   -9.77   18.33   0
  -8   5   9  252.50   25.06   0
  -8   6  -9  800.57   21.46   0
  -8   7  -4    8.06   15.65   0
  -8   7  -3  382.81   20.81   0
  -8   7   0  579.02   24.74   0
  -8   7   1  274.59   22.10   0
  -8   7   2   53.76   19.62   0
  -7  -1  16   22.95   20.53   0
  -7   3  12   76.70   19.99   0
  -7   6   6  205.77   22.24   0
  -7   7  -1   -0.32   15.73   0
  -7   7   0 1049.11   27.69   0
  -6  -2  16  107.34   16.29   0
  -6   1  14  218.96   19.57   0
  -6   2  13  356.14   22.37   0
  -6   4  10   44.34   18.80   0
  -6   5   8  195.58   20.24   0
  -5  -5 -17   -3.19   14.32   0
  -5   3  11   17.14   16.54   0
  -5   6  -3   62.08   13.11   0
  -5   6   2  193.06   17.24   0
  -5   6   3  346.12   19.80   0
  -4  -2  15   85.18   14.15   0
  -4   4   8   37.46   11.31   0
  -3   3   9   45.68   14.16   0
  -2  -8 -11  102.27   17.43   0
  -2  -5 -11   81.39   14.71   0
  -2  -4 -11    0.66   11.03   0
  -2  -3  13  617.33   14.10   0
  -2  -2 -10  244.07   11.35   0
  -2  -1  12 1424.38   20.89   0
  -2   1  10  850.07   18.37   0
  -1 -12  -3  340.05   21.48   0
  -1 -12  -2   19.97   18.50   0
  -1 -12   5  627.81   18.74   0
  -1 -11   7   24.21   10.55   0
  -1 -10  -6  111.35   17.88   0
  -1  -9  -7   99.48   17.23   0
  -1  -4  -8  294.48   16.34   0
  -1   2   5  353.11   12.14   0
   0  -9  -1   12.90   13.09   0
   0  -9   5   16.80    9.04   0
   0  -8  -3   75.56   14.09   0
   0  -3  -4   54.80    9.55   0
 -13   7  -8  143.67   21.71   0
 -12   7  -9   10.86   20.47   0
 -12   7  -8  232.71   22.22   0
 -11   7  -8  171.29   19.63   0
 -10   7  -8   26.93   17.77   0
 -10   7   3  -15.13   15.98   0
 -10   7   4   -5.57   22.68   0
  -9   6   7   32.69   21.31   0
  -9   7  -7  260.12   18.37   0
  -9   7   3  -13.53   14.17   0
  -9   7   4   14.95   21.99   0
  -8   1  15  187.87   23.03   0
  -8   2  14  317.81   25.45   0
  -8   3  13  126.72   21.74   0
  -8   6   7    6.51   21.30   0
  -8   7   4   71.06   19.93   0
  -7   2  14  206.76   24.09   0
  -7   4  11   37.00   19.80   0
  -7   5   9  163.70   17.31   0
  -7   6   7    5.13   19.69   0
  -7   7  -4   71.99   17.11   0
  -7   7  -3  164.08   17.36   0
  -7   7  -2 1164.53   27.22   0
  -7   7   1   18.14   17.36   0
  -6  -1  16    9.23   17.97   0
  -6   3  12  139.82   19.11   0
  -6   4  11  123.30   19.85   0
  -6   5   9    5.56   18.84   0
  -5  -7 -17  334.46   21.47   0
  -5  -6 -17   21.16   15.98   0
  -5  -2  16   47.93   15.38   0
  -5   1  14  420.73   21.90   0
  -5   2  13  482.52   22.95   0
  -5   4  10  154.16   19.32   0
  -5   5   8  475.64   22.69   0
  -5   6  -4   35.25   12.27   0
  -5   6   5  238.97   19.03   0
  -4  -4 -15  189.41   13.22   0
  -4  -2 -14  898.64   15.73   0
  -4   0  14  188.87   15.96   0
  -4   1  13  220.92   17.02   0
  -4   2  12   86.79   16.17   0
  -4   4   9   68.87   16.77   0
  -4   5  -5  115.97   11.47   0
  -4   5   6  762.08   22.37   0
  -3  -8 -13  100.71   18.26   0
  -3  -4 -13  336.36   14.73   0
  -3   0  13  258.92   15.26   0
  -3   1  12    2.52   13.09   0
  -3   4   7   19.30   13.89   0
  -3   5   0  234.49   14.37   0
  -3   5   3    9.50   14.21   0
  -2  -9 -10   20.63   17.85   0
  -2  -6 -11 1444.29   26.48   0
  -2   2   9 1947.67   26.02   0
  -2   3   7 1253.29   22.39   0
  -2   4   0  388.86   13.66   0
  -2   4   1 1632.74   21.08   0
  -2   4   2   30.27   12.01   0
  -2   4   3 3733.87   32.40   0
  -1 -12   3  252.37   17.95   0
  -1 -12   4  902.06   22.18   0
  -1  -8  -7  118.17   16.05   0
  -1  -6  -8  272.12   16.49   0
  -1  -2  11 2165.28   20.00   0
  -1   1   8 2288.70   23.03   0
   0  -9   1  240.92   14.95   0
   0  -9   2 2157.95   27.99   0
   0  -9   3   17.09   10.66   0
   0  -9   4  226.21   12.35   0
   0  -8  -2   -3.98   12.96   0
   0  -8   6   47.85    8.72   0
   0  -7  -3   42.96   14.26   0
   0  -7   7  406.41   10.07   0
   0  -5  -4 1463.13   23.63   0
   0  -4  -4 3241.96   28.22   0
   0  -2  -3  750.13   11.95   0
   0  -2   8   12.85    5.68   0
 -11   7  -9  182.55   19.15   0
  -9   5  10   41.37   22.08   0
  -9   6 -11   38.23   14.00   0
  -9   7  -8  443.51   21.93   0
  -9   7   5  100.87   24.34   0
  -8   0  16    0.79   19.71   0
  -8   4 -14  322.46   11.47   0
  -8   4  12    4.02   21.85   0
  -8   6 -10  390.78   17.09   0
  -8   6   8   86.45   22.98   0
  -8   7  -6  728.98   22.73   0
  -8   7   5   13.28   21.05   0
  -7   0  16    6.86   18.45   0
  -7   1  15  176.61   22.32   0
  -7   3  13   19.51   19.83   0
  -7   4  12   16.97   19.07   0
  -7   5 -11  275.83   12.59   0
  -7   5  10  484.18   27.70   0
  -7   6   8   34.64   20.30   0
  -7   7  -5  395.17   18.78   0
  -7   7   4   19.34   18.82   0
  -6  -4 -18   22.40   12.57   0
  -6   1  15   39.12   20.29   0
  -6   2  14   -1.28   17.75   0
  -6   3  13   35.25   21.31   0
  -6   6   7   48.04   19.09   0
  -6   7  -2  586.37   21.49   0
  -6   7  -1  558.02   21.64   0
  -6   7   0  470.57   21.78   0
  -5  -3 -16  212.66   13.08   0
  -5  -1 -15   83.62    8.41   0
  -5   0  15    4.62   15.27   0
  -5   3  12   64.06   18.39   0
  -4  -8 -15  -17.60   15.54   0
  -4  -7 -15  229.06   18.15   0
  -4  -6 -15    8.41   13.62   0
  -4  -5 -15  351.59   16.72   0
  -4  -4  16    2.91    9.04   0
  -4  -1  15   10.65   15.08   0
  -4   5   7   84.87   16.31   0
  -4   6   0  245.98   15.80   0
  -4   6   1  108.62   14.85   0
  -4   6   2   -8.03   14.11   0
  -4   6   3 1239.68   26.23   0
  -3  -7 -13  697.26   22.83   0
  -3  -6 -13   64.85   14.69   0
  -3  -2 -12   16.25    8.18   0
  -3  -1  14  210.62   15.25   0
  -3   3  10  364.01   18.69   0
  -3   4   8   25.39   14.63   0
  -3   5   4 3871.58   37.81   0
  -2 -14   3   76.08   16.11   0
  -2 -13   7  292.10   16.09   0
  -2 -10  -9    0.32   17.15   0
  -2  -3 -10  261.05   13.62   0
  -2  -1  -9  356.55    9.72   0
  -2   3   8  376.86   16.58   0
  -2   4  -1   39.92    9.72   0
  -2   4   5 1417.20   23.35   0
  -1 -12   1   44.09   15.18   0
  -1 -10   8  -10.25    8.50   0
  -1   0  10  231.19   12.35   0
  -1   2  -2 1698.76   11.94   0
   0  -8  -1  886.41   21.04   0
   0  -8   5  345.16   12.93   0
   0  -7  -2   17.09   13.76   0
 -12   8  -5   14.64   21.92   0
 -12   8  -4    6.56   21.68   0
 -11   7 -10   50.53   18.80   0
 -11   8  -5   -1.68   19.97   0
 -11   8  -4    4.70   20.71   0
 -11   8  -3   74.48   21.79   0
 -11   8  -2   71.02   21.58   0
 -11   8  -1  232.39   26.52   0
 -10   6 -12   -7.58   11.92   0
 -10   7  -9  392.51   20.46   0
 -10   8  -4   16.94   19.43   0
 -10   8  -3    6.61   19.89   0
 -10   8  -2  406.81   26.53   0
 -10   8   0  405.83   27.82   0
 -10   8   1  -16.68   22.22   0
 -10   8   2  149.98   24.31   0
  -9   7   6    2.13   22.54   0
  -9   8  -3   39.27   18.81   0
  -9   8  -2  376.67   24.56   0
  -9   8  -1  193.79   23.01   0
  -9   8   0  565.39   28.44   0
  -9   8   1  209.76   24.72   0
  -8   1  16   23.21   24.08   0
  -8   2  15   13.65   21.85   0
  -8   3  14   83.25   21.74   0
  -8   5  11  343.03   28.11   0
  -8   7   6   38.54   21.98   0
  -7  -1  17  122.05   22.55   0
  -7   5  11  135.50   21.66   0
  -7   7   5   -0.60   19.79   0
  -6  -5 -18   -8.84   13.86   0
  -6  -2  17  -25.31   12.78   0
  -6   0  16   -7.40   17.33   0
  -6   3 -13  451.42    7.85   0
  -6   4  12   65.24   20.34   0
  -6   5  10  715.46   28.25   0
  -6   7  -3  139.24   16.41   0
  -5  -1  16  151.20   16.70   0
  -5   5  -8   97.10   10.62   0
  -5   6   7  211.47   21.08   0
  -4  -3  16  -17.85    9.63   0
  -4   1  14  149.83   17.18   0
  -4   2  13  113.19   17.29   0
  -4   3  12   15.40   16.03   0
  -4   5   8   91.62   17.87   0
  -4   6  -2  309.53   15.67   0
  -3  -9 -12    9.26   17.82   0
  -3  -3  15    4.74   11.25   0
  -3   1  13  211.79   18.48   0
  -3   2  12  447.10   19.64   0
  -3   5  -2  648.55   16.15   0
  -3   5   6  447.68   19.46   0
  -2 -13   6   25.19   14.77   0
  -2 -11  -7 1110.11   30.19   0
  -2 -10  11   39.60    6.99   0
  -2  -9  -9   23.49   16.81   0
  -2  -6 -10  136.26   15.33   0
  -2  -4 -10   19.18   13.87   0
  -2   2  10  283.99   15.55   0
  -2   4   6   -9.51   13.97   0
  -1 -11  -2   37.19   16.57   0
  -1 -11  -1   14.24   14.19   0
  -1 -11   5   76.34   14.10   0
  -1 -10  -4  -10.88   15.32   0
  -1  -6  -7   48.57   14.71   0
  -1  -3  -7    5.69    9.85   0
  -1  -1  -6  186.14    7.57   0
  -1  -1  11  902.48   16.12   0
  -1   1   9  982.85   17.73   0
  -1   2   7 1243.22   20.07   0
  -1   3   2  782.63   15.03   0
   0  -8   1 2067.41   27.00   0
   0  -8   2 1731.18   25.18   0
   0  -8   3  429.44   15.71   0
   0  -8   4  687.27   16.48   0
   0  -5  -3 2466.47   27.38   0
   0  -5   8   15.21    3.54   0
   0  -3  -3  995.23   15.29   0
 -12   8  -7   43.80   22.63   0
 -12   8  -6   52.41   21.96   0
 -11   8  -6  105.58   21.63   0
 -10   7 -10   23.88   17.91   0
 -10   8  -6   79.44   19.20   0
 -10   8  -5    9.29   19.19   0
  -9   7  -9  187.97   16.26   0
  -9   7   7    2.44   23.57   0
  -9   8  -5   50.11   18.22   0
  -9   8  -4   41.31   18.57   0
  -9   8   3  129.40   24.75   0
  -8   0  17    0.19   23.67   0
  -8   4  13   25.88   22.85   0
  -8   6  10  196.20   25.52   0
  -8   7  -8 1286.74   27.95   0
  -8   7   7   28.68   22.52   0
  -8   8  -3  201.30   20.70   0
  -8   8  -2  118.14   20.03   0
  -8   8  -1 1035.13   30.31   0
  -8   8   0   19.00   19.16   0
  -8   8   1  746.08   29.27   0
  -8   8   2   -0.52   20.89   0
  -8   8   3   70.12   20.98   0
  -7  -4 -19  133.53   14.53   0
  -7   1  16   -4.97   19.79   0
  -7   2  15  224.98   24.30   0
  -7   3  14  321.25   26.12   0
  -7   4 -13  186.27    9.33   0
  -7   4  13   54.60   21.65   0
  -7   6   9  411.77   25.84   0
  -6  -7 -18  266.81   20.15   0
  -6  -6 -18   31.63   14.75   0
  -6   2  15  496.44   27.36   0
  -6   5 -10  536.86   13.91   0
  -6   5  11   50.28   20.76   0
  -6   7  -4  374.68   18.33   0
  -5  -8 -16  336.75   23.68   0
  -5  -4 -16  174.71   15.04   0
  -5   3  13  373.32   23.18   0
  -5   4  12   25.55   19.12   0
  -5   5  10  319.81   23.36   0
  -5   6   8  269.64   22.14   0
  -5   7  -1 1526.07   28.62   0
  -5   7   0   18.49   16.02   0
  -5   7   2  170.83   19.01   0
  -5   7   3   -3.90   17.38   0
  -4  -8 -14   26.74   19.91   0
  -4  -3 -14  102.13   10.52   0
  -4  -2  16   11.11   13.76   0
  -4   0  15   -5.46   13.93   0
  -4   5  -6   88.83    9.36   0
  -4   5   9  562.68   24.08   0
  -3  -8 -12  650.03   24.77   0
  -3  -2  15   82.02   13.70   0
  -3   0  14  147.70   14.49   0
  -3   3  11   52.38   15.94   0
  -3   5  -3  340.88   12.97   0
  -3   5   7  441.74   20.10   0
  -2 -13   5  750.35   23.71   0
  -2  -5 -10 1707.89   26.55   0
  -2   3   9  469.97   17.99   0
  -2   4  -2 2982.56   23.76   0
  -2   4   7   14.19   14.04   0
  -1 -11   1    0.32   13.49   0
  -1 -11   2   51.03   15.12   0
  -1 -11   3    4.91   14.33   0
  -1 -11   4  647.38   18.84   0
  -1 -10  -3  115.92   16.60   0
  -1 -10   7  193.45   12.34   0
  -1  -5  -7   66.38   13.88   0
  -1   0  -5 1218.66    8.78   0
  -1   2   8 4006.60   32.87   0
  -1   3   4  977.94   15.80   0
  -1   3   5  175.59   13.91   0
   0  -7  -1  183.84   14.46   0
   0  -6  -2  459.03   17.97   0
 -11   8  -7    4.85   19.27   0
 -10   8  -7   60.51   21.34   0
  -9   6 -12   10.43   13.24   0
  -9   8  -6    0.57   17.19   0
  -9   8   4   15.62   22.24   0
  -9   8   5   32.80   24.46   0
  -8   5  12    8.46   23.85   0
  -8   6 -11   18.82   12.90   0
  -8   7   8  133.01   25.25   0
  -8   8  -5    6.66   20.02   0
  -8   8  -4   26.86   17.62   0
  -8   8   4  158.32   24.40   0
  -7  -5 -19    6.59   15.62   0
  -7   0  17   23.39   19.47   0
  -7   5  12  184.36   24.62   0
  -7   6  10   -0.27   22.48   0
  -7   7  -7  578.92   19.50   0
  -7   7   8   17.39   20.64   0
  -7   8  -3  457.04   25.29   0
  -7   8  -2  114.94   19.02   0
  -7   8   0  417.70   22.97   0
  -7   8   1  457.77   24.68   0
  -7   8   2  266.60   23.31   0
  -7   8   3   -9.83   19.74   0
  -6   1  16   53.07   20.31   0
  -6   3  14  351.04   23.85   0
  -6   4  13   17.38   20.64   0
  -6   7  -5  121.94   15.22   0
  -5  -7 -16  170.86   18.04   0
  -5  -6 -16   37.59   14.96   0
  -5  -5 -16  520.82   19.29   0
  -5   0 -14    6.75    6.11   0
  -5   0  16   12.23   16.13   0
  -5   5  11  671.96   28.16   0
  -5   7   4  149.89   15.31   0
  -5   7   5   47.55   19.27   0
  -4  -7 -14  208.22   18.39   0
  -4  -1 -13  371.10   10.07   0
  -4  -1  16  137.54   17.06   0
  -4   2  14  932.32   29.33   0
  -4   3  13  733.66   27.73   0
  -3  -6 -12  464.71   19.61   0
  -3  -5 -12  206.87   15.40   0
  -3  -4 -12  614.26   17.54   0
  -3  -1 -11  104.63    7.89   0
  -3   4  10   17.88   16.51   0
  -3   5   8  284.14   19.50   0
  -3   6   2  153.57   15.38   0
  -3   6   3 1222.22   24.96   0
  -2 -13  -1  870.25   27.91   0
  -2 -13   0  107.44   17.81   0
  -2 -13   3  303.05   20.12   0
  -2 -13   4  258.60   17.25   0
  -2 -12  -4   66.25   18.83   0
  -2 -11  -6  -13.87   17.41   0
  -2  -7  -9  579.79   20.60   0
  -2   0  -8 1949.36   12.99   0
  -2   0  13  609.41   19.69   0
  -2   1  12   56.82   13.28   0
  -2   2  11  139.65   15.09   0
  -1  -9  -4  673.43   21.73   0
  -1  -5  12   17.08    4.52   0
  -1  -2  12  260.57   11.58   0
  -1   0  11   29.74   11.18   0
   0  -7   0  220.41   14.66   0
   0  -7   1 1807.47   24.45   0
   0  -6  -1 1042.27   20.76   0
   0  -5  -2  909.13   18.24   0
   0  -2  -2  709.76   11.47   0
 -11   8  -8  124.11   20.65   0
 -10   8  -8   64.23   19.81   0
  -9   7 -10  258.34   18.21   0
  -9   8  -7  175.64   21.55   0
  -8   6  11  159.57   26.45   0
  -8   7  -9    3.89   15.52   0
  -8   7   9  -40.48   24.29   0
  -8   8  -6   23.27   18.77   0
  -8   8   5   51.16   21.78   0
  -8   8   6  177.05   26.36   0
  -7  -7 -19  -10.20   16.41   0
  -7  -6 -19   10.42   15.11   0
  -7   2  16  112.01   23.62   0
  -7   3  15   10.12   21.63   0
  -7   4  14  -24.50   22.29   0
  -7   6 -10    9.45   12.65   0
  -7   6  11  544.03   31.09   0
  -7   7   9   67.53   22.22   0
  -7   8  -4   40.44   16.70   0
  -7   8   4   98.81   21.21   0
  -7   8   5  283.21   25.34   0
  -6  -3 -17   32.31   10.02   0
  -6   0  17   73.74   19.75   0
  -6   5  12  298.49   25.11   0
  -6   6  10  354.39   25.22   0
  -6   7  -6   12.27   15.70   0
  -6   7   8   20.16   20.97   0
  -6   8  -1  233.75   20.86   0
  -6   8   0 1734.38   34.56   0
  -6   8   1   36.27   19.39   0
  -6   8   2  270.08   22.22   0
  -5  -2 -15   -3.79    9.29   0
  -5  -1  17   27.85   18.20   0
  -5   1  16  101.35   21.56   0
  -5   2  15  250.99   22.05   0
  -5   3  14   58.70   19.73   0
  -5   4  13   -0.49   19.33   0
  -5   7  -3  950.32   23.33   0
  -5   7   6   11.76   19.50   0
  -4  -6 -14   72.16   15.25   0
  -4  -5 -14  260.68   16.23   0
  -4   1  15  252.10   19.50   0
  -4   4  12  -11.43   18.25   0
  -4   5  10    7.24   13.04   0
  -4   6  -4   21.73   11.61   0
  -4   6   8  287.64   21.88   0
  -4   7   1  613.15   21.84   0
  -4   7   2   51.64   16.80   0
  -3  -8 -11   82.58   17.69   0
  -3   1  14    7.39   14.20   0
  -3   5  -4  308.03   13.96   0
  -3   6   0  180.04   15.32   0
  -3   6   1   13.61   14.25   0
  -3   6   5  967.74   25.14   0
  -2 -13   2   86.25   16.10   0
  -2 -12  -3  211.58   20.61   0
  -2 -12   7   32.02   12.68   0
  -2 -11   9   19.95   10.42   0
  -2  -6  -9 2251.69   31.61   0
  -2  -2  -9 2711.76   23.34   0
  -2   3  10   56.37   14.16   0
  -2   4   8    3.87   10.09   0
  -2   5   1  391.50   17.15   0
  -2   5   2 1851.16   25.86   0
  -2   5   3 1860.24   27.12   0
  -2   5   4 1040.15   23.42   0
  -1 -10   6   10.93    9.37   0
  -1  -9   8   96.53    9.84   0
  -1  -6  -6  105.33   11.99   0
  -1  -5  -6  730.41   20.67   0
  -1  -2  -6 1350.25   16.06   0
  -1   2   9  568.91   16.81   0
  -1   3   7  906.49   20.39   0
   0  -7   2  342.45   13.84   0
   0  -7   3  700.24   15.69   0
   0  -7   4   97.73    9.60   0
   0  -6   0   15.90   12.37   0
   0  -3   9   83.98    5.25   0
 -11   8  -9    4.65   18.51   0
 -11   9  -4    6.42   22.21   0
 -11   9  -3   23.81   23.48   0
 -10   9  -4    5.23   23.20   0
 -10   9  -3  -14.52   21.36   0
 -10   9  -2   84.91   23.19   0
 -10   9  -1  240.24   25.20   0
 -10   9   0   18.40   22.22   0
  -9   9  -3   18.66   22.67   0
  -9   9  -2  199.48   24.15   0
  -9   9  -1   51.91   22.07   0
  -9   9   0  354.70   27.55   0
  -9   9   1   40.21   23.10   0
  -9   9   2  130.13   25.98   0
  -8   8   7  109.97   25.95   0
  -7   1  17   21.06   21.27   0
  -7   5 -12   -0.28   10.36   0
  -7   5  13   34.37   23.31   0
  -7   7  -8  833.00   21.52   0
  -7   8  -5  -17.51   18.04   0
  -6  -8 -17  920.92   29.60   0
  -6  -4 -17  340.77   17.15   0
  -6  -1 -16   98.84    9.14   0
  -6   2  16   29.40   20.74   0
  -6   3  15  116.80   22.43   0
  -6   4  14   65.55   22.23   0
  -6   5  13    6.45   20.05   0
  -6   8   4   16.38   19.82   0
  -6   8   5  214.25   23.60   0
  -5   5  -9  577.87   14.33   0
  -5   6  -7   95.08   13.27   0
  -5   6  10 1462.95   36.20   0
  -5   7  -4   15.41   13.99   0
  -5   7   8   23.45   20.38   0
  -4  -3  17   -1.84   11.23   0
  -4   0  16   69.34   15.77   0
  -4   3  14   71.58   21.76   0
  -4   5  -7  725.73   14.87   0
  -4   5  11  789.58   28.16   0
  -4   6   9   81.36   20.92   0
  -4   7  -1  582.77   20.71   0
  -4   7   0  310.98   18.84   0
  -4   7   4   67.31   17.57   0
  -4   7   5   81.95   19.27   0
  -3  -7 -11 1806.06   31.96   0
  -3  -3  16   -7.57    9.86   0
  -3   0  15   -0.86   13.33   0
  -3   4  11    1.20   16.06   0
  -3   5   9  807.17   22.20   0
  -3   6  -1  641.91   18.68   0
  -2 -12   6  974.08   23.26   0
  -2 -11  -4   26.90   17.10   0
  -2  -9  -7  220.43   18.46   0
  -2  -8  -8  404.90   16.91   0
  -2  -5  -9   29.42   13.94   0
  -2  -4  -9 1292.40   22.38   0
  -2  -3  -9  733.62   16.67   0
  -2  -1  14  444.55   16.97   0
  -2   1  13   32.38   15.90   0
  -2   2  12  438.21   19.20   0
  -2   3  11   90.62   15.84   0
  -2   4  -3 2111.74   20.04   0
  -2   4   9  156.47   16.31   0
  -2   5   0  501.04   16.60   0
  -2   5   6   46.55   15.66   0
  -1 -10   0  506.03   19.64   0
  -1 -10   1  264.66   16.55   0
  -1 -10   2  589.72   20.38   0
  -1 -10   3   44.73   14.45   0
  -1 -10   4   90.54   14.75   0
  -1 -10   5  306.78   13.99   0
  -1  -9  -2  203.31   16.41   0
  -1  -8  -4    9.98   13.64   0
  -1  -4  -6  304.43   15.15   0
  -1  -3  -6 1037.06   17.12   0
  -1  -1  12  591.50   15.45   0
   0  -5  -1 1036.42   18.26   0
   0   1   2 1140.42   11.42   0
 -11   9  -6   -6.03   21.66   0
 -11   9  -5    4.78   22.33   0
 -10   8  -9  100.89   17.90   0
 -10   9  -5   48.58   21.16   0
  -9   7 -11   34.64   14.92   0
  -9   8  -8   16.94   15.90   0
  -9   9  -4   14.18   19.95   0
  -9   9   3    5.36   23.08   0
  -8   8  -7  179.81   18.04   0
  -8   9  -2  164.78   22.18   0
  -8   9  -1   32.84   20.72   0
  -8   9   0  444.27   26.24   0
  -8   9   1   14.54   20.71   0
  -8   9   3  107.96   24.33   0
  -8   9   4   40.57   25.15   0
  -7  -3 -18    7.90   12.06   0
  -7   2  17   37.60   24.92   0
  -7   3  16  281.32   27.84   0
  -7   4  15  153.51   26.43   0
  -7   5  14   14.00   22.23   0
  -7   6  12   22.94   23.03   0
  -7   7  10  262.48   26.66   0
  -7   8   7  252.10   25.83   0
  -7   9   1  357.18   25.15   0
  -7   9   2   12.92   20.37   0
  -6  -7 -17   41.44   16.81   0
  -6  -6 -17   35.28   14.89   0
  -6   1  17   44.12   20.68   0
  -6   6  -9  352.11   15.03   0
  -6   6  12  225.88   25.12   0
  -6   7  -7 1598.91   28.08   0
  -6   7  10   44.97   22.00   0
  -6   8   6   88.61   22.81   0
  -6   8   7  241.29   24.58   0
  -5  -8 -15  153.89   19.77   0
  -5  -3 -15 1090.21   21.08   0
  -5   0  17   58.71   18.06   0
  -5   2  16  164.96   21.66   0
  -5   3  15  402.71   25.57   0
  -5   4  14  233.05   23.96   0
  -5   6  11   26.66   22.31   0
  -5   7  -5   47.59   16.36   0
  -5   7   9  156.47   22.66   0
  -5   8   0  988.09   27.77   0
  -5   8   1  248.74   21.16   0
  -5   8   3   37.14   20.37   0
  -4  -2 -13  612.70   14.43   0
  -4   1  16   77.57   20.42   0
  -4   2  15   30.00   18.57   0
  -4   4  13  236.33   22.63   0
  -4   6  -5  132.93   12.67   0
  -4   7  -2  404.67   18.75   0
  -4   7   7   21.84   19.97   0
  -3 -14   4   10.45   17.85   0
  -3 -14   5  176.57   17.16   0
  -3 -11  -8  342.82   23.16   0
  -3  -6 -11  994.58   24.30   0
  -3   2  14  925.62   26.30   0
  -3   3  13  279.20   20.37   0
  -3   4  12  162.15   19.98   0
  -3   5  10  498.99   23.50   0
  -3   6  -2   39.40   12.70   0
  -3   6   7   -3.18   12.02   0
  -2 -12  -1  228.05   19.94   0
  -2 -12   0  192.65   18.62   0
  -2 -12   5    3.92   14.31   0
  -2 -10  -5  853.66   25.13   0
  -2   0  14   24.20   14.90   0
  -2   1  -7    2.37    2.56   0
  -2   4  10   -1.68   15.54   0
  -2   5  -1  485.77   15.98   0
  -2   5   7  195.37   17.52   0
  -1  -9  -1  661.44   20.69   0
  -1  -9   7  144.79   10.71   0
  -1  -8  -3   21.36   14.55   0
  -1   0  12  554.97   17.08   0
  -1   1  11   34.51   11.45   0
  -1   4   2 1740.91   22.43   0
  -1   4   3  981.37   19.98   0
  -1   4   5 1483.83   24.99   0
   0  -6   2  691.52   16.82   0
   0  -5   0  149.61   11.41   0
   0  -4  -1  141.41   10.69   0
 -10   9  -6   -3.25   19.69   0
  -9   8  -9   99.50   19.26   0
  -8   6 -12  116.76   13.04   0
  -8   7 -10  319.32   16.75   0
  -8   9  -4    7.97   18.39   0
  -8   9   5  121.00   26.23   0
  -8   9   6  395.12   30.49   0
  -7   6  13  202.71   28.84   0
  -7   7  -9  463.42   19.20   0
  -7   7  11   93.13   26.39   0
  -7   8   9   32.48   23.96   0
  -7   9  -2   53.30   19.88   0
  -7   9  -1  363.71   24.96   0
  -7   9   0  247.93   22.90   0
  -7   9   4  240.34   26.28   0
  -7   9   5   10.18   21.74   0
  -6   0  18   16.33   20.04   0
  -6   2  17  114.38   26.67   0
  -6   3  16  287.89   26.50   0
  -6   4  15   56.38   23.30   0
  -6   5 -11   12.35    9.88   0
  -6   5  14   -4.29   22.11   0
  -6   8  -4   11.23   15.76   0
  -5  -9 -14   78.73   19.02   0
  -5  -6 -15   23.40   14.97   0
  -5  -5 -15   -7.25   12.95   0
[truncated: 1,078,201 more chars]
