# Supplementary material for: Dye Induced Luminescence Properties of Gold(I) Complexes with near Unity Quantum Efficiency
Source: Angew Chem Int Ed Engl. 2024 Oct 22;64(1):e202414517. doi: 10.1002/anie.202414517 (PMC11701351; doi:10.1002/anie.202414517)
Supplement: Supplementary file 4 — Supporting Information [file ANIE-64-e202414517-s002.cif]

data_nv356-3
_audit_creation_date               2024-05-16
_audit_creation_method
;
Olex2 1.5-alpha
(compiled 2023.11.24 svn.r209d9fb2 for OlexSys, GUI svn.r6869)
;
_shelx_SHELXL_version_number       '2018/3'
loop_
  _audit_author_name
  _audit_author_address
 'Roesky, Peter W.'
;
     Karlsruher Institut fuer Technologie (KIT), CS 
      Institut fuer Anorganische Chemie (AOC)
      Engesserstr. 15, Geb. 30.45
      76131 Karlsruhe 
      Bundesrepublik Deutschland
;
 'Vanitha Reddy, Naina '
;
     Karlsruher Institut fuer Technologie (KIT), CS
      Institut fuer Anorganische Chemie (AOC)
      Engesserstr. 15, Geb. 30.45
      76131 Karlsruhe 
      Bundesrepublik Deutschland
;

_audit_contact_author
;
      Prof. Dr. Peter W. Roesky
      Karlsruher Institut fuer Technologie (KIT), CS
      Institut fuer Anorganische Chemie (AOC)
      Lehrstuhl fuer Anorganische Funktionsmaterialien
      Engesserstr. 15, Geb. 30.45
      76131 Karlsruhe 
      Bundesrepublik Deutschland
;
_audit_contact_author_address      ?
_audit_contact_author_email        ?
_audit_contact_author_fax          '+49 721 60844854'
_audit_contact_author_name         ''
_audit_contact_author_phone        ?
_audit_contact_letter
;
;
_publ_contact_author_id_orcid      ?
_publ_requested_coeditor_name
;
;
#==============================================================================
_publ_requested_journal            'xxx'
_publ_section_abstract
;
;
_publ_section_comment
;
;
_publ_section_experimental
;
;
_publ_section_figure_captions
;
;
_publ_section_references
;
Dolomanov, O.V., Bourhis, L.J., Gildea, R.J, Howard, J.A.K. & Puschmann, H.
 (2009), J. Appl. Cryst. 42, 339-341.

Sheldrick, G.M. (2015). Acta Cryst. A71, 3-8.

Sheldrick, G.M. (2015). Acta Cryst. C71, 3-8.
;
_publ_section_title
;
;
#===================================================
_chemical_name_common              ?
_chemical_name_systematic          ?
_chemical_formula_moiety           '3(C37 H44 Cu N3 O2), 2.5[C4H8O], 5[C4H8O]'
_chemical_formula_sum              'C141 H192 Cu3 N9 O13.50'
_chemical_formula_weight           2419.64
_chemical_absolute_configuration   ?
_chemical_melting_point            ?
loop_
  _atom_type_symbol
  _atom_type_description
  _atom_type_scat_dispersion_real
  _atom_type_scat_dispersion_imag
  _atom_type_scat_source
 'C' 'C' 0.0033 0.0016 'International Tables Vol C Tables 4.2.6.8 and 6.1.1.4'
 'H' 'H' 0.0000 0.0000 'International Tables Vol C Tables 4.2.6.8 and 6.1.1.4'
 'Cu' 'Cu' 0.3201 1.2651 'International Tables Vol C Tables 4.2.6.8 and 6.1.1.4'
 'N' 'N' 0.0061 0.0033 'International Tables Vol C Tables 4.2.6.8 and 6.1.1.4'
 'O' 'O' 0.0106 0.0060 'International Tables Vol C Tables 4.2.6.8 and 6.1.1.4'

_shelx_space_group_comment
;
The symmetry employed for this shelxl refinement is uniquely defined
by the following loop, which should always be used as a source of
symmetry information in preference to the above space-group names.
They are only intended as comments.
;
_space_group_crystal_system        'orthorhombic'
_space_group_IT_number             19
_space_group_name_H-M_alt          'P 21 21 21'
_space_group_name_Hall             'P 2ac 2ab'
loop_
  _space_group_symop_operation_xyz
 'x, y, z'
 '-x+1/2, -y, z+1/2'
 '-x, y+1/2, -z+1/2'
 'x+1/2, -y+1/2, -z'

_cell_length_a                     13.9189(2)
_cell_length_b                     18.6249(3)
_cell_length_c                     53.6763(13)
_cell_angle_alpha                  90
_cell_angle_beta                   90
_cell_angle_gamma                  90
_cell_volume                       13914.9(5)
_cell_formula_units_Z              4
_cell_measurement_reflns_used      50206
_cell_measurement_temperature      120
_cell_measurement_theta_max        27.57
_cell_measurement_theta_min        1.58
_shelx_estimated_absorpt_T_max     0.964
_shelx_estimated_absorpt_T_min     0.877
_exptl_absorpt_coefficient_mu      0.514
_exptl_absorpt_correction_T_max    0.9684
_exptl_absorpt_correction_T_min    0.8867
_exptl_absorpt_correction_type     multi-scan
_exptl_absorpt_process_details
;
STOE LANA, absorption correction by scaling of reflection intensities.
J. Koziskova, F. Hahn, J. Richter, J. Kozisek, "Comparison of different
absorption corrections on the model structure of tetrakis(\m~2~-acetato)-
diaqua-di-copper(II)", Acta Chimica Slovaca, vol. 9, no. 2, 2016, pp. 136 - 140.
;
_exptl_absorpt_special_details     ?
_exptl_crystal_colour              yellow
_exptl_crystal_colour_primary      yellow
_exptl_crystal_density_diffrn      1.155
_exptl_crystal_density_meas        ?
_exptl_crystal_density_method      'not measured'
_exptl_crystal_description         block
_exptl_crystal_F_000               5184
loop_
  _exptl_crystal_face_index_h
  _exptl_crystal_face_index_k
  _exptl_crystal_face_index_l
  _exptl_crystal_face_perp_dist
 0 3 5 0.0370
 -6 1 3 0.1310
 7 -1 -3 0.1310
 0 -1 4 0.0230
 0 1 -4 0.0490
 0 -3 -5 0.0700
 1 -1 -2 0.1260
 6 2 3 0.1330

_exptl_crystal_size_max            0.262
_exptl_crystal_size_mid            0.107
_exptl_crystal_size_min            0.072
_exptl_transmission_factor_max     ?
_exptl_transmission_factor_min     ?
_diffrn_reflns_av_R_equivalents    0.0314
_diffrn_reflns_av_unetI/netI       0.0509
_diffrn_reflns_Laue_measured_fraction_full  0.996
_diffrn_reflns_Laue_measured_fraction_max  0.996
_diffrn_reflns_limit_h_max         16
_diffrn_reflns_limit_h_min         -16
_diffrn_reflns_limit_k_max         22
_diffrn_reflns_limit_k_min         -22
_diffrn_reflns_limit_l_max         57
_diffrn_reflns_limit_l_min         -64
_diffrn_reflns_number              65636
_diffrn_reflns_point_group_measured_fraction_full  0.987
_diffrn_reflns_point_group_measured_fraction_max  0.987
_diffrn_reflns_theta_full          25.242
_diffrn_reflns_theta_max           25.250
_diffrn_reflns_theta_min           1.578
_diffrn_ambient_temperature        120
_diffrn_detector                   'EIGER2 1M CDTE'
_diffrn_detector_area_resol_mean   13.33
_diffrn_measured_fraction_theta_full  0.996
_diffrn_measured_fraction_theta_max  0.996
_diffrn_measurement_details        '644 frames, detector distance = 100 mm'
_diffrn_measurement_device         'Eulerian 4-circle diffractometer'
_diffrn_measurement_device_type    'STOE STADIVARI'
_diffrn_measurement_method         'rotation method, \w scans'
_diffrn_radiation_collimation      '1.2 0.6 mm diameter'
_diffrn_radiation_monochromator    'Graded multilayer mirror'
_diffrn_radiation_polarisn_norm    270
_diffrn_radiation_probe            x-ray
_diffrn_radiation_type             'Mo K\a'
_diffrn_radiation_wavelength       0.71073
_diffrn_source                     Axo_Mo
_diffrn_source_current             0.830
_diffrn_source_power               0.050
_diffrn_source_voltage             60
_reflns_Friedel_coverage           0.823
_reflns_Friedel_fraction_full      0.977
_reflns_Friedel_fraction_max       0.977
_reflns_number_gt                  16833
_reflns_number_total               24882
_reflns_special_details
;
 Reflections were merged by SHELXL according to the crystal
 class for the calculation of statistics and refinement.
 
 Structure factors included contributions from the .fab file.
 
 _reflns_Friedel_fraction is defined as the number of unique
 Friedel pairs measured divided by the number that would be
 possible theoretically, ignoring centric projections and
 systematic absences. Completness statistics refer to single and
 composite reflections containing twin component 1 only.
;
_reflns_threshold_expression       'I > 2\s(I)'
_computing_cell_refinement         'X-Area Recipe 1.37.0.0 (STOE, 2021)'
_computing_data_collection         'X-Area Pilatus3_SV 1.31.186.0 (STOE, 2022)'
_computing_data_reduction
;
X-Area Integrate 2.5.3.0 (STOE, 2021)
X-Area LANA 2.7.5.0 (STOE, 2022)
;
_computing_molecular_graphics      'Olex2 1.5-alpha (Dolomanov et al., 2009)'
_computing_publication_material    'Olex2 1.5-alpha (Dolomanov et al., 2009)'
_computing_structure_refinement    'SHELXL 2018/3 (Sheldrick, 2015)'
_computing_structure_solution      'SHELXT  (Sheldrick, 2015)'
_refine_diff_density_max           1.156
_refine_diff_density_min           -0.415
_refine_diff_density_rms           0.075
_refine_ls_abs_structure_details
;
 Refined as an inversion twin.
;
_refine_ls_abs_structure_Flack     0.52(2)
_refine_ls_extinction_coef         .
_refine_ls_extinction_method       none
_refine_ls_goodness_of_fit_ref     1.022
_refine_ls_hydrogen_treatment      constr
_refine_ls_matrix_type             full
_refine_ls_number_parameters       1591
_refine_ls_number_reflns           24882
_refine_ls_number_restraints       2335
_refine_ls_R_factor_all            0.0975
_refine_ls_R_factor_gt             0.0616
_refine_ls_restrained_S_all        0.992
_refine_ls_shift/su_max            0.003
_refine_ls_shift/su_mean           0.000
_refine_ls_structure_factor_coef   Fsqd
_refine_ls_weighting_details      
 'w=1/[\s^2^(Fo^2^)+(0.0989P)^2^+5.9154P] where P=(Fo^2^+2Fc^2^)/3'
_refine_ls_weighting_scheme        calc
_refine_ls_wR_factor_gt            0.1580
_refine_ls_wR_factor_ref           0.1833
_refine_special_details
;
 Refined as a 2-component inversion twin.
;
_olex2_refinement_description
;
1. Twinned data refinement
 Scales: 0.48(2)
 0.52(2)
2. Fixed Uiso
 At 1.2 times of:
  All C(H) groups, All N(H) groups
 At 1.5 times of:
  All C(H,H,H) groups
3. Restrained distances
 C27-C28 \\sim C27A-C28A
 with sigma of 0.02
4. Uiso/Uaniso restraints and constraints
C31 \\sim C29 \\sim C28 \\sim C26 \\sim C30 \\sim C110 \\sim C95 \\sim C29A
\\sim C28A \\sim C31A \\sim C30A \\sim C11A \\sim C95A \\sim C70 \\sim C70A
\\sim C27 \\sim C27A \\sim C114 \\sim C109 \\sim C1E \\sim C1F \\sim C111 \\sim
C38A: within 2.5A with sigma of 0.01 and sigma for terminal atoms of 0.02
within 2.5A
C104 \\sim C100 \\sim C103 \\sim C105 \\sim C99 \\sim C101 \\sim C107 \\sim
C102 \\sim C106 \\sim C96 \\sim C15 \\sim C18 \\sim C16 \\sim C14 \\sim C96A
\\sim C19 \\sim C99A \\sim C1B \\sim C17 \\sim C98 \\sim C97 \\sim C97A \\sim
C1A \\sim C98A: within 2.5A with sigma of 0.01 and sigma for terminal atoms of
0.02 within 2.5A
C58 \\sim C63 \\sim C61 \\sim C60 \\sim C62 \\sim C59 \\sim C64 \\sim C65 \\sim
C66 \\sim C67 \\sim C68 \\sim C58A \\sim C63A \\sim C61A \\sim C60A \\sim C62A
\\sim C59A \\sim C64A \\sim C65A \\sim C66A \\sim C67A \\sim C69A \\sim C68A
\\sim C69: within 2.5A with sigma of 0.01 and sigma for terminal atoms of 0.02
within 2.5A
C45 \\sim C46 \\sim C50 \\sim C55 \\sim C48 \\sim C49 \\sim C51 \\sim C47 \\sim
C56 \\sim C54 \\sim C53A \\sim C51A \\sim C46A \\sim C45A \\sim C50A \\sim C49A
\\sim C48A \\sim C47A \\sim C55A \\sim C56A \\sim C52 \\sim C52A \\sim C57
\\sim C57A: within 2.5A with sigma of 0.01 and sigma for terminal atoms of 0.02
within 2.5A
C1C \\sim C1D \\sim C21 \\sim C20 \\sim C22: within 2.5A with sigma of 0.01 and
sigma for terminal atoms of 0.02 within 2.5A
C63A: within 2A with sigma of 0.001 and sigma for terminal atoms of 0.002
within 2A
C93 \\sim C94 \\sim C113 \\sim C93A \\sim C1G \\sim C94A: within 2.5A with
sigma of 0.01 and sigma for terminal atoms of 0.02 within 2.5A
Uanis(C56) \\sim Ueq: with sigma of 0.1 and sigma for terminal atoms of 0.2
5. Others
 Sof(C52A)=Sof(H52D)=Sof(H52E)=Sof(H52F)=Sof(C53A)=Sof(H53A)=Sof(H53B)=
 Sof(H53C)=Sof(C51A)=Sof(H51A)=Sof(C45A)=Sof(C46A)=Sof(C47A)=Sof(H47A)=
 Sof(C48A)=Sof(H48A)=Sof(C49A)=Sof(H49A)=Sof(C50A)=Sof(C55A)=Sof(H55A)=
 Sof(C57A)=Sof(H57D)=Sof(H57E)=Sof(H57F)=Sof(C56A)=Sof(H56D)=Sof(H56E)=
 Sof(H56F)=1-FVAR(1)
 Sof(C45)=Sof(C46)=Sof(C47)=Sof(H47)=Sof(C48)=Sof(H48)=Sof(C49)=Sof(H49)=
 Sof(C50)=Sof(C55)=Sof(H55)=Sof(C52)=Sof(H52A)=Sof(H52B)=Sof(H52C)=Sof(C51)=
 Sof(H51)=Sof(C57)=Sof(H57A)=Sof(H57B)=Sof(H57C)=Sof(C56)=Sof(H56A)=Sof(H56B)=
 Sof(H56C)=Sof(C54)=Sof(H54A)=Sof(H54B)=Sof(H54C)=FVAR(1)
 Sof(C58A)=Sof(C63A)=Sof(C62A)=Sof(H62A)=Sof(C61A)=Sof(H61A)=Sof(C60A)=
 Sof(H60A)=Sof(C59A)=Sof(C64A)=Sof(H64A)=Sof(C65A)=Sof(H65D)=Sof(H65E)=
 Sof(H65F)=Sof(C66A)=Sof(H66D)=Sof(H66E)=Sof(H66F)=Sof(C67A)=Sof(H67A)=
 Sof(C69A)=Sof(H69D)=Sof(H69E)=Sof(H69F)=Sof(C68A)=Sof(H68D)=Sof(H68E)=
 Sof(H68F)=1-FVAR(2)
 Sof(C58)=Sof(C63)=Sof(C62)=Sof(H62)=Sof(C61)=Sof(H61)=Sof(C60)=Sof(H60)=
 Sof(C59)=Sof(C64)=Sof(H64)=Sof(C65)=Sof(H65A)=Sof(H65B)=Sof(H65C)=Sof(C66)=
 Sof(H66A)=Sof(H66B)=Sof(H66C)=Sof(C67)=Sof(H67)=Sof(C69)=Sof(H69A)=Sof(H69B)=
 Sof(H69C)=Sof(C68)=Sof(H68A)=Sof(H68B)=Sof(H68C)=FVAR(2)
 Sof(C14)=Sof(H14A)=Sof(H14B)=Sof(H14C)=Sof(C96A)=Sof(H96D)=Sof(H96E)=
 Sof(H96F)=Sof(C99A)=Sof(C15)=Sof(C16)=Sof(H16)=Sof(C17)=Sof(H17)=Sof(C18)=
 Sof(H18)=Sof(C19)=Sof(C97A)=Sof(H97D)=Sof(C1A)=Sof(H1AA)=Sof(H1AB)=Sof(H1AC)=
 Sof(C98A)=Sof(H98A)=Sof(H98B)=Sof(H98C)=Sof(C1B)=Sof(H1B)=1-FVAR(3)
 Sof(C99)=Sof(C100)=Sof(C101)=Sof(H101)=Sof(C102)=Sof(H102)=Sof(C103)=
 Sof(H103)=Sof(C104)=Sof(C98)=Sof(H98)=Sof(C105)=Sof(H105)=Sof(C107)=Sof(H10A)=
 Sof(H10B)=Sof(H10C)=Sof(C106)=Sof(H10D)=Sof(H10E)=Sof(H10F)=Sof(C96)=Sof(H96A)=
 Sof(H96B)=Sof(H96C)=Sof(C97)=Sof(H97A)=Sof(H97B)=Sof(H97C)=FVAR(3)
 Sof(C29A)=Sof(H29A)=Sof(C28A)=Sof(H28A)=Sof(C1E)=Sof(H1E)=Sof(C1F)=Sof(H1FA)=
 Sof(H1FB)=Sof(H1FC)=Sof(C38A)=Sof(H38A)=Sof(H38B)=Sof(H38C)=Sof(C31A)=
 Sof(C30A)=Sof(H30A)=Sof(C11A)=Sof(H11G)=Sof(C70A)=Sof(H70D)=Sof(H70E)=
 Sof(H70F)=Sof(C95A)=Sof(H95D)=Sof(H95E)=Sof(H95F)=Sof(C27A)=1-FVAR(4)
 Sof(C27)=Sof(C31)=Sof(C29)=Sof(H29)=Sof(C28)=Sof(H28)=Sof(C30)=Sof(H30)=
 Sof(C114)=Sof(H114)=Sof(C110)=Sof(H110)=Sof(C109)=Sof(H10J)=Sof(H10K)=
 Sof(H10L)=Sof(C70)=Sof(H70A)=Sof(H70B)=Sof(H70C)=Sof(C111)=Sof(H11D)=Sof(H11E)=
 Sof(H11F)=Sof(C95)=Sof(H95A)=Sof(H95B)=Sof(H95C)=FVAR(4)
 Sof(C93A)=Sof(H93A)=Sof(C1G)=Sof(H1GA)=Sof(H1GB)=Sof(H1GC)=Sof(C94A)=
 Sof(H94D)=Sof(H94E)=Sof(H94F)=1-FVAR(5)
 Sof(C93)=Sof(H93)=Sof(C94)=Sof(H94A)=Sof(H94B)=Sof(H94C)=Sof(C113)=Sof(H11A)=
 Sof(H11B)=Sof(H11C)=FVAR(5)
6.a Ternary CH refined with riding coordinates:
 C55(H55), C98(H98), C90(H90), C105(H105), C51(H51), C64(H64), C67(H67),
 C51A(H51A), C55A(H55A), C64A(H64A), C67A(H67A), C97A(H97D), C1B(H1B), C20(H20),
  C93(H93), C114(H114), C110(H110), C1E(H1E), C11A(H11G), C93A(H93A), C23(H23)
6.b Aromatic/amide H refined with riding coordinates:
 N1(H1), N7(H7), N4(H4), C44(H44), C62(H62), C61(H61), C60(H60), C47(H47),
 C48(H48), C49(H49), C13(H13), C43(H43), C83(H83), C3(H3), C34(H34), C82(H82),
 C74(H74), C87(H87), C37(H37), C12(H12), C39(H39), C86(H86), C8(H8), C6(H6),
 C75(H75), C88(H88), C2(H2), C78(H78), C101(H101), C102(H102), C103(H103),
 C33(H33), C71(H71), C47A(H47A), C48A(H48A), C49A(H49A), C62A(H62A), C61A(H61A),
  C60A(H60A), C16(H16), C17(H17), C18(H18), C29(H29), C28(H28), C30(H30),
 C29A(H29A), C28A(H28A), C30A(H30A), C1H(H1H), C1I(H1I), C1K(H1K)
6.c Fitted hexagon refined as free rotating group:
 C58(C63,C62,C61,C60,C59), C45(C46,C47,C48,C49,C50), C99(C100,C101,C102,C103,
 C104), C45A(C46A,C47A,C48A,C49A,C50A), C58A(C63A,C62A,C61A,C60A,C59A),
 C99A(C15,C16,C17,C18,C19)
6.d Idealised Me refined as rotating group:
 C10(H10G,H10H,H10I), C80(H80A,H80B,H80C), C41(H41A,H41B,H41C), C52(H52A,H52B,
 H52C), C107(H10A,H10B,H10C), C106(H10D,H10E,H10F), C57(H57A,H57B,H57C),
 C96(H96A,H96B,H96C), C92(H92A,H92B,H92C), C56(H56A,H56B,H56C), C91(H91A,H91B,
 H91C), C97(H97A,H97B,H97C), C54(H54A,H54B,H54C), C65(H65A,H65B,H65C), C66(H66A,
 H66B,H66C), C69(H69A,H69B,H69C), C68(H68A,H68B,H68C), C52A(H52D,H52E,H52F),
 C53A(H53A,H53B,H53C), C57A(H57D,H57E,H57F), C56A(H56D,H56E,H56F), C65A(H65D,
 H65E,H65F), C66A(H66D,H66E,H66F), C69A(H69D,H69E,H69F), C68A(H68D,H68E,H68F),
 C14(H14A,H14B,H14C), C96A(H96D,H96E,H96F), C1A(H1AA,H1AB,H1AC), C98A(H98A,H98B,
 H98C), C22(H22A,H22B,H22C), C21(H21A,H21B,H21C), C94(H94A,H94B,H94C),
 C113(H11A,H11B,H11C), C109(H10J,H10K,H10L), C70(H70A,H70B,H70C), C111(H11D,
 H11E,H11F), C95(H95A,H95B,H95C), C1F(H1FA,H1FB,H1FC), C38A(H38A,H38B,H38C),
 C70A(H70D,H70E,H70F), C95A(H95D,H95E,H95F), C1G(H1GA,H1GB,H1GC), C94A(H94D,
 H94E,H94F), C24(H24A,H24B,H24C), C25(H25A,H25B,H25C)
;
_atom_sites_solution_hydrogens     geom
_atom_sites_solution_primary       dual
_atom_sites_solution_secondary     ?
loop_
  _atom_site_label
  _atom_site_type_symbol
  _atom_site_fract_x
  _atom_site_fract_y
  _atom_site_fract_z
  _atom_site_U_iso_or_equiv
  _atom_site_adp_type
  _atom_site_occupancy
  _atom_site_site_symmetry_order
  _atom_site_calc_flag
  _atom_site_refinement_flags_posn
  _atom_site_refinement_flags_adp
  _atom_site_refinement_flags_occupancy
  _atom_site_disorder_assembly
  _atom_site_disorder_group
 Cu1 Cu 0.21456(5) -0.20973(4) 0.51544(2) 0.0339(2) Uani 1 1 d . . . . .
 Cu3 Cu 0.72834(6) 0.28917(5) 0.65182(2) 0.0370(2) Uani 1 1 d . . . . .
 Cu2 Cu 0.23722(6) 0.20911(6) 0.68182(2) 0.0388(2) Uani 1 1 d . . . . .
 O4 O 0.2206(3) 0.4146(3) 0.61441(9) 0.0415(12) Uani 1 1 d . . . . .
 O2 O 0.2204(4) -0.4154(3) 0.44781(10) 0.0497(14) Uani 1 1 d . . . . .
 N1 N 0.2137(4) -0.1808(3) 0.48260(12) 0.0430(15) Uani 1 1 d . . . . .
 H1 H 0.211177 -0.134206 0.479900 0.052 Uiso 1 1 calc R U . . .
 O6 O 0.7521(4) 0.0837(3) 0.71893(11) 0.0580(16) Uani 1 1 d . . . . .
 N5 N 0.2395(3) 0.2012(3) 0.73619(11) 0.0334(14) Uani 1 1 d . . . . .
 N8 N 0.7390(3) 0.2972(3) 0.59759(10) 0.0281(12) Uani 1 1 d . . . . .
 O3 O 0.2100(5) 0.5259(3) 0.60174(13) 0.084(2) Uani 1 1 d . . . . .
 N2 N 0.2223(4) -0.3098(3) 0.55657(13) 0.0358(15) Uani 1 1 d . . . . .
 N6 N 0.2322(4) 0.3090(3) 0.72317(11) 0.0330(14) Uani 1 1 d . . . . .
 N3 N 0.2271(4) -0.2015(3) 0.56957(11) 0.0359(14) Uani 1 1 d . . . . .
 N7 N 0.7208(4) 0.3155(3) 0.68483(12) 0.0452(16) Uani 1 1 d . . . . .
 H7 H 0.710525 0.361266 0.687868 0.054 Uiso 1 1 calc R U . . .
 N9 N 0.7442(4) 0.1888(3) 0.61048(11) 0.0345(15) Uani 1 1 d . . . . .
 N4 N 0.2373(5) 0.1825(3) 0.64921(12) 0.054(2) Uani 1 1 d . . . . .
 H4 H 0.236394 0.135968 0.646395 0.065 Uiso 1 1 calc R U . . .
 O1 O 0.2197(5) -0.5268(3) 0.43475(12) 0.077(2) Uani 1 1 d . . . . .
 C35 C 0.2329(4) 0.3153(4) 0.58594(14) 0.0308(16) Uani 1 1 d . . . . .
 C84 C 0.7336(4) 0.3754(3) 0.59739(13) 0.0285(15) Uani 1 1 d . . . . .
 C89 C 0.6459(4) 0.4066(3) 0.59374(13) 0.0345(16) Uani 1 1 d . . . . .
 C44 C 0.2327(5) 0.3129(4) 0.74883(15) 0.0379(19) Uani 1 1 d . . . . .
 H44 H 0.229852 0.355367 0.758614 0.045 Uiso 1 1 calc R U . . .
 C58 C 0.2512(10) 0.1239(5) 0.7361(3) 0.031(2) Uani 0.592(17) 1 d G U P A 1
 C63 C 0.1734(8) 0.0800(7) 0.7305(3) 0.033(2) Uani 0.592(17) 1 d G U P A 1
 C62 C 0.1852(7) 0.0060(6) 0.7293(3) 0.033(2) Uani 0.592(17) 1 d G U P A 1
 H62 H 0.132062 -0.023974 0.725487 0.040 Uiso 0.592(17) 1 calc R U P A 1
 C61 C 0.2749(8) -0.0242(5) 0.7339(2) 0.033(2) Uani 0.592(17) 1 d G U P A 1
 H61 H 0.282990 -0.074770 0.733108 0.039 Uiso 0.592(17) 1 calc R U P A 1
 C60 C 0.3527(7) 0.0197(6) 0.7395(2) 0.035(2) Uani 0.592(17) 1 d G U P A 1
 H60 H 0.413972 -0.000936 0.742621 0.042 Uiso 0.592(17) 1 calc R U P A 1
 C59 C 0.3409(9) 0.0937(6) 0.7407(3) 0.033(2) Uani 0.592(17) 1 d G U P A 1
 C45 C 0.230(2) 0.3686(15) 0.7059(5) 0.034(3) Uani 0.39(2) 1 d G U P B 1
 C46 C 0.3167(16) 0.3949(15) 0.6969(5) 0.037(3) Uani 0.39(2) 1 d G U P B 1
 C47 C 0.3173(14) 0.4508(12) 0.6797(4) 0.039(3) Uani 0.39(2) 1 d G U P B 1
 H47 H 0.376577 0.468848 0.673595 0.047 Uiso 0.39(2) 1 calc R U P B 1
 C48 C 0.2311(16) 0.4804(10) 0.6716(3) 0.036(3) Uani 0.39(2) 1 d G U P B 1
 H48 H 0.231539 0.518574 0.659875 0.043 Uiso 0.39(2) 1 calc R U P B 1
 C49 C 0.1444(14) 0.4540(11) 0.6806(4) 0.034(3) Uani 0.39(2) 1 d G U P B 1
 H49 H 0.085532 0.474187 0.675034 0.041 Uiso 0.39(2) 1 calc R U P B 1
 C50 C 0.1438(16) 0.3981(14) 0.6978(5) 0.035(2) Uani 0.39(2) 1 d G U P B 1
 C5 C 0.2239(5) -0.3393(4) 0.44341(16) 0.0376(18) Uani 1 1 d . . . . .
 C13 C 0.2316(5) -0.2452(4) 0.59041(16) 0.044(2) Uani 1 1 d . . . . .
 H13 H 0.236268 -0.229655 0.607217 0.053 Uiso 1 1 calc R U . . .
 C85 C 0.8181(4) 0.4116(4) 0.60298(15) 0.0405(18) Uani 1 1 d . . . . .
 C1 C 0.2165(4) -0.2238(4) 0.46201(15) 0.0352(18) Uani 1 1 d . . . . .
 C4 C 0.2321(5) -0.3143(4) 0.41940(15) 0.041(2) Uani 1 1 d . . . . .
 C43 C 0.2380(5) 0.2449(4) 0.75734(15) 0.0383(18) Uani 1 1 d . . . . .
 H43 H 0.240259 0.229838 0.774235 0.046 Uiso 1 1 calc R U . . .
 C83 C 0.7483(5) 0.2537(4) 0.57691(15) 0.0379(19) Uani 1 1 d . . . . .
 H83 H 0.752721 0.268715 0.560037 0.045 Uiso 1 1 calc R U . . .
 C42 C 0.2361(4) 0.2404(4) 0.71458(14) 0.0308(16) Uani 1 1 d . . . . .
 C36 C 0.2280(4) 0.3439(4) 0.61048(14) 0.0325(16) Uani 1 1 d . . . . .
 C40 C 0.2323(4) 0.3654(4) 0.56515(15) 0.0407(19) Uani 1 1 d . . . . .
 C73 C 0.7431(5) 0.1817(4) 0.74746(15) 0.0396(19) Uani 1 1 d . . . . .
 C3 C 0.2306(6) -0.2416(4) 0.41739(18) 0.048(2) Uani 1 1 d . . . . .
 H3 H 0.233155 -0.220572 0.401276 0.057 Uiso 1 1 calc R U . . .
 C11 C 0.2235(5) -0.2405(4) 0.54861(15) 0.0339(17) Uani 1 1 d . . . . .
 C72 C 0.7442(5) 0.1554(4) 0.72327(15) 0.0389(18) Uani 1 1 d . . . . .
 C34 C 0.2433(5) 0.2400(4) 0.58372(16) 0.044(2) Uani 1 1 d . . . . .
 H34 H 0.251066 0.219535 0.567632 0.052 Uiso 1 1 calc R U . . .
 C38 C 0.2181(6) 0.4632(4) 0.59490(18) 0.050(2) Uani 1 1 d . . . . .
 C9 C 0.2358(5) -0.3655(5) 0.39909(16) 0.0425(19) Uani 1 1 d . . . . .
 C82 C 0.7499(5) 0.1859(4) 0.58537(14) 0.0392(18) Uani 1 1 d . . . . .
 H82 H 0.754158 0.143644 0.575523 0.047 Uiso 1 1 calc R U . . .
 C74 C 0.7386(5) 0.2582(4) 0.75023(16) 0.045(2) Uani 1 1 d . . . . .
 H74 H 0.742426 0.279352 0.766299 0.054 Uiso 1 1 calc R U . . .
 C81 C 0.7345(5) 0.2577(4) 0.61923(15) 0.0356(18) Uani 1 1 d . . . . .
 C79 C 0.7552(5) 0.1332(4) 0.76781(15) 0.0408(19) Uani 1 1 d . . . . .
 C87 C 0.7183(6) 0.5183(4) 0.59945(15) 0.052(2) Uani 1 1 d . . . . .
 H87 H 0.713289 0.569055 0.600479 0.062 Uiso 1 1 calc R U . . .
 C37 C 0.2286(5) 0.2997(4) 0.63117(13) 0.0370(16) Uani 1 1 d . . . . .
 H37 H 0.222094 0.319897 0.647329 0.044 Uiso 1 1 calc R U . . .
 C55 C 0.047(3) 0.367(2) 0.7084(6) 0.036(3) Uani 0.39(2) 1 d . U P B 1
 H55 H 0.063520 0.338250 0.723607 0.043 Uiso 0.39(2) 1 calc R U P B 1
 C12 C 0.2282(6) -0.3133(4) 0.58258(16) 0.047(2) Uani 1 1 d . . . . .
 H12 H 0.229551 -0.355382 0.592585 0.057 Uiso 1 1 calc R U . . .
 C39 C 0.2236(5) 0.4392(5) 0.57059(16) 0.049(2) Uani 1 1 d . . . . .
 H39 H 0.221556 0.472884 0.557327 0.059 Uiso 1 1 calc R U . . .
 C86 C 0.8069(6) 0.4871(4) 0.60369(15) 0.054(2) Uani 1 1 d . . . . .
 H86 H 0.860946 0.516732 0.607109 0.065 Uiso 1 1 calc R U . . .
 C76 C 0.7290(5) 0.2728(4) 0.70459(14) 0.043(2) Uani 1 1 d . . . . .
 C8 C 0.2326(5) -0.4342(4) 0.40403(16) 0.0448(19) Uani 1 1 d . . . . .
 H8 H 0.236460 -0.466871 0.390480 0.054 Uiso 1 1 calc R U . . .
 C10 C 0.2411(6) -0.3382(5) 0.37296(16) 0.056(2) Uani 1 1 d . . . . .
 H10G H 0.181868 -0.312205 0.368951 0.085 Uiso 1 1 calc R U . . .
 H10H H 0.248681 -0.378742 0.361488 0.085 Uiso 1 1 calc R U . . .
 H10I H 0.296161 -0.305781 0.371306 0.085 Uiso 1 1 calc R U . . .
 C6 C 0.2176(5) -0.2987(4) 0.46445(14) 0.0404(17) Uani 1 1 d . . . . .
 H6 H 0.213952 -0.320645 0.480400 0.049 Uiso 1 1 calc R U . . .
 C75 C 0.7285(5) 0.3009(4) 0.72934(14) 0.0412(18) Uani 1 1 d . . . . .
 H75 H 0.720912 0.351173 0.731544 0.049 Uiso 1 1 calc R U . . .
 C88 C 0.6419(5) 0.4819(4) 0.59415(14) 0.0471(19) Uani 1 1 d . . . . .
 H88 H 0.583417 0.506027 0.590551 0.057 Uiso 1 1 calc R U . . .
 C80 C 0.7579(6) 0.1604(5) 0.79398(15) 0.060(2) Uani 1 1 d . . . . .
 H80A H 0.764006 0.119819 0.805493 0.090 Uiso 1 1 calc R U . . .
 H80B H 0.698457 0.186634 0.797587 0.090 Uiso 1 1 calc R U . . .
 H80C H 0.812997 0.192615 0.796033 0.090 Uiso 1 1 calc R U . . .
 C2 C 0.2255(5) -0.1967(4) 0.43811(16) 0.048(2) Uani 1 1 d . . . . .
 H2 H 0.228296 -0.146165 0.435776 0.058 Uiso 1 1 calc R U . . .
 C78 C 0.7644(5) 0.0620(4) 0.76270(15) 0.047(2) Uani 1 1 d . . . . .
 H78 H 0.771950 0.029499 0.776202 0.056 Uiso 1 1 calc R U . . .
 C99 C 0.7331(13) 0.1306(10) 0.6271(3) 0.039(3) Uani 0.475(17) 1 d G U P C 1
 C100 C 0.6454(11) 0.1025(10) 0.6347(3) 0.036(3) Uani 0.475(17) 1 d G U P C 1
 C101 C 0.6425(10) 0.0484(8) 0.6525(3) 0.041(3) Uani 0.475(17) 1 d G U P C 1
 H101 H 0.582465 0.029157 0.657654 0.050 Uiso 0.475(17) 1 calc R U P C 1
 C102 C 0.7273(12) 0.0224(7) 0.6627(2) 0.040(3) Uani 0.475(17) 1 d G U P C 1
 H102 H 0.725317 -0.014540 0.674928 0.048 Uiso 0.475(17) 1 calc R U P C 1
 C103 C 0.8151(11) 0.0506(9) 0.6552(3) 0.040(3) Uani 0.475(17) 1 d G U P C 1
 H103 H 0.873082 0.032825 0.662194 0.048 Uiso 0.475(17) 1 calc R U P C 1
 C104 C 0.8180(11) 0.1047(10) 0.6374(3) 0.042(3) Uani 0.475(17) 1 d G U P C 1
 C33 C 0.2425(6) 0.1964(4) 0.60370(15) 0.049(2) Uani 1 1 d . . . . .
 H33 H 0.244432 0.145895 0.601378 0.059 Uiso 1 1 calc R U . . .
 C41 C 0.2375(6) 0.3388(5) 0.53909(15) 0.058(2) Uani 1 1 d . . . . .
 H41A H 0.289197 0.303277 0.537682 0.087 Uiso 1 1 calc R U . . .
 H41B H 0.250647 0.379111 0.527854 0.087 Uiso 1 1 calc R U . . .
 H41C H 0.176241 0.316497 0.534533 0.087 Uiso 1 1 calc R U . . .
 C32 C 0.2387(5) 0.2252(4) 0.62848(14) 0.0385(18) Uani 1 1 d . . . . .
 C98 C 0.5505(16) 0.1299(14) 0.6231(5) 0.045(4) Uani 0.475(17) 1 d . U P C 1
 H98 H 0.568181 0.159873 0.608282 0.054 Uiso 0.475(17) 1 calc R U P C 1
 C7 C 0.2235(6) -0.4638(5) 0.42915(17) 0.055(2) Uani 1 1 d . . . . .
 C52 C 0.480(2) 0.4295(19) 0.7075(6) 0.057(6) Uani 0.39(2) 1 d . U P B 1
 H52A H 0.537229 0.402229 0.712496 0.086 Uiso 0.39(2) 1 calc R U P B 1
 H52B H 0.460723 0.461373 0.721107 0.086 Uiso 0.39(2) 1 calc R U P B 1
 H52C H 0.495104 0.458175 0.692679 0.086 Uiso 0.39(2) 1 calc R U P B 1
 C90 C 0.9122(5) 0.3748(5) 0.6084(2) 0.067(3) Uani 1 1 d . . . . .
 H90 H 0.896270 0.325990 0.615033 0.081 Uiso 1 1 calc R U . . .
 C105 C 0.9151(17) 0.1359(15) 0.6299(4) 0.040(3) Uani 0.475(17) 1 d . U P C 1
 H105 H 0.908632 0.162563 0.613791 0.048 Uiso 0.475(17) 1 calc R U P C 1
 C71 C 0.7372(5) 0.1982(4) 0.70284(14) 0.0407(18) Uani 1 1 d . . . . .
 H71 H 0.737836 0.176601 0.686807 0.049 Uiso 1 1 calc R U . . .
 C51 C 0.397(3) 0.3768(16) 0.7015(8) 0.041(3) Uani 0.39(2) 1 d . U P B 1
 H51 H 0.390825 0.347130 0.716887 0.049 Uiso 0.39(2) 1 calc R U P B 1
 C107 C 1.007(2) 0.0744(14) 0.6277(5) 0.068(5) Uani 0.475(17) 1 d . U P C 1
 H10A H 1.028806 0.061165 0.644404 0.102 Uiso 0.475(17) 1 calc R U P C 1
 H10B H 1.060598 0.095508 0.618348 0.102 Uiso 0.475(17) 1 calc R U P C 1
 H10C H 0.984013 0.031445 0.618956 0.102 Uiso 0.475(17) 1 calc R U P C 1
 C106 C 0.9558(17) 0.1894(15) 0.6512(4) 0.048(5) Uani 0.475(17) 1 d . U P C 1
 H10D H 0.908124 0.226834 0.654600 0.072 Uiso 0.475(17) 1 calc R U P C 1
 H10E H 1.015571 0.211598 0.645400 0.072 Uiso 0.475(17) 1 calc R U P C 1
 H10F H 0.968270 0.162044 0.666443 0.072 Uiso 0.475(17) 1 calc R U P C 1
 C57 C 0.004(2) 0.3121(17) 0.6881(6) 0.047(6) Uani 0.39(2) 1 d . U P B 1
 H57A H -0.064921 0.305918 0.691076 0.070 Uiso 0.39(2) 1 calc R U P B 1
 H57B H 0.036430 0.265565 0.689615 0.070 Uiso 0.39(2) 1 calc R U P B 1
 H57C H 0.014302 0.331491 0.671375 0.070 Uiso 0.39(2) 1 calc R U P B 1
 C96 C 0.4925(15) 0.1774(13) 0.6404(5) 0.074(5) Uani 0.475(17) 1 d . U P C 1
 H96A H 0.473144 0.149652 0.655110 0.111 Uiso 0.475(17) 1 calc R U P C 1
 H96B H 0.435195 0.194847 0.631740 0.111 Uiso 0.475(17) 1 calc R U P C 1
 H96C H 0.531828 0.218365 0.645682 0.111 Uiso 0.475(17) 1 calc R U P C 1
 C92 C 0.9658(6) 0.3630(6) 0.5824(2) 0.103(4) Uani 1 1 d . . . . .
 H92A H 0.981709 0.409783 0.575112 0.155 Uiso 1 1 calc R U . . .
 H92B H 0.923650 0.336551 0.571043 0.155 Uiso 1 1 calc R U . . .
 H92C H 1.024977 0.335595 0.585129 0.155 Uiso 1 1 calc R U . . .
 C56 C -0.029(2) 0.4219(16) 0.7157(5) 0.041(5) Uani 0.39(2) 1 d . U P B 1
 H56A H -0.060266 0.440747 0.700701 0.062 Uiso 0.39(2) 1 calc R U P B 1
 H56B H 0.000952 0.461432 0.724896 0.062 Uiso 0.39(2) 1 calc R U P B 1
 H56C H -0.077642 0.398855 0.726339 0.062 Uiso 0.39(2) 1 calc R U P B 1
 C91 C 0.9742(7) 0.4110(7) 0.6278(2) 0.117(5) Uani 1 1 d . . . . .
 H91A H 1.031651 0.381912 0.630837 0.176 Uiso 1 1 calc R U . . .
 H91B H 0.937770 0.415995 0.643342 0.176 Uiso 1 1 calc R U . . .
 H91C H 0.993244 0.458617 0.621819 0.176 Uiso 1 1 calc R U . . .
 C97 C 0.5200(17) 0.071(2) 0.6149(7) 0.058(5) Uani 0.475(17) 1 d . U P C 1
 H97A H 0.568815 0.049341 0.604164 0.087 Uiso 0.475(17) 1 calc R U P C 1
 H97B H 0.461129 0.079271 0.605299 0.087 Uiso 0.475(17) 1 calc R U P C 1
 H97C H 0.506180 0.039027 0.628909 0.087 Uiso 0.475(17) 1 calc R U P C 1
 C54 C 0.447(2) 0.3147(14) 0.6785(7) 0.059(6) Uani 0.39(2) 1 d . U P B 1
 H54A H 0.400158 0.276532 0.675129 0.089 Uiso 0.39(2) 1 calc R U P B 1
 H54B H 0.506230 0.293614 0.684988 0.089 Uiso 0.39(2) 1 calc R U P B 1
 H54C H 0.460686 0.340727 0.663030 0.089 Uiso 0.39(2) 1 calc R U P B 1
 O5 O 0.7715(6) -0.0274(3) 0.73190(12) 0.085(2) Uani 1 1 d . . . . .
 C77 C 0.7632(6) 0.0344(4) 0.73842(17) 0.057(2) Uani 1 1 d . . . . .
 C64 C 0.0625(12) 0.1220(10) 0.7319(4) 0.041(3) Uani 0.592(17) 1 d . U P A 1
 H64 H 0.071516 0.171950 0.725553 0.049 Uiso 0.592(17) 1 calc R U P A 1
 C65 C 0.0204(15) 0.1279(12) 0.7565(4) 0.061(5) Uani 0.592(17) 1 d . U P A 1
 H65A H -0.031437 0.163505 0.756129 0.092 Uiso 0.592(17) 1 calc R U P A 1
 H65B H 0.069696 0.142971 0.768392 0.092 Uiso 0.592(17) 1 calc R U P A 1
 H65C H -0.005678 0.081205 0.761495 0.092 Uiso 0.592(17) 1 calc R U P A 1
 C66 C -0.0130(13) 0.0869(10) 0.7156(4) 0.062(4) Uani 0.592(17) 1 d . U P A 1
 H66A H 0.001095 0.035516 0.714053 0.093 Uiso 0.592(17) 1 calc R U P A 1
 H66B H -0.012349 0.109202 0.699119 0.093 Uiso 0.592(17) 1 calc R U P A 1
 H66C H -0.076437 0.093178 0.723240 0.093 Uiso 0.592(17) 1 calc R U P A 1
 C67 C 0.4274(10) 0.1427(8) 0.7467(3) 0.038(3) Uani 0.592(17) 1 d . U P A 1
 H67 H 0.400093 0.190037 0.751888 0.045 Uiso 0.592(17) 1 calc R U P A 1
 C69 C 0.4821(11) 0.1564(8) 0.7218(3) 0.049(4) Uani 0.592(17) 1 d . U P A 1
 H69A H 0.530488 0.193931 0.724348 0.073 Uiso 0.592(17) 1 calc R U P A 1
 H69B H 0.436463 0.171918 0.708983 0.073 Uiso 0.592(17) 1 calc R U P A 1
 H69C H 0.513741 0.112036 0.716439 0.073 Uiso 0.592(17) 1 calc R U P A 1
 C68 C 0.4895(11) 0.1164(10) 0.7684(3) 0.057(4) Uani 0.592(17) 1 d . U P A 1
 H68A H 0.515603 0.068863 0.764498 0.085 Uiso 0.592(17) 1 calc R U P A 1
 H68B H 0.450185 0.113406 0.783531 0.085 Uiso 0.592(17) 1 calc R U P A 1
 H68C H 0.542525 0.150159 0.771165 0.085 Uiso 0.592(17) 1 calc R U P A 1
 C52A C 0.4617(15) 0.4255(12) 0.7165(4) 0.057(4) Uani 0.61(2) 1 d . U P B 2
 H52D H 0.531436 0.419190 0.715395 0.086 Uiso 0.61(2) 1 calc R U P B 2
 H52E H 0.442239 0.425392 0.734084 0.086 Uiso 0.61(2) 1 calc R U P B 2
 H52F H 0.443487 0.471243 0.708871 0.086 Uiso 0.61(2) 1 calc R U P B 2
 C53A C 0.4588(15) 0.3451(11) 0.6786(4) 0.065(4) Uani 0.61(2) 1 d . U P B 2
 H53A H 0.413368 0.351843 0.664852 0.098 Uiso 0.61(2) 1 calc R U P B 2
 H53B H 0.480465 0.295066 0.678925 0.098 Uiso 0.61(2) 1 calc R U P B 2
 H53C H 0.514192 0.376850 0.676256 0.098 Uiso 0.61(2) 1 calc R U P B 2
 C51A C 0.4105(15) 0.3627(9) 0.7026(4) 0.039(3) Uani 0.61(2) 1 d . U P B 2
 H51A H 0.405117 0.319328 0.713506 0.047 Uiso 0.61(2) 1 calc R U P B 2
 C45A C 0.2202(12) 0.3673(9) 0.7073(3) 0.035(2) Uani 0.61(2) 1 d G U P B 2
 C46A C 0.2993(10) 0.3954(9) 0.6949(3) 0.036(2) Uani 0.61(2) 1 d G U P B 2
 C47A C 0.2869(9) 0.4491(7) 0.6772(2) 0.037(2) Uani 0.61(2) 1 d G U P B 2
 H47A H 0.340978 0.468352 0.668683 0.044 Uiso 0.61(2) 1 calc R U P B 2
 C48A C 0.1953(10) 0.4746(6) 0.6719(2) 0.034(2) Uani 0.61(2) 1 d G U P B 2
 H48A H 0.186786 0.511331 0.659773 0.041 Uiso 0.61(2) 1 calc R U P B 2
 C49A C 0.1161(9) 0.4465(7) 0.6843(2) 0.034(2) Uani 0.61(2) 1 d G U P B 2
 H49A H 0.053540 0.463949 0.680662 0.041 Uiso 0.61(2) 1 calc R U P B 2
 C50A C 0.1286(10) 0.3928(8) 0.7020(3) 0.033(2) Uani 0.61(2) 1 d G U P B 2
 C55A C 0.0414(17) 0.3607(13) 0.7152(3) 0.036(3) Uani 0.61(2) 1 d . U P B 2
 H55A H 0.066700 0.331106 0.729248 0.043 Uiso 0.61(2) 1 calc R U P B 2
 C57A C -0.0135(14) 0.3104(10) 0.6985(3) 0.045(4) Uani 0.61(2) 1 d . U P B 2
 H57D H -0.046229 0.338012 0.685451 0.068 Uiso 0.61(2) 1 calc R U P B 2
 H57E H -0.061151 0.284062 0.708332 0.068 Uiso 0.61(2) 1 calc R U P B 2
 H57F H 0.031119 0.276298 0.690749 0.068 Uiso 0.61(2) 1 calc R U P B 2
 C56A C -0.0242(15) 0.4170(12) 0.7266(4) 0.061(4) Uani 0.61(2) 1 d . U P B 2
 H56D H -0.057245 0.396557 0.741085 0.091 Uiso 0.61(2) 1 calc R U P B 2
 H56E H -0.071766 0.432426 0.714255 0.091 Uiso 0.61(2) 1 calc R U P B 2
 H56F H 0.014141 0.458480 0.731888 0.091 Uiso 0.61(2) 1 calc R U P B 2
 C58A C 0.2389(15) 0.1255(8) 0.7347(4) 0.032(2) Uani 0.408(17) 1 d G U P A 2
 C63A C 0.1538(13) 0.0868(10) 0.7330(5) 0.030(2) Uani 0.408(17) 1 d G U P A 2
 C62A C 0.1564(11) 0.0122(9) 0.7317(4) 0.034(3) Uani 0.408(17) 1 d G U P A 2
 H62A H 0.098244 -0.014263 0.730600 0.041 Uiso 0.408(17) 1 calc R U P A 2
 C61A C 0.2440(12) -0.0235(8) 0.7322(3) 0.032(3) Uani 0.408(17) 1 d G U P A 2
 H61A H 0.245813 -0.074416 0.731308 0.039 Uiso 0.408(17) 1 calc R U P A 2
 C60A C 0.3291(11) 0.0153(10) 0.7338(4) 0.034(3) Uani 0.408(17) 1 d G U P A 2
 H60A H 0.389029 -0.009124 0.734137 0.041 Uiso 0.408(17) 1 calc R U P A 2
 C59A C 0.3265(13) 0.0898(9) 0.7351(4) 0.035(2) Uani 0.408(17) 1 d G U P A 2
 C64A C 0.0746(17) 0.1140(13) 0.7232(4) 0.033(3) Uani 0.408(17) 1 d . U P A 2
 H64A H 0.092145 0.158942 0.714067 0.039 Uiso 0.408(17) 1 calc R U P A 2
 C65A C 0.024(2) 0.1342(16) 0.7458(5) 0.040(4) Uani 0.408(17) 1 d . U P A 2
 H65D H -0.011503 0.092631 0.752238 0.060 Uiso 0.408(17) 1 calc R U P A 2
 H65E H -0.021381 0.173101 0.742103 0.060 Uiso 0.408(17) 1 calc R U P A 2
 H65F H 0.070154 0.150499 0.758351 0.060 Uiso 0.408(17) 1 calc R U P A 2
 C66A C 0.0140(15) 0.0707(12) 0.7070(4) 0.035(4) Uani 0.408(17) 1 d . U P A 2
 H66D H 0.049400 0.058693 0.691795 0.053 Uiso 0.408(17) 1 calc R U P A 2
 H66E H -0.043995 0.097748 0.702691 0.053 Uiso 0.408(17) 1 calc R U P A 2
 H66F H -0.004124 0.026378 0.715681 0.053 Uiso 0.408(17) 1 calc R U P A 2
 C67A C 0.4237(15) 0.1319(12) 0.7350(5) 0.041(3) Uani 0.408(17) 1 d . U P A 2
 H67A H 0.408695 0.182930 0.739274 0.049 Uiso 0.408(17) 1 calc R U P A 2
 C69A C 0.468(2) 0.1321(17) 0.7093(5) 0.076(6) Uani 0.408(17) 1 d . U P A 2
 H69D H 0.464682 0.083670 0.702141 0.114 Uiso 0.408(17) 1 calc R U P A 2
 H69E H 0.535539 0.146984 0.710427 0.114 Uiso 0.408(17) 1 calc R U P A 2
 H69F H 0.433115 0.165633 0.698527 0.114 Uiso 0.408(17) 1 calc R U P A 2
 C68A C 0.4945(17) 0.1033(13) 0.7553(5) 0.050(5) Uani 0.408(17) 1 d . U P A 2
 H68D H 0.534946 0.142745 0.761214 0.075 Uiso 0.408(17) 1 calc R U P A 2
 H68E H 0.535085 0.065615 0.748075 0.075 Uiso 0.408(17) 1 calc R U P A 2
 H68F H 0.457706 0.083450 0.769240 0.075 Uiso 0.408(17) 1 calc R U P A 2
 C14 C 0.9755(18) 0.1913(15) 0.6417(4) 0.057(5) Uani 0.525(17) 1 d . U P C 2
 H14A H 0.931896 0.232592 0.642313 0.085 Uiso 0.525(17) 1 calc R U P C 2
 H14B H 1.039331 0.207280 0.636344 0.085 Uiso 0.525(17) 1 calc R U P C 2
 H14C H 0.979930 0.169434 0.658235 0.085 Uiso 0.525(17) 1 calc R U P C 2
 C96A C 0.5119(13) 0.1545(9) 0.6525(4) 0.055(4) Uani 0.525(17) 1 d . U P C 2
 H96D H 0.492817 0.114114 0.663122 0.083 Uiso 0.525(17) 1 calc R U P C 2
 H96E H 0.454437 0.178740 0.646181 0.083 Uiso 0.525(17) 1 calc R U P C 2
 H96F H 0.550306 0.188487 0.662288 0.083 Uiso 0.525(17) 1 calc R U P C 2
 C99A C 0.7541(12) 0.1288(9) 0.6274(3) 0.038(3) Uani 0.525(17) 1 d G U P C 2
 C15 C 0.6719(10) 0.0999(9) 0.6382(3) 0.040(2) Uani 0.525(17) 1 d G U P C 2
 C16 C 0.6798(10) 0.0459(8) 0.6559(3) 0.042(3) Uani 0.525(17) 1 d G U P C 2
 H16 H 0.623585 0.026189 0.663277 0.051 Uiso 0.525(17) 1 calc R U P C 2
 C17 C 0.7699(11) 0.0208(7) 0.6629(2) 0.042(3) Uani 0.525(17) 1 d G U P C 2
 H17 H 0.775235 -0.016074 0.675067 0.051 Uiso 0.525(17) 1 calc R U P C 2
 C18 C 0.8521(10) 0.0497(8) 0.6522(3) 0.040(3) Uani 0.525(17) 1 d G U P C 2
 H18 H 0.913624 0.032556 0.656958 0.048 Uiso 0.525(17) 1 calc R U P C 2
 C19 C 0.8442(10) 0.1037(9) 0.6344(3) 0.040(3) Uani 0.525(17) 1 d G U P C 2
 C97A C 0.5725(16) 0.1263(12) 0.6304(4) 0.044(3) Uani 0.525(17) 1 d . U P C 2
 H97D H 0.585510 0.169946 0.620044 0.053 Uiso 0.525(17) 1 calc R U P C 2
 C1A C 1.0021(19) 0.0872(13) 0.6176(4) 0.059(5) Uani 0.525(17) 1 d . U P C 2
 H1AA H 0.987520 0.068421 0.600926 0.088 Uiso 0.525(17) 1 calc R U P C 2
 H1AB H 0.999298 0.048005 0.629725 0.088 Uiso 0.525(17) 1 calc R U P C 2
 H1AC H 1.066699 0.108167 0.617574 0.088 Uiso 0.525(17) 1 calc R U P C 2
 C98A C 0.4889(19) 0.073(2) 0.6116(7) 0.071(6) Uani 0.525(17) 1 d . U P C 2
 H98A H 0.523802 0.050572 0.597820 0.107 Uiso 0.525(17) 1 calc R U P C 2
 H98B H 0.438802 0.104793 0.604828 0.107 Uiso 0.525(17) 1 calc R U P C 2
 H98C H 0.459276 0.036215 0.621989 0.107 Uiso 0.525(17) 1 calc R U P C 2
 C1B C 0.9379(15) 0.1376(13) 0.6236(4) 0.041(3) Uani 0.525(17) 1 d . U P C 2
 H1B H 0.920256 0.163772 0.608022 0.050 Uiso 0.525(17) 1 calc R U P C 2
 C1C C 0.2188(5) -0.3705(3) 0.53871(14) 0.0416(18) Uani 1 1 d . U . . .
 C1D C 0.3062(5) -0.3941(4) 0.52883(14) 0.0431(17) Uani 1 1 d . U . . .
 C20 C 0.4016(5) -0.3630(4) 0.53566(18) 0.054(2) Uani 1 1 d . U . . .
 H20 H 0.388864 -0.329196 0.549765 0.065 Uiso 1 1 calc R U . . .
 C22 C 0.4416(6) -0.3189(5) 0.5156(2) 0.082(3) Uani 1 1 d . U . . .
 H22A H 0.458924 -0.349810 0.501477 0.123 Uiso 1 1 calc R U . . .
 H22B H 0.499013 -0.293906 0.521591 0.123 Uiso 1 1 calc R U . . .
 H22C H 0.393674 -0.283661 0.510184 0.123 Uiso 1 1 calc R U . . .
 C21 C 0.4713(8) -0.4195(5) 0.5459(2) 0.094(4) Uani 1 1 d . U . . .
 H21A H 0.441609 -0.444123 0.560088 0.141 Uiso 1 1 calc R U . . .
 H21B H 0.530679 -0.396023 0.551319 0.141 Uiso 1 1 calc R U . . .
 H21C H 0.485998 -0.454563 0.532824 0.141 Uiso 1 1 calc R U . . .
 C93 C 0.563(2) 0.362(3) 0.5883(9) 0.048(5) Uani 0.590(17) 1 d . U P D 1
 H93 H 0.585446 0.313773 0.582268 0.058 Uiso 0.590(17) 1 calc R U P D 1
 C94 C 0.4871(11) 0.3941(10) 0.5689(4) 0.062(4) Uani 0.590(17) 1 d . U P D 1
 H94A H 0.440601 0.356885 0.564272 0.092 Uiso 0.590(17) 1 calc R U P D 1
 H94B H 0.520960 0.410624 0.553929 0.092 Uiso 0.590(17) 1 calc R U P D 1
 H94C H 0.453261 0.434621 0.576542 0.092 Uiso 0.590(17) 1 calc R U P D 1
 C113 C 0.4993(9) 0.3515(10) 0.6120(3) 0.066(4) Uani 0.590(17) 1 d . U P D 1
 H11A H 0.490033 0.397914 0.620209 0.099 Uiso 0.590(17) 1 calc R U P D 1
 H11B H 0.531188 0.318241 0.623488 0.099 Uiso 0.590(17) 1 calc R U P D 1
 H11C H 0.436799 0.331748 0.607122 0.099 Uiso 0.590(17) 1 calc R U P D 1
 C26 C 0.2296(5) -0.1256(4) 0.56934(14) 0.0360(15) Uani 1 1 d . U . . .
 C27 C 0.144(3) -0.0953(11) 0.5697(8) 0.042(3) Uani 0.510(13) 1 d D U P E 1
 C31 C 0.3176(14) -0.0835(10) 0.5633(3) 0.041(2) Uani 0.510(13) 1 d . U P E 1
 C29 C 0.2196(13) 0.0220(16) 0.5671(5) 0.040(3) Uani 0.510(13) 1 d . U P E 1
 H29 H 0.214897 0.072909 0.566974 0.048 Uiso 0.510(13) 1 calc R U P E 1
 C28 C 0.1349(15) -0.0217(11) 0.5719(5) 0.044(3) Uani 0.510(13) 1 d D U P E 1
 H28 H 0.075468 -0.000208 0.576369 0.053 Uiso 0.510(13) 1 calc R U P E 1
 C30 C 0.3075(14) -0.0111(10) 0.5627(3) 0.040(3) Uani 0.510(13) 1 d . U P E 1
 H30 H 0.362108 0.017765 0.559195 0.048 Uiso 0.510(13) 1 calc R U P E 1
 C114 C 0.0472(15) -0.1373(12) 0.5762(4) 0.049(3) Uani 0.510(13) 1 d . U P E
 1
 H114 H 0.068144 -0.188618 0.576551 0.059 Uiso 0.510(13) 1 calc R U P E 1
 C110 C 0.4106(11) -0.1261(9) 0.5597(4) 0.039(3) Uani 0.510(13) 1 d . U P E 1
 H110 H 0.394485 -0.175728 0.554016 0.047 Uiso 0.510(13) 1 calc R U P E 1
 C109 C 0.0103(16) -0.1248(12) 0.6027(4) 0.056(5) Uani 0.510(13) 1 d . U P E
 1
 H10J H 0.063961 -0.127899 0.614448 0.084 Uiso 0.510(13) 1 calc R U P E 1
 H10K H -0.037685 -0.161496 0.606815 0.084 Uiso 0.510(13) 1 calc R U P E 1
 H10L H -0.019188 -0.077145 0.603777 0.084 Uiso 0.510(13) 1 calc R U P E 1
 C70 C 0.4728(14) -0.1303(10) 0.5812(4) 0.050(4) Uani 0.510(13) 1 d . U P E 1
 H70A H 0.503701 -0.083661 0.583938 0.075 Uiso 0.510(13) 1 calc R U P E 1
 H70B H 0.522146 -0.166939 0.578367 0.075 Uiso 0.510(13) 1 calc R U P E 1
 H70C H 0.434860 -0.143169 0.595933 0.075 Uiso 0.510(13) 1 calc R U P E 1
 C111 C -0.0186(17) -0.1343(15) 0.5542(5) 0.100(6) Uani 0.510(13) 1 d . U P E
 1
 H11D H -0.056768 -0.090184 0.554854 0.150 Uiso 0.510(13) 1 calc R U P E 1
 H11E H -0.061497 -0.176027 0.554423 0.150 Uiso 0.510(13) 1 calc R U P E 1
 H11F H 0.019575 -0.134868 0.538835 0.150 Uiso 0.510(13) 1 calc R U P E 1
 C95 C 0.4724(12) -0.0883(10) 0.5395(3) 0.061(4) Uani 0.510(13) 1 d . U P E 1
 H95A H 0.430755 -0.071759 0.525920 0.092 Uiso 0.510(13) 1 calc R U P E 1
 H95B H 0.519893 -0.122170 0.532896 0.092 Uiso 0.510(13) 1 calc R U P E 1
 H95C H 0.505607 -0.047003 0.546857 0.092 Uiso 0.510(13) 1 calc R U P E 1
 C29A C 0.2440(13) 0.0218(17) 0.5685(6) 0.041(3) Uani 0.490(13) 1 d . U P E 2
 H29A H 0.249922 0.072247 0.566478 0.049 Uiso 0.490(13) 1 calc R U P E 2
 C28A C 0.1524(17) -0.0114(11) 0.5684(5) 0.042(3) Uani 0.490(13) 1 d D U P E
 2
 H28A H 0.096974 0.017902 0.566513 0.050 Uiso 0.490(13) 1 calc R U P E 2
 C1E C 0.0452(16) -0.1227(12) 0.5662(4) 0.052(3) Uani 0.490(13) 1 d . U P E 2
 H1E H 0.059777 -0.168295 0.557119 0.063 Uiso 0.490(13) 1 calc R U P E 2
 C1F C 0.0027(17) -0.1437(13) 0.5923(5) 0.064(5) Uani 0.490(13) 1 d . U P E 2
 H1FA H 0.001022 -0.101155 0.603019 0.096 Uiso 0.490(13) 1 calc R U P E 2
 H1FB H 0.043054 -0.180640 0.599947 0.096 Uiso 0.490(13) 1 calc R U P E 2
 H1FC H -0.062655 -0.162259 0.590106 0.096 Uiso 0.490(13) 1 calc R U P E 2
 C38A C -0.0288(12) -0.0839(11) 0.5518(5) 0.074(5) Uani 0.490(13) 1 d . U P E
 2
 H38A H -0.005369 -0.075202 0.534899 0.111 Uiso 0.490(13) 1 calc R U P E 2
 H38B H -0.042771 -0.037960 0.559956 0.111 Uiso 0.490(13) 1 calc R U P E 2
 H38C H -0.087560 -0.112900 0.551134 0.111 Uiso 0.490(13) 1 calc R U P E 2
 C31A C 0.3170(16) -0.0973(10) 0.5716(4) 0.042(3) Uani 0.490(13) 1 d . U P E
 2
 C30A C 0.3222(14) -0.0194(11) 0.5713(3) 0.041(3) Uani 0.490(13) 1 d . U P E
 2
 H30A H 0.382954 0.003140 0.573266 0.050 Uiso 0.490(13) 1 calc R U P E 2
 C11A C 0.4117(13) -0.1386(9) 0.5733(4) 0.044(3) Uani 0.490(13) 1 d . U P E 2
 H11G H 0.396203 -0.190626 0.575611 0.052 Uiso 0.490(13) 1 calc R U P E 2
 C70A C 0.4689(14) -0.1150(11) 0.5948(4) 0.057(4) Uani 0.490(13) 1 d . U P E
 2
 H70D H 0.484743 -0.063965 0.593001 0.086 Uiso 0.490(13) 1 calc R U P E 2
 H70E H 0.528312 -0.143106 0.595678 0.086 Uiso 0.490(13) 1 calc R U P E 2
 H70F H 0.431831 -0.122059 0.610157 0.086 Uiso 0.490(13) 1 calc R U P E 2
 C95A C 0.4559(15) -0.1299(12) 0.5490(4) 0.074(4) Uani 0.490(13) 1 d . U P E
 2
 H95D H 0.405707 -0.126182 0.536283 0.111 Uiso 0.490(13) 1 calc R U P E 2
 H95E H 0.496752 -0.171489 0.545469 0.111 Uiso 0.490(13) 1 calc R U P E 2
 H95F H 0.494983 -0.086157 0.548936 0.111 Uiso 0.490(13) 1 calc R U P E 2
 C27A C 0.140(3) -0.0849(12) 0.5711(9) 0.041(3) Uani 0.490(13) 1 d D U P E 2
 C93A C 0.545(3) 0.364(4) 0.5899(13) 0.050(6) Uani 0.410(17) 1 d . U P D 2
 H93A H 0.552419 0.312557 0.594491 0.060 Uiso 0.410(17) 1 calc R U P D 2
 C1G C 0.4659(14) 0.4057(13) 0.6093(4) 0.069(5) Uani 0.410(17) 1 d . U P D 2
 H1GA H 0.448709 0.452738 0.602498 0.103 Uiso 0.410(17) 1 calc R U P D 2
 H1GB H 0.495316 0.411923 0.625784 0.103 Uiso 0.410(17) 1 calc R U P D 2
 H1GC H 0.407905 0.376157 0.610915 0.103 Uiso 0.410(17) 1 calc R U P D 2
 C94A C 0.5174(17) 0.3708(14) 0.5668(6) 0.058(5) Uani 0.410(17) 1 d . U P D 2
 H94D H 0.507966 0.421758 0.562918 0.087 Uiso 0.410(17) 1 calc R U P D 2
 H94E H 0.456822 0.344930 0.564456 0.087 Uiso 0.410(17) 1 calc R U P D 2
 H94F H 0.566530 0.350745 0.555767 0.087 Uiso 0.410(17) 1 calc R U P D 2
 C1H C 0.2954(7) -0.4504(4) 0.51060(15) 0.060(2) Uani 1 1 d . . . . .
 H1H H 0.351312 -0.470141 0.503096 0.072 Uiso 1 1 calc R U . . .
 C1I C 0.2104(8) -0.4752(4) 0.50401(16) 0.065(3) Uani 1 1 d . . . . .
 H1I H 0.205746 -0.510020 0.491131 0.078 Uiso 1 1 calc R U . . .
 C1J C 0.1263(5) -0.3967(4) 0.53400(16) 0.049(2) Uani 1 1 d . . . . .
 C1K C 0.1286(8) -0.4511(4) 0.51562(18) 0.075(3) Uani 1 1 d . . . . .
 H1K H 0.069305 -0.472582 0.510979 0.089 Uiso 1 1 calc R U . . .
 C23 C 0.0377(6) -0.3698(5) 0.5455(2) 0.068(3) Uani 1 1 d . . . . .
 H23 H 0.056393 -0.337174 0.559425 0.082 Uiso 1 1 calc R U . . .
 C24 C -0.0222(9) -0.4272(6) 0.5559(3) 0.115(5) Uani 1 1 d . . . . .
 H24A H -0.025652 -0.467209 0.544095 0.173 Uiso 1 1 calc R U . . .
 H24B H -0.087048 -0.408710 0.559042 0.173 Uiso 1 1 calc R U . . .
 H24C H 0.005937 -0.443971 0.571605 0.173 Uiso 1 1 calc R U . . .
 C25 C -0.0207(8) -0.3261(7) 0.5269(3) 0.133(6) Uani 1 1 d . . . . .
 H25A H 0.019631 -0.287886 0.519891 0.200 Uiso 1 1 calc R U . . .
 H25B H -0.076081 -0.304677 0.535350 0.200 Uiso 1 1 calc R U . . .
 H25C H -0.043125 -0.357426 0.513421 0.200 Uiso 1 1 calc R U . . .

loop_
  _atom_site_aniso_label
  _atom_site_aniso_U_11
  _atom_site_aniso_U_22
  _atom_site_aniso_U_33
  _atom_site_aniso_U_23
  _atom_site_aniso_U_13
  _atom_site_aniso_U_12
 Cu1 0.0374(4) 0.0244(4) 0.0399(5) -0.0031(5) 0.0007(4) -0.0003(3)
 Cu3 0.0523(5) 0.0240(4) 0.0347(5) 0.0014(4) 0.0068(4) 0.0050(5)
 Cu2 0.0602(5) 0.0236(5) 0.0327(5) 0.0015(4) -0.0021(4) 0.0071(4)
 O4 0.057(3) 0.029(3) 0.038(3) 0.006(2) 0.001(2) 0.009(2)
 O2 0.082(4) 0.023(3) 0.044(3) -0.003(2) -0.006(3) -0.002(2)
 N1 0.067(4) 0.023(3) 0.038(4) 0.001(3) -0.003(3) 0.004(2)
 O6 0.102(4) 0.027(3) 0.045(4) 0.002(3) -0.002(3) -0.008(3)
 N5 0.033(3) 0.028(3) 0.039(4) 0.003(3) -0.007(2) -0.004(2)
 N8 0.025(2) 0.029(3) 0.031(3) 0.002(3) 0.005(2) 0.007(2)
 O3 0.135(6) 0.034(3) 0.083(5) 0.019(3) 0.028(5) 0.010(4)
 N2 0.033(3) 0.025(3) 0.049(4) 0.001(3) -0.014(3) 0.000(2)
 N6 0.048(3) 0.021(3) 0.029(4) 0.005(3) -0.004(3) 0.001(2)
 N3 0.043(3) 0.027(3) 0.038(4) -0.005(3) -0.011(3) 0.002(3)
 N7 0.063(4) 0.030(3) 0.042(4) 0.001(3) 0.007(3) 0.009(3)
 N9 0.047(3) 0.023(3) 0.034(4) -0.001(3) 0.008(3) 0.007(2)
 N4 0.086(5) 0.028(4) 0.049(5) 0.005(3) -0.004(4) 0.009(3)
 O1 0.140(6) 0.032(3) 0.059(4) -0.003(3) -0.019(4) 0.000(4)
 C35 0.020(3) 0.038(4) 0.034(4) 0.001(3) -0.001(3) 0.001(3)
 C84 0.030(3) 0.029(4) 0.026(4) 0.004(3) 0.004(3) 0.008(3)
 C89 0.029(3) 0.034(4) 0.040(4) 0.022(3) 0.003(3) 0.006(3)
 C44 0.040(4) 0.025(4) 0.049(5) -0.004(3) -0.010(4) 0.002(3)
 C58 0.025(5) 0.029(4) 0.038(4) 0.008(4) -0.008(4) 0.007(4)
 C63 0.030(5) 0.028(4) 0.041(4) 0.006(3) -0.006(4) -0.003(4)
 C62 0.024(5) 0.028(4) 0.047(4) 0.007(4) -0.005(4) -0.001(4)
 C61 0.026(5) 0.028(4) 0.044(4) 0.016(4) -0.007(4) -0.004(4)
 C60 0.026(5) 0.031(4) 0.047(5) 0.011(4) -0.012(4) 0.004(4)
 C59 0.027(4) 0.033(4) 0.039(5) 0.003(4) -0.007(4) 0.001(4)
 C45 0.048(5) 0.022(4) 0.032(5) 0.005(4) -0.003(5) 0.003(4)
 C46 0.050(6) 0.026(4) 0.037(5) 0.001(4) 0.003(5) 0.003(5)
 C47 0.051(6) 0.028(5) 0.037(5) 0.003(4) 0.001(5) 0.001(5)
 C48 0.047(6) 0.028(5) 0.033(5) 0.004(5) -0.004(5) 0.002(5)
 C49 0.047(6) 0.025(5) 0.031(5) 0.006(4) -0.005(5) 0.005(5)
 C50 0.046(5) 0.028(4) 0.033(5) -0.001(4) -0.003(4) -0.001(4)
 C5 0.038(4) 0.022(4) 0.053(5) -0.001(4) 0.002(4) -0.005(3)
 C13 0.055(5) 0.037(4) 0.039(5) 0.000(4) -0.005(4) -0.005(3)
 C85 0.025(3) 0.034(4) 0.062(5) 0.007(4) -0.002(3) -0.006(3)
 C1 0.011(3) 0.031(4) 0.064(6) 0.001(4) -0.003(3) -0.002(2)
 C4 0.044(4) 0.043(5) 0.036(5) -0.001(4) -0.001(3) -0.003(3)
 C43 0.051(4) 0.033(4) 0.030(5) 0.004(3) -0.006(3) -0.003(3)
 C83 0.039(4) 0.033(4) 0.041(5) 0.003(4) 0.004(3) 0.001(3)
 C42 0.023(3) 0.033(4) 0.036(4) 0.007(3) -0.004(3) 0.003(3)
 C36 0.027(3) 0.036(4) 0.035(4) -0.001(3) -0.007(3) 0.003(3)
 C40 0.025(3) 0.053(5) 0.043(5) 0.000(4) -0.010(3) -0.002(3)
 C73 0.034(4) 0.043(5) 0.043(5) 0.009(4) -0.006(3) 0.000(3)
 C3 0.054(5) 0.045(5) 0.045(6) 0.004(4) -0.004(4) 0.001(4)
 C11 0.039(4) 0.023(4) 0.040(5) 0.005(3) -0.007(3) 0.001(3)
 C72 0.052(4) 0.030(4) 0.035(5) 0.000(3) 0.010(3) 0.000(3)
 C34 0.059(5) 0.042(5) 0.030(5) 0.001(4) 0.002(4) 0.010(4)
 C38 0.060(5) 0.033(5) 0.057(6) 0.003(4) -0.009(4) 0.007(3)
 C9 0.030(3) 0.056(5) 0.041(5) -0.008(4) -0.005(3) -0.002(3)
 C82 0.057(5) 0.029(4) 0.031(5) 0.000(3) 0.007(4) 0.003(3)
 C74 0.055(5) 0.040(5) 0.041(5) -0.016(4) -0.004(4) -0.001(4)
 C81 0.033(3) 0.026(4) 0.048(5) 0.015(3) 0.005(3) 0.000(3)
 C79 0.040(4) 0.041(5) 0.041(5) 0.010(4) 0.010(3) -0.005(3)
 C87 0.080(6) 0.030(4) 0.045(5) 0.002(4) -0.006(4) 0.021(4)
 C37 0.050(4) 0.036(4) 0.026(4) 0.000(3) 0.011(3) 0.005(3)
 C55 0.043(6) 0.032(6) 0.032(7) 0.002(6) -0.009(6) 0.005(5)
 C12 0.063(5) 0.040(5) 0.040(5) 0.005(4) 0.004(4) 0.002(4)
 C39 0.047(4) 0.050(5) 0.050(6) 0.018(4) 0.007(4) -0.005(4)
 C86 0.057(5) 0.050(5) 0.056(5) 0.010(4) -0.006(4) -0.018(4)
 C76 0.056(4) 0.043(5) 0.030(4) 0.002(4) 0.007(3) 0.003(3)
 C8 0.047(4) 0.043(5) 0.045(5) -0.008(4) -0.012(4) -0.008(3)
 C10 0.062(5) 0.056(5) 0.051(6) -0.008(5) -0.002(4) 0.007(4)
 C6 0.048(4) 0.035(4) 0.038(4) -0.001(4) -0.006(3) -0.009(3)
 C75 0.059(4) 0.033(4) 0.031(4) -0.003(4) 0.004(3) 0.002(4)
 C88 0.047(4) 0.050(5) 0.044(5) 0.010(4) 0.000(4) 0.015(4)
 C80 0.077(6) 0.062(6) 0.040(6) 0.018(4) -0.009(5) 0.000(5)
 C2 0.060(5) 0.033(5) 0.051(6) 0.007(4) 0.005(4) 0.004(4)
 C78 0.054(5) 0.043(5) 0.044(5) 0.017(4) -0.005(4) 0.005(4)
 C99 0.050(7) 0.031(4) 0.037(5) 0.001(4) 0.013(5) 0.001(5)
 C100 0.044(6) 0.028(4) 0.037(5) 0.006(4) 0.010(5) 0.004(5)
 C101 0.051(7) 0.033(5) 0.040(5) 0.002(4) 0.008(5) 0.005(5)
 C102 0.051(7) 0.032(5) 0.037(5) 0.002(4) 0.008(5) 0.005(6)
 C103 0.053(7) 0.028(4) 0.038(5) 0.002(4) 0.005(5) 0.004(5)
 C104 0.054(6) 0.035(4) 0.037(4) 0.000(4) 0.006(4) -0.001(5)
 C33 0.080(5) 0.029(4) 0.038(5) -0.003(4) 0.003(4) 0.010(4)
 C41 0.069(5) 0.074(6) 0.031(5) 0.003(5) 0.000(4) -0.002(5)
 C32 0.061(4) 0.024(4) 0.030(4) -0.003(3) -0.005(3) 0.003(3)
 C98 0.042(7) 0.040(6) 0.052(8) 0.001(7) 0.007(6) 0.009(6)
 C7 0.074(5) 0.051(5) 0.041(5) -0.018(4) 0.004(4) -0.002(4)
 C52 0.058(11) 0.063(10) 0.050(12) 0.003(11) 0.014(10) -0.011(9)
 C90 0.021(3) 0.059(5) 0.122(9) 0.014(6) -0.001(4) -0.008(3)
 C105 0.055(7) 0.034(5) 0.030(6) 0.000(5) 0.000(5) 0.008(5)
 C71 0.057(4) 0.030(4) 0.036(4) -0.009(3) 0.008(3) 0.004(3)
 C51 0.051(6) 0.031(5) 0.040(5) 0.005(5) 0.007(5) 0.001(5)
 C107 0.091(10) 0.058(9) 0.055(12) 0.001(10) -0.004(11) 0.008(9)
 C106 0.049(10) 0.050(8) 0.046(11) -0.012(9) -0.009(8) -0.011(8)
 C57 0.050(10) 0.047(10) 0.044(13) -0.012(11) -0.011(11) -0.007(8)
 C96 0.041(9) 0.082(11) 0.100(12) -0.002(10) 0.027(9) 0.002(8)
 C92 0.038(5) 0.131(10) 0.141(11) 0.019(9) 0.002(6) 0.044(6)
 C56 0.054(9) 0.047(9) 0.023(10) 0.006(10) -0.014(10) 0.019(7)
 C91 0.071(7) 0.181(13) 0.099(10) -0.014(9) -0.017(7) 0.031(8)
 C97 0.035(10) 0.066(9) 0.072(10) 0.009(9) 0.005(10) 0.009(10)
 C54 0.062(12) 0.031(12) 0.084(12) 0.009(12) 0.024(10) 0.019(10)
 O5 0.172(7) 0.028(3) 0.054(4) 0.006(3) -0.003(4) -0.017(4)
 C77 0.087(6) 0.035(5) 0.047(6) 0.014(4) -0.003(5) -0.013(4)
 C64 0.032(5) 0.037(5) 0.052(6) 0.007(5) -0.007(5) -0.006(4)
 C65 0.047(7) 0.057(8) 0.080(11) 0.010(9) -0.003(9) -0.010(6)
 C66 0.047(9) 0.061(9) 0.079(11) 0.008(8) -0.018(8) -0.014(7)
 C67 0.031(5) 0.042(5) 0.041(7) 0.005(5) -0.001(5) 0.004(4)
 C69 0.052(7) 0.043(7) 0.051(9) 0.003(6) 0.018(7) 0.003(6)
 C68 0.038(6) 0.076(10) 0.057(10) 0.000(9) -0.006(8) -0.001(6)
 C52A 0.056(9) 0.063(8) 0.053(10) 0.013(9) 0.016(8) -0.002(7)
 C53A 0.059(8) 0.053(10) 0.084(9) -0.016(9) 0.023(7) 0.007(8)
 C51A 0.049(6) 0.023(6) 0.046(5) 0.013(5) 0.010(5) 0.013(5)
 C45A 0.050(5) 0.022(4) 0.032(4) 0.001(4) -0.006(4) 0.005(4)
 C46A 0.049(5) 0.024(4) 0.034(4) -0.002(3) 0.000(4) 0.002(4)
 C47A 0.048(5) 0.027(4) 0.035(4) 0.003(3) 0.000(4) 0.000(4)
 C48A 0.044(6) 0.025(4) 0.033(4) 0.003(4) -0.004(5) -0.004(4)
 C49A 0.042(5) 0.027(4) 0.034(4) -0.001(4) -0.009(4) 0.000(4)
 C50A 0.044(5) 0.025(4) 0.030(5) -0.001(4) -0.006(4) -0.001(4)
 C55A 0.034(5) 0.041(5) 0.032(7) 0.001(6) -0.008(6) 0.004(4)
 C57A 0.055(8) 0.048(7) 0.033(9) 0.001(7) -0.007(7) -0.006(6)
 C56A 0.069(8) 0.074(9) 0.039(10) -0.006(10) -0.005(9) 0.026(7)
 C58A 0.026(5) 0.031(4) 0.040(5) 0.006(4) -0.008(4) -0.001(4)
 C63A 0.022(5) 0.025(4) 0.042(5) 0.009(4) -0.006(4) -0.003(4)
 C62A 0.032(5) 0.024(4) 0.045(5) 0.009(4) -0.006(5) 0.002(4)
 C61A 0.029(6) 0.024(5) 0.044(5) 0.012(4) -0.007(5) -0.003(5)
 C60A 0.030(5) 0.027(4) 0.046(5) 0.005(4) -0.011(5) 0.000(4)
 C59A 0.029(5) 0.032(4) 0.044(5) 0.004(4) -0.005(4) 0.001(4)
 C64A 0.028(5) 0.031(5) 0.038(6) 0.005(5) -0.006(6) -0.004(5)
 C65A 0.046(8) 0.039(8) 0.034(10) 0.008(8) -0.013(9) -0.014(7)
 C66A 0.029(9) 0.041(8) 0.035(10) -0.008(7) -0.010(7) 0.005(7)
 C67A 0.030(5) 0.042(5) 0.050(6) 0.005(6) -0.004(6) 0.006(5)
 C69A 0.073(11) 0.085(13) 0.070(14) 0.027(11) 0.028(11) -0.020(11)
 C68A 0.044(8) 0.056(9) 0.050(11) 0.009(9) 0.000(9) -0.003(8)
 C14 0.069(10) 0.057(8) 0.045(10) 0.004(9) -0.006(8) 0.016(8)
 C96A 0.049(8) 0.048(8) 0.068(10) 0.002(7) 0.027(8) 0.021(7)
 C99A 0.053(7) 0.028(4) 0.034(4) 0.002(4) 0.008(5) 0.005(5)
 C15 0.049(6) 0.031(4) 0.039(4) 0.002(4) 0.008(4) 0.007(5)
 C16 0.052(7) 0.034(4) 0.041(5) 0.003(4) 0.009(5) 0.005(5)
 C17 0.054(7) 0.034(4) 0.039(5) 0.003(4) 0.004(5) 0.008(5)
 C18 0.052(7) 0.030(4) 0.037(5) 0.001(4) 0.006(5) 0.005(5)
 C19 0.054(6) 0.034(4) 0.033(5) -0.003(4) 0.004(5) 0.004(5)
 C97A 0.051(7) 0.035(5) 0.046(6) 0.007(5) 0.018(5) 0.004(5)
 C1A 0.086(9) 0.057(9) 0.032(10) -0.001(8) -0.002(9) 0.007(8)
 C98A 0.060(13) 0.060(9) 0.093(12) 0.010(9) 0.016(12) 0.000(11)
 C1B 0.053(8) 0.038(5) 0.034(7) 0.000(6) -0.007(6) 0.000(6)
 C1C 0.068(4) 0.016(3) 0.041(4) -0.001(3) -0.014(4) -0.001(3)
 C1D 0.063(4) 0.027(3) 0.039(4) 0.005(3) -0.001(3) -0.005(3)
 C20 0.049(4) 0.044(4) 0.069(5) 0.001(4) 0.006(4) 0.016(3)
 C22 0.058(5) 0.092(7) 0.096(7) 0.011(6) 0.024(6) -0.001(4)
 C21 0.101(8) 0.054(6) 0.127(10) -0.006(6) -0.013(7) 0.013(5)
 C93 0.021(10) 0.045(7) 0.078(9) 0.008(6) 0.004(8) -0.007(8)
 C94 0.026(8) 0.067(9) 0.091(10) 0.011(8) -0.013(8) 0.008(6)
 C113 0.030(6) 0.073(9) 0.096(10) 0.011(8) 0.019(7) -0.008(6)
 C26 0.037(3) 0.031(3) 0.040(4) -0.009(3) 0.002(3) 0.005(3)
 C27 0.035(4) 0.035(5) 0.056(5) -0.009(5) 0.000(4) -0.007(5)
 C31 0.035(4) 0.036(5) 0.052(5) -0.010(4) 0.004(5) -0.004(4)
 C29 0.035(5) 0.032(4) 0.053(5) -0.009(4) -0.003(5) -0.006(5)
 C28 0.038(5) 0.037(5) 0.057(5) -0.011(5) 0.004(5) -0.004(4)
 C30 0.038(5) 0.032(5) 0.052(6) -0.005(5) 0.000(5) -0.006(4)
 C114 0.040(5) 0.044(6) 0.064(7) -0.009(6) 0.002(6) -0.006(5)
 C110 0.030(5) 0.040(5) 0.048(7) -0.014(6) 0.013(6) 0.001(5)
 C109 0.042(8) 0.064(10) 0.063(11) -0.014(9) 0.023(8) -0.013(8)
 C70 0.048(7) 0.046(8) 0.056(9) 0.008(8) 0.008(8) 0.002(7)
 C111 0.075(10) 0.114(12) 0.112(12) -0.004(12) -0.008(10) -0.020(11)
 C95 0.061(8) 0.055(9) 0.068(10) 0.012(8) 0.020(8) 0.017(7)
 C29A 0.037(5) 0.031(5) 0.054(5) -0.009(4) 0.005(5) -0.006(5)
 C28A 0.039(5) 0.031(5) 0.056(5) -0.008(5) 0.006(5) -0.005(4)
 C1E 0.040(5) 0.049(6) 0.068(7) -0.009(6) -0.003(6) -0.004(5)
 C1F 0.042(7) 0.066(9) 0.085(11) -0.008(9) 0.007(9) -0.006(7)
 C38A 0.038(8) 0.067(10) 0.117(12) -0.032(10) -0.013(8) 0.002(8)
 C31A 0.040(4) 0.034(5) 0.052(5) -0.007(4) 0.001(5) -0.004(4)
 C30A 0.039(5) 0.032(5) 0.053(6) -0.012(5) 0.001(5) -0.008(4)
 C11A 0.036(5) 0.040(6) 0.055(7) -0.007(6) 0.007(7) -0.003(5)
 C70A 0.046(8) 0.055(9) 0.071(11) 0.004(9) -0.002(9) 0.009(7)
 C95A 0.061(8) 0.072(9) 0.089(10) 0.002(9) 0.014(8) 0.011(8)
 C27A 0.033(4) 0.036(5) 0.055(5) -0.010(5) 0.002(4) -0.003(5)
 C93A 0.024(12) 0.044(8) 0.081(10) 0.009(8) -0.004(10) 0.002(10)
 C1G 0.034(9) 0.074(11) 0.098(11) 0.021(10) 0.010(9) -0.016(8)
 C94A 0.026(11) 0.059(11) 0.089(11) 0.003(11) 0.003(10) -0.009(8)
 C1H 0.107(7) 0.030(4) 0.044(5) 0.013(4) 0.008(5) 0.005(4)
 C1I 0.124(8) 0.024(4) 0.047(6) 0.002(4) -0.024(5) -0.009(5)
 C1J 0.054(4) 0.029(4) 0.064(6) 0.009(4) -0.027(4) -0.007(3)
 C1K 0.114(8) 0.034(4) 0.075(7) 0.006(5) -0.054(7) -0.015(5)
 C23 0.049(5) 0.053(5) 0.102(8) -0.005(5) -0.032(5) -0.010(4)
 C24 0.117(10) 0.061(7) 0.168(14) 0.035(8) 0.018(9) 0.001(7)
 C25 0.067(7) 0.155(12) 0.177(14) 0.075(10) -0.010(8) 0.030(7)

_geom_special_details
;
 All esds (except the esd in the dihedral angle between two l.s. planes)
 are estimated using the full covariance matrix.  The cell esds are taken
 into account individually in the estimation of esds in distances, angles
 and torsion angles; correlations between esds in cell parameters are only
 used when they are defined by crystal symmetry.  An approximate (isotropic)
 treatment of cell esds is used for estimating esds involving l.s. planes.
;
loop_
  _geom_bond_atom_site_label_1
  _geom_bond_atom_site_label_2
  _geom_bond_distance
  _geom_bond_site_symmetry_2
  _geom_bond_publ_flag
 Cu1 N1 1.843(6) . ?
 Cu1 C11 1.874(8) . ?
 Cu3 N7 1.841(6) . ?
 Cu3 C81 1.847(8) . ?
 Cu2 N4 1.819(7) . ?
 Cu2 C42 1.853(8) . ?
 O4 C36 1.337(8) . ?
 O4 C38 1.385(10) . ?
 O2 C5 1.436(8) . ?
 O2 C7 1.349(9) . ?
 N1 H1 0.8800 . ?
 N1 C1 1.366(9) . ?
 O6 C72 1.359(9) . ?
 O6 C77 1.400(9) . ?
 N5 C58 1.448(12) . ?
 N5 C43 1.398(9) . ?
 N5 C42 1.371(8) . ?
 N5 C58A 1.411(16) . ?
 N8 C84 1.458(8) . ?
 N8 C83 1.380(9) . ?
 N8 C81 1.376(9) . ?
 O3 C38 1.229(10) . ?
 N2 C11 1.359(8) . ?
 N2 C12 1.400(10) . ?
 N2 C1C 1.484(9) . ?
 N6 C44 1.379(10) . ?
 N6 C45 1.446(17) . ?
 N6 C42 1.359(9) . ?
 N6 C45A 1.392(11) . ?
 N3 C13 1.385(9) . ?
 N3 C11 1.340(9) . ?
 N3 C26 1.414(9) . ?
 N7 H7 0.8800 . ?
 N7 C76 1.330(9) . ?
 N9 C82 1.351(9) . ?
 N9 C81 1.374(9) . ?
 N9 C99 1.412(14) . ?
 N9 C99A 1.447(13) . ?
 N4 H4 0.8800 . ?
 N4 C32 1.367(9) . ?
 O1 C7 1.213(11) . ?
 C35 C36 1.422(10) . ?
 C35 C40 1.454(10) . ?
 C35 C34 1.416(9) . ?
 C84 C89 1.367(8) . ?
 C84 C85 1.388(9) . ?
 C89 C88 1.404(9) . ?
 C89 C93 1.45(4) . ?
 C89 C93A 1.62(6) . ?
 C44 H44 0.9500 . ?
 C44 C43 1.349(10) . ?
 C58 C63 1.3900 . ?
 C58 C59 1.3900 . ?
 C63 C62 1.3900 . ?
 C63 C64 1.73(2) . ?
 C62 H62 0.9500 . ?
 C62 C61 1.3900 . ?
 C61 H61 0.9500 . ?
 C61 C60 1.3900 . ?
 C60 H60 0.9500 . ?
 C60 C59 1.3900 . ?
 C59 C67 1.546(16) . ?
 C45 C46 1.3900 . ?
 C45 C50 1.3900 . ?
 C46 C47 1.3900 . ?
 C46 C51 1.19(4) . ?
 C47 H47 0.9500 . ?
 C47 C48 1.3900 . ?
 C48 H48 0.9500 . ?
 C48 C49 1.3900 . ?
 C49 H49 0.9500 . ?
 C49 C50 1.3900 . ?
 C50 C55 1.57(4) . ?
 C5 C4 1.376(11) . ?
 C5 C6 1.362(10) . ?
 C13 H13 0.9500 . ?
 C13 C12 1.337(10) . ?
 C85 C86 1.416(10) . ?
 C85 C90 1.508(9) . ?
 C1 C6 1.402(10) . ?
 C1 C2 1.384(10) . ?
 C4 C3 1.359(10) . ?
 C4 C9 1.450(10) . ?
 C43 H43 0.9500 . ?
 C83 H83 0.9500 . ?
 C83 C82 1.342(9) . ?
 C36 C37 1.383(9) . ?
 C40 C39 1.410(11) . ?
 C40 C41 1.486(10) . ?
 C73 C72 1.388(11) . ?
 C73 C74 1.435(10) . ?
 C73 C79 1.427(10) . ?
 C3 H3 0.9500 . ?
 C3 C2 1.393(11) . ?
 C72 C71 1.359(10) . ?
 C34 H34 0.9500 . ?
 C34 C33 1.344(10) . ?
 C38 C39 1.382(11) . ?
 C9 C8 1.308(10) . ?
 C9 C10 1.493(11) . ?
 C82 H82 0.9500 . ?
 C74 H74 0.9500 . ?
 C74 C75 1.382(11) . ?
 C79 C80 1.494(11) . ?
 C79 C78 1.360(11) . ?
 C87 H87 0.9500 . ?
 C87 C86 1.382(11) . ?
 C87 C88 1.292(11) . ?
 C37 H37 0.9500 . ?
 C37 C32 1.402(10) . ?
 C55 H55 1.0000 . ?
 C55 C57 1.61(4) . ?
 C55 C56 1.53(5) . ?
 C12 H12 0.9500 . ?
 C39 H39 0.9500 . ?
 C86 H86 0.9500 . ?
 C76 C75 1.428(10) . ?
 C76 C71 1.397(11) . ?
 C8 H8 0.9500 . ?
 C8 C7 1.462(12) . ?
 C10 H10G 0.9800 . ?
 C10 H10H 0.9800 . ?
 C10 H10I 0.9800 . ?
 C6 H6 0.9500 . ?
 C75 H75 0.9500 . ?
 C88 H88 0.9500 . ?
 C80 H80A 0.9800 . ?
 C80 H80B 0.9800 . ?
 C80 H80C 0.9800 . ?
 C2 H2 0.9500 . ?
 C78 H78 0.9500 . ?
 C78 C77 1.401(11) . ?
 C99 C100 1.3900 . ?
 C99 C104 1.3900 . ?
 C100 C101 1.3900 . ?
 C100 C98 1.547(19) . ?
 C101 H101 0.9500 . ?
 C101 C102 1.3900 . ?
 C102 H102 0.9500 . ?
 C102 C103 1.3900 . ?
 C103 H103 0.9500 . ?
 C103 C104 1.3900 . ?
 C104 C105 1.53(2) . ?
 C33 H33 0.9500 . ?
 C33 C32 1.435(10) . ?
 C41 H41A 0.9800 . ?
 C41 H41B 0.9800 . ?
 C41 H41C 0.9800 . ?
 C98 H98 1.0000 . ?
 C98 C96 1.52(3) . ?
 C98 C97 1.25(5) . ?
 C52 H52A 0.9800 . ?
 C52 H52B 0.9800 . ?
 C52 H52C 0.9800 . ?
 C52 C51 1.55(5) . ?
 C90 H90 1.0000 . ?
 C90 C92 1.599(14) . ?
 C90 C91 1.510(13) . ?
 C105 H105 1.0000 . ?
 C105 C107 1.72(4) . ?
 C105 C106 1.62(3) . ?
 C71 H71 0.9500 . ?
 C51 H51 1.0000 . ?
 C51 C54 1.83(5) . ?
 C107 H10A 0.9800 . ?
 C107 H10B 0.9800 . ?
 C107 H10C 0.9800 . ?
 C106 H10D 0.9800 . ?
 C106 H10E 0.9800 . ?
 C106 H10F 0.9800 . ?
 C57 H57A 0.9800 . ?
 C57 H57B 0.9800 . ?
 C57 H57C 0.9800 . ?
 C96 H96A 0.9800 . ?
 C96 H96B 0.9800 . ?
 C96 H96C 0.9800 . ?
 C92 H92A 0.9800 . ?
 C92 H92B 0.9800 . ?
 C92 H92C 0.9800 . ?
 C56 H56A 0.9800 . ?
 C56 H56B 0.9800 . ?
 C56 H56C 0.9800 . ?
 C91 H91A 0.9800 . ?
 C91 H91B 0.9800 . ?
 C91 H91C 0.9800 . ?
 C97 H97A 0.9800 . ?
 C97 H97B 0.9800 . ?
 C97 H97C 0.9800 . ?
 C54 H54A 0.9800 . ?
 C54 H54B 0.9800 . ?
 C54 H54C 0.9800 . ?
 O5 C77 1.210(9) . ?
 C64 H64 1.0000 . ?
 C64 C65 1.45(2) . ?
 C64 C66 1.51(2) . ?
 C65 H65A 0.9800 . ?
 C65 H65B 0.9800 . ?
 C65 H65C 0.9800 . ?
 C66 H66A 0.9800 . ?
 C66 H66B 0.9800 . ?
 C66 H66C 0.9800 . ?
 C67 H67 1.0000 . ?
 C67 C69 1.557(19) . ?
 C67 C68 1.534(19) . ?
 C69 H69A 0.9800 . ?
 C69 H69B 0.9800 . ?
 C69 H69C 0.9800 . ?
 C68 H68A 0.9800 . ?
 C68 H68B 0.9800 . ?
 C68 H68C 0.9800 . ?
 C52A H52D 0.9800 . ?
 C52A H52E 0.9800 . ?
 C52A H52F 0.9800 . ?
 C52A C51A 1.56(3) . ?
 C53A H53A 0.9800 . ?
 C53A H53B 0.9800 . ?
 C53A H53C 0.9800 . ?
 C53A C51A 1.49(3) . ?
 C51A H51A 1.0000 . ?
 C51A C46A 1.71(2) . ?
 C45A C46A 1.3900 . ?
 C45A C50A 1.3900 . ?
 C46A C47A 1.3900 . ?
 C47A H47A 0.9500 . ?
 C47A C48A 1.3900 . ?
 C48A H48A 0.9500 . ?
 C48A C49A 1.3900 . ?
 C49A H49A 0.9500 . ?
 C49A C50A 1.3900 . ?
 C50A C55A 1.53(2) . ?
 C55A H55A 1.0000 . ?
 C55A C57A 1.50(3) . ?
 C55A C56A 1.52(3) . ?
 C57A H57D 0.9800 . ?
 C57A H57E 0.9800 . ?
 C57A H57F 0.9800 . ?
 C56A H56D 0.9800 . ?
 C56A H56E 0.9800 . ?
 C56A H56F 0.9800 . ?
 C58A C63A 1.3900 . ?
 C58A C59A 1.3900 . ?
 C63A C62A 1.3900 . ?
 C63A C64A 1.32(3) . ?
 C62A H62A 0.9500 . ?
 C62A C61A 1.3900 . ?
 C61A H61A 0.9500 . ?
 C61A C60A 1.3900 . ?
 C60A H60A 0.9500 . ?
 C60A C59A 1.3900 . ?
 C59A C67A 1.56(3) . ?
 C64A H64A 1.0000 . ?
 C64A C65A 1.45(3) . ?
 C64A C66A 1.46(3) . ?
 C65A H65D 0.9800 . ?
 C65A H65E 0.9800 . ?
 C65A H65F 0.9800 . ?
 C66A H66D 0.9800 . ?
 C66A H66E 0.9800 . ?
 C66A H66F 0.9800 . ?
 C67A H67A 1.0000 . ?
 C67A C69A 1.51(3) . ?
 C67A C68A 1.56(3) . ?
 C69A H69D 0.9800 . ?
 C69A H69E 0.9800 . ?
 C69A H69F 0.9800 . ?
 C68A H68D 0.9800 . ?
 C68A H68E 0.9800 . ?
 C68A H68F 0.9800 . ?
 C14 H14A 0.9800 . ?
 C14 H14B 0.9800 . ?
 C14 H14C 0.9800 . ?
 C14 C1B 1.49(3) . ?
 C96A H96D 0.9800 . ?
 C96A H96E 0.9800 . ?
 C96A H96F 0.9800 . ?
 C96A C97A 1.55(2) . ?
 C99A C15 1.3900 . ?
 C99A C19 1.3900 . ?
 C15 C16 1.3900 . ?
 C15 C97A 1.527(19) . ?
 C16 H16 0.9500 . ?
 C16 C17 1.3900 . ?
 C17 H17 0.9500 . ?
 C17 C18 1.3900 . ?
 C18 H18 0.9500 . ?
 C18 C19 1.3900 . ?
 C19 C1B 1.560(19) . ?
 C97A H97D 1.0000 . ?
 C97A C98A 1.83(4) . ?
 C1A H1AA 0.9800 . ?
 C1A H1AB 0.9800 . ?
 C1A H1AC 0.9800 . ?
 C1A C1B 1.34(3) . ?
 C98A H98A 0.9800 . ?
 C98A H98B 0.9800 . ?
 C98A H98C 0.9800 . ?
 C1B H1B 1.0000 . ?
 C1C C1D 1.398(10) . ?
 C1C C1J 1.401(9) . ?
 C1D C20 1.495(10) . ?
 C1D C1H 1.441(10) . ?
 C20 H20 1.0000 . ?
 C20 C22 1.465(12) . ?
 C20 C21 1.534(11) . ?
 C22 H22A 0.9800 . ?
 C22 H22B 0.9800 . ?
 C22 H22C 0.9800 . ?
 C21 H21A 0.9800 . ?
 C21 H21B 0.9800 . ?
 C21 H21C 0.9800 . ?
 C93 H93 1.0000 . ?
 C93 C94 1.60(5) . ?
 C93 C113 1.56(4) . ?
 C94 H94A 0.9800 . ?
 C94 H94B 0.9800 . ?
 C94 H94C 0.9800 . ?
 C113 H11A 0.9800 . ?
 C113 H11B 0.9800 . ?
 C113 H11C 0.9800 . ?
 C26 C27 1.32(4) . ?
 C26 C31 1.49(2) . ?
 C26 C31A 1.33(2) . ?
 C26 C27A 1.46(4) . ?
 C27 C28 1.381(18) . ?
 C27 C114 1.59(4) . ?
 C31 C30 1.36(2) . ?
 C31 C110 1.53(2) . ?
 C29 H29 0.9500 . ?
 C29 C28 1.46(3) . ?
 C29 C30 1.39(3) . ?
 C28 H28 0.9500 . ?
 C30 H30 0.9500 . ?
 C114 H114 1.0000 . ?
 C114 C109 1.53(3) . ?
 C114 C111 1.50(3) . ?
 C110 H110 1.0000 . ?
 C110 C70 1.44(2) . ?
 C110 C95 1.56(2) . ?
 C109 H10J 0.9800 . ?
 C109 H10K 0.9800 . ?
 C109 H10L 0.9800 . ?
 C70 H70A 0.9800 . ?
 C70 H70B 0.9800 . ?
 C70 H70C 0.9800 . ?
 C111 H11D 0.9800 . ?
 C111 H11E 0.9800 . ?
 C111 H11F 0.9800 . ?
 C95 H95A 0.9800 . ?
 C95 H95B 0.9800 . ?
 C95 H95C 0.9800 . ?
 C29A H29A 0.9500 . ?
 C29A C28A 1.42(3) . ?
 C29A C30A 1.34(3) . ?
 C28A H28A 0.9500 . ?
 C28A C27A 1.387(19) . ?
 C1E H1E 1.0000 . ?
 C1E C1F 1.57(3) . ?
 C1E C38A 1.48(3) . ?
 C1E C27A 1.52(5) . ?
 C1F H1FA 0.9800 . ?
 C1F H1FB 0.9800 . ?
 C1F H1FC 0.9800 . ?
 C38A H38A 0.9800 . ?
 C38A H38B 0.9800 . ?
 C38A H38C 0.9800 . ?
 C31A C30A 1.45(3) . ?
 C31A C11A 1.53(3) . ?
 C30A H30A 0.9500 . ?
 C11A H11G 1.0000 . ?
 C11A C70A 1.47(2) . ?
 C11A C95A 1.45(3) . ?
 C70A H70D 0.9800 . ?
 C70A H70E 0.9800 . ?
 C70A H70F 0.9800 . ?
 C95A H95D 0.9800 . ?
 C95A H95E 0.9800 . ?
 C95A H95F 0.9800 . ?
 C93A H93A 1.0000 . ?
 C93A C1G 1.70(6) . ?
 C93A C94A 1.31(8) . ?
 C1G H1GA 0.9800 . ?
 C1G H1GB 0.9800 . ?
 C1G H1GC 0.9800 . ?
 C94A H94D 0.9800 . ?
 C94A H94E 0.9800 . ?
 C94A H94F 0.9800 . ?
 C1H H1H 0.9500 . ?
 C1H C1I 1.319(12) . ?
 C1I H1I 0.9500 . ?
 C1I C1K 1.374(12) . ?
 C1J C1K 1.415(11) . ?
 C1J C23 1.465(12) . ?
 C1K H1K 0.9500 . ?
 C23 H23 1.0000 . ?
 C23 C24 1.467(13) . ?
 C23 C25 1.523(12) . ?
 C24 H24A 0.9800 . ?
 C24 H24B 0.9800 . ?
 C24 H24C 0.9800 . ?
 C25 H25A 0.9800 . ?
 C25 H25B 0.9800 . ?
 C25 H25C 0.9800 . ?

loop_
  _geom_angle_atom_site_label_1
  _geom_angle_atom_site_label_2
  _geom_angle_atom_site_label_3
  _geom_angle
  _geom_angle_site_symmetry_1
  _geom_angle_site_symmetry_3
  _geom_angle_publ_flag
 N1 Cu1 C11 176.5(3) . . ?
 N7 Cu3 C81 176.9(3) . . ?
 N4 Cu2 C42 177.4(3) . . ?
 C36 O4 C38 121.8(6) . . ?
 C7 O2 C5 122.5(7) . . ?
 Cu1 N1 H1 116.5 . . ?
 C1 N1 Cu1 127.0(5) . . ?
 C1 N1 H1 116.5 . . ?
 C72 O6 C77 121.6(7) . . ?
 C43 N5 C58 125.6(8) . . ?
 C43 N5 C58A 128.9(11) . . ?
 C42 N5 C58 122.1(8) . . ?
 C42 N5 C43 112.1(6) . . ?
 C42 N5 C58A 118.9(11) . . ?
 C83 N8 C84 125.8(6) . . ?
 C81 N8 C84 122.5(6) . . ?
 C81 N8 C83 111.7(6) . . ?
 C11 N2 C12 111.0(6) . . ?
 C11 N2 C1C 121.4(7) . . ?
 C12 N2 C1C 127.6(6) . . ?
 C44 N6 C45 126.8(15) . . ?
 C44 N6 C45A 124.8(10) . . ?
 C42 N6 C44 112.9(6) . . ?
 C42 N6 C45 120.3(15) . . ?
 C42 N6 C45A 122.0(10) . . ?
 C13 N3 C26 126.4(6) . . ?
 C11 N3 C13 111.2(6) . . ?
 C11 N3 C26 122.4(6) . . ?
 Cu3 N7 H7 116.4 . . ?
 C76 N7 Cu3 127.1(5) . . ?
 C76 N7 H7 116.4 . . ?
 C82 N9 C81 112.6(6) . . ?
 C82 N9 C99 127.3(11) . . ?
 C82 N9 C99A 126.1(9) . . ?
 C81 N9 C99 119.4(11) . . ?
 C81 N9 C99A 121.1(10) . . ?
 Cu2 N4 H4 115.7 . . ?
 C32 N4 Cu2 128.7(5) . . ?
 C32 N4 H4 115.7 . . ?
 C36 C35 C40 118.1(6) . . ?
 C34 C35 C36 117.0(7) . . ?
 C34 C35 C40 124.9(7) . . ?
 C89 C84 N8 118.1(6) . . ?
 C89 C84 C85 125.5(6) . . ?
 C85 C84 N8 116.1(5) . . ?
 C84 C89 C88 117.2(6) . . ?
 C84 C89 C93 119.5(19) . . ?
 C84 C89 C93A 126(2) . . ?
 C88 C89 C93 123.1(19) . . ?
 C88 C89 C93A 117(2) . . ?
 N6 C44 H44 126.6 . . ?
 C43 C44 N6 106.7(6) . . ?
 C43 C44 H44 126.6 . . ?
 C63 C58 N5 119.8(8) . . ?
 C63 C58 C59 120.0 . . ?
 C59 C58 N5 120.2(8) . . ?
 C58 C63 C64 114.8(10) . . ?
 C62 C63 C58 120.0 . . ?
 C62 C63 C64 123.7(10) . . ?
 C63 C62 H62 120.0 . . ?
 C61 C62 C63 120.0 . . ?
 C61 C62 H62 120.0 . . ?
 C62 C61 H61 120.0 . . ?
 C62 C61 C60 120.0 . . ?
 C60 C61 H61 120.0 . . ?
 C61 C60 H60 120.0 . . ?
 C61 C60 C59 120.0 . . ?
 C59 C60 H60 120.0 . . ?
 C58 C59 C67 119.8(9) . . ?
 C60 C59 C58 120.0 . . ?
 C60 C59 C67 120.2(9) . . ?
 C46 C45 N6 118.4(16) . . ?
 C46 C45 C50 120.0 . . ?
 C50 C45 N6 121.6(16) . . ?
 C47 C46 C45 120.0 . . ?
 C51 C46 C45 130(3) . . ?
 C51 C46 C47 110(3) . . ?
 C46 C47 H47 120.0 . . ?
 C46 C47 C48 120.0 . . ?
 C48 C47 H47 120.0 . . ?
 C47 C48 H48 120.0 . . ?
 C47 C48 C49 120.0 . . ?
 C49 C48 H48 120.0 . . ?
 C48 C49 H49 120.0 . . ?
 C50 C49 C48 120.0 . . ?
 C50 C49 H49 120.0 . . ?
 C45 C50 C55 118.4(17) . . ?
 C49 C50 C45 120.0 . . ?
 C49 C50 C55 121.6(17) . . ?
 C4 C5 O2 119.4(7) . . ?
 C6 C5 O2 114.2(7) . . ?
 C6 C5 C4 126.4(7) . . ?
 N3 C13 H13 126.2 . . ?
 C12 C13 N3 107.6(7) . . ?
 C12 C13 H13 126.2 . . ?
 C84 C85 C86 113.3(6) . . ?
 C84 C85 C90 123.8(6) . . ?
 C86 C85 C90 122.8(6) . . ?
 N1 C1 C6 120.6(7) . . ?
 N1 C1 C2 122.6(7) . . ?
 C2 C1 C6 116.7(7) . . ?
 C5 C4 C9 119.0(7) . . ?
 C3 C4 C5 114.3(8) . . ?
 C3 C4 C9 126.6(8) . . ?
 N5 C43 H43 127.1 . . ?
 C44 C43 N5 105.9(7) . . ?
 C44 C43 H43 127.1 . . ?
 N8 C83 H83 126.8 . . ?
 C82 C83 N8 106.4(7) . . ?
 C82 C83 H83 126.8 . . ?
 N5 C42 Cu2 129.4(5) . . ?
 N6 C42 Cu2 128.2(6) . . ?
 N6 C42 N5 102.4(6) . . ?
 O4 C36 C35 121.2(7) . . ?
 O4 C36 C37 117.4(7) . . ?
 C37 C36 C35 121.4(7) . . ?
 C35 C40 C41 120.6(7) . . ?
 C39 C40 C35 117.8(7) . . ?
 C39 C40 C41 121.6(8) . . ?
 C72 C73 C74 116.6(7) . . ?
 C72 C73 C79 119.5(7) . . ?
 C79 C73 C74 123.7(8) . . ?
 C4 C3 H3 118.8 . . ?
 C4 C3 C2 122.4(9) . . ?
 C2 C3 H3 118.8 . . ?
 N2 C11 Cu1 126.0(6) . . ?
 N3 C11 Cu1 129.4(5) . . ?
 N3 C11 N2 104.5(6) . . ?
 O6 C72 C73 120.5(7) . . ?
 O6 C72 C71 116.3(7) . . ?
 C71 C72 C73 123.2(7) . . ?
 C35 C34 H34 119.0 . . ?
 C33 C34 C35 122.0(8) . . ?
 C33 C34 H34 119.0 . . ?
 O3 C38 O4 113.4(8) . . ?
 O3 C38 C39 126.5(9) . . ?
 C39 C38 O4 120.1(7) . . ?
 C4 C9 C10 118.9(7) . . ?
 C8 C9 C4 119.3(8) . . ?
 C8 C9 C10 121.7(8) . . ?
 N9 C82 H82 126.3 . . ?
 C83 C82 N9 107.4(7) . . ?
 C83 C82 H82 126.3 . . ?
 C73 C74 H74 120.3 . . ?
 C75 C74 C73 119.5(8) . . ?
 C75 C74 H74 120.3 . . ?
 N8 C81 Cu3 129.2(5) . . ?
 N9 C81 Cu3 128.7(6) . . ?
 N9 C81 N8 101.9(6) . . ?
 C73 C79 C80 120.5(7) . . ?
 C78 C79 C73 118.3(7) . . ?
 C78 C79 C80 121.2(7) . . ?
 C86 C87 H87 118.3 . . ?
 C88 C87 H87 118.3 . . ?
 C88 C87 C86 123.4(7) . . ?
 C36 C37 H37 119.8 . . ?
 C36 C37 C32 120.5(7) . . ?
 C32 C37 H37 119.8 . . ?
 C50 C55 H55 107.5 . . ?
 C50 C55 C57 108(2) . . ?
 C57 C55 H55 107.5 . . ?
 C56 C55 C50 116(3) . . ?
 C56 C55 H55 107.5 . . ?
 C56 C55 C57 110(3) . . ?
 N2 C12 H12 127.1 . . ?
 C13 C12 N2 105.7(7) . . ?
 C13 C12 H12 127.1 . . ?
 C40 C39 H39 119.5 . . ?
 C38 C39 C40 121.1(8) . . ?
 C38 C39 H39 119.5 . . ?
 C85 C86 H86 119.7 . . ?
 C87 C86 C85 120.7(7) . . ?
 C87 C86 H86 119.7 . . ?
 N7 C76 C75 121.5(7) . . ?
 N7 C76 C71 123.2(7) . . ?
 C71 C76 C75 115.3(7) . . ?
 C9 C8 H8 118.0 . . ?
 C9 C8 C7 124.0(8) . . ?
 C7 C8 H8 118.0 . . ?
 C9 C10 H10G 109.5 . . ?
 C9 C10 H10H 109.5 . . ?
 C9 C10 H10I 109.5 . . ?
 H10G C10 H10H 109.5 . . ?
 H10G C10 H10I 109.5 . . ?
 H10H C10 H10I 109.5 . . ?
 C5 C6 C1 118.4(7) . . ?
 C5 C6 H6 120.8 . . ?
 C1 C6 H6 120.8 . . ?
 C74 C75 C76 122.9(7) . . ?
 C74 C75 H75 118.5 . . ?
 C76 C75 H75 118.5 . . ?
 C89 C88 H88 120.2 . . ?
 C87 C88 C89 119.7(7) . . ?
 C87 C88 H88 120.2 . . ?
 C79 C80 H80A 109.5 . . ?
 C79 C80 H80B 109.5 . . ?
 C79 C80 H80C 109.5 . . ?
 H80A C80 H80B 109.5 . . ?
 H80A C80 H80C 109.5 . . ?
 H80B C80 H80C 109.5 . . ?
 C1 C2 C3 121.7(7) . . ?
 C1 C2 H2 119.2 . . ?
 C3 C2 H2 119.1 . . ?
 C79 C78 H78 118.5 . . ?
 C79 C78 C77 122.9(7) . . ?
 C77 C78 H78 118.5 . . ?
 C100 C99 N9 124.7(10) . . ?
 C100 C99 C104 120.0 . . ?
 C104 C99 N9 115.1(10) . . ?
 C99 C100 C98 120.5(12) . . ?
 C101 C100 C99 120.0 . . ?
 C101 C100 C98 119.5(12) . . ?
 C100 C101 H101 120.0 . . ?
 C100 C101 C102 120.0 . . ?
 C102 C101 H101 120.0 . . ?
 C101 C102 H102 120.0 . . ?
 C103 C102 C101 120.0 . . ?
 C103 C102 H102 120.0 . . ?
 C102 C103 H103 120.0 . . ?
 C104 C103 C102 120.0 . . ?
 C104 C103 H103 120.0 . . ?
 C99 C104 C105 121.0(12) . . ?
 C103 C104 C99 120.0 . . ?
 C103 C104 C105 118.9(12) . . ?
 C34 C33 H33 119.5 . . ?
 C34 C33 C32 121.0(7) . . ?
 C32 C33 H33 119.5 . . ?
 C40 C41 H41A 109.5 . . ?
 C40 C41 H41B 109.5 . . ?
 C40 C41 H41C 109.5 . . ?
 H41A C41 H41B 109.5 . . ?
 H41A C41 H41C 109.5 . . ?
 H41B C41 H41C 109.5 . . ?
 N4 C32 C37 119.3(7) . . ?
 N4 C32 C33 122.5(7) . . ?
 C37 C32 C33 117.9(7) . . ?
 C100 C98 H98 107.1 . . ?
 C96 C98 C100 113.5(17) . . ?
 C96 C98 H98 107.1 . . ?
 C97 C98 C100 98(2) . . ?
 C97 C98 H98 107.1 . . ?
 C97 C98 C96 123(3) . . ?
 O2 C7 C8 115.8(8) . . ?
 O1 C7 O2 117.5(8) . . ?
 O1 C7 C8 126.7(8) . . ?
 H52A C52 H52B 109.5 . . ?
 H52A C52 H52C 109.5 . . ?
 H52B C52 H52C 109.5 . . ?
 C51 C52 H52A 109.5 . . ?
 C51 C52 H52B 109.5 . . ?
 C51 C52 H52C 109.5 . . ?
 C85 C90 H90 106.8 . . ?
 C85 C90 C92 107.3(7) . . ?
 C85 C90 C91 115.3(8) . . ?
 C92 C90 H90 106.8 . . ?
 C91 C90 H90 106.8 . . ?
 C91 C90 C92 113.4(7) . . ?
 C104 C105 H105 109.7 . . ?
 C104 C105 C107 115.0(18) . . ?
 C104 C105 C106 111.1(15) . . ?
 C107 C105 H105 109.7 . . ?
 C106 C105 H105 109.7 . . ?
 C106 C105 C107 101.4(18) . . ?
 C72 C71 C76 122.3(7) . . ?
 C72 C71 H71 118.8 . . ?
 C76 C71 H71 118.8 . . ?
 C46 C51 C52 124(3) . . ?
 C46 C51 H51 104.0 . . ?
 C46 C51 C54 113(3) . . ?
 C52 C51 H51 104.0 . . ?
 C52 C51 C54 105(3) . . ?
 C54 C51 H51 104.0 . . ?
 C105 C107 H10A 109.5 . . ?
 C105 C107 H10B 109.5 . . ?
 C105 C107 H10C 109.5 . . ?
 H10A C107 H10B 109.5 . . ?
 H10A C107 H10C 109.5 . . ?
 H10B C107 H10C 109.5 . . ?
 C105 C106 H10D 109.5 . . ?
 C105 C106 H10E 109.5 . . ?
 C105 C106 H10F 109.5 . . ?
 H10D C106 H10E 109.5 . . ?
 H10D C106 H10F 109.5 . . ?
 H10E C106 H10F 109.5 . . ?
 C55 C57 H57A 109.5 . . ?
 C55 C57 H57B 109.5 . . ?
 C55 C57 H57C 109.5 . . ?
 H57A C57 H57B 109.5 . . ?
 H57A C57 H57C 109.5 . . ?
 H57B C57 H57C 109.5 . . ?
 C98 C96 H96A 109.5 . . ?
 C98 C96 H96B 109.5 . . ?
 C98 C96 H96C 109.5 . . ?
 H96A C96 H96B 109.5 . . ?
 H96A C96 H96C 109.5 . . ?
 H96B C96 H96C 109.5 . . ?
 C90 C92 H92A 109.5 . . ?
 C90 C92 H92B 109.5 . . ?
 C90 C92 H92C 109.5 . . ?
 H92A C92 H92B 109.5 . . ?
 H92A C92 H92C 109.5 . . ?
 H92B C92 H92C 109.5 . . ?
 C55 C56 H56A 109.5 . . ?
 C55 C56 H56B 109.5 . . ?
 C55 C56 H56C 109.5 . . ?
 H56A C56 H56B 109.5 . . ?
 H56A C56 H56C 109.5 . . ?
 H56B C56 H56C 109.5 . . ?
 C90 C91 H91A 109.5 . . ?
 C90 C91 H91B 109.5 . . ?
 C90 C91 H91C 109.5 . . ?
 H91A C91 H91B 109.5 . . ?
 H91A C91 H91C 109.5 . . ?
 H91B C91 H91C 109.5 . . ?
 C98 C97 H97A 109.5 . . ?
 C98 C97 H97B 109.5 . . ?
 C98 C97 H97C 109.5 . . ?
 H97A C97 H97B 109.5 . . ?
 H97A C97 H97C 109.5 . . ?
 H97B C97 H97C 109.5 . . ?
 C51 C54 H54A 109.5 . . ?
 C51 C54 H54B 109.5 . . ?
 C51 C54 H54C 109.5 . . ?
 H54A C54 H54B 109.5 . . ?
 H54A C54 H54C 109.5 . . ?
 H54B C54 H54C 109.5 . . ?
 O6 C77 C78 117.1(7) . . ?
 O5 C77 O6 114.8(8) . . ?
 O5 C77 C78 128.1(8) . . ?
 C63 C64 H64 107.0 . . ?
 C65 C64 C63 115.9(14) . . ?
 C65 C64 H64 107.0 . . ?
 C65 C64 C66 106.1(15) . . ?
 C66 C64 C63 113.4(13) . . ?
 C66 C64 H64 107.0 . . ?
 C64 C65 H65A 109.5 . . ?
 C64 C65 H65B 109.5 . . ?
 C64 C65 H65C 109.5 . . ?
 H65A C65 H65B 109.5 . . ?
 H65A C65 H65C 109.5 . . ?
 H65B C65 H65C 109.5 . . ?
 C64 C66 H66A 109.5 . . ?
 C64 C66 H66B 109.5 . . ?
 C64 C66 H66C 109.5 . . ?
 H66A C66 H66B 109.5 . . ?
 H66A C66 H66C 109.5 . . ?
 H66B C66 H66C 109.5 . . ?
 C59 C67 H67 106.4 . . ?
 C59 C67 C69 107.4(12) . . ?
 C69 C67 H67 106.4 . . ?
 C68 C67 C59 114.2(12) . . ?
 C68 C67 H67 106.4 . . ?
 C68 C67 C69 115.4(12) . . ?
 C67 C69 H69A 109.5 . . ?
 C67 C69 H69B 109.5 . . ?
 C67 C69 H69C 109.5 . . ?
 H69A C69 H69B 109.5 . . ?
 H69A C69 H69C 109.5 . . ?
 H69B C69 H69C 109.5 . . ?
 C67 C68 H68A 109.5 . . ?
 C67 C68 H68B 109.5 . . ?
 C67 C68 H68C 109.5 . . ?
 H68A C68 H68B 109.5 . . ?
 H68A C68 H68C 109.5 . . ?
 H68B C68 H68C 109.5 . . ?
 H52D C52A H52E 109.5 . . ?
 H52D C52A H52F 109.5 . . ?
 H52E C52A H52F 109.5 . . ?
 C51A C52A H52D 109.5 . . ?
 C51A C52A H52E 109.5 . . ?
 C51A C52A H52F 109.5 . . ?
 H53A C53A H53B 109.5 . . ?
 H53A C53A H53C 109.5 . . ?
 H53B C53A H53C 109.5 . . ?
 C51A C53A H53A 109.5 . . ?
 C51A C53A H53B 109.5 . . ?
 C51A C53A H53C 109.5 . . ?
 C52A C51A H51A 111.2 . . ?
 C52A C51A C46A 105.2(14) . . ?
 C53A C51A C52A 111.9(17) . . ?
 C53A C51A H51A 111.2 . . ?
 C53A C51A C46A 105.9(17) . . ?
 C46A C51A H51A 111.2 . . ?
 C46A C45A N6 119.5(10) . . ?
 C46A C45A C50A 120.0 . . ?
 C50A C45A N6 120.2(10) . . ?
 C45A C46A C51A 117.7(12) . . ?
 C47A C46A C51A 122.3(12) . . ?
 C47A C46A C45A 120.0 . . ?
 C46A C47A H47A 120.0 . . ?
 C46A C47A C48A 120.0 . . ?
 C48A C47A H47A 120.0 . . ?
 C47A C48A H48A 120.0 . . ?
 C49A C48A C47A 120.0 . . ?
 C49A C48A H48A 120.0 . . ?
 C48A C49A H49A 120.0 . . ?
 C48A C49A C50A 120.0 . . ?
 C50A C49A H49A 120.0 . . ?
 C45A C50A C55A 120.0(10) . . ?
 C49A C50A C45A 120.0 . . ?
 C49A C50A C55A 120.0(10) . . ?
 C50A C55A H55A 106.6 . . ?
 C57A C55A C50A 111.8(13) . . ?
 C57A C55A H55A 106.6 . . ?
 C57A C55A C56A 111.5(17) . . ?
 C56A C55A C50A 113.2(17) . . ?
 C56A C55A H55A 106.6 . . ?
 C55A C57A H57D 109.5 . . ?
 C55A C57A H57E 109.5 . . ?
 C55A C57A H57F 109.5 . . ?
 H57D C57A H57E 109.5 . . ?
 H57D C57A H57F 109.5 . . ?
 H57E C57A H57F 109.5 . . ?
 C55A C56A H56D 109.5 . . ?
 C55A C56A H56E 109.5 . . ?
 C55A C56A H56F 109.5 . . ?
 H56D C56A H56E 109.5 . . ?
 H56D C56A H56F 109.5 . . ?
 H56E C56A H56F 109.5 . . ?
 C63A C58A N5 121.8(12) . . ?
 C63A C58A C59A 120.0 . . ?
 C59A C58A N5 118.2(12) . . ?
 C58A C63A C62A 120.0 . . ?
 C64A C63A C58A 122.4(17) . . ?
 C64A C63A C62A 112.7(17) . . ?
 C63A C62A H62A 120.0 . . ?
 C61A C62A C63A 120.0 . . ?
 C61A C62A H62A 120.0 . . ?
 C62A C61A H61A 120.0 . . ?
 C62A C61A C60A 120.0 . . ?
 C60A C61A H61A 120.0 . . ?
 C61A C60A H60A 120.0 . . ?
 C59A C60A C61A 120.0 . . ?
 C59A C60A H60A 120.0 . . ?
 C58A C59A C67A 121.3(13) . . ?
 C60A C59A C58A 120.0 . . ?
 C60A C59A C67A 118.6(13) . . ?
 C63A C64A H64A 108.2 . . ?
 C63A C64A C65A 100(2) . . ?
 C63A C64A C66A 120(2) . . ?
 C65A C64A H64A 108.2 . . ?
 C65A C64A C66A 111.1(19) . . ?
 C66A C64A H64A 108.2 . . ?
 C64A C65A H65D 109.5 . . ?
 C64A C65A H65E 109.5 . . ?
 C64A C65A H65F 109.5 . . ?
 H65D C65A H65E 109.5 . . ?
 H65D C65A H65F 109.5 . . ?
 H65E C65A H65F 109.5 . . ?
 C64A C66A H66D 109.5 . . ?
 C64A C66A H66E 109.5 . . ?
 C64A C66A H66F 109.5 . . ?
 H66D C66A H66E 109.5 . . ?
 H66D C66A H66F 109.5 . . ?
 H66E C66A H66F 109.5 . . ?
 C59A C67A H67A 107.1 . . ?
 C69A C67A C59A 111.1(18) . . ?
 C69A C67A H67A 107.1 . . ?
 C69A C67A C68A 112.3(19) . . ?
 C68A C67A C59A 111.7(17) . . ?
 C68A C67A H67A 107.1 . . ?
 C67A C69A H69D 109.5 . . ?
 C67A C69A H69E 109.5 . . ?
 C67A C69A H69F 109.5 . . ?
 H69D C69A H69E 109.5 . . ?
 H69D C69A H69F 109.5 . . ?
 H69E C69A H69F 109.5 . . ?
 C67A C68A H68D 109.5 . . ?
 C67A C68A H68E 109.5 . . ?
 C67A C68A H68F 109.5 . . ?
 H68D C68A H68E 109.5 . . ?
 H68D C68A H68F 109.5 . . ?
 H68E C68A H68F 109.5 . . ?
 H14A C14 H14B 109.5 . . ?
 H14A C14 H14C 109.5 . . ?
 H14B C14 H14C 109.5 . . ?
 C1B C14 H14A 109.5 . . ?
 C1B C14 H14B 109.5 . . ?
 C1B C14 H14C 109.5 . . ?
 H96D C96A H96E 109.5 . . ?
 H96D C96A H96F 109.5 . . ?
 H96E C96A H96F 109.5 . . ?
 C97A C96A H96D 109.5 . . ?
 C97A C96A H96E 109.5 . . ?
 C97A C96A H96F 109.5 . . ?
 C15 C99A N9 118.8(9) . . ?
 C15 C99A C19 120.0 . . ?
 C19 C99A N9 121.0(9) . . ?
 C99A C15 C16 120.0 . . ?
 C99A C15 C97A 120.5(10) . . ?
 C16 C15 C97A 119.5(10) . . ?
 C15 C16 H16 120.0 . . ?
 C17 C16 C15 120.0 . . ?
 C17 C16 H16 120.0 . . ?
 C16 C17 H17 120.0 . . ?
 C18 C17 C16 120.0 . . ?
 C18 C17 H17 120.0 . . ?
 C17 C18 H18 120.0 . . ?
 C17 C18 C19 120.0 . . ?
 C19 C18 H18 120.0 . . ?
 C99A C19 C1B 121.2(11) . . ?
 C18 C19 C99A 120.0 . . ?
 C18 C19 C1B 118.7(11) . . ?
 C96A C97A H97D 104.4 . . ?
 C96A C97A C98A 105.1(18) . . ?
 C15 C97A C96A 113.0(14) . . ?
 C15 C97A H97D 104.4 . . ?
 C15 C97A C98A 123.6(19) . . ?
 C98A C97A H97D 104.4 . . ?
 H1AA C1A H1AB 109.5 . . ?
 H1AA C1A H1AC 109.5 . . ?
 H1AB C1A H1AC 109.5 . . ?
 C1B C1A H1AA 109.5 . . ?
 C1B C1A H1AB 109.5 . . ?
 C1B C1A H1AC 109.5 . . ?
 C97A C98A H98A 109.5 . . ?
 C97A C98A H98B 109.5 . . ?
 C97A C98A H98C 109.5 . . ?
 H98A C98A H98B 109.5 . . ?
 H98A C98A H98C 109.5 . . ?
 H98B C98A H98C 109.5 . . ?
 C14 C1B C19 108.9(15) . . ?
 C14 C1B H1B 107.6 . . ?
 C19 C1B H1B 107.6 . . ?
 C1A C1B C14 113(2) . . ?
 C1A C1B C19 111.5(19) . . ?
 C1A C1B H1B 107.6 . . ?
 C1D C1C N2 117.2(6) . . ?
 C1D C1C C1J 128.5(7) . . ?
 C1J C1C N2 114.4(7) . . ?
 C1C C1D C20 123.9(7) . . ?
 C1C C1D C1H 113.3(7) . . ?
 C1H C1D C20 122.7(7) . . ?
 C1D C20 H20 105.8 . . ?
 C1D C20 C21 112.5(7) . . ?
 C22 C20 C1D 112.0(8) . . ?
 C22 C20 H20 105.8 . . ?
 C22 C20 C21 114.1(8) . . ?
 C21 C20 H20 105.8 . . ?
 C20 C22 H22A 109.5 . . ?
 C20 C22 H22B 109.5 . . ?
 C20 C22 H22C 109.5 . . ?
 H22A C22 H22B 109.5 . . ?
 H22A C22 H22C 109.5 . . ?
 H22B C22 H22C 109.5 . . ?
 C20 C21 H21A 109.5 . . ?
 C20 C21 H21B 109.5 . . ?
 C20 C21 H21C 109.5 . . ?
 H21A C21 H21B 109.5 . . ?
 H21A C21 H21C 109.5 . . ?
 H21B C21 H21C 109.5 . . ?
 C89 C93 H93 109.3 . . ?
 C89 C93 C94 116(3) . . ?
 C89 C93 C113 111(3) . . ?
 C94 C93 H93 109.3 . . ?
 C113 C93 H93 109.3 . . ?
 C113 C93 C94 102(2) . . ?
 C93 C94 H94A 109.5 . . ?
 C93 C94 H94B 109.5 . . ?
 C93 C94 H94C 109.5 . . ?
 H94A C94 H94B 109.5 . . ?
 H94A C94 H94C 109.5 . . ?
 H94B C94 H94C 109.5 . . ?
 C93 C113 H11A 109.5 . . ?
 C93 C113 H11B 109.5 . . ?
 C93 C113 H11C 109.5 . . ?
 H11A C113 H11B 109.5 . . ?
 H11A C113 H11C 109.5 . . ?
 H11B C113 H11C 109.5 . . ?
 N3 C26 C31 123.2(9) . . ?
 N3 C26 C27A 119.9(14) . . ?
 C27 C26 N3 113.8(13) . . ?
 C27 C26 C31 121.5(16) . . ?
 C31A C26 N3 114.7(10) . . ?
 C31A C26 C27A 124.5(16) . . ?
 C26 C27 C28 120(3) . . ?
 C26 C27 C114 123.8(19) . . ?
 C28 C27 C114 113(3) . . ?
 C26 C31 C110 116.7(13) . . ?
 C30 C31 C26 116.3(16) . . ?
 C30 C31 C110 126.9(16) . . ?
 C28 C29 H29 120.2 . . ?
 C30 C29 H29 120.2 . . ?
 C30 C29 C28 120(2) . . ?
 C27 C28 C29 118(3) . . ?
 C27 C28 H28 121.0 . . ?
 C29 C28 H28 121.0 . . ?
 C31 C30 C29 121.9(19) . . ?
 C31 C30 H30 119.0 . . ?
 C29 C30 H30 119.0 . . ?
 C27 C114 H114 103.1 . . ?
 C109 C114 C27 114(2) . . ?
 C109 C114 H114 103.1 . . ?
 C111 C114 C27 109(2) . . ?
 C111 C114 H114 103.1 . . ?
 C111 C114 C109 121.6(19) . . ?
 C31 C110 H110 109.2 . . ?
 C31 C110 C95 108.7(13) . . ?
 C70 C110 C31 115.8(15) . . ?
 C70 C110 H110 109.2 . . ?
 C70 C110 C95 104.5(14) . . ?
 C95 C110 H110 109.2 . . ?
 C114 C109 H10J 109.5 . . ?
 C114 C109 H10K 109.5 . . ?
 C114 C109 H10L 109.5 . . ?
 H10J C109 H10K 109.5 . . ?
 H10J C109 H10L 109.5 . . ?
 H10K C109 H10L 109.5 . . ?
 C110 C70 H70A 109.5 . . ?
 C110 C70 H70B 109.5 . . ?
 C110 C70 H70C 109.5 . . ?
 H70A C70 H70B 109.5 . . ?
 H70A C70 H70C 109.5 . . ?
 H70B C70 H70C 109.5 . . ?
 C114 C111 H11D 109.5 . . ?
 C114 C111 H11E 109.5 . . ?
 C114 C111 H11F 109.5 . . ?
 H11D C111 H11E 109.5 . . ?
 H11D C111 H11F 109.5 . . ?
 H11E C111 H11F 109.5 . . ?
 C110 C95 H95A 109.5 . . ?
 C110 C95 H95B 109.5 . . ?
 C110 C95 H95C 109.5 . . ?
 H95A C95 H95B 109.5 . . ?
 H95A C95 H95C 109.5 . . ?
 H95B C95 H95C 109.5 . . ?
 C28A C29A H29A 120.6 . . ?
 C30A C29A H29A 120.6 . . ?
 C30A C29A C28A 119(3) . . ?
 C29A C28A H28A 118.7 . . ?
 C27A C28A C29A 123(3) . . ?
 C27A C28A H28A 118.7 . . ?
 C1F C1E H1E 107.5 . . ?
 C38A C1E H1E 107.5 . . ?
 C38A C1E C1F 108.9(18) . . ?
 C38A C1E C27A 118(2) . . ?
 C27A C1E H1E 107.5 . . ?
 C27A C1E C1F 107(2) . . ?
 C1E C1F H1FA 109.5 . . ?
 C1E C1F H1FB 109.5 . . ?
 C1E C1F H1FC 109.5 . . ?
 H1FA C1F H1FB 109.5 . . ?
 H1FA C1F H1FC 109.5 . . ?
 H1FB C1F H1FC 109.5 . . ?
 C1E C38A H38A 109.5 . . ?
 C1E C38A H38B 109.5 . . ?
 C1E C38A H38C 109.5 . . ?
 H38A C38A H38B 109.5 . . ?
 H38A C38A H38C 109.5 . . ?
 H38B C38A H38C 109.5 . . ?
 C26 C31A C30A 116.1(16) . . ?
 C26 C31A C11A 126.4(15) . . ?
 C30A C31A C11A 117.5(17) . . ?
 C29A C30A C31A 122.2(19) . . ?
 C29A C30A H30A 118.9 . . ?
 C31A C30A H30A 118.9 . . ?
 C31A C11A H11G 108.1 . . ?
 C70A C11A C31A 111.3(14) . . ?
 C70A C11A H11G 108.1 . . ?
 C95A C11A C31A 104.7(17) . . ?
 C95A C11A H11G 108.1 . . ?
 C95A C11A C70A 116.3(17) . . ?
 C11A C70A H70D 109.5 . . ?
 C11A C70A H70E 109.5 . . ?
 C11A C70A H70F 109.5 . . ?
 H70D C70A H70E 109.5 . . ?
 H70D C70A H70F 109.5 . . ?
 H70E C70A H70F 109.5 . . ?
 C11A C95A H95D 109.5 . . ?
 C11A C95A H95E 109.5 . . ?
 C11A C95A H95F 109.5 . . ?
 H95D C95A H95E 109.5 . . ?
 H95D C95A H95F 109.5 . . ?
 H95E C95A H95F 109.5 . . ?
 C26 C27A C1E 119.3(17) . . ?
 C28A C27A C26 114(3) . . ?
 C28A C27A C1E 123(3) . . ?
 C89 C93A H93A 110.6 . . ?
 C89 C93A C1G 105(4) . . ?
 C1G C93A H93A 110.6 . . ?
 C94A C93A C89 109(4) . . ?
 C94A C93A H93A 110.6 . . ?
 C94A C93A C1G 110(4) . . ?
 C93A C1G H1GA 109.5 . . ?
 C93A C1G H1GB 109.5 . . ?
 C93A C1G H1GC 109.5 . . ?
 H1GA C1G H1GB 109.5 . . ?
 H1GA C1G H1GC 109.5 . . ?
 H1GB C1G H1GC 109.5 . . ?
 C93A C94A H94D 109.5 . . ?
 C93A C94A H94E 109.5 . . ?
 C93A C94A H94F 109.5 . . ?
 H94D C94A H94E 109.5 . . ?
 H94D C94A H94F 109.5 . . ?
 H94E C94A H94F 109.5 . . ?
 C1D C1H H1H 119.0 . . ?
 C1I C1H C1D 122.0(8) . . ?
 C1I C1H H1H 119.0 . . ?
 C1H C1I H1I 119.7 . . ?
 C1H C1I C1K 120.5(8) . . ?
 C1K C1I H1I 119.7 . . ?
 C1C C1J C1K 110.8(8) . . ?
 C1C C1J C23 125.4(7) . . ?
 C1K C1J C23 123.8(7) . . ?
 C1I C1K C1J 124.7(8) . . ?
 C1I C1K H1K 117.7 . . ?
 C1J C1K H1K 117.7 . . ?
 C1J C23 H23 107.7 . . ?
 C1J C23 C24 113.0(8) . . ?
 C1J C23 C25 110.9(9) . . ?
 C24 C23 H23 107.7 . . ?
 C24 C23 C25 109.7(8) . . ?
 C25 C23 H23 107.7 . . ?
 C23 C24 H24A 109.5 . . ?
 C23 C24 H24B 109.5 . . ?
 C23 C24 H24C 109.5 . . ?
 H24A C24 H24B 109.5 . . ?
 H24A C24 H24C 109.5 . . ?
 H24B C24 H24C 109.5 . . ?
 C23 C25 H25A 109.5 . . ?
 C23 C25 H25B 109.5 . . ?
 C23 C25 H25C 109.5 . . ?
 H25A C25 H25B 109.5 . . ?
 H25A C25 H25C 109.5 . . ?
 H25B C25 H25C 109.5 . . ?

loop_
  _geom_torsion_atom_site_label_1
  _geom_torsion_atom_site_label_2
  _geom_torsion_atom_site_label_3
  _geom_torsion_atom_site_label_4
  _geom_torsion
  _geom_torsion_site_symmetry_1
  _geom_torsion_site_symmetry_2
  _geom_torsion_site_symmetry_3
  _geom_torsion_site_symmetry_4
  _geom_torsion_publ_flag
 Cu1 N1 C1 C6 2.0(9) . . . . ?
 Cu1 N1 C1 C2 -173.2(5) . . . . ?
 Cu3 N7 C76 C75 175.5(5) . . . . ?
 Cu3 N7 C76 C71 -5.6(11) . . . . ?
 Cu2 N4 C32 C37 -7.6(11) . . . . ?
 Cu2 N4 C32 C33 177.4(6) . . . . ?
 O4 C36 C37 C32 -178.3(6) . . . . ?
 O4 C38 C39 C40 -0.3(11) . . . . ?
 O2 C5 C4 C3 177.3(7) . . . . ?
 O2 C5 C4 C9 0.7(10) . . . . ?
 O2 C5 C6 C1 -177.5(6) . . . . ?
 N1 C1 C6 C5 -177.7(6) . . . . ?
 N1 C1 C2 C3 178.4(7) . . . . ?
 O6 C72 C71 C76 -179.8(7) . . . . ?
 N5 C58 C63 C62 177.3(12) . . . . ?
 N5 C58 C63 C64 -16.1(13) . . . . ?
 N5 C58 C59 C60 -177.3(12) . . . . ?
 N5 C58 C59 C67 2.1(12) . . . . ?
 N5 C58A C63A C62A -179.5(18) . . . . ?
 N5 C58A C63A C64A 27(2) . . . . ?
 N5 C58A C59A C60A 179.6(18) . . . . ?
 N5 C58A C59A C67A -5.1(18) . . . . ?
 N8 C84 C89 C88 178.7(6) . . . . ?
 N8 C84 C89 C93 -5(2) . . . . ?
 N8 C84 C89 C93A 1(3) . . . . ?
 N8 C84 C85 C86 -177.1(6) . . . . ?
 N8 C84 C85 C90 1.5(11) . . . . ?
 N8 C83 C82 N9 -1.5(8) . . . . ?
 O3 C38 C39 C40 -179.6(8) . . . . ?
 N2 C1C C1D C20 1.4(10) . . . . ?
 N2 C1C C1D C1H -176.6(6) . . . . ?
 N2 C1C C1J C1K 176.2(6) . . . . ?
 N2 C1C C1J C23 -1.1(11) . . . . ?
 N6 C44 C43 N5 -0.7(8) . . . . ?
 N6 C45 C46 C47 178(3) . . . . ?
 N6 C45 C46 C51 -1(3) . . . . ?
 N6 C45 C50 C49 -178(3) . . . . ?
 N6 C45 C50 C55 2(2) . . . . ?
 N6 C45A C46A C51A -7.3(14) . . . . ?
 N6 C45A C46A C47A 173.8(16) . . . . ?
 N6 C45A C50A C49A -173.8(16) . . . . ?
 N6 C45A C50A C55A 4.7(15) . . . . ?
 N3 C13 C12 N2 0.4(9) . . . . ?
 N3 C26 C27 C28 174(3) . . . . ?
 N3 C26 C27 C114 14(4) . . . . ?
 N3 C26 C31 C30 177.0(12) . . . . ?
 N3 C26 C31 C110 -6.0(19) . . . . ?
 N3 C26 C31A C30A 179.8(12) . . . . ?
 N3 C26 C31A C11A 2(2) . . . . ?
 N3 C26 C27A C28A -175(2) . . . . ?
 N3 C26 C27A C1E -16(4) . . . . ?
 N7 C76 C75 C74 -178.9(7) . . . . ?
 N7 C76 C71 C72 -179.0(7) . . . . ?
 N9 C99 C100 C101 -175.4(18) . . . . ?
 N9 C99 C100 C98 5.7(17) . . . . ?
 N9 C99 C104 C103 175.8(16) . . . . ?
 N9 C99 C104 C105 -2.6(16) . . . . ?
 N9 C99A C15 C16 -175.1(15) . . . . ?
 N9 C99A C15 C97A 5.8(15) . . . . ?
 N9 C99A C19 C18 175.0(15) . . . . ?
 N9 C99A C19 C1B -2.1(15) . . . . ?
 C35 C36 C37 C32 3.0(10) . . . . ?
 C35 C40 C39 C38 1.4(10) . . . . ?
 C35 C34 C33 C32 -5.0(13) . . . . ?
 C84 N8 C83 C82 -179.6(6) . . . . ?
 C84 N8 C81 Cu3 -3.8(9) . . . . ?
 C84 N8 C81 N9 -178.8(5) . . . . ?
 C84 C89 C88 C87 -4.4(11) . . . . ?
 C84 C89 C93 C94 -143(2) . . . . ?
 C84 C89 C93 C113 102(3) . . . . ?
 C84 C89 C93A C1G 133(3) . . . . ?
 C84 C89 C93A C94A -109(4) . . . . ?
 C84 C85 C86 C87 1.0(12) . . . . ?
 C84 C85 C90 C92 88.1(10) . . . . ?
 C84 C85 C90 C91 -144.5(9) . . . . ?
 C89 C84 C85 C86 -2.5(11) . . . . ?
 C89 C84 C85 C90 176.1(8) . . . . ?
 C44 N6 C45 C46 93.2(17) . . . . ?
 C44 N6 C45 C50 -88.7(19) . . . . ?
 C44 N6 C42 Cu2 -179.9(5) . . . . ?
 C44 N6 C42 N5 -0.2(7) . . . . ?
 C44 N6 C45A C46A 104.0(11) . . . . ?
 C44 N6 C45A C50A -82.2(12) . . . . ?
 C58 N5 C43 C44 175.7(9) . . . . ?
 C58 N5 C42 Cu2 4.2(10) . . . . ?
 C58 N5 C42 N6 -175.5(8) . . . . ?
 C58 C63 C62 C61 0.0 . . . . ?
 C58 C63 C64 C65 -82.2(17) . . . . ?
 C58 C63 C64 C66 154.7(12) . . . . ?
 C58 C59 C67 C69 -95.1(12) . . . . ?
 C58 C59 C67 C68 135.5(11) . . . . ?
 C63 C58 C59 C60 0.0 . . . . ?
 C63 C58 C59 C67 179.4(12) . . . . ?
 C63 C62 C61 C60 0.0 . . . . ?
 C62 C63 C64 C65 83.9(17) . . . . ?
 C62 C63 C64 C66 -39.2(18) . . . . ?
 C62 C61 C60 C59 0.0 . . . . ?
 C61 C60 C59 C58 0.0 . . . . ?
 C61 C60 C59 C67 -179.4(12) . . . . ?
 C60 C59 C67 C69 84.2(12) . . . . ?
 C60 C59 C67 C68 -45.1(15) . . . . ?
 C59 C58 C63 C62 0.0 . . . . ?
 C59 C58 C63 C64 166.7(13) . . . . ?
 C45 N6 C44 C43 -178.1(15) . . . . ?
 C45 N6 C42 Cu2 -1.2(15) . . . . ?
 C45 N6 C42 N5 178.6(13) . . . . ?
 C45 C46 C47 C48 0.0 . . . . ?
 C45 C46 C51 C52 -134(3) . . . . ?
 C45 C46 C51 C54 97(4) . . . . ?
 C45 C50 C55 C57 -100(2) . . . . ?
 C45 C50 C55 C56 137(2) . . . . ?
 C46 C45 C50 C49 0.0 . . . . ?
 C46 C45 C50 C55 180(2) . . . . ?
 C46 C47 C48 C49 0.0 . . . . ?
 C47 C46 C51 C52 47(5) . . . . ?
 C47 C46 C51 C54 -83(3) . . . . ?
 C47 C48 C49 C50 0.0 . . . . ?
 C48 C49 C50 C45 0.0 . . . . ?
 C48 C49 C50 C55 -180(2) . . . . ?
 C49 C50 C55 C57 80(3) . . . . ?
 C49 C50 C55 C56 -43(3) . . . . ?
 C50 C45 C46 C47 0.0 . . . . ?
 C50 C45 C46 C51 -180(4) . . . . ?
 C5 O2 C7 O1 -179.6(7) . . . . ?
 C5 O2 C7 C8 1.1(11) . . . . ?
 C5 C4 C3 C2 2.7(12) . . . . ?
 C5 C4 C9 C8 -0.9(10) . . . . ?
 C5 C4 C9 C10 177.8(7) . . . . ?
 C13 N3 C11 Cu1 178.8(5) . . . . ?
 C13 N3 C11 N2 2.1(8) . . . . ?
 C13 N3 C26 C27 -93(2) . . . . ?
 C13 N3 C26 C31 100.5(12) . . . . ?
 C13 N3 C26 C31A 79.8(12) . . . . ?
 C13 N3 C26 C27A -90(2) . . . . ?
 C85 C84 C89 C88 4.2(11) . . . . ?
 C85 C84 C89 C93 -179(2) . . . . ?
 C85 C84 C89 C93A -174(3) . . . . ?
 C4 C5 C6 C1 1.8(11) . . . . ?
 C4 C3 C2 C1 -3.5(13) . . . . ?
 C4 C9 C8 C7 1.2(11) . . . . ?
 C43 N5 C58 C63 108.1(9) . . . . ?
 C43 N5 C58 C59 -74.7(11) . . . . ?
 C43 N5 C42 Cu2 179.5(5) . . . . ?
 C43 N5 C42 N6 -0.2(7) . . . . ?
 C43 N5 C58A C63A 91.0(14) . . . . ?
 C43 N5 C58A C59A -88.5(14) . . . . ?
 C83 N8 C84 C89 85.3(8) . . . . ?
 C83 N8 C84 C85 -99.7(8) . . . . ?
 C83 N8 C81 Cu3 176.6(5) . . . . ?
 C83 N8 C81 N9 1.6(7) . . . . ?
 C42 N5 C58 C63 -77.3(11) . . . . ?
 C42 N5 C58 C59 100.0(10) . . . . ?
 C42 N5 C43 C44 0.6(8) . . . . ?
 C42 N5 C58A C63A -85.2(14) . . . . ?
 C42 N5 C58A C59A 95.2(13) . . . . ?
 C42 N6 C44 C43 0.6(8) . . . . ?
 C42 N6 C45 C46 -85.4(17) . . . . ?
 C42 N6 C45 C50 92.8(18) . . . . ?
 C42 N6 C45A C46A -82.1(12) . . . . ?
 C42 N6 C45A C50A 91.8(12) . . . . ?
 C36 O4 C38 O3 179.2(7) . . . . ?
 C36 O4 C38 C39 -0.3(11) . . . . ?
 C36 C35 C40 C39 -2.0(9) . . . . ?
 C36 C35 C40 C41 179.9(6) . . . . ?
 C36 C35 C34 C33 4.1(11) . . . . ?
 C36 C37 C32 N4 -178.8(6) . . . . ?
 C36 C37 C32 C33 -3.7(11) . . . . ?
 C40 C35 C36 O4 1.5(9) . . . . ?
 C40 C35 C36 C37 -179.8(6) . . . . ?
 C40 C35 C34 C33 -179.4(7) . . . . ?
 C73 C72 C71 C76 0.6(12) . . . . ?
 C73 C74 C75 C76 -4.5(12) . . . . ?
 C73 C79 C78 C77 0.4(11) . . . . ?
 C3 C4 C9 C8 -177.1(8) . . . . ?
 C3 C4 C9 C10 1.6(12) . . . . ?
 C11 N2 C12 C13 0.9(9) . . . . ?
 C11 N2 C1C C1D 84.8(8) . . . . ?
 C11 N2 C1C C1J -95.2(8) . . . . ?
 C11 N3 C13 C12 -1.6(9) . . . . ?
 C11 N3 C26 C27 90(2) . . . . ?
 C11 N3 C26 C31 -76.9(12) . . . . ?
 C11 N3 C26 C31A -97.6(12) . . . . ?
 C11 N3 C26 C27A 93(2) . . . . ?
 C72 O6 C77 C78 0.9(11) . . . . ?
 C72 O6 C77 O5 -178.4(8) . . . . ?
 C72 C73 C74 C75 4.7(12) . . . . ?
 C72 C73 C79 C80 177.7(7) . . . . ?
 C72 C73 C79 C78 -2.0(10) . . . . ?
 C34 C35 C36 O4 178.3(6) . . . . ?
 C34 C35 C36 C37 -3.0(10) . . . . ?
 C34 C35 C40 C39 -178.5(7) . . . . ?
 C34 C35 C40 C41 3.4(11) . . . . ?
 C34 C33 C32 N4 179.7(7) . . . . ?
 C34 C33 C32 C37 4.7(12) . . . . ?
 C38 O4 C36 C35 -0.4(10) . . . . ?
 C38 O4 C36 C37 -179.1(6) . . . . ?
 C9 C4 C3 C2 179.0(7) . . . . ?
 C9 C8 C7 O2 -1.3(12) . . . . ?
 C9 C8 C7 O1 179.5(8) . . . . ?
 C82 N9 C81 Cu3 -177.7(5) . . . . ?
 C82 N9 C81 N8 -2.6(8) . . . . ?
 C82 N9 C99 C100 -88.4(14) . . . . ?
 C82 N9 C99 C104 96.0(12) . . . . ?
 C82 N9 C99A C15 -103.3(10) . . . . ?
 C82 N9 C99A C19 81.7(13) . . . . ?
 C74 C73 C72 O6 177.5(7) . . . . ?
 C74 C73 C72 C71 -2.8(11) . . . . ?
 C74 C73 C79 C80 3.7(12) . . . . ?
 C74 C73 C79 C78 -176.0(7) . . . . ?
 C81 N8 C84 C89 -94.2(8) . . . . ?
 C81 N8 C84 C85 80.8(8) . . . . ?
 C81 N8 C83 C82 0.0(8) . . . . ?
 C81 N9 C82 C83 2.7(9) . . . . ?
 C81 N9 C99 C100 80.9(14) . . . . ?
 C81 N9 C99 C104 -94.7(11) . . . . ?
 C81 N9 C99A C15 81.6(12) . . . . ?
 C81 N9 C99A C19 -93.5(11) . . . . ?
 C79 C73 C72 O6 3.1(11) . . . . ?
 C79 C73 C72 C71 -177.3(7) . . . . ?
 C79 C73 C74 C75 178.9(6) . . . . ?
 C79 C78 C77 O6 0.2(12) . . . . ?
 C79 C78 C77 O5 179.4(9) . . . . ?
 C12 N2 C11 Cu1 -178.7(5) . . . . ?
 C12 N2 C11 N3 -1.8(8) . . . . ?
 C12 N2 C1C C1D -92.7(9) . . . . ?
 C12 N2 C1C C1J 87.3(9) . . . . ?
 C86 C85 C90 C92 -93.5(10) . . . . ?
 C86 C85 C90 C91 33.9(13) . . . . ?
 C86 C87 C88 C89 3.2(13) . . . . ?
 C10 C9 C8 C7 -177.4(7) . . . . ?
 C6 C5 C4 C3 -2.0(11) . . . . ?
 C6 C5 C4 C9 -178.6(7) . . . . ?
 C6 C1 C2 C3 3.1(10) . . . . ?
 C75 C76 C71 C72 -0.1(11) . . . . ?
 C88 C89 C93 C94 33(4) . . . . ?
 C88 C89 C93 C113 -82(3) . . . . ?
 C88 C89 C93A C1G -45(4) . . . . ?
 C88 C89 C93A C94A 73(5) . . . . ?
 C88 C87 C86 C85 -1.5(14) . . . . ?
 C80 C79 C78 C77 -179.3(8) . . . . ?
 C2 C1 C6 C5 -2.2(9) . . . . ?
 C99 N9 C82 C83 172.6(11) . . . . ?
 C99 N9 C81 Cu3 11.5(13) . . . . ?
 C99 N9 C81 N8 -173.4(10) . . . . ?
 C99 C100 C101 C102 0.0 . . . . ?
 C99 C100 C98 C96 -106.5(18) . . . . ?
 C99 C100 C98 C97 122(2) . . . . ?
 C99 C104 C105 C107 -142.7(15) . . . . ?
 C99 C104 C105 C106 102.9(18) . . . . ?
 C100 C99 C104 C103 0.0 . . . . ?
 C100 C99 C104 C105 -178.4(16) . . . . ?
 C100 C101 C102 C103 0.0 . . . . ?
 C101 C100 C98 C96 75(2) . . . . ?
 C101 C100 C98 C97 -57(3) . . . . ?
 C101 C102 C103 C104 0.0 . . . . ?
 C102 C103 C104 C99 0.0 . . . . ?
 C102 C103 C104 C105 178.4(16) . . . . ?
 C103 C104 C105 C107 39(2) . . . . ?
 C103 C104 C105 C106 -76(2) . . . . ?
 C104 C99 C100 C101 0.0 . . . . ?
 C104 C99 C100 C98 -178.9(17) . . . . ?
 C41 C40 C39 C38 179.5(7) . . . . ?
 C98 C100 C101 C102 178.9(17) . . . . ?
 C7 O2 C5 C4 -0.9(10) . . . . ?
 C7 O2 C5 C6 178.5(7) . . . . ?
 C90 C85 C86 C87 -177.6(8) . . . . ?
 C71 C76 C75 C74 2.1(11) . . . . ?
 C51 C46 C47 C48 180(3) . . . . ?
 C77 O6 C72 C73 -2.5(11) . . . . ?
 C77 O6 C72 C71 177.8(7) . . . . ?
 C64 C63 C62 C61 -165.4(15) . . . . ?
 C52A C51A C46A C45A -110.1(13) . . . . ?
 C52A C51A C46A C47A 68.8(19) . . . . ?
 C53A C51A C46A C45A 131.2(14) . . . . ?
 C53A C51A C46A C47A -50(2) . . . . ?
 C51A C46A C47A C48A -178.8(16) . . . . ?
 C45A N6 C44 C43 175.0(10) . . . . ?
 C45A N6 C42 Cu2 5.5(12) . . . . ?
 C45A N6 C42 N5 -174.8(9) . . . . ?
 C45A C46A C47A C48A 0.0 . . . . ?
 C45A C50A C55A C57A -103.5(15) . . . . ?
 C45A C50A C55A C56A 129.6(12) . . . . ?
 C46A C45A C50A C49A 0.0 . . . . ?
 C46A C45A C50A C55A 178.6(15) . . . . ?
 C46A C47A C48A C49A 0.0 . . . . ?
 C47A C48A C49A C50A 0.0 . . . . ?
 C48A C49A C50A C45A 0.0 . . . . ?
 C48A C49A C50A C55A -178.6(15) . . . . ?
 C49A C50A C55A C57A 75.0(18) . . . . ?
 C49A C50A C55A C56A -51.9(18) . . . . ?
 C50A C45A C46A C51A 178.9(15) . . . . ?
 C50A C45A C46A C47A 0.0 . . . . ?
 C58A N5 C43 C44 -175.9(12) . . . . ?
 C58A N5 C42 Cu2 -3.7(13) . . . . ?
 C58A N5 C42 N6 176.6(11) . . . . ?
 C58A C63A C62A C61A 0.0 . . . . ?
 C58A C63A C64A C65A -99(2) . . . . ?
 C58A C63A C64A C66A 139.0(19) . . . . ?
 C58A C59A C67A C69A -101(2) . . . . ?
 C58A C59A C67A C68A 132.4(15) . . . . ?
 C63A C58A C59A C60A 0.0 . . . . ?
 C63A C58A C59A C67A 175.3(18) . . . . ?
 C63A C62A C61A C60A 0.0 . . . . ?
 C62A C63A C64A C65A 105.6(18) . . . . ?
 C62A C63A C64A C66A -16(3) . . . . ?
 C62A C61A C60A C59A 0.0 . . . . ?
 C61A C60A C59A C58A 0.0 . . . . ?
 C61A C60A C59A C67A -175.5(17) . . . . ?
 C60A C59A C67A C69A 74(2) . . . . ?
 C60A C59A C67A C68A -52(2) . . . . ?
 C59A C58A C63A C62A 0.0 . . . . ?
 C59A C58A C63A C64A -153(2) . . . . ?
 C64A C63A C62A C61A 156(2) . . . . ?
 C99A N9 C82 C83 -172.8(10) . . . . ?
 C99A N9 C81 Cu3 -1.9(12) . . . . ?
 C99A N9 C81 N8 173.2(9) . . . . ?
 C99A C15 C16 C17 0.0 . . . . ?
 C99A C15 C97A C96A -123.4(14) . . . . ?
 C99A C15 C97A C98A 108(2) . . . . ?
 C99A C19 C1B C14 97.0(17) . . . . ?
 C99A C19 C1B C1A -137.2(15) . . . . ?
 C15 C99A C19 C18 0.0 . . . . ?
 C15 C99A C19 C1B -177.0(15) . . . . ?
 C15 C16 C17 C18 0.0 . . . . ?
 C16 C15 C97A C96A 57.4(19) . . . . ?
 C16 C15 C97A C98A -71(2) . . . . ?
 C16 C17 C18 C19 0.0 . . . . ?
 C17 C18 C19 C99A 0.0 . . . . ?
 C17 C18 C19 C1B 177.1(14) . . . . ?
 C18 C19 C1B C14 -80.0(18) . . . . ?
 C18 C19 C1B C1A 46(2) . . . . ?
 C19 C99A C15 C16 0.0 . . . . ?
 C19 C99A C15 C97A -179.1(15) . . . . ?
 C97A C15 C16 C17 179.2(15) . . . . ?
 C1C N2 C11 Cu1 3.4(10) . . . . ?
 C1C N2 C11 N3 -179.7(6) . . . . ?
 C1C N2 C12 C13 178.6(7) . . . . ?
 C1C C1D C20 C22 -107.0(9) . . . . ?
 C1C C1D C20 C21 122.9(9) . . . . ?
 C1C C1D C1H C1I 0.9(10) . . . . ?
 C1C C1J C1K C1I 0.2(11) . . . . ?
 C1C C1J C23 C24 -129.9(9) . . . . ?
 C1C C1J C23 C25 106.4(10) . . . . ?
 C1D C1C C1J C1K -3.9(11) . . . . ?
 C1D C1C C1J C23 178.9(8) . . . . ?
 C1D C1H C1I C1K -4.2(12) . . . . ?
 C20 C1D C1H C1I -177.1(8) . . . . ?
 C93 C89 C88 C87 179(2) . . . . ?
 C26 N3 C13 C12 -179.3(6) . . . . ?
 C26 N3 C11 Cu1 -3.4(10) . . . . ?
 C26 N3 C11 N2 179.9(6) . . . . ?
 C26 C27 C28 C29 16(5) . . . . ?
 C26 C27 C114 C109 102(4) . . . . ?
 C26 C27 C114 C111 -119(3) . . . . ?
 C26 C31 C30 C29 -1(3) . . . . ?
 C26 C31 C110 C70 -96.8(18) . . . . ?
 C26 C31 C110 C95 146.0(14) . . . . ?
 C26 C31A C30A C29A -1(3) . . . . ?
 C26 C31A C11A C70A -128.7(19) . . . . ?
 C26 C31A C11A C95A 105(2) . . . . ?
 C27 C26 C31 C30 12(3) . . . . ?
 C27 C26 C31 C110 -171(2) . . . . ?
 C31 C26 C27 C28 -19(5) . . . . ?
 C31 C26 C27 C114 -180(2) . . . . ?
 C28 C27 C114 C109 -60(4) . . . . ?
 C28 C27 C114 C111 80(4) . . . . ?
 C28 C29 C30 C31 -2(3) . . . . ?
 C30 C31 C110 C70 80(2) . . . . ?
 C30 C31 C110 C95 -37(2) . . . . ?
 C30 C29 C28 C27 -6(4) . . . . ?
 C114 C27 C28 C29 178(3) . . . . ?
 C110 C31 C30 C29 -178(2) . . . . ?
 C29A C28A C27A C26 -11(5) . . . . ?
 C29A C28A C27A C1E -168(3) . . . . ?
 C28A C29A C30A C31A 7(4) . . . . ?
 C1F C1E C27A C26 98(4) . . . . ?
 C1F C1E C27A C28A -106(4) . . . . ?
 C38A C1E C27A C26 -139(3) . . . . ?
 C38A C1E C27A C28A 17(5) . . . . ?
 C31A C26 C27A C28A 17(5) . . . . ?
 C31A C26 C27A C1E 175(2) . . . . ?
 C30A C29A C28A C27A 0(4) . . . . ?
 C30A C31A C11A C70A 54(2) . . . . ?
 C30A C31A C11A C95A -72(2) . . . . ?
 C11A C31A C30A C29A 176(2) . . . . ?
 C27A C26 C31A C30A -11(3) . . . . ?
 C27A C26 C31A C11A 171(3) . . . . ?
 C93A C89 C88 C87 174(3) . . . . ?
 C1H C1D C20 C22 70.8(9) . . . . ?
 C1H C1D C20 C21 -59.2(11) . . . . ?
 C1H C1I C1K C1J 3.7(13) . . . . ?
 C1J C1C C1D C20 -178.6(8) . . . . ?
 C1J C1C C1D C1H 3.4(10) . . . . ?
 C1K C1J C23 C24 53.1(12) . . . . ?
 C1K C1J C23 C25 -70.5(11) . . . . ?
 C23 C1J C1K C1I 177.5(9) . . . . ?

_smtbx_masks_special_details
;
A solvent mask was calculated and 314 electrons were 
found in a volume of 1263\%A^3^ in 2 voids per asymmetric unit. 
This is consistent with the presence of 
2.5[C4H8O], 5[C4H8O] per Asymmetric Unit 
which account for 1200 electrons 
per unit cell.
;
loop_
  _smtbx_masks_void_nr
  _smtbx_masks_void_average_x
  _smtbx_masks_void_average_y
  _smtbx_masks_void_average_z
  _smtbx_masks_void_volume
  _smtbx_masks_void_count_electrons
  _smtbx_masks_void_content
 1 -0.850 -0.250 0.000 860.6 208.3 '5 C4H8O'
 2 0.385 0.254 0.166 833.2 210.0 '5 C4H8O'
 3 -0.745 -0.246 0.334 833.2 210.0 '5 C4H8O'
 4 0.026 0.250 0.500 860.6 208.8 '5 C4H8O'
 5 -0.208 -0.254 0.666 833.2 210.0 '5 C4H8O'
 6 -0.649 0.246 0.834 833.2 209.9 '5 C4H8O'

_smtbx_masks_void_probe_radius     1.2
_smtbx_masks_void_truncation_radius  1.2
_shelx_res_file
;
TITL nv356-3_a.res in P2(1)2(1)2(1)
    nv356-3.res
    created by SHELXL-2018/3 at 18:44:26 on 15-May-2024
REM Old TITL NV356-3 in Pmmn #59
REM SHELXT solution in P2(1)2(1)2(1): R1 0.243, Rweak 0.008, Alpha 0.046
REM <I/s> 0.629 for 48 systematic absences, Orientation as input
REM Flack x = 0.491 ( 0.028 ) from 6601 Parsons' quotients
REM Formula found by SHELXT: C130 N15 O11 Cu3
CELL 0.71073 13.9189 18.6249 53.6763 90 90 90
ZERR 4 0.0002 0.0003 0.0013 0 0 0
LATT -1
SYMM 0.5-X,-Y,0.5+Z
SYMM -X,0.5+Y,0.5-Z
SYMM 0.5+X,0.5-Y,-Z
SFAC C H Cu N O
UNIT 564 768 12 36 54
SIMU 0.01 0.02 2.5 C31 C29 C28 C26 C30 C110 C95 C29A C28A C31A C30A C11A =
 C95A C70 C70A C27 C27A C114 C109 C1E C1F C111 C38A
SIMU 0.01 0.02 2.5 C104 C100 C103 C105 C99 C101 C107 C102 C106 C96 C15 C18 =
 C16 C14 C96A C19 C99A C1B C17 C98 C97 C97A C1A C98A
SIMU 0.01 0.02 2.5 C58 C63 C61 C60 C62 C59 C64 C65 C66 C67 C68 C58A C63A =
 C61A C60A C62A C59A C64A C65A C66A C67A C69A C68A C69
SADI C27 C28 C27A C28A
SIMU 0.01 0.02 2.5 C45 C46 C50 C55 C48 C49 C51 C47 C56 C54 C53A C51A C46A =
 C45A C50A C49A C48A C47A C55A C56A C52 C52A C57 C57A
SIMU 0.01 0.02 2.5 C1C C1D C21 C20 C22
SIMU 0.001 0.002 2 C63A
SIMU 0.01 0.02 2.5 C93 C94 C113 C93A C1G C94A
ISOR C56

L.S. 10
PLAN  10
SIZE 0.072 0.107 0.262
TEMP -153.15
CONF
FREE C47 C51
FREE C65A C63A
BOND
list 4
MORE -1
BOND $H
ABIN
fmap 2
acta
TWIN -1 0 0 0 -1 0 0 0 -1 2
OMIT -3 50.5
OMIT -1 1 6
OMIT -1 2 2
OMIT -1 5 17
OMIT 0 0 18
OMIT 0 1 4
OMIT 0 1 5
OMIT 0 1 6
OMIT 0 2 1
OMIT 0 2 24
OMIT 0 3 3
OMIT 0 6 18
OMIT 0 12 1
OMIT 1 0 1
OMIT 1 0 3
OMIT 1 0 8
OMIT 1 1 0
OMIT 1 2 0
OMIT 1 2 2
OMIT 1 3 0
OMIT 1 4 0
OMIT 1 5 17
REM <olex2.extras>
REM <HklSrc "%.\\NV356-3.hkl">
REM </olex2.extras>

WGHT    0.098900    5.915401
BASF   0.52345
FVAR       0.05823   0.38539   0.59154   0.47501   0.51027   0.58979
CU1   3    0.214557   -0.209728    0.515440    11.00000    0.03742    0.02440 =
         0.03995   -0.00315    0.00069   -0.00033
CU3   3    0.728344    0.289175    0.651817    11.00000    0.05226    0.02400 =
         0.03469    0.00137    0.00680    0.00501
CU2   3    0.237220    0.209115    0.681821    11.00000    0.06018    0.02357 =
         0.03273    0.00148   -0.00207    0.00705
O4    5    0.220613    0.414565    0.614411    11.00000    0.05742    0.02942 =
         0.03769    0.00570    0.00054    0.00937
O2    5    0.220381   -0.415355    0.447809    11.00000    0.08228    0.02317 =
         0.04357   -0.00261   -0.00585   -0.00175
N1    4    0.213687   -0.180772    0.482600    11.00000    0.06722    0.02341 =
         0.03822    0.00142   -0.00344    0.00436
AFIX  43
H1    2    0.211177   -0.134206    0.479900    11.00000   -1.20000
AFIX   0

O6    5    0.752133    0.083736    0.718932    11.00000    0.10186    0.02737 =
         0.04487    0.00155   -0.00220   -0.00764
N5    4    0.239471    0.201163    0.736185    11.00000    0.03312    0.02759 =
         0.03936    0.00323   -0.00685   -0.00365
N8    4    0.739019    0.297174    0.597587    11.00000    0.02468    0.02880 =
         0.03092    0.00183    0.00541    0.00662
O3    5    0.209977    0.525890    0.601736    11.00000    0.13535    0.03426 =
         0.08262    0.01887    0.02806    0.00990
N2    4    0.222322   -0.309774    0.556574    11.00000    0.03318    0.02506 =
         0.04926    0.00139   -0.01357    0.00029
N6    4    0.232189    0.308955    0.723170    11.00000    0.04827    0.02133 =
         0.02939    0.00469   -0.00405    0.00095
N3    4    0.227145   -0.201510    0.569573    11.00000    0.04321    0.02677 =
         0.03780   -0.00483   -0.01070    0.00195
N7    4    0.720752    0.315469    0.684830    11.00000    0.06343    0.03028 =
         0.04193    0.00052    0.00721    0.00931
AFIX  43
H7    2    0.710525    0.361266    0.687868    11.00000   -1.20000
AFIX   0
N9    4    0.744234    0.188811    0.610484    11.00000    0.04677    0.02310 =
         0.03368   -0.00063    0.00759    0.00690

N4    4    0.237332    0.182512    0.649206    11.00000    0.08603    0.02786 =
         0.04931    0.00463   -0.00395    0.00917
AFIX  43
H4    2    0.236394    0.135968    0.646395    11.00000   -1.20000
AFIX   0

O1    5    0.219651   -0.526825    0.434752    11.00000    0.13995    0.03224 =
         0.05891   -0.00333   -0.01894    0.00021
C35   1    0.232937    0.315304    0.585942    11.00000    0.02031    0.03839 =
         0.03358    0.00113   -0.00086    0.00065
C84   1    0.733636    0.375354    0.597392    11.00000    0.02983    0.02945 =
         0.02629    0.00443    0.00433    0.00809
C89   1    0.645854    0.406580    0.593736    11.00000    0.02919    0.03431 =
         0.04005    0.02208    0.00323    0.00616
C44   1    0.232692    0.312922    0.748827    11.00000    0.04018    0.02466 =
         0.04890   -0.00433   -0.00966    0.00234
AFIX  43
H44   2    0.229852    0.355367    0.758614    11.00000   -1.20000
AFIX  66
PART 1
C58   1    0.251195    0.123895    0.736124    31.00000    0.02520    0.02883 =
         0.03832    0.00787   -0.00762    0.00730
C63   1    0.173390    0.080035    0.730473    31.00000    0.02993    0.02785 =
         0.04054    0.00632   -0.00575   -0.00318
C62   1    0.185239    0.006002    0.729349    31.00000    0.02445    0.02789 =
         0.04665    0.00734   -0.00470   -0.00080
AFIX  43
H62   2    0.132062   -0.023974    0.725487    31.00000   -1.20000
AFIX  65
C61   1    0.274893   -0.024172    0.733876    31.00000    0.02598    0.02808 =
         0.04359    0.01552   -0.00747   -0.00367
AFIX  43
H61   2    0.282990   -0.074770    0.733108    31.00000   -1.20000
AFIX  65
C60   1    0.352698    0.019687    0.739527    31.00000    0.02574    0.03116 =
         0.04691    0.01081   -0.01210    0.00418
AFIX  43
H60   2    0.413972   -0.000936    0.742621    31.00000   -1.20000
AFIX  65
C59   1    0.340850    0.093720    0.740651    31.00000    0.02696    0.03310 =
         0.03944    0.00280   -0.00748    0.00135
AFIX  66
C45   1    0.229997    0.368557    0.705910    21.00000    0.04799    0.02193 =
         0.03163    0.00513   -0.00251    0.00255
C46   1    0.316727    0.394924    0.696905    21.00000    0.04974    0.02566 =
         0.03653    0.00077    0.00256    0.00260
C47   1    0.317301    0.450828    0.679750    21.00000    0.05077    0.02832 =
         0.03740    0.00344    0.00142    0.00139
AFIX  43
H47   2    0.376577    0.468848    0.673595    21.00000   -1.20000
AFIX  65
C48   1    0.231146    0.480365    0.671600    21.00000    0.04708    0.02830 =
         0.03294    0.00398   -0.00416    0.00244
AFIX  43
H48   2    0.231539    0.518574    0.659875    21.00000   -1.20000
AFIX  65
C49   1    0.144415    0.453999    0.680604    21.00000    0.04693    0.02495 =
         0.03058    0.00603   -0.00463    0.00453
AFIX  43
H49   2    0.085532    0.474187    0.675034    21.00000   -1.20000
AFIX  65
C50   1    0.143840    0.398095    0.697759    21.00000    0.04561    0.02754 =
         0.03308   -0.00069   -0.00276   -0.00094
AFIX   0

PART 0
C5    1    0.223899   -0.339343    0.443413    11.00000    0.03836    0.02170 =
         0.05288   -0.00064    0.00250   -0.00482
C13   1    0.231624   -0.245228    0.590407    11.00000    0.05537    0.03731 =
         0.03872   -0.00033   -0.00468   -0.00451
AFIX  43
H13   2    0.236268   -0.229655    0.607217    11.00000   -1.20000
AFIX   0

C85   1    0.818080    0.411585    0.602981    11.00000    0.02515    0.03441 =
         0.06185    0.00672   -0.00210   -0.00557
C1    1    0.216519   -0.223798    0.462007    11.00000    0.01108    0.03081 =
         0.06380    0.00138   -0.00308   -0.00214
C4    1    0.232063   -0.314268    0.419401    11.00000    0.04377    0.04339 =
         0.03556   -0.00125   -0.00114   -0.00257
C43   1    0.237994    0.244912    0.757337    11.00000    0.05135    0.03339 =
         0.03029    0.00357   -0.00601   -0.00327
AFIX  43
H43   2    0.240259    0.229838    0.774235    11.00000   -1.20000
AFIX   0

C83   1    0.748310    0.253665    0.576909    11.00000    0.03877    0.03339 =
         0.04142    0.00326    0.00412    0.00109
AFIX  43
H83   2    0.752721    0.268715    0.560037    11.00000   -1.20000
AFIX   0

C42   1    0.236133    0.240392    0.714583    11.00000    0.02298    0.03308 =
         0.03631    0.00702   -0.00388    0.00261
C36   1    0.227954    0.343871    0.610482    11.00000    0.02677    0.03552 =
         0.03520   -0.00063   -0.00688    0.00345
C40   1    0.232307    0.365374    0.565154    11.00000    0.02535    0.05338 =
         0.04326   -0.00016   -0.01038   -0.00191
C73   1    0.743148    0.181650    0.747460    11.00000    0.03352    0.04265 =
         0.04261    0.00901   -0.00555    0.00047
C3    1    0.230609   -0.241563    0.417393    11.00000    0.05402    0.04509 =
         0.04457    0.00401   -0.00382    0.00082
AFIX  43
H3    2    0.233155   -0.220572    0.401276    11.00000   -1.20000
AFIX   0
C11   1    0.223505   -0.240501    0.548606    11.00000    0.03855    0.02323 =
         0.04003    0.00506   -0.00665    0.00138

C72   1    0.744226    0.155397    0.723269    11.00000    0.05180    0.02997 =
         0.03507   -0.00035    0.00991   -0.00019
C34   1    0.243297    0.239956    0.583724    11.00000    0.05932    0.04166 =
         0.02969    0.00081    0.00177    0.00982
AFIX  43
H34   2    0.251066    0.219535    0.567632    11.00000   -1.20000
AFIX   0
C38   1    0.218070    0.463187    0.594900    11.00000    0.05978    0.03335 =
         0.05729    0.00258   -0.00900    0.00721

C9    1    0.235828   -0.365499    0.399087    11.00000    0.02998    0.05613 =
         0.04137   -0.00830   -0.00476   -0.00206
C82   1    0.749874    0.185902    0.585372    11.00000    0.05711    0.02893 =
         0.03145   -0.00047    0.00737    0.00322
AFIX  43
H82   2    0.754158    0.143644    0.575523    11.00000   -1.20000
AFIX   0
C74   1    0.738571    0.258187    0.750227    11.00000    0.05505    0.04047 =
         0.04059   -0.01616   -0.00402   -0.00065
AFIX  43
H74   2    0.742426    0.279352    0.766299    11.00000   -1.20000
AFIX   0
C81   1    0.734547    0.257739    0.619230    11.00000    0.03273    0.02566 =
         0.04842    0.01520    0.00486    0.00042
C79   1    0.755151    0.133184    0.767811    11.00000    0.04032    0.04097 =
         0.04119    0.01017    0.00971   -0.00460
C87   1    0.718323    0.518274    0.599446    11.00000    0.07974    0.02956 =
         0.04523    0.00229   -0.00555    0.02080
AFIX  43
H87   2    0.713289    0.569055    0.600479    11.00000   -1.20000
AFIX   0

C37   1    0.228570    0.299651    0.631172    11.00000    0.04953    0.03585 =
         0.02574    0.00022    0.01057    0.00492
AFIX  43
H37   2    0.222094    0.319897    0.647329    11.00000   -1.20000
AFIX   0
PART 1
C55   1    0.047356    0.366726    0.708379    21.00000    0.04322    0.03172 =
         0.03201    0.00228   -0.00887    0.00511
AFIX  13
H55   2    0.063520    0.338250    0.723607    21.00000   -1.20000
AFIX   0

PART 0
C12   1    0.228229   -0.313322    0.582578    11.00000    0.06289    0.03968 =
         0.03959    0.00539    0.00401    0.00201
AFIX  43
H12   2    0.229551   -0.355382    0.592585    11.00000   -1.20000
AFIX   0

C39   1    0.223623    0.439154    0.570592    11.00000    0.04659    0.05047 =
         0.04998    0.01792    0.00675   -0.00550
AFIX  43
H39   2    0.221556    0.472884    0.557327    11.00000   -1.20000
AFIX   0

C86   1    0.806938    0.487147    0.603686    11.00000    0.05657    0.04998 =
         0.05649    0.00994   -0.00606   -0.01835
AFIX  43
H86   2    0.860946    0.516732    0.607109    11.00000   -1.20000
AFIX   0
C76   1    0.729040    0.272795    0.704589    11.00000    0.05570    0.04284 =
         0.03044    0.00173    0.00722    0.00339

C8    1    0.232636   -0.434197    0.404034    11.00000    0.04671    0.04306 =
         0.04461   -0.00794   -0.01167   -0.00791
AFIX  43
H8    2    0.236460   -0.466871    0.390480    11.00000   -1.20000
AFIX   0
C10   1    0.241086   -0.338212    0.372963    11.00000    0.06212    0.05575 =
         0.05137   -0.00829   -0.00186    0.00750
AFIX 137
H10G  2    0.181868   -0.312205    0.368951    11.00000   -1.50000
H10H  2    0.248681   -0.378742    0.361488    11.00000   -1.50000
H10I  2    0.296161   -0.305781    0.371306    11.00000   -1.50000
AFIX   0
C6    1    0.217570   -0.298715    0.464448    11.00000    0.04846    0.03451 =
         0.03834   -0.00053   -0.00612   -0.00936
AFIX  43
H6    2    0.213952   -0.320645    0.480400    11.00000   -1.20000
AFIX   0

C75   1    0.728515    0.300883    0.729339    11.00000    0.05905    0.03326 =
         0.03129   -0.00331    0.00367    0.00161
AFIX  43
H75   2    0.720912    0.351173    0.731544    11.00000   -1.20000
AFIX   0
C88   1    0.641939    0.481913    0.594149    11.00000    0.04718    0.05010 =
         0.04406    0.00990    0.00046    0.01468
AFIX  43
H88   2    0.583417    0.506027    0.590551    11.00000   -1.20000
AFIX   0
C80   1    0.757888    0.160404    0.793982    11.00000    0.07732    0.06164 =
         0.04029    0.01769   -0.00939    0.00044
AFIX 137
H80A  2    0.764006    0.119819    0.805493    11.00000   -1.50000
H80B  2    0.698457    0.186634    0.797587    11.00000   -1.50000
H80C  2    0.812997    0.192615    0.796033    11.00000   -1.50000
AFIX   0

C2    1    0.225519   -0.196685    0.438108    11.00000    0.06040    0.03299 =
         0.05099    0.00688    0.00524    0.00386
AFIX  43
H2    2    0.228296   -0.146165    0.435776    11.00000   -1.20000
AFIX   0

C78   1    0.764362    0.061992    0.762702    11.00000    0.05362    0.04336 =
         0.04353    0.01671   -0.00531    0.00457
AFIX  43
H78   2    0.771950    0.029499    0.776202    11.00000   -1.20000
AFIX  66
PART 1
C99   1    0.733148    0.130615    0.627094    41.00000    0.04951    0.03072 =
         0.03725    0.00051    0.01320    0.00097
C100  1    0.645373    0.102479    0.634659    41.00000    0.04403    0.02782 =
         0.03710    0.00552    0.00963    0.00425
C101  1    0.642455    0.048387    0.652484    41.00000    0.05120    0.03319 =
         0.03965    0.00205    0.00780    0.00485
AFIX  43
H101  2    0.582465    0.029157    0.657654    41.00000   -1.20000
AFIX  65
C102  1    0.727311    0.022430    0.662745    41.00000    0.05121    0.03154 =
         0.03660    0.00185    0.00835    0.00490
AFIX  43
H102  2    0.725317   -0.014540    0.674928    41.00000   -1.20000
AFIX  65
C103  1    0.815087    0.050565    0.655181    41.00000    0.05314    0.02785 =
         0.03801    0.00223    0.00543    0.00393
AFIX  43
H103  2    0.873082    0.032825    0.662194    41.00000   -1.20000
AFIX  65
C104  1    0.818006    0.104658    0.637355    41.00000    0.05362    0.03515 =
         0.03687    0.00027    0.00645   -0.00131
AFIX   0

PART 0
C33   1    0.242473    0.196439    0.603703    11.00000    0.08025    0.02901 =
         0.03802   -0.00289    0.00306    0.00975
AFIX  43
H33   2    0.244432    0.145895    0.601378    11.00000   -1.20000
AFIX   0
C41   1    0.237544    0.338803    0.539087    11.00000    0.06934    0.07433 =
         0.03109    0.00288   -0.00032   -0.00152
AFIX 137
H41A  2    0.289197    0.303277    0.537682    11.00000   -1.50000
H41B  2    0.250647    0.379111    0.527854    11.00000   -1.50000
H41C  2    0.176241    0.316497    0.534533    11.00000   -1.50000
AFIX   0
C32   1    0.238679    0.225173    0.628485    11.00000    0.06132    0.02411 =
         0.02999   -0.00287   -0.00491    0.00259

PART 1
C98   1    0.550510    0.129947    0.623055    41.00000    0.04248    0.04050 =
         0.05206    0.00108    0.00748    0.00857
AFIX  13
H98   2    0.568181    0.159873    0.608282    41.00000   -1.20000
AFIX   0

PART 0
C7    1    0.223540   -0.463812    0.429154    11.00000    0.07429    0.05126 =
         0.04080   -0.01766    0.00428   -0.00153

PART 1
C52   1    0.480190    0.429491    0.707489    21.00000    0.05842    0.06284 =
         0.05044    0.00297    0.01446   -0.01115
AFIX 137
H52A  2    0.537229    0.402229    0.712496    21.00000   -1.50000
H52B  2    0.460723    0.461373    0.721107    21.00000   -1.50000
H52C  2    0.495104    0.458175    0.692679    21.00000   -1.50000
AFIX   0

PART 0
C90   1    0.912225    0.374767    0.608435    11.00000    0.02109    0.05929 =
         0.12157    0.01353   -0.00096   -0.00763
AFIX  13
H90   2    0.896270    0.325990    0.615033    11.00000   -1.20000
AFIX   0
PART 1
C105  1    0.915090    0.135945    0.629884    41.00000    0.05529    0.03421 =
         0.03027   -0.00039    0.00044    0.00771
AFIX  13
H105  2    0.908632    0.162563    0.613791    41.00000   -1.20000
AFIX   0
PART 0
C71   1    0.737191    0.198181    0.702843    11.00000    0.05684    0.02962 =
         0.03569   -0.00886    0.00849    0.00415
AFIX  43
H71   2    0.737836    0.176601    0.686807    11.00000   -1.20000
AFIX   0

PART 1
C51   1    0.397171    0.376816    0.701451    21.00000    0.05141    0.03058 =
         0.03998    0.00525    0.00706    0.00110
AFIX  13
H51   2    0.390825    0.347130    0.716887    21.00000   -1.20000
AFIX   0

C107  1    1.007035    0.074382    0.627658    41.00000    0.09091    0.05761 =
         0.05528    0.00132   -0.00372    0.00849
AFIX 137
H10A  2    1.028806    0.061165    0.644404    41.00000   -1.50000
H10B  2    1.060598    0.095508    0.618348    41.00000   -1.50000
H10C  2    0.984013    0.031445    0.618956    41.00000   -1.50000
AFIX   0
C106  1    0.955774    0.189372    0.651181    41.00000    0.04892    0.04957 =
         0.04564   -0.01243   -0.00855   -0.01144
AFIX 137
H10D  2    0.908124    0.226834    0.654600    41.00000   -1.50000
H10E  2    1.015571    0.211598    0.645400    41.00000   -1.50000
H10F  2    0.968270    0.162044    0.666443    41.00000   -1.50000
AFIX   0

C57   1    0.004076    0.312104    0.688140    21.00000    0.04983    0.04720 =
         0.04395   -0.01154   -0.01098   -0.00668
AFIX 137
H57A  2   -0.064921    0.305918    0.691076    21.00000   -1.50000
H57B  2    0.036430    0.265565    0.689615    21.00000   -1.50000
H57C  2    0.014302    0.331491    0.671375    21.00000   -1.50000
AFIX   0

C96   1    0.492535    0.177405    0.640436    41.00000    0.04059    0.08243 =
         0.09981   -0.00150    0.02712    0.00161
AFIX 137
H96A  2    0.473144    0.149652    0.655110    41.00000   -1.50000
H96B  2    0.435195    0.194847    0.631740    41.00000   -1.50000
H96C  2    0.531828    0.218365    0.645682    41.00000   -1.50000
AFIX   0
PART 0
C92   1    0.965825    0.363040    0.582413    11.00000    0.03841    0.13070 =
         0.14068    0.01904    0.00158    0.04397
AFIX 137
H92A  2    0.981709    0.409783    0.575112    11.00000   -1.50000
H92B  2    0.923650    0.336551    0.571043    11.00000   -1.50000
H92C  2    1.024977    0.335595    0.585129    11.00000   -1.50000
AFIX   0

PART 1
C56   1   -0.029320    0.421921    0.715743    21.00000    0.05367    0.04693 =
         0.02315    0.00619   -0.01397    0.01858
AFIX 137
H56A  2   -0.060266    0.440747    0.700701    21.00000   -1.50000
H56B  2    0.000952    0.461432    0.724896    21.00000   -1.50000
H56C  2   -0.077642    0.398855    0.726339    21.00000   -1.50000
AFIX   0

PART 0
C91   1    0.974156    0.411002    0.627808    11.00000    0.07129    0.18120 =
         0.09918   -0.01368   -0.01707    0.03121
AFIX 137
H91A  2    1.031651    0.381912    0.630837    11.00000   -1.50000
H91B  2    0.937770    0.415995    0.643342    11.00000   -1.50000
H91C  2    0.993244    0.458617    0.621819    11.00000   -1.50000
AFIX   0
PART 1
C97   1    0.520000    0.071203    0.614914    41.00000    0.03540    0.06648 =
         0.07175    0.00865    0.00545    0.00903
AFIX 137
H97A  2    0.568815    0.049341    0.604164    41.00000   -1.50000
H97B  2    0.461129    0.079271    0.605299    41.00000   -1.50000
H97C  2    0.506180    0.039027    0.628909    41.00000   -1.50000
AFIX   0

C54   1    0.446810    0.314733    0.678491    21.00000    0.06193    0.03103 =
         0.08440    0.00892    0.02390    0.01932
AFIX 137
H54A  2    0.400158    0.276532    0.675129    21.00000   -1.50000
H54B  2    0.506230    0.293614    0.684988    21.00000   -1.50000
H54C  2    0.460686    0.340727    0.663030    21.00000   -1.50000
AFIX   0

PART 0
O5    5    0.771469   -0.027429    0.731905    11.00000    0.17184    0.02845 =
         0.05419    0.00631   -0.00330   -0.01737
C77   1    0.763160    0.034447    0.738422    11.00000    0.08728    0.03525 =
         0.04729    0.01379   -0.00324   -0.01287

PART 1
C64   1    0.062452    0.121958    0.731930    31.00000    0.03195    0.03729 =
         0.05245    0.00666   -0.00710   -0.00582
AFIX  13
H64   2    0.071516    0.171950    0.725553    31.00000   -1.20000
AFIX   0
C65   1    0.020371    0.127887    0.756461    31.00000    0.04714    0.05668 =
         0.07999    0.00997   -0.00282   -0.01035
AFIX 137
H65A  2   -0.031437    0.163505    0.756129    31.00000   -1.50000
H65B  2    0.069696    0.142971    0.768392    31.00000   -1.50000
H65C  2   -0.005678    0.081205    0.761495    31.00000   -1.50000
AFIX   0
C66   1   -0.012960    0.086869    0.715650    31.00000    0.04707    0.06080 =
         0.07886    0.00786   -0.01782   -0.01361
AFIX 137
H66A  2    0.001095    0.035516    0.714053    31.00000   -1.50000
H66B  2   -0.012349    0.109202    0.699119    31.00000   -1.50000
H66C  2   -0.076437    0.093178    0.723240    31.00000   -1.50000
AFIX   0
C67   1    0.427433    0.142728    0.746659    31.00000    0.03106    0.04188 =
         0.04080    0.00499   -0.00112    0.00417
AFIX  13
H67   2    0.400093    0.190037    0.751888    31.00000   -1.20000
AFIX   0
C69   1    0.482094    0.156422    0.721805    31.00000    0.05184    0.04286 =
         0.05092    0.00300    0.01794    0.00306
AFIX 137
H69A  2    0.530488    0.193931    0.724348    31.00000   -1.50000
H69B  2    0.436463    0.171918    0.708983    31.00000   -1.50000
H69C  2    0.513741    0.112036    0.716439    31.00000   -1.50000
AFIX   0
C68   1    0.489544    0.116413    0.768429    31.00000    0.03785    0.07566 =
         0.05702   -0.00035   -0.00645   -0.00096
AFIX 137
H68A  2    0.515603    0.068863    0.764498    31.00000   -1.50000
H68B  2    0.450185    0.113406    0.783531    31.00000   -1.50000
H68C  2    0.542525    0.150159    0.771165    31.00000   -1.50000
AFIX   0
PART 2
C52A  1    0.461668    0.425459    0.716535   -21.00000    0.05581    0.06279 =
         0.05258    0.01316    0.01584   -0.00168
AFIX 137
H52D  2    0.531436    0.419190    0.715395   -21.00000   -1.50000
H52E  2    0.442239    0.425392    0.734084   -21.00000   -1.50000
H52F  2    0.443487    0.471243    0.708871   -21.00000   -1.50000
AFIX   0
C53A  1    0.458769    0.345115    0.678610   -21.00000    0.05867    0.05287 =
         0.08449   -0.01620    0.02250    0.00737
AFIX 137
H53A  2    0.413368    0.351843    0.664852   -21.00000   -1.50000
H53B  2    0.480465    0.295066    0.678925   -21.00000   -1.50000
H53C  2    0.514192    0.376850    0.676256   -21.00000   -1.50000
AFIX   0
C51A  1    0.410536    0.362735    0.702631   -21.00000    0.04923    0.02319 =
         0.04555    0.01326    0.00957    0.01271
AFIX  13
H51A  2    0.405117    0.319328    0.713506   -21.00000   -1.20000
AFIX  66
C45A  1    0.220176    0.367291    0.707271   -21.00000    0.04991    0.02212 =
         0.03183    0.00089   -0.00551    0.00486
C46A  1    0.299325    0.395438    0.694863   -21.00000    0.04947    0.02423 =
         0.03429   -0.00162   -0.00026    0.00152
C47A  1    0.286883    0.449115    0.677163   -21.00000    0.04781    0.02677 =
         0.03533    0.00298   -0.00040   -0.00043
AFIX  43
H47A  2    0.340978    0.468352    0.668683   -21.00000   -1.20000
AFIX  65
C48A  1    0.195290    0.474645    0.671871   -21.00000    0.04398    0.02531 =
         0.03332    0.00253   -0.00440   -0.00380
AFIX  43
H48A  2    0.186786    0.511331    0.659773   -21.00000   -1.20000
AFIX  65
C49A  1    0.116139    0.446499    0.684279   -21.00000    0.04164    0.02675 =
         0.03423   -0.00138   -0.00930   -0.00017
AFIX  43
H49A  2    0.053540    0.463949    0.680662   -21.00000   -1.20000
AFIX  65
C50A  1    0.128581    0.392822    0.701979   -21.00000    0.04367    0.02508 =
         0.03040   -0.00132   -0.00566   -0.00110
AFIX   0
C55A  1    0.041372    0.360694    0.715158   -21.00000    0.03431    0.04054 =
         0.03245    0.00115   -0.00779    0.00413
AFIX  13
H55A  2    0.066700    0.331106    0.729248   -21.00000   -1.20000
AFIX   0
C57A  1   -0.013506    0.310380    0.698467   -21.00000    0.05524    0.04785 =
         0.03283    0.00093   -0.00734   -0.00586
AFIX 137
H57D  2   -0.046229    0.338012    0.685451   -21.00000   -1.50000
H57E  2   -0.061151    0.284062    0.708332   -21.00000   -1.50000
H57F  2    0.031119    0.276298    0.690749   -21.00000   -1.50000
AFIX   0
C56A  1   -0.024205    0.417050    0.726615   -21.00000    0.06881    0.07360 =
         0.03922   -0.00607   -0.00470    0.02580
AFIX 137
H56D  2   -0.057245    0.396557    0.741085   -21.00000   -1.50000
H56E  2   -0.071766    0.432426    0.714255   -21.00000   -1.50000
H56F  2    0.014141    0.458480    0.731888   -21.00000   -1.50000
AFIX  66
C58A  1    0.238873    0.125549    0.734689   -31.00000    0.02585    0.03085 =
         0.03975    0.00601   -0.00808   -0.00082
C63A  1    0.153801    0.086763    0.733009   -31.00000    0.02238    0.02504 =
         0.04190    0.00886   -0.00649   -0.00345
C62A  1    0.156387    0.012245    0.731749   -31.00000    0.03198    0.02395 =
         0.04536    0.00922   -0.00593    0.00233
AFIX  43
H62A  2    0.098244   -0.014263    0.730600   -31.00000   -1.20000
AFIX  65
C61A  1    0.244046   -0.023487    0.732169   -31.00000    0.02878    0.02361 =
         0.04392    0.01176   -0.00688   -0.00290
AFIX  43
H61A  2    0.245813   -0.074416    0.731308   -31.00000   -1.20000
AFIX  65
C60A  1    0.329118    0.015298    0.733849   -31.00000    0.02960    0.02700 =
         0.04568    0.00535   -0.01106   -0.00044
AFIX  43
H60A  2    0.389029   -0.009124    0.734137   -31.00000   -1.20000
AFIX  65
C59A  1    0.326533    0.089816    0.735110   -31.00000    0.02881    0.03245 =
         0.04419    0.00428   -0.00524    0.00094
AFIX   0
C64A  1    0.074584    0.114045    0.723213   -31.00000    0.02836    0.03132 =
         0.03814    0.00455   -0.00563   -0.00424
AFIX  13
H64A  2    0.092145    0.158942    0.714067   -31.00000   -1.20000
AFIX   0
C65A  1    0.023831    0.134211    0.745817   -31.00000    0.04613    0.03925 =
         0.03426    0.00767   -0.01295   -0.01422
AFIX 137
H65D  2   -0.011503    0.092631    0.752238   -31.00000   -1.50000
H65E  2   -0.021381    0.173101    0.742103   -31.00000   -1.50000
H65F  2    0.070154    0.150499    0.758351   -31.00000   -1.50000
AFIX   0
C66A  1    0.014020    0.070674    0.707023   -31.00000    0.02868    0.04129 =
         0.03535   -0.00794   -0.01020    0.00525
AFIX 137
H66D  2    0.049400    0.058693    0.691795   -31.00000   -1.50000
H66E  2   -0.043995    0.097748    0.702691   -31.00000   -1.50000
H66F  2   -0.004124    0.026378    0.715681   -31.00000   -1.50000
AFIX   0
C67A  1    0.423698    0.131913    0.734965   -31.00000    0.03033    0.04208 =
         0.04979    0.00503   -0.00428    0.00577
AFIX  13
H67A  2    0.408695    0.182930    0.739274   -31.00000   -1.20000
AFIX   0
C69A  1    0.468174    0.132063    0.709251   -31.00000    0.07336    0.08498 =
         0.07035    0.02704    0.02837   -0.01973
AFIX 137
H69D  2    0.464682    0.083670    0.702141   -31.00000   -1.50000
H69E  2    0.535539    0.146984    0.710427   -31.00000   -1.50000
H69F  2    0.433115    0.165633    0.698527   -31.00000   -1.50000
AFIX   0
C68A  1    0.494455    0.103260    0.755266   -31.00000    0.04354    0.05560 =
         0.05005    0.00919    0.00022   -0.00347
AFIX 137
H68D  2    0.534946    0.142745    0.761214   -31.00000   -1.50000
H68E  2    0.535085    0.065615    0.748075   -31.00000   -1.50000
H68F  2    0.457706    0.083450    0.769240   -31.00000   -1.50000
AFIX   0

C14   1    0.975468    0.191302    0.641669   -41.00000    0.06912    0.05670 =
         0.04455    0.00403   -0.00617    0.01561
AFIX 137
H14A  2    0.931896    0.232592    0.642313   -41.00000   -1.50000
H14B  2    1.039331    0.207280    0.636344   -41.00000   -1.50000
H14C  2    0.979930    0.169434    0.658235   -41.00000   -1.50000
AFIX   0
C96A  1    0.511945    0.154504    0.652524   -41.00000    0.04936    0.04769 =
         0.06797    0.00152    0.02657    0.02145
AFIX 137
H96D  2    0.492817    0.114114    0.663122   -41.00000   -1.50000
H96E  2    0.454437    0.178740    0.646181   -41.00000   -1.50000
H96F  2    0.550306    0.188487    0.662288   -41.00000   -1.50000
AFIX  66
C99A  1    0.754096    0.128810    0.627406   -41.00000    0.05267    0.02781 =
         0.03438    0.00217    0.00807    0.00497
C15   1    0.671891    0.099923    0.638164   -41.00000    0.04861    0.03128 =
         0.03866    0.00161    0.00826    0.00750
C16   1    0.679769    0.045932    0.655925   -41.00000    0.05237    0.03352 =
         0.04113    0.00315    0.00897    0.00526
AFIX  43
H16   2    0.623585    0.026189    0.663277   -41.00000   -1.20000
AFIX  65
C17   1    0.769851    0.020827    0.662929   -41.00000    0.05404    0.03437 =
         0.03881    0.00296    0.00384    0.00798
AFIX  43
H17   2    0.775235   -0.016074    0.675067   -41.00000   -1.20000
AFIX  65
C18   1    0.852057    0.049714    0.652171   -41.00000    0.05247    0.02971 =
         0.03747    0.00121    0.00616    0.00528
AFIX  43
H18   2    0.913624    0.032556    0.656958   -41.00000   -1.20000
AFIX  65
C19   1    0.844181    0.103705    0.634410   -41.00000    0.05388    0.03400 =
         0.03321   -0.00255    0.00399    0.00425
AFIX   0
C97A  1    0.572452    0.126317    0.630361   -41.00000    0.05086    0.03470 =
         0.04575    0.00703    0.01809    0.00358
AFIX  13
H97D  2    0.585510    0.169946    0.620044   -41.00000   -1.20000
AFIX   0
C1A   1    1.002135    0.087178    0.617558   -41.00000    0.08624    0.05736 =
         0.03249   -0.00104   -0.00232    0.00693
AFIX 137
H1AA  2    0.987520    0.068421    0.600926   -41.00000   -1.50000
H1AB  2    0.999298    0.048005    0.629725   -41.00000   -1.50000
H1AC  2    1.066699    0.108167    0.617574   -41.00000   -1.50000
AFIX   0
C98A  1    0.488887    0.073326    0.611569   -41.00000    0.06026    0.06034 =
         0.09257    0.00951    0.01592   -0.00021
AFIX 137
H98A  2    0.523802    0.050572    0.597820   -41.00000   -1.50000
H98B  2    0.438802    0.104793    0.604828   -41.00000   -1.50000
H98C  2    0.459276    0.036215    0.621989   -41.00000   -1.50000
AFIX   0
C1B   1    0.937887    0.137556    0.623625   -41.00000    0.05264    0.03753 =
         0.03383   -0.00041   -0.00743    0.00029
AFIX  13
H1B   2    0.920256    0.163772    0.608022   -41.00000   -1.20000
AFIX   0

PART 0
C1C   1    0.218813   -0.370500    0.538706    11.00000    0.06809    0.01588 =
         0.04090   -0.00123   -0.01422   -0.00077
C1D   1    0.306174   -0.394124    0.528825    11.00000    0.06301    0.02706 =
         0.03924    0.00454   -0.00054   -0.00489
C20   1    0.401581   -0.362964    0.535662    11.00000    0.04886    0.04355 =
         0.06926    0.00083    0.00551    0.01553
AFIX  13
H20   2    0.388864   -0.329196    0.549765    11.00000   -1.20000
AFIX   0
C22   1    0.441611   -0.318942    0.515565    11.00000    0.05786    0.09223 =
         0.09567    0.01088    0.02386   -0.00123
AFIX 137
H22A  2    0.458924   -0.349810    0.501477    11.00000   -1.50000
H22B  2    0.499013   -0.293906    0.521591    11.00000   -1.50000
H22C  2    0.393674   -0.283661    0.510184    11.00000   -1.50000
AFIX   0
C21   1    0.471255   -0.419522    0.545897    11.00000    0.10058    0.05395 =
         0.12700   -0.00591   -0.01321    0.01297
AFIX 137
H21A  2    0.441609   -0.444123    0.560088    11.00000   -1.50000
H21B  2    0.530679   -0.396023    0.551319    11.00000   -1.50000
H21C  2    0.485998   -0.454563    0.532824    11.00000   -1.50000
AFIX   0

PART 1
C93   1    0.563042    0.361733    0.588301    61.00000    0.02092    0.04520 =
         0.07768    0.00786    0.00427   -0.00691
AFIX  13
H93   2    0.585446    0.313773    0.582268    61.00000   -1.20000
AFIX   0
C94   1    0.487088    0.394111    0.568874    61.00000    0.02617    0.06719 =
         0.09116    0.01097   -0.01334    0.00784
AFIX 137
H94A  2    0.440601    0.356885    0.564272    61.00000   -1.50000
H94B  2    0.520960    0.410624    0.553929    61.00000   -1.50000
H94C  2    0.453261    0.434621    0.576542    61.00000   -1.50000
AFIX   0
C113  1    0.499332    0.351452    0.611986    61.00000    0.02952    0.07270 =
         0.09628    0.01073    0.01884   -0.00765
AFIX 137
H11A  2    0.490033    0.397914    0.620209    61.00000   -1.50000
H11B  2    0.531188    0.318241    0.623488    61.00000   -1.50000
H11C  2    0.436799    0.331748    0.607122    61.00000   -1.50000
AFIX   0

PART 0
C26   1    0.229606   -0.125624    0.569340    11.00000    0.03702    0.03068 =
         0.04044   -0.00877    0.00233    0.00471
PART 1
C27   1    0.143584   -0.095305    0.569737    51.00000    0.03506    0.03540 =
         0.05634   -0.00921   -0.00008   -0.00693
C31   1    0.317644   -0.083501    0.563301    51.00000    0.03456    0.03583 =
         0.05163   -0.00981    0.00434   -0.00380
C29   1    0.219630    0.022026    0.567102    51.00000    0.03480    0.03205 =
         0.05339   -0.00925   -0.00252   -0.00638
AFIX  43
H29   2    0.214897    0.072909    0.566974    51.00000   -1.20000
AFIX   0
C28   1    0.134926   -0.021675    0.571893    51.00000    0.03758    0.03726 =
         0.05652   -0.01090    0.00435   -0.00427
AFIX  43
H28   2    0.075468   -0.000208    0.576369    51.00000   -1.20000
AFIX   0
C30   1    0.307538   -0.011147    0.562711    51.00000    0.03791    0.03156 =
         0.05163   -0.00516   -0.00017   -0.00565
AFIX  43
H30   2    0.362108    0.017765    0.559195    51.00000   -1.20000
AFIX   0
C114  1    0.047161   -0.137275    0.576230    51.00000    0.03972    0.04444 =
         0.06365   -0.00912    0.00182   -0.00626
AFIX  13
H114  2    0.068144   -0.188618    0.576551    51.00000   -1.20000
AFIX   0
C110  1    0.410575   -0.126057    0.559729    51.00000    0.02964    0.03972 =
         0.04807   -0.01411    0.01253    0.00080
AFIX  13
H110  2    0.394485   -0.175728    0.554016    51.00000   -1.20000
AFIX   0
C109  1    0.010253   -0.124839    0.602690    51.00000    0.04168    0.06368 =
         0.06307   -0.01353    0.02293   -0.01250
AFIX 137
H10J  2    0.063961   -0.127899    0.614448    51.00000   -1.50000
H10K  2   -0.037685   -0.161496    0.606815    51.00000   -1.50000
H10L  2   -0.019188   -0.077145    0.603777    51.00000   -1.50000
AFIX   0
C70   1    0.472829   -0.130298    0.581220    51.00000    0.04809    0.04589 =
         0.05615    0.00835    0.00771    0.00186
AFIX 137
H70A  2    0.503701   -0.083661    0.583938    51.00000   -1.50000
H70B  2    0.522146   -0.166939    0.578367    51.00000   -1.50000
H70C  2    0.434860   -0.143169    0.595933    51.00000   -1.50000
AFIX   0
C111  1   -0.018554   -0.134335    0.554183    51.00000    0.07478    0.11366 =
         0.11225   -0.00403   -0.00833   -0.02026
AFIX 137
H11D  2   -0.056768   -0.090184    0.554854    51.00000   -1.50000
H11E  2   -0.061497   -0.176027    0.554423    51.00000   -1.50000
H11F  2    0.019575   -0.134868    0.538835    51.00000   -1.50000
AFIX   0
C95   1    0.472426   -0.088252    0.539478    51.00000    0.06113    0.05529 =
         0.06777    0.01235    0.02046    0.01712
AFIX 137
H95A  2    0.430755   -0.071759    0.525920    51.00000   -1.50000
H95B  2    0.519893   -0.122170    0.532896    51.00000   -1.50000
H95C  2    0.505607   -0.047003    0.546857    51.00000   -1.50000
AFIX   0
PART 2
C29A  1    0.244019    0.021755    0.568463   -51.00000    0.03711    0.03099 =
         0.05397   -0.00947    0.00470   -0.00558
AFIX  43
H29A  2    0.249922    0.072247    0.566478   -51.00000   -1.20000
AFIX   0
C28A  1    0.152363   -0.011378    0.568442   -51.00000    0.03858    0.03068 =
         0.05597   -0.00838    0.00573   -0.00453
AFIX  43
H28A  2    0.096974    0.017902    0.566513   -51.00000   -1.20000
AFIX   0
C1E   1    0.045247   -0.122725    0.566221   -51.00000    0.04012    0.04899 =
         0.06764   -0.00936   -0.00334   -0.00448
AFIX  13
H1E   2    0.059777   -0.168295    0.557119   -51.00000   -1.20000
AFIX   0
C1F   1    0.002678   -0.143656    0.592263   -51.00000    0.04172    0.06604 =
         0.08457   -0.00847    0.00745   -0.00637
AFIX 137
H1FA  2    0.001022   -0.101155    0.603019   -51.00000   -1.50000
H1FB  2    0.043054   -0.180640    0.599947   -51.00000   -1.50000
H1FC  2   -0.062655   -0.162259    0.590106   -51.00000   -1.50000
AFIX   0
C38A  1   -0.028845   -0.083934    0.551843   -51.00000    0.03773    0.06723 =
         0.11669   -0.03181   -0.01327    0.00168
AFIX 137
H38A  2   -0.005369   -0.075202    0.534899   -51.00000   -1.50000
H38B  2   -0.042771   -0.037960    0.559956   -51.00000   -1.50000
H38C  2   -0.087560   -0.112900    0.551134   -51.00000   -1.50000
AFIX   0
C31A  1    0.317030   -0.097268    0.571582   -51.00000    0.03998    0.03392 =
         0.05229   -0.00749    0.00121   -0.00352
C30A  1    0.322163   -0.019370    0.571332   -51.00000    0.03879    0.03237 =
         0.05301   -0.01189    0.00071   -0.00815
AFIX  43
H30A  2    0.382954    0.003140    0.573266   -51.00000   -1.20000
AFIX   0
C11A  1    0.411661   -0.138610    0.573319   -51.00000    0.03558    0.04017 =
         0.05540   -0.00717    0.00671   -0.00284
AFIX  13
H11G  2    0.396203   -0.190626    0.575611   -51.00000   -1.20000
AFIX   0
C70A  1    0.468911   -0.114963    0.594833   -51.00000    0.04610    0.05512 =
         0.07081    0.00443   -0.00208    0.00940
AFIX 137
H70D  2    0.484743   -0.063965    0.593001   -51.00000   -1.50000
H70E  2    0.528312   -0.143106    0.595678   -51.00000   -1.50000
H70F  2    0.431831   -0.122059    0.610157   -51.00000   -1.50000
AFIX   0
C95A  1    0.455860   -0.129903    0.549032   -51.00000    0.06109    0.07197 =
         0.08878    0.00247    0.01393    0.01086
AFIX 137
H95D  2    0.405707   -0.126182    0.536283   -51.00000   -1.50000
H95E  2    0.496752   -0.171489    0.545469   -51.00000   -1.50000
H95F  2    0.494983   -0.086157    0.548936   -51.00000   -1.50000
AFIX   0
C27A  1    0.140400   -0.084914    0.571129   -51.00000    0.03305    0.03635 =
         0.05510   -0.00965    0.00225   -0.00258

C93A  1    0.545243    0.364344    0.589938   -61.00000    0.02358    0.04425 =
         0.08117    0.00913   -0.00419    0.00193
AFIX  13
H93A  2    0.552419    0.312557    0.594491   -61.00000   -1.20000
AFIX   0
C1G   1    0.465874    0.405675    0.609342   -61.00000    0.03437    0.07434 =
         0.09802    0.02096    0.01013   -0.01557
AFIX 137
H1GA  2    0.448709    0.452738    0.602498   -61.00000   -1.50000
H1GB  2    0.495316    0.411923    0.625784   -61.00000   -1.50000
H1GC  2    0.407905    0.376157    0.610915   -61.00000   -1.50000
AFIX   0
C94A  1    0.517407    0.370849    0.566831   -61.00000    0.02606    0.05939 =
         0.08855    0.00335    0.00291   -0.00924
AFIX 137
H94D  2    0.507966    0.421758    0.562918   -61.00000   -1.50000
H94E  2    0.456822    0.344930    0.564456   -61.00000   -1.50000
H94F  2    0.566530    0.350745    0.555767   -61.00000   -1.50000
AFIX   0

PART 0
C1H   1    0.295444   -0.450361    0.510597    11.00000    0.10737    0.02991 =
         0.04377    0.01277    0.00788    0.00534
AFIX  43
H1H   2    0.351312   -0.470141    0.503096    11.00000   -1.20000
AFIX   0
C1I   1    0.210425   -0.475206    0.504009    11.00000    0.12398    0.02359 =
         0.04713    0.00189   -0.02400   -0.00872
AFIX  43
H1I   2    0.205746   -0.510020    0.491131    11.00000   -1.20000
AFIX   0
C1J   1    0.126264   -0.396712    0.534002    11.00000    0.05412    0.02890 =
         0.06390    0.00942   -0.02673   -0.00679
C1K   1    0.128592   -0.451143    0.515622    11.00000    0.11437    0.03380 =
         0.07545    0.00590   -0.05450   -0.01530
AFIX  43
H1K   2    0.069305   -0.472582    0.510979    11.00000   -1.20000
AFIX   0
C23   1    0.037722   -0.369846    0.545456    11.00000    0.04903    0.05343 =
         0.10210   -0.00503   -0.03245   -0.01034
AFIX  13
H23   2    0.056393   -0.337174    0.559425    11.00000   -1.20000
AFIX   0
C24   1   -0.022238   -0.427195    0.555918    11.00000    0.11684    0.06081 =
         0.16803    0.03518    0.01816    0.00141
AFIX 137
H24A  2   -0.025652   -0.467209    0.544095    11.00000   -1.50000
H24B  2   -0.087048   -0.408710    0.559042    11.00000   -1.50000
H24C  2    0.005937   -0.443971    0.571605    11.00000   -1.50000
AFIX   0
C25   1   -0.020671   -0.326053    0.526872    11.00000    0.06731    0.15514 =
         0.17674    0.07468   -0.01028    0.03005
AFIX 137
H25A  2    0.019631   -0.287886    0.519891    11.00000   -1.50000
H25B  2   -0.076081   -0.304677    0.535350    11.00000   -1.50000
H25C  2   -0.043125   -0.357426    0.513421    11.00000   -1.50000
AFIX   0
HKLF 4


REM  nv356-3_a.res in P2(1)2(1)2(1)
REM wR2 = 0.1833, GooF = S = 1.022, Restrained GooF = 0.992 for all data
REM R1 = 0.0616 for 16833 Fo > 4sig(Fo) and 0.0975 for all 24882 data
REM 1591 parameters refined using 2335 restraints

END

WGHT      0.0982      5.9829

REM Highest difference peak  1.156,  deepest hole -0.415,  1-sigma level  0.075
Q1    1   0.2793 -0.2109  0.5147  11.00000  0.05    1.16
Q2    1   0.7743  0.2952  0.6520  11.00000  0.05    0.64
Q3    1   0.2854  0.2136  0.6815  11.00000  0.05    0.63
Q4    1   0.2835 -0.1829  0.4813  11.00000  0.05    0.44
Q5    1   0.3609 -0.2063  0.5152  11.00000  0.05    0.43
Q6    1   0.7357  0.2884  0.6340  11.00000  0.05    0.32
Q7    1   0.2815 -0.2171  0.4598  11.00000  0.05    0.31
Q8    1   0.3218  0.3844  0.7018  11.00000  0.05    0.30
Q9    1   0.2430  0.3828  0.7038  11.00000  0.05    0.30
Q10   1   0.7660  0.3191  0.6849  11.00000  0.05    0.30
;
_shelx_res_checksum                93422
_shelx_hkl_file
;
  -7   0   1    2.19    0.22   0
  -6   2   5   49.07    0.59   0
  -5   3   7   21.61    0.44   0
  -5   4  10   23.66    0.50   0
  -4   5  13    5.77    0.36   0
  -3   4   9   32.36    0.42   0
  -2  -9 -13    5.46    0.27   0
  -1  -8 -12   55.61    0.59   0
  -1  -7 -11    9.79    0.28   0
  -1  -6 -10   -0.06    0.15   0
  -1  -3  -6  302.11    0.71   0
  -1   2   4    2.69    0.12   0
  -1   6  17    1.14    0.27   0
   0 -12 -14    0.09    0.28   0
   0 -10 -13    0.19    0.24   0
   0   5  14    0.14    0.16   0
   0   6  18    1.43    0.24   0
   1 -10 -12   11.80    0.40   0
   1  -2  -3   81.72    0.42   0
   1   6  19    3.71    0.24   0
   1   7  24   26.59    0.47   0
   2  -7  -9   16.52    0.42   0
   2   4  13    1.07    0.11   0
   3  -4  -4   34.40    0.44   0
   4  -8  -7    2.74    0.28   0
   4  -6  -5   13.83    0.42   0
   4  -3  -1    6.82    0.25   0
   4   0   5    0.32    0.10   0
   5  -5  -2    2.60    0.31   0
   6  -5   0    0.32    0.28   0
   6  -3   3  163.98    0.96   0
   6   1  12    7.83    0.18   0
   7  -5   2    8.90    0.40   0
   7   0  12    0.26    0.17   0
   8  -5   5    3.17    0.31   0
   9  -5   8    9.14    0.42   0
  -8   0   3    4.80    0.32   0
  -8   1   5    6.02    0.33   0
  -6   1   3   94.56    0.75   0
  -6   3   8    1.61    0.23   0
  -5   0   0    0.15    0.17   0
  -5   1   2    1.05    0.18   0
  -4   3   7    0.72    0.21   0
  -4   4  10    0.57    0.25   0
  -3   2   4    6.29    0.23   0
  -3   5  13    1.04    0.25   0
  -2 -10 -14    8.80    0.33   0
  -2   2   4   11.42    0.24   0
  -2   6  17    1.19    0.29   0
  -1  -9 -13    6.18    0.29   0
  -1  -5  -9   76.62    0.50   0
  -1   3   7   23.92    0.31   0
  -1   4  10   27.94    0.36   0
   0 -11 -14    0.02    0.26   0
   0   7  23   -0.05    0.24   0
   1 -11 -13    0.03    0.29   0
   1  -9 -12  120.50    1.00   0
   1  -8 -11    0.35    0.28   0
   1  -7 -10   15.10    0.39   0
   1  -6  -9   11.52    0.31   0
   2  -9 -11    2.27    0.33   0
   2  -8 -10    0.85    0.22   0
   2  -6  -8    8.60    0.32   0
   2  -5  -7   20.99    0.38   0
   2   6  21    0.67    0.18   0
   3  -9 -10    0.41    0.32   0
   3  -8  -9  117.21    1.02   0
   3  -7  -8    0.87    0.32   0
   3  -6  -7    5.66    0.33   0
   3  -2  -1    1.56    0.17   0
   3  -1   1    6.92    0.17   0
   4  -7  -7   33.00    0.62   0
   5  -8  -6    5.71    0.39   0
   5  -4  -1    1.31    0.26   0
   6  -7  -3    0.84    0.24   0
   6   0   9    0.24    0.18   0
   7  -6   0    1.81    0.35   0
   7  -4   3   21.78    0.49   0
   7  -3   5   39.48    0.55   0
   7  -1   9   10.94    0.30   0
   8  -5   4    1.29    0.30   0
   8  -3   8    0.62    0.23   0
   9  -4   9    0.53    0.27   0
  -7  -2  -2   30.98    0.40   0
  -7   2   7   10.48    0.41   0
  -6  -2  -3   18.50    0.28   0
  -6   0   1  315.30    1.24   0
  -6   2   6    2.31    0.31   0
  -5  -1  -2    0.85    0.12   0
  -5   2   5   36.12    0.49   0
  -5   3   8    9.38    0.37   0
  -5   4  11   25.14    0.53   0
  -4   1   2  314.11    1.09   0
  -3   4  10   -0.02    0.15   0
  -3   5  14    1.15    0.30   0
  -2   3   7    0.64    0.19   0
  -2   5  14    0.57    0.25   0
  -2   6  18   13.65    0.44   0
  -1 -10 -14    0.21    0.24   0
  -1   5  14    6.53    0.26   0
  -1   6  18   90.58    0.80   0
   0  -8 -12    4.08    0.29   0
   0  -2  -4   -0.05    0.07   0
   0   2   5    0.09    0.07   0
   0   4  11    1.98    0.17   0
   0   5  15    2.69    0.24   0
   0   7  24   46.39    0.64   0
   1 -10 -13    0.36    0.29   0
   1  -5  -8    2.04    0.20   0
   1   4  12  113.79    0.58   0
   1   6  20    0.91    0.22   0
   1   7  25    1.67    0.24   0
   2   3  10    3.11    0.10   0
   2   6  22    2.01    0.23   0
   3  -5  -6  151.50    0.95   0
   3  -3  -3  326.44    1.16   0
   3   0   3    0.15    0.11   0
   3   4  15    2.59    0.12   0
   3   5  19    0.11    0.14   0
   4  -6  -6   10.30    0.41   0
   5  -8  -7    3.08    0.37   0
   5  -5  -3   57.87    0.70   0
   5  -3   0   60.96    0.61   0
   5  -2   2   20.71    0.36   0
   5   1   9   33.28    0.29   0
   6  -7  -4    1.16    0.35   0
   6  -5  -1   10.56    0.40   0
   6  -2   4   27.23    0.44   0
   7  -5   1   40.85    0.65   0
   8  -4   5    2.31    0.33   0
  -8   0   4    6.10    0.34   0
  -6   1   4   27.47    0.50   0
  -5  -4  -7    0.14    0.05   0
  -4   3   8    1.61    0.24   0
  -4   4  11    7.35    0.36   0
  -3  -8 -13    6.75    0.25   0
  -3  -7 -12   29.46    0.35   0
  -3   4  11    1.26    0.24   0
  -2  -9 -14    3.36    0.27   0
  -2  -8 -13    1.38    0.20   0
  -2   6  19   -0.03    0.32   0
  -1 -11 -15  101.27    0.92   0
  -1  -8 -13    0.60    0.27   0
  -1   1   2   -0.02    0.06   0
  -1   6  19    4.66    0.33   0
   0 -11 -15    1.37    0.33   0
   0 -10 -14    0.15    0.27   0
   0  -5  -9   86.78    0.61   0
   0  -3  -6   10.40    0.20   0
   0   3   8    0.55    0.13   0
   0   6  20    0.42    0.30   0
   0   7  25   -0.45    0.26   0
   1  -9 -13    6.31    0.36   0
   1  -8 -12   58.88    0.71   0
   1  -7 -11    9.99    0.37   0
   1  -4  -7    3.23    0.21   0
   1   6  21   33.87    0.51   0
   1   7  26   -0.13    0.24   0
   2  -9 -12   20.72    0.52   0
   2  -8 -11    0.11    0.32   0
   2  -4  -6   88.21    0.65   0
   2   2   7    0.30    0.04   0
   3  -9 -11    3.81    0.38   0
   3  -8 -10   21.46    0.54   0
   3  -7  -9    0.22    0.32   0
   3  -4  -5    0.58    0.20   0
   4  -7  -8    8.14    0.43   0
   4  -3  -2   73.36    0.62   0
   4  -2   0 1142.70    2.13   0
   4  -1   2  302.38    1.01   0
   5  -6  -5   17.87    0.51   0
   5  -4  -2    6.22    0.33   0
   6  -6  -3    0.87    0.33   0
   6  -5  -2    3.38    0.35   0
   6  -4   0   14.68    0.43   0
   6  -1   6    1.82    0.21   0
   7  -4   2   24.18    0.52   0
   7  -2   6   24.05    0.43   0
   7   0  11    8.20    0.26   0
   8  -5   3    5.03    0.36   0
   8  -2   9    3.73    0.26   0
   9  -4   8    6.81    0.37   0
  -8  -1   2  146.00    0.99   0
  -7   0   3    0.69    0.25   0
  -4   0   0 9999.99    5.41   0
  -3  -6 -11    5.29    0.19   0
  -3   5  15    5.32    0.36   0
  -2 -10 -15   92.75    0.80   0
  -2   1   2   34.21    0.29   0
  -2   4  11    4.40    0.26   0
  -2   5  15   63.62    0.69   0
  -1 -10 -15   27.76    0.53   0
  -1  -9 -14    0.67    0.24   0
  -1  -7 -12    2.97    0.24   0
  -1  -6 -11    1.33    0.21   0
  -1   3   8    0.72    0.18   0
  -1   5  15   24.81    0.42   0
  -1   6  20    1.09    0.30   0
   0   5  16    0.07    0.24   0
   1 -10 -14    0.33    0.30   0
   1   7  27   41.94    0.61   0
   2   5  18  211.81    0.91   0
   2   6  23    0.16    0.22   0
   4  -6  -7    0.96    0.33   0
   4  -4  -4    0.68    0.23   0
   5  -5  -4   16.73    0.47   0
   5   0   6    0.58    0.15   0
   6  -3   1   17.59    0.47   0
   6   0   8    1.41    0.21   0
   7  -5   0   64.37    0.80   0
   7  -1   8   13.10    0.32   0
   8  -4   4    1.98    0.30   0
   9  -4   7    4.73    0.35   0
  -7  -1   1   12.10    0.33   0
  -6  -4  -6    0.35    0.10   0
  -5   3  10   13.46    0.44   0
  -4   1   3  500.24    1.43   0
  -4   3   9    6.79    0.31   0
  -3   5  16    8.82    0.41   0
  -1 -11 -16    1.14    0.28   0
  -1   2   5    0.95    0.13   0
  -1   5  16    0.16    0.24   0
   0 -10 -15  141.60    1.11   0
   0  -6 -11    0.21    0.20   0
   0  -4  -8   -0.19    0.14   0
   0   4  12  631.47    1.55   0
   0   6  21   12.57    0.39   0
   1   5  17    4.87    0.24   0
   1   6  22    0.60    0.23   0
   2 -10 -14    9.30    0.46   0
   2  -9 -13    5.08    0.39   0
   2  -7 -11    8.85    0.41   0
   2  -2  -3  622.37    1.37   0
   2   4  14   30.97    0.31   0
   3  -9 -12   10.89    0.46   0
   3  -8 -11    1.34    0.36   0
   3  -7 -10    0.72    0.34   0
   3  -3  -4    9.38    0.28   0
   3  -2  -2    8.51    0.25   0
   3   5  20    3.12    0.20   0
   4  -8 -10   37.69    0.72   0
   4  -7  -9    6.70    0.43   0
   4   0   4    0.99    0.12   0
   5  -6  -6   25.97    0.58   0
   5  -4  -3   42.21    0.59   0
   5  -3  -1   42.79    0.54   0
   6  -5  -3    1.67    0.34   0
   6  -4  -1   37.68    0.61   0
   6  -2   3   19.40    0.40   0
   7  -5  -1   41.80    0.69   0
   7  -4   1    3.64    0.33   0
   7  -3   3   74.14    0.76   0
   7  -2   5   13.40    0.39   0
   9  -4   6    1.30    0.36   0
  -8  -1   3   33.21    0.53   0
  -7  -2  -1    3.24    0.21   0
  -7   0   4    2.98    0.29   0
  -6  -1   0    1.53    0.21   0
  -6   1   5    3.29    0.31   0
  -6   2   8    2.48    0.34   0
  -5  -1  -1   22.31    0.31   0
  -5   1   4    1.98    0.22   0
  -4   2   6    9.71    0.29   0
  -3   0   0    0.26    0.11   0
  -3   3   9    0.22    0.20   0
  -3   5  17    2.69    0.35   0
  -2  -9 -15   50.69    0.59   0
  -2  -5 -10    0.05    0.12   0
  -1  -9 -15   45.05    0.61   0
  -1   4  12  121.48    0.77   0
   0 -11 -16    0.10    0.28   0
   0   5  17    0.55    0.27   0
   0   6  22    0.28    0.26   0
   1 -10 -15   28.23    0.59   0
   1  -8 -13    0.18    0.30   0
   1  -7 -12    2.76    0.31   0
   1  -3  -6  312.73    1.02   0
   1  -2  -4    2.68    0.15   0
   1   6  23    4.08    0.31   0
   2  -1  -1    1.39    0.10   0
   2   5  19    7.60    0.27   0
   2   6  24    8.17    0.29   0
   3  -4  -6   39.74    0.50   0
   3  -1   0    1.52    0.16   0
   4  -4  -5    8.57    0.32   0
   4  -2  -1  131.67    0.78   0
   5  -1   3   27.80    0.37   0
   7  -6  -3   19.65    0.56   0
   7  -1   7   26.72    0.45   0
   7   0  10    1.78    0.22   0
   8  -5   1    4.73    0.38   0
   8  -4   3    0.50    0.28   0
   8  -3   5    2.77    0.28   0
  -8  -2   1   85.82    0.74   0
  -7   1   7   27.31    0.55   0
  -5  -2  -3   37.45    0.32   0
  -4  -6 -11   15.03    0.21   0
  -4   4  14   13.60    0.46   0
  -3  -5 -10   13.28    0.19   0
  -3   1   3  187.53    0.80   0
  -2  -7 -13    2.16    0.24   0
  -1 -11 -17    0.37    0.30   0
  -1  -7 -13    9.35    0.31   0
  -1   6  22    0.68    0.31   0
   0  -9 -15   54.28    0.69   0
   0  -8 -14   -0.12    0.27   0
   0   3   9  472.54    1.16   0
   0   4  13    0.70    0.17   0
   1  -6 -11    0.94    0.24   0
   1  -4  -8    1.92    0.20   0
   1  -1  -2   -0.15    0.07   0
   1   5  18    1.43    0.22   0
   2  -5  -9  157.77    0.96   0
   2   6  25    2.87    0.28   0
   3  -8 -12    2.31    0.37   0
   3  -7 -11   18.04    0.50   0
   3  -5  -8   11.10    0.36   0
   3   4  16    0.85    0.12   0
   3   5  21   60.23    0.49   0
   4  -1   1   74.70    0.54   0
   5  -4  -4   25.28    0.50   0
   5  -3  -2   20.99    0.42   0
   6  -5  -4    6.24    0.40   0
   6  -4  -2   33.18    0.59   0
   6  -3   0    1.66    0.31   0
   6  -2   2   11.30    0.36   0
   7  -5  -2    8.58    0.43   0
   7  -4   0    0.92    0.31   0
   7  -3   2   46.70    0.64   0
   7  -2   4   13.94    0.42   0
   8  -4   2    3.81    0.34   0
  -8  -1   4   49.09    0.64   0
  -8   0   7    8.46    0.39   0
  -7  -1   2    1.02    0.23   0
  -7   0   5    6.48    0.33   0
  -7   1   8   14.27    0.46   0
  -5   1   5   59.64    0.61   0
  -4   0   1 1078.89    1.89   0
  -3  -7 -13    2.71    0.20   0
  -3   4  14    4.20    0.32   0
  -2  -6 -12   -0.09    0.17   0
  -2   0   0 3496.85    2.24   0
  -2   4  13    1.24    0.18   0
  -1  -6 -12   89.39    0.66   0
  -1  -3  -7   23.58    0.25   0
  -1   3   9   91.76    0.59   0
  -1   4  13    9.13    0.28   0
  -1   6  23    4.52    0.34   0
   0 -11 -17    0.63    0.30   0
   0   5  18  150.59    0.95   0
   1 -11 -17    0.08    0.32   0
   1  -8 -14    3.29    0.34   0
   1  -7 -13    9.85    0.41   0
   1  -5 -10    0.56    0.20   0
   1   4  14   24.69    0.34   0
   1   6  24   -0.08    0.22   0
   2  -6 -11    0.62    0.27   0
   2   4  15  344.13    0.99   0
   3  -6 -10   13.59    0.43   0
   3   0   2    0.36    0.13   0
   5  -7  -9    3.63    0.39   0
   5  -5  -6   55.11    0.72   0
   5  -2   0    0.34    0.21   0
   5   0   5   26.81    0.32   0
   5   1   8   21.88    0.26   0
   6  -1   4   27.23    0.44   0
   6   0   7    0.08    0.17   0
   6   1  10    4.33    0.20   0
   7  -4  -1    3.15    0.33   0
  -8  -2   2   33.30    0.53   0
  -7  -2   0    0.68    0.19   0
  -6  -1   1   15.76    0.34   0
  -6   1   7   12.67    0.40   0
  -4   3  11    0.52    0.27   0
  -2  -9 -16    1.86    0.25   0
  -2   1   3 1055.83    1.61   0
  -2   4  14   34.61    0.52   0
  -2   5  19    7.11    0.39   0
  -1  -9 -16    0.37    0.23   0
  -1   2   6   20.67    0.27   0
  -1   5  18    1.72    0.22   0
   0 -10 -17    0.06    0.31   0
   0  -9 -16   -0.62    0.30   0
   0  -6 -12  120.66    0.81   0
   0  -3  -7    0.25    0.14   0
   0   2   6  115.97    0.47   0
   1   5  19    0.39    0.22   0
   1   6  25    1.42    0.25   0
   2 -10 -16    5.40    0.42   0
   2  -8 -14    5.67    0.40   0
   2  -4  -8   20.23    0.37   0
   2  -3  -6  307.00    1.13   0
   2  -2  -4   11.70    0.26   0
   2   0   1   49.14    0.29   0
   2   5  20    0.44    0.19   0
   3  -8 -13    7.05    0.41   0
   3  -5  -9   47.97    0.60   0
   3  -4  -7    2.73    0.19   0
   4  -7 -11   35.59    0.67   0
   4  -5  -8    0.58    0.29   0
   4  -4  -6   64.05    0.67   0
   4  -2  -2   10.55    0.29   0
   5  -7 -10    2.21    0.36   0
   5  -6  -8   30.45    0.57   0
   5  -1   2    0.87    0.18   0
   6  -6  -7   16.35    0.51   0
   6  -4  -3   21.36    0.49   0
   6  -3  -1   20.05    0.48   0
   7  -6  -5    6.33    0.44   0
   7  -5  -3    1.52    0.34   0
   7  -3   1   29.71    0.54   0
   7  -2   3    9.90    0.39   0
   7  -1   6   49.80    0.55   0
   7   0   9    0.47    0.17   0
   8  -5  -1    4.83    0.38   0
   8  -3   3   14.53    0.43   0
   9  -3   6    3.97    0.32   0
  -7  -1   3    5.87    0.29   0
  -7   0   6    1.69    0.29   0
  -6   0   4    1.01    0.25   0
  -6   2  11    2.75    0.36   0
  -5  -1   0   88.46    0.57   0
  -5   3  13    7.36    0.43   0
  -4  -1  -1   73.38    0.45   0
  -3   2   7    1.50    0.21   0
  -3   4  15    3.00    0.32   0
  -2  -8 -15   86.29    0.70   0
  -1   3  10   21.14    0.34   0
  -1   5  19    0.53    0.28   0
   0  -8 -15  158.90    1.07   0
   0  -4  -9   44.24    0.42   0
   0  -2  -5    0.22    0.09   0
   0   3  10   -0.23    0.13   0
   0   5  19   -0.41    0.25   0
   0   6  25   -0.15    0.26   0
   1  -9 -16    0.31    0.29   0
   1  -8 -15   75.18    0.81   0
   1  -6 -12   88.30    0.75   0
   1   6  26    0.41    0.25   0
   2  -5 -10    0.06    0.22   0
   2   5  21    9.93    0.30   0
   3  -6 -11    5.31    0.36   0
   3  -1  -1    7.21    0.22   0
   3   5  22    6.15    0.24   0
   4   0   3    0.68    0.13   0
   4   1   6    1.70    0.11   0
   5  -6  -9   62.20    0.81   0
   5  -5  -7   33.18    0.61   0
   5  -3  -3   72.79    0.67   0
   5  -2  -1    5.31    0.26   0
   7  -5  -4    6.86    0.40   0
   8  -5  -2   13.92    0.48   0
   8  -4   0   11.43    0.42   0
   8  -2   5   27.28    0.50   0
   9  -4   3    4.78    0.36   0
  -8  -2   3   21.81    0.46   0
  -6   1   8   15.81    0.45   0
  -5   0   3    0.22    0.18   0
  -4   0   2   20.46    0.34   0
  -4   1   5   17.37    0.33   0
  -3   1   4   10.79    0.26   0
  -3   4  16    1.47    0.32   0
  -2   5  20    0.58    0.32   0
  -1   5  20    2.33    0.33   0
   0  -5 -11    0.03    0.17   0
   0   5  20    0.47    0.27   0
   0   6  26   -0.40    0.27   0
   1  -5 -11   -0.21    0.19   0
   1  -4  -9  430.43    1.36   0
   1  -3  -7   26.57    0.35   0
   1   4  15    7.08    0.22   0
   1   6  27   68.10    0.74   0
   2  -9 -16    1.76    0.34   0
   2  -8 -15   85.42    0.90   0
   2  -6 -12    0.23    0.28   0
   2  -1  -2   37.21    0.33   0
   2   4  16    3.98    0.18   0
   3  -8 -14    8.20    0.37   0
   4  -7 -12  282.98    1.62   0
   4  -4  -7    9.78    0.34   0
   4  -3  -5   10.52    0.31   0
   4  -1   0    2.34    0.20   0
   5  -4  -6    2.14    0.30   0
   5   0   4    3.37    0.19   0
   6  -6  -8   63.93    0.85   0
   6  -5  -6    0.69    0.32   0
   6  -1   3   91.91    0.70   0
   6   0   6   22.42    0.34   0
   6   2  13    3.40    0.14   0
   7  -3   0    5.98    0.34   0
   7  -2   2   31.36    0.54   0
   7  -1   5   59.75    0.61   0
   7   0   8    5.43    0.26   0
   9  -4   2   12.00    0.45   0
  -6  -3  -3  174.13    0.71   0
  -6  -1   2  157.61    0.89   0
  -6   0   5    0.75    0.26   0
  -4   2   9   31.76    0.47   0
  -3   2   8    4.17    0.24   0
  -3   4  17    7.46    0.40   0
  -2   3  11   19.54    0.38   0
  -2   4  16    4.27    0.30   0
  -2   5  21    9.55    0.40   0
  -1 -10 -18  195.80    1.23   0
  -1  -9 -17    0.42    0.22   0
  -1  -8 -16    7.31    0.35   0
  -1  -6 -13   -0.23    0.18   0
  -1   4  15    7.67    0.27   0
  -1   5  21  201.25    1.23   0
   0 -11 -19    0.23    0.29   0
   0 -10 -18    0.82    0.28   0
   0  -9 -17   -0.18    0.29   0
   0  -6 -13    0.26    0.22   0
   0   4  15  113.21    0.73   0
   1 -10 -18  202.95    1.40   0
   1  -9 -17    0.53    0.30   0
   1  -6 -13   -0.19    0.25   0
   1  -2  -5    0.55    0.10   0
   1   5  21  193.23    1.04   0
   1   6  28    4.95    0.31   0
   2  -7 -14    3.85    0.35   0
   2  -5 -11    4.26    0.26   0
   2  -4  -9  572.08    1.69   0
   2  -3  -7    0.68    0.21   0
   2   5  22    0.23    0.23   0
   3  -9 -16   15.53    0.53   0
   3  -8 -15   23.34    0.56   0
   3  -6 -12    3.09    0.35   0
   4  -6 -11   15.39    0.49   0
   4  -2  -3  146.05    0.84   0
   5  -6 -10    8.18    0.43   0
   5  -5  -8    8.97    0.42   0
   5  -3  -4   23.30    0.45   0
   5  -1   1   21.60    0.35   0
   6  -5  -7   11.76    0.45   0
   6  -4  -5    7.86    0.39   0
   6  -2   0  688.91    2.00   0
   7  -5  -5   20.88    0.53   0
   7  -4  -3   22.82    0.53   0
   7  -3  -1   28.74    0.53   0
   8  -5  -3    4.83    0.39   0
   8  -2   4   16.50    0.43   0
   8  -1   7   13.41    0.35   0
  -8  -1   7   13.82    0.41   0
  -7  -3  -1   29.68    0.40   0
  -5   0   4    2.78    0.22   0
  -5   2  11    3.30    0.32   0
  -4   3  14   19.09    0.47   0
  -3   4  18    0.17    0.32   0
  -2  -9 -17    9.01    0.31   0
  -2  -6 -13    0.36    0.19   0
  -1   3  11   42.30    0.45   0
  -1   4  16    3.37    0.24   0
  -1   5  22    2.41    0.33   0
   0  -7 -15  114.36    0.87   0
   0   3  11    0.23    0.13   0
   1  -8 -16    7.60    0.37   0
   1  -7 -15   15.56    0.42   0
   1   4  16    3.62    0.22   0
   1   5  22    2.15    0.31   0
   2  -6 -13    0.07    0.28   0
   3  -7 -14    0.66    0.33   0
   4  -7 -13   73.28    0.88   0
   4  -5 -10    1.58    0.32   0
   4  -4  -8    6.01    0.31   0
   5  -2  -2   19.59    0.38   0
   6  -3  -3  170.75    1.10   0
   6  -1   2  160.09    0.94   0
   7  -5  -6   10.91    0.44   0
   8  -4  -2    3.12    0.36   0
   9  -4   1    3.94    0.37   0
   9  -3   3    3.32    0.35   0
  -7  -1   5   58.64    0.65   0
  -6  -2   0  688.34    1.63   0
  -6  -1   3   91.95    0.72   0
  -6   0   6   21.53    0.44   0
  -6   1  10    4.37    0.37   0
  -5   1   8   21.94    0.43   0
  -5   2  12    4.29    0.34   0
  -4   1   6    1.62    0.15   0
  -4   2  10    4.96    0.28   0
  -3   1   5   38.33    0.41   0
  -3   2   9   18.34    0.35   0
  -3   3  13   10.91    0.34   0
  -2   1   4   30.61    0.31   0
  -2   2   8    0.82    0.19   0
  -2   3  12  439.19    1.50   0
  -1 -10 -19    2.98    0.28   0
  -1  -9 -18    2.15    0.29   0
  -1  -7 -15   16.03    0.36   0
  -1   5  23   -0.21    0.30   0
   0 -11 -20   -0.45    0.28   0
   0 -10 -19    0.08    0.27   0
   0  -9 -18  362.71    1.67   0
   0  -5 -12  108.09    0.71   0
   0   2   7    0.32    0.10   0
   0   4  16   -0.04    0.18   0
   1 -10 -19    2.76    0.34   0
   1  -9 -18    2.17    0.31   0
   1  -5 -12    7.92    0.28   0
   1  -4 -10   29.14    0.40   0
   2  -7 -15   42.62    0.64   0
   2   4  17    1.13    0.17   0
   2   5  23    0.68    0.19   0
   3  -8 -16    0.10    0.32   0
   3  -6 -13   -0.02    0.32   0
   3  -5 -11    0.75    0.27   0
   3  -4  -9   35.31    0.50   0
   3  -3  -7   16.79    0.35   0
   3  -1  -2   12.10    0.25   0
   3   0   1    1.70    0.15   0
   3   4  18    0.20    0.14   0
   5  -7 -13    7.78    0.41   0
   5  -5  -9   45.84    0.63   0
   5  -4  -7    0.30    0.21   0
   5  -3  -5    5.81    0.31   0
   6  -6 -10   27.87    0.60   0
   6  -5  -8    9.45    0.44   0
   6  -2  -1  197.93    1.11   0
   6   0   5    0.41    0.18   0
   7   0   7   18.26    0.34   0
   8  -3   0    3.52    0.33   0
   8  -2   3   22.19    0.47   0
   8  -1   6    5.37    0.28   0
  -7   0   9    0.39    0.29   0
  -6   0   7    0.33    0.31   0
  -5   2  13   12.46    0.43   0
  -4  -1   0    2.35    0.17   0
  -4   0   3    0.49    0.16   0
  -3   3  14    1.59    0.26   0
  -2  -9 -18  161.19    1.00   0
  -2  -7 -15   43.42    0.47   0
  -2   4  18   37.76    0.58   0
  -1  -5 -12    7.90    0.22   0
  -1  -4 -10   26.58    0.30   0
  -1   3  12  386.04    1.28   0
  -1   5  24  158.86    1.14   0
   0  -8 -17   -0.36    0.25   0
   0  -6 -14    0.09    0.23   0
   0  -3  -8    0.74    0.15   0
   0   4  17    0.03    0.19   0
   0   5  23   -0.13    0.26   0
   1  -8 -17    5.93    0.37   0
   1  -6 -14    0.97    0.27   0
   1  -1  -3  273.07    0.71   0
   1   5  23   -0.35    0.23   0
   2  -8 -17    2.60    0.34   0
   2  -6 -14    5.12    0.33   0
   2  -4 -10   45.36    0.52   0
   3  -7 -15    3.19    0.36   0
   3  -2  -5    4.44    0.22   0
   4  -7 -14    4.51    0.32   0
   4  -2  -4   16.61    0.34   0
   5  -5 -10    0.61    0.33   0
   5  -4  -8    0.09    0.28   0
   5  -2  -3   37.08    0.49   0
   5  -1   0   86.13    0.64   0
   5   0   3    0.25    0.14   0
   6  -3  -4   41.76    0.61   0
   7  -5  -7   14.11    0.47   0
   7  -4  -5   15.13    0.48   0
   7  -1   3    4.83    0.32   0
   9  -4  -1    3.80    0.36   0
  -7  -3   0    6.33    0.26   0
  -7  -2   3    9.85    0.35   0
  -7  -1   6   47.88    0.60   0
  -6   1  11   17.14    0.47   0
  -5   0   5   27.63    0.41   0
  -5   1   9   32.43    0.50   0
  -4   1   7   26.11    0.40   0
  -3  -6 -13    0.31    0.16   0
  -3   0   2    0.22    0.13   0
  -3   2  10    1.71    0.21   0
  -3   3  15    8.19    0.34   0
  -2   0   1   49.17    0.29   0
  -1 -10 -20    2.26    0.31   0
  -1  -3  -8    0.84    0.11   0
  -1   4  18  110.95    0.84   0
   0 -10 -20    0.71    0.29   0
   0  -9 -19    2.03    0.30   0
   0   5  24   51.95    0.65   0
   1 -10 -20    2.35    0.32   0
   1  -9 -19    2.40    0.31   0
   1  -7 -16    0.26    0.29   0
   2  -3  -8    1.20    0.16   0
   2   4  18   35.74    0.39   0
   2   5  25    4.93    0.29   0
   3  -8 -17    5.59    0.39   0
   3  -6 -14    2.07    0.33   0
   3  -5 -12   61.95    0.69   0
   4  -6 -13    0.51    0.33   0
   4  -4  -9    4.20    0.24   0
   4   1   5   15.95    0.21   0
   5  -7 -14    0.23    0.31   0
   5  -6 -12   12.02    0.40   0
   5  -3  -6    0.39    0.26   0
   6  -2  -2   11.31    0.38   0
   6   1   8   14.15    0.26   0
   7  -3  -3   72.76    0.79   0
   7   0   6    1.63    0.24   0
   7   1  10    2.93    0.19   0
   8  -4  -4    2.16    0.30   0
   8  -1   5    5.99    0.29   0
  -6  -2   1  195.63    0.92   0
  -6  -1   4   26.05    0.43   0
  -6   1  12    8.82    0.41   0
  -5  -2  -1    4.57    0.17   0
  -5  -1   2    1.04    0.16   0
  -5   2  14    2.86    0.27   0
  -4   2  12   41.53    0.56   0
  -4   3  17    0.34    0.23   0
  -3   1   6  579.22    1.48   0
  -2  -8 -17    2.22    0.22   0
  -2  -6 -14    4.93    0.23   0
  -2  -5 -12  296.68    0.93   0
  -2   2   9  674.59    1.63   0
  -2   4  20    3.45    0.34   0
  -1  -9 -19    2.56    0.25   0
  -1  -7 -16    0.67    0.23   0
  -1   1   4    4.80    0.12   0
  -1   3  13   -0.16    0.17   0
  -1   4  19    1.04    0.27   0
   0  -8 -18    1.96    0.27   0
   0  -5 -13    0.07    0.21   0
   0  -2  -6  124.00    0.51   0
   0   4  18    0.26    0.20   0
   0   5  25    0.11    0.26   0
   0   5  26    1.03    0.31   0
   1  -8 -18   91.29    0.88   0
   1  -6 -15   69.72    0.70   0
   1  -2  -6   21.14    0.28   0
   1   5  25    1.66    0.26   0
   2  -8 -18    0.69    0.31   0
   2  -5 -13    4.82    0.29   0
   2  -2  -6   24.55    0.34   0
   2  -1  -3 1031.16    1.63   0
   2   0   0 3835.01    2.51   0
   2   5  26    0.40    0.24   0
   3  -7 -16    1.06    0.33   0
   3  -3  -8   27.04    0.42   0
   4  -1  -2  312.55    1.12   0
   5  -5 -11   -0.07    0.33   0
   5  -4  -9    0.90    0.31   0
   6  -6 -12    0.72    0.33   0
   6  -5 -10   36.51    0.65   0
   6  -3  -5    2.80    0.33   0
   7  -4  -6    2.57    0.34   0
   7  -1   2    1.04    0.29   0
   8  -1   4   44.37    0.59   0
  -6   1  13    6.17    0.40   0
  -5  -4  -6    1.95    0.10   0
  -5   0   6    0.36    0.20   0
  -5   1  10    1.90    0.26   0
  -5   2  15   10.05    0.43   0
  -4   0   4    0.93    0.17   0
  -4   1   8    2.60    0.22   0
  -4   2  13    1.48    0.28   0
  -3  -7 -15    3.33    0.20   0
  -3   2  11    1.50    0.22   0
  -3   3  16    0.92    0.27   0
  -2  -4 -10   41.28    0.31   0
  -2   1   5    1.35    0.13   0
  -2   4  21   42.13    0.64   0
  -1  -8 -18   90.82    0.78   0
   0 -11 -22    0.35    0.30   0
   0  -7 -17    0.32    0.30   0
   0  -6 -15   69.56    0.65   0
   0   3  13    0.17    0.17   0
   0   4  19    0.18    0.22   0
   0   5  27   32.82    0.57   0
   1  -9 -20    0.77    0.29   0
   1  -7 -17    0.61    0.29   0
   1  -3  -9   92.94    0.62   0
   2  -7 -17    2.75    0.34   0
   2  -6 -15  267.05    1.38   0
   2  -4 -11    4.75    0.26   0
   2   4  19    0.17    0.19   0
   2   5  27    0.25    0.24   0
   3  -5 -13    0.58    0.29   0
   3  -1  -3  180.88    0.79   0
   4  -7 -16    1.12    0.34   0
   4  -4 -10    0.37    0.26   0
   4  -3  -8    1.39    0.24   0
   5  -3  -7   20.78    0.45   0
   5   0   2   -0.13    0.18   0
   6  -4  -8    1.68    0.32   0
   6  -2  -3   19.51    0.44   0
   7  -4  -7    4.47    0.36   0
   7   0   5    6.17    0.29   0
   8  -4  -5    2.00    0.32   0
   9  -3   0    1.67    0.31   0
  -7  -1   8   13.31    0.40   0
  -6   0   9    0.22    0.28   0
  -5   1  11    2.26    0.29   0
  -4  -1   1   74.56    0.49   0
  -3   1   7   16.67    0.32   0
  -3   3  17    7.70    0.36   0
  -2   2  10    7.39    0.26   0
  -2   4  22    2.51    0.34   0
  -1  -9 -20    0.92    0.28   0
  -1  -6 -15   69.73    0.60   0
  -1  -5 -13    1.34    0.17   0
  -1   3  14    2.14    0.20   0
   0  -8 -19    0.32    0.30   0
   0  -3  -9  473.91    1.19   0
   0   2   8   -0.10    0.11   0
   0   5  28    0.08    0.27   0
   1  -8 -19    1.93    0.30   0
   1   3  13    0.13    0.14   0
   1   5  28    1.38    0.29   0
   2  -8 -19    2.01    0.33   0
   2  -3  -9   23.92    0.38   0
   3  -7 -17    2.80    0.35   0
   3  -4 -11    0.98    0.18   0
   3  -3  -9    0.51    0.20   0
   3  -2  -6   98.32    0.66   0
   3   0   0    0.18    0.15   0
   4  -6 -15  103.15    0.98   0
   4  -5 -13    5.62    0.39   0
   5  -6 -14    2.31    0.35   0
   5  -5 -12    2.60    0.36   0
   5  -4 -10   24.01    0.53   0
   6  -5 -11   23.53    0.56   0
   6  -4  -9    0.52    0.32   0
   6   1   7   13.52    0.26   0
   7  -5 -10    9.96    0.45   0
   7  -3  -5   39.03    0.63   0
   7   1   9   11.69    0.27   0
   8  -1   3   28.92    0.52   0
  -8  -2   8    5.16    0.32   0
  -7  -1   9   11.70    0.39   0
  -6   0  10    0.57    0.30   0
  -5   1  12    0.15    0.28   0
  -4   0   5    0.56    0.17   0
  -4   1   9    5.94    0.25   0
  -3   3  18    0.91    0.32   0
  -2  -8 -18    0.77    0.20   0
  -2   3  16    0.34    0.23   0
  -2   4  23    3.06    0.38   0
  -1  -8 -19    2.19    0.28   0
  -1  -4 -11    1.03    0.14   0
  -1   4  22    3.98    0.34   0
   0  -6 -16    0.40    0.29   0
   0   4  20    0.12    0.24   0
   1  -9 -21   27.56    0.57   0
   1  -7 -18    0.30    0.29   0
   1  -6 -16    6.20    0.34   0
   1  -4 -12  118.33    0.77   0
   1   2   8   18.60    0.19   0
   1   4  20    2.90    0.27   0
   1   5  29    2.00    0.28   0
   1   5  30   68.94    0.79   0
   2  -9 -21   84.63    0.96   0
   2  -7 -18   79.70    0.85   0
   2  -6 -16    5.08    0.36   0
   2  -5 -14    0.86    0.27   0
   2  -4 -12  141.39    0.90   0
   2   2   8    0.73    0.06   0
   2   4  20    2.76    0.24   0
   3  -5 -14    0.99    0.31   0
   4  -4 -11    6.33    0.35   0
   4  -2  -6    9.07    0.29   0
   4  -1  -3  475.12    1.41   0
   5  -3  -8    8.73    0.37   0
   5  -2  -5   33.49    0.49   0
   5  -1  -2    1.28    0.21   0
   6  -2  -4   26.43    0.51   0
   6  -1  -1   16.00    0.39   0
   7  -4  -8   14.68    0.47   0
   8  -3  -4   10.63    0.42   0
   8  -2  -1   78.81    0.82   0
  -8  -2   9    3.60    0.31   0
  -6  -1   6    1.86    0.26   0
  -6   0  11    2.23    0.33   0
  -5  -2   0    0.22    0.13   0
  -4   1  10    0.67    0.21   0
  -4   2  15   73.73    0.77   0
  -3   3  19    2.13    0.35   0
  -2  -6 -15  272.44    1.04   0
  -2   1   6   48.78    0.41   0
  -2   2  11   12.32    0.30   0
  -2   3  17    6.60    0.32   0
  -1   3  15    0.93    0.19   0
   0  -7 -18    6.89    0.33   0
   0  -5 -14   -0.08    0.19   0
   0  -4 -12  636.98    1.60   0
   0   3  14    0.36    0.15   0
   1  -8 -20    0.99    0.30   0
   1  -2  -7    0.98    0.16   0
   1   4  21   22.50    0.43   0
   2  -8 -20   13.33    0.48   0
   2  -1  -4   32.09    0.34   0
   3  -8 -20    1.45    0.36   0
   3  -4 -12   35.07    0.53   0
   3  -2  -7    1.73    0.22   0
   3   3  14    0.96    0.09   0
   3   4  21    8.52    0.25   0
   4  -6 -16   42.68    0.71   0
   4  -5 -14   25.84    0.56   0
   4  -3  -9    6.62    0.30   0
   5  -5 -13    5.55    0.33   0
   5  -4 -11   24.53    0.54   0
   5   0   1    4.09    0.22   0
   6  -4 -10   16.51    0.49   0
   7  -4  -9    1.61    0.34   0
   7  -3  -6   29.23    0.56   0
   7  -2  -3    9.52    0.38   0
   7  -1   0   30.12    0.49   0
   7   1   8   12.83    0.30   0
   8  -4  -7   10.53    0.45   0
   8  -1   2  136.58    0.99   0
   9  -2   1    1.32    0.28   0
  -7  -2   6   23.34    0.45   0
  -7  -1  10    3.18    0.32   0
  -6  -1   7   13.36    0.39   0
  -5  -1   4    1.69    0.20   0
  -4   2  16    6.50    0.38   0
  -3  -7 -16    1.36    0.19   0
  -3  -6 -14    1.60    0.16   0
  -3   1   8    8.97    0.26   0
  -3   3  20   64.83    0.79   0
  -2  -7 -17    2.86    0.22   0
  -2  -5 -13    4.79    0.19   0
  -2   0   2    0.51    0.10   0
  -2   3  18   90.64    0.81   0
  -1  -9 -21   27.29    0.50   0
  -1  -3  -9   95.53    0.48   0
  -1   1   5    0.68    0.10   0
  -1   2  10    7.50    0.24   0
  -1   3  16    4.94    0.25   0
  -1   4  24  321.48    1.59   0
   0 -10 -23   -0.53    0.28   0
   0  -8 -20   -0.78    0.28   0
   0   2   9 1896.15    2.15   0
   0   4  22    0.98    0.27   0
   1  -9 -22    0.60    0.31   0
   1  -7 -19    0.48    0.29   0
   1  -6 -17    1.63    0.31   0
   1  -5 -15   24.93    0.45   0
   1  -3 -10   27.32    0.38   0
   2  -7 -19    3.68    0.37   0
   2  -6 -17    0.91    0.32   0
   2  -5 -15   63.58    0.70   0
   3  -6 -17    1.70    0.36   0
   3  -5 -15    6.22    0.38   0
   3  -1  -4   10.09    0.26   0
   4   0   0 9951.54    5.66   0
   5  -5 -14    2.18    0.36   0
   5  -3  -9    1.15    0.31   0
   5  -2  -6  109.29    0.84   0
   5  -1  -3   27.96    0.43   0
   6  -5 -13   14.16    0.49   0
   6  -2  -5   50.04    0.65   0
   6  -1  -2  159.16    1.01   0
   6   1   6    1.91    0.20   0
   6   2  11    1.73    0.14   0
   8  -4  -8   12.84    0.49   0
   8  -3  -5    2.77    0.33   0
   8  -2  -2   32.37    0.59   0
   9  -3  -3    3.97    0.35   0
   9  -2   0    0.59    0.28   0
  -7  -3   3   73.25    0.68   0
  -7  -1  11    1.08    0.31   0
  -6  -3   0    1.18    0.23   0
  -6   0  12    9.45    0.40   0
  -5   0   9    0.03    0.24   0
  -5   1  14   20.49    0.49   0
  -4   0   6  343.61    1.23   0
  -4   2  17    8.57    0.40   0
  -4   2  18   73.79    0.84   0
  -3  -1   0    1.32    0.11   0
  -3   2  14    0.53    0.17   0
  -2   3  19    0.64    0.29   0
  -1  -8 -20    0.99    0.25   0
  -1   0   1   -0.06    0.03   0
  -1   4  25   -0.58    0.32   0
  -1   4  26    5.10    0.38   0
   0  -7 -19    0.32    0.27   0
   0  -6 -17    0.26    0.26   0
   0  -2  -7    0.39    0.12   0
   0   4  23    1.22    0.29   0
   0   4  24   13.47    0.41   0
   1  -8 -21   20.31    0.51   0
   1  -4 -13    8.14    0.29   0
   1   4  22    4.85    0.29   0
   2   4  22    2.61    0.27   0
   3  -4 -13   10.48    0.38   0
   3   4  22    0.27    0.20   0
   4  -5 -15   21.83    0.54   0
   4  -3 -10   16.23    0.41   0
   5  -4 -12   60.78    0.77   0
   7  -4 -10    3.29    0.37   0
   7  -1  -1   11.68    0.38   0
   7   0   3    0.70    0.22   0
   8  -2  -3   22.21    0.53   0
   8   0   5    1.04    0.22   0
   9  -3  -4    3.00    0.35   0
  -7  -4   0    0.65    0.20   0
  -6  -2   4   26.55    0.47   0
  -6  -1   8   15.57    0.42   0
  -6   0  13   14.34    0.47   0
  -5  -2   1    4.96    0.22   0
  -5  -1   5   57.36    0.56   0
  -5   1  15   76.14    0.83   0
  -4   1  12    0.66    0.25   0
  -3   2  15   25.14    0.47   0
  -2  -4 -11    3.74    0.15   0
  -2   1   7    1.48    0.18   0
  -2   2  13    1.07    0.22   0
  -2   3  20    0.86    0.31   0
  -1  -9 -22    0.29    0.25   0
  -1  -4 -12  122.75    0.66   0
   0 -10 -24   97.84    1.00   0
   0  -8 -21  338.69    1.64   0
   0  -3 -10   -0.22    0.16   0
   0   4  25    0.39    0.29   0
   1  -9 -23    3.03    0.35   0
   1  -6 -18   88.27    0.85   0
   1   3  15    1.00    0.15   0
   1   4  24  324.04    1.45   0
   2  -7 -20    0.53    0.34   0
   2  -6 -18   13.96    0.47   0
   2  -5 -16   18.58    0.47   0
   2  -3 -11   21.27    0.40   0
   3  -6 -18   23.45    0.57   0
   3  -5 -16    9.36    0.44   0
   3  -2  -8    4.06    0.25   0
   3   0  -1    1.59    0.15   0
   3   4  23   14.56    0.33   0
   4  -4 -13    7.59    0.34   0
   5  -6 -17    0.60    0.24   0
   5  -3 -10   13.81    0.47   0
   5  -2  -7   60.24    0.67   0
   6  -5 -14   11.90    0.43   0
   6  -4 -12   40.66    0.70   0
   6  -3  -9    7.52    0.42   0
   6  -2  -6    2.70    0.34   0
   6   0   1  323.84    1.28   0
   7  -3  -8    5.86    0.40   0
   7  -2  -5   13.54    0.44   0
   7   1   7   26.67    0.39   0
   8   0   4    6.43    0.33   0
   9  -3  -5   10.18    0.45   0
  -8  -3   8    0.89    0.26   0
  -7  -3   4   51.29    0.62   0
  -7  -2   8   23.05    0.49   0
  -6  -1   9   10.88    0.41   0
  -4   1  13    3.49    0.30   0
  -3   1  10   19.12    0.38   0
  -3   2  16    1.84    0.29   0
  -2  -8 -20   14.30    0.40   0
  -2   3  21    2.17    0.36   0
  -2   3  22    0.91    0.35   0
  -1  -7 -19    0.84    0.25   0
  -1   3  19   -0.05    0.24   0
   0  -4 -13    0.64    0.19   0
   0   2  10   -0.09    0.14   0
   0   4  26    0.90    0.30   0
   0   4  27   80.00    0.86   0
   1  -8 -22   -0.20    0.30   0
   1  -5 -16   -0.04    0.27   0
   1  -3 -11   47.45    0.51   0
   1  -2  -8   25.68    0.35   0
   1   2   9   31.36    0.26   0
   2   3  15   17.50    0.26   0
   3  -4 -14    4.21    0.33   0
   3   4  24  114.52    0.77   0
   4  -2  -8    5.39    0.29   0
   4   0  -1 1101.90    2.03   0
   5  -5 -16    1.36    0.37   0
   5  -4 -13   26.09    0.53   0
   5   1   4    1.69    0.17   0
   6  -5 -15   58.91    0.85   0
   6  -2  -7    0.16    0.30   0
   6   1   5    3.35    0.23   0
   7  -3  -9    2.86    0.37   0
   7  -1  -2    0.83    0.29   0
   7   0   2   -0.09    0.24   0
   8  -2  -4   16.72    0.50   0
   9  -2  -2    6.01    0.38   0
  -7  -2   9   13.90    0.44   0
  -6  -2   5   50.73    0.60   0
  -5   0  11   16.84    0.44   0
  -4   1  14    0.17    0.29   0
  -3   0   5   35.13    0.39   0
  -3   2  17   24.55    0.53   0
  -2   2  14   -0.07    0.22   0
  -1   1   6    5.68    0.16   0
  -1   2  12   91.97    0.66   0
  -1   3  20   -0.64    0.29   0
   0  -6 -18    1.36    0.29   0
   0  -5 -16    0.35    0.24   0
   0   4  28    0.02    0.30   0
   1  -4 -14   25.73    0.44   0
   1   4  26    5.49    0.34   0
   2  -7 -21    2.93    0.37   0
   2  -6 -19    0.01    0.36   0
   2  -5 -17    8.02    0.42   0
   2   4  25    2.30    0.25   0
   3  -5 -17    2.38    0.39   0
   4  -6 -19    3.91    0.40   0
   4  -1  -5   16.32    0.35   0
   7  -4 -12   25.58    0.62   0
   8  -3  -8    0.92    0.35   0
   8  -2  -5   29.59    0.62   0
   8  -1  -1   31.53    0.59   0
   9  -3  -6    3.86    0.36   0
   9  -2  -3    1.79    0.33   0
   3  -3 -12   87.73    0.78   0
  -1   0  -3   -0.03    0.03   0
   1  -7 -15   16.62    0.22   0
   1  -4  -9  411.86    0.80   0
   2  -5  -8    8.61    0.21   0
   2  -3  -3  744.13    1.33   0
   3  -4  -2   43.77    0.42   0
   3  -1   9    1.38    0.16   0
   3   0  14    0.15    0.13   0
   4 -10 -10    6.58    0.31   0
   4  -6  -3   58.15    0.57   0
   4  -5   0   -0.11    0.20   0
   4  -4   3    0.55    0.19   0
   4  -3   6    0.69    0.14   0
   4  -2  10    4.32    0.19   0
   4  -1  16    2.84    0.23   0
   4   0  23    2.94    0.23   0
   5 -11  -7    0.61    0.26   0
   5 -10  -6    3.36    0.30   0
   5  -9  -4    3.22    0.29   0
   5  -7   0   81.02    0.78   0
   5  -6   2   66.17    0.71   0
   5  -5   5   13.78    0.42   0
   5  -1  26    1.50    0.24   0
   5  -1  27   39.77    0.56   0
   6 -14  -6   28.77    0.68   0
   6 -12  -4    3.04    0.39   0
   6 -11  -3   47.67    0.76   0
   6 -10  -1    5.12    0.37   0
   6  -9   1    0.72    0.31   0
   6  -8   3    0.60    0.30   0
   6  -7   5   13.59    0.43   0
   6  -6   8   60.55    0.76   0
   6  -5  12   68.55    0.78   0
   6  -4  16   21.91    0.49   0
   6  -4  17    7.59    0.36   0
   6  -3  22   14.52    0.43   0
   6  -3  23    0.85    0.28   0
   6  -2  31   15.62    0.45   0
   6  -2  33    1.65    0.30   0
   7 -15  -1    1.97    0.45   0
   7 -14  -1    1.44    0.43   0
   7 -13   0    1.77    0.43   0
   7 -12   1    0.60    0.35   0
   7 -12   2    0.23    0.38   0
   7 -11   3    3.76    0.43   0
   7 -10   5    4.24    0.42   0
   7  -9   7    1.31    0.36   0
   7  -8   9    3.56    0.30   0
   7  -8  10    6.63    0.43   0
   7  -7  12    3.04    0.28   0
   7  -7  13    1.93    0.35   0
   7  -6  16    1.91    0.32   0
   7  -5  21    6.35    0.41   0
   7  -4  31    1.09    0.36   0
   7  -4  32   16.49    0.56   0
   8 -14   6   11.89    0.63   0
   8 -13   7    0.58    0.49   0
   8 -12   8    1.79    0.46   0
   8 -12   9    0.91    0.45   0
   8 -11  11   10.46    0.59   0
   8 -10  12    3.41    0.44   0
   8  -9  16    2.62    0.47   0
   8  -8  18    1.58    0.33   0
   8  -8  19    3.50    0.46   0
   8  -8  20   15.65    0.58   0
   8  -7  22    9.97    0.45   0
   8  -7  23    8.72    0.52   0
   8  -7  24   -0.49    0.38   0
   8  -7  25   10.44    0.53   0
   8  -6  29    2.18    0.34   0
   8  -6  30    0.95    0.42   0
   8  -6  31    0.65    0.40   0
   8  -6  32    1.12    0.42   0
   8  -6  33    1.74    0.42   0
   8  -6  34   -0.22    0.40   0
   8  -6  35    0.68    0.38   0
   9  -9  27    0.14    0.34   0
   1  -6 -13    0.14    0.10   0
   1  -5 -11    0.15    0.08   0
   1  -1   0   15.60    0.14   0
   2  -7 -12  169.07    0.75   0
   2  -6 -10    3.17    0.16   0
   2   1  14    5.83    0.14   0
   2   2  22    5.62    0.18   0
   3  -8 -10   20.66    0.38   0
   3  -2   5    4.39    0.16   0
   3   1  22   25.37    0.34   0
   4 -11 -11    1.45    0.26   0
   4  -6  -2    1.82    0.25   0
   4  -3   7    0.83    0.19   0
   4  -2  11    0.19    0.18   0
   4  -1  17    5.21    0.26   0
   4   0  25   19.13    0.38   0
   5 -12  -8    2.48    0.33   0
   5 -10  -5    5.94    0.35   0
   5  -8  -2   49.66    0.62   0
   5  -6   3  122.21    0.92   0
   5  -4  10   24.19    0.47   0
   5  -2  20   20.28    0.44   0
   5  -1  28   10.26    0.34   0
   5  -1  29    4.52    0.28   0
   6 -14  -5   15.87    0.57   0
   6  -9   2    3.64    0.35   0
   6  -7   6   44.28    0.63   0
   6  -7   7   37.92    0.63   0
   6  -6  10   28.24    0.55   0
   6  -5  13   15.13    0.45   0
   6  -4  18    0.81    0.29   0
   6  -3  24    0.75    0.27   0
   6  -3  25    0.31    0.26   0
   7 -16  -1   -0.10    0.40   0
   7 -16   0   -0.38    0.38   0
   7 -15   0    0.67    0.43   0
   7 -14   0    0.01    0.30   0
   7 -14   1    1.97    0.44   0
   7 -13   2    7.73    0.52   0
   7 -11   4    5.19    0.41   0
   7 -10   6    0.41    0.36   0
   7 -10   7    0.21    0.33   0
   7  -9   8    1.39    0.33   0
   7  -9   9    7.42    0.44   0
   7  -8  11    1.84    0.36   0
   7  -8  12    1.66    0.33   0
   7  -7  15    0.44    0.33   0
   7  -6  18    2.59    0.35   0
   7  -6  19    0.92    0.33   0
   7  -5  23   24.36    0.55   0
   7  -5  24   15.21    0.51   0
   7  -4  34   23.79    0.62   0
   7  -4  35    9.38    0.50   0
   7  -4  37    2.66    0.40   0
   8 -14   7   11.31    0.59   0
   8 -13   8    8.05    0.47   0
   8 -13   9    2.05    0.48   0
   8 -12  10    0.15    0.44   0
   8 -12  11    4.37    0.49   0
   8 -11  12    1.09    0.45   0
   8 -10  14   12.35    0.56   0
   8 -10  15    0.03    0.43   0
   8  -9  17   10.20    0.52   0
   8  -9  19    9.61    0.52   0
   8  -8  21    5.71    0.49   0
   8  -8  22   11.51    0.55   0
   8  -7  27    0.69    0.42   0
   8  -7  28    0.14    0.40   0
   8  -7  29    0.23    0.40   0
   8  -7  30    1.47    0.39   0
   8  -6  36    2.32    0.35   0
   8  -6  37    0.17    0.38   0
   8  -6  39    0.85    0.42   0
   1  -8 -16    7.40    0.19   0
   1  -3  -6  306.80    0.65   0
   1   0   4    0.01    0.04   0
   1   3  23    9.84    0.15   0
   2  -8 -13    1.09    0.19   0
   2  -4  -5   -0.02    0.11   0
   2   0   9    0.26    0.10   0
   3  -9 -11    3.74    0.25   0
   3  -7  -8    1.09    0.21   0
   3  -6  -6   14.14    0.29   0
   3  -4  -1    2.50    0.17   0
   3  -3   2   40.34    0.38   0
   3  -2   6  100.52    0.58   0
   3  -1  10   20.11    0.29   0
   3   1  23    7.54    0.22   0
   4 -11 -10   16.18    0.42   0
   4  -9  -7    8.93    0.31   0
   4  -5   1    3.34    0.24   0
   4  -4   4    0.78    0.19   0
   4  -2  12   42.37    0.47   0
   4  -1  18    0.52    0.22   0
   4   0  26    0.26    0.18   0
   5 -13  -8   10.35    0.44   0
   5 -12  -7    8.25    0.40   0
   5 -11  -6    8.01    0.37   0
   5 -10  -4    8.16    0.36   0
   5  -9  -3   13.59    0.40   0
   5  -8  -1    4.01    0.32   0
   5  -6   4   23.94    0.49   0
   5  -5   7   33.36    0.54   0
   5  -4  11   25.03    0.48   0
   5  -3  15   51.66    0.61   0
   5  -2  21   52.54    0.61   0
   5  -2  22   18.83    0.40   0
   5  -1  31    5.54    0.30   0
   5  -1  32    1.22    0.24   0
   6 -14  -4    6.42    0.47   0
   6 -13  -3   34.94    0.71   0
   6 -12  -2    9.54    0.49   0
   6 -11   0    0.76    0.35   0
   6 -10   1    4.74    0.38   0
   6  -9   3   26.26    0.56   0
   6  -8   5   -0.16    0.28   0
   6  -6  11    1.44    0.32   0
   6  -5  15   58.37    0.73   0
   6  -4  19    0.61    0.21   0
   6  -4  20    3.28    0.31   0
   6  -3  26    3.31    0.29   0
   6  -3  27    8.04    0.36   0
   6  -3  28    6.12    0.34   0
   6  -3  29    0.70    0.26   0
   7 -16   1    0.48    0.42   0
   7 -15   1    3.01    0.46   0
   7 -15   2    1.75    0.41   0
   7 -14   2    1.53    0.43   0
   7 -13   3    4.33    0.46   0
   7 -12   4    6.38    0.49   0
   7 -11   6    2.04    0.40   0
   7 -10   8    3.71    0.41   0
   7  -9  10    0.56    0.35   0
   7  -6  20    2.44    0.28   0
   7  -6  21    0.87    0.34   0
   7  -6  22    0.65    0.33   0
   7  -5  28    2.71    0.39   0
   7  -5  29   14.95    0.52   0
   7  -5  30    1.62    0.34   0
   8 -14   9    0.51    0.40   0
   8 -13  10    2.53    0.38   0
   8 -13  11    1.34    0.48   0
   8 -12  12    1.85    0.47   0
   8 -12  13    8.56    0.56   0
   8 -11  14   -0.05    0.42   0
   8 -10  18    1.43    0.45   0
   8  -9  21    6.84    0.51   0
   8  -9  22    3.83    0.45   0
   8  -8  24    0.24    0.39   0
   8  -8  25    3.41    0.45   0
   8  -8  26    0.31    0.40   0
   8  -8  27    1.18    0.38   0
   8  -7  31    3.90    0.43   0
   8  -7  32    1.29    0.43   0
   8  -7  33   -0.05    0.40   0
   8  -7  34    0.16    0.42   0
   8  -7  36    0.54    0.42   0
   8  -7  37    1.50    0.42   0
   8  -7  38    0.26    0.42   0
   8  -7  39    0.68    0.44   0
   8  -7  40    0.52    0.42   0
   0  -7 -17    0.08    0.08   0
   1  -2  -3   89.05    0.33   0
   2  -7 -11    9.02    0.25   0
   2  -5  -7   21.82    0.28   0
   2  -3  -2   33.89    0.30   0
   2  -2   1    3.14    0.12   0
   2   1  15   43.71    0.32   0
   2   2  23    5.20    0.17   0
   3  -8  -9  118.01    0.76   0
   3  -5  -3   59.91    0.49   0
   3  -1  11    0.65    0.14   0
   3   0  16    1.03    0.14   0
   3   1  24   28.81    0.35   0
   3   1  25    0.70    0.18   0
   4 -10  -8   12.29    0.37   0
   4  -6  -1    3.65    0.25   0
   4  -5   2    1.90    0.22   0
   4  -2  13    2.23    0.21   0
   4  -1  19    0.23    0.21   0
   4   0  27    0.02    0.18   0
   4   0  28   -0.09    0.18   0
   5 -13  -7    2.17    0.34   0
   5 -12  -6   41.83    0.67   0
   5 -11  -5    0.76    0.28   0
   5 -10  -3   12.79    0.41   0
   5  -9  -2    6.06    0.34   0
   5  -8   0    0.99    0.27   0
   5  -7   2    9.27    0.31   0
   5  -6   5   16.59    0.43   0
   5  -4  12   63.07    0.67   0
   5  -3  16   13.08    0.37   0
   5  -3  17    7.33    0.33   0
   5  -2  23    7.42    0.33   0
   6 -15  -3    3.04    0.43   0
   6 -14  -3    9.62    0.47   0
   6 -14  -2    4.12    0.41   0
   6 -13  -2   19.22    0.58   0
   6 -12   0   85.51    0.98   0
   6  -9   4   28.06    0.58   0
   6  -8   6    0.91    0.29   0
   6  -7   9    0.12    0.30   0
   6  -6  12    0.17    0.29   0
   6  -5  16   12.43    0.43   0
   6  -4  21    7.37    0.31   0
   6  -4  22   10.03    0.39   0
   6  -4  23    1.89    0.28   0
   6  -3  30    2.26    0.30   0
   6  -3  31    5.16    0.35   0
   6  -3  32   11.27    0.43   0
   6  -3  33    8.57    0.40   0
   6  -3  34    3.41    0.31   0
   7 -16   2    0.02    0.41   0
   7 -16   3   -0.57    0.40   0
   7 -15   3    8.28    0.53   0
   7 -14   3    2.82    0.35   0
   7 -14   4    5.78    0.49   0
   7 -13   4    4.76    0.38   0
   7 -13   5    3.75    0.46   0
   7 -12   6   10.87    0.54   0
   7 -11   7    1.08    0.36   0
   7 -10   9    1.81    0.35   0
   7 -10  10    0.91    0.36   0
   7  -9  11   -0.07    0.24   0
   7  -9  12    0.21    0.34   0
   7  -8  14    0.69    0.25   0
   7  -7  19    1.04    0.34   0
   7  -6  23    0.39    0.33   0
   7  -6  24    4.18    0.40   0
   7  -5  31   24.37    0.61   0
   7  -5  32    6.17    0.45   0
   7  -5  33    1.65    0.39   0
   7  -5  36   34.31    0.72   0
   7  -5  37   21.21    0.61   0
   7  -5  38    2.46    0.41   0
   8 -13  12    0.26    0.33   0
   8 -12  14    1.84    0.44   0
   8 -12  15    4.41    0.51   0
   8 -12  16    0.89    0.42   0
   8 -11  16    0.09    0.32   0
   8 -11  17    1.80    0.46   0
   8 -11  18    0.55    0.44   0
   8 -10  19    2.41    0.43   0
   8 -10  20    3.80    0.47   0
   8 -10  21    5.27    0.49   0
   8  -9  24   -0.01    0.40   0
   8  -8  28    3.69    0.43   0
   8  -8  30    2.48    0.46   0
   8  -8  31    3.05    0.46   0
   8  -8  32   -0.09    0.42   0
   8  -8  33    0.37    0.38   0
   8  -8  34    0.59    0.40   0
   1  -7 -14    0.30    0.12   0
   1   1   9  271.52    0.51   0
   1   2  15  293.96    0.55   0
   2  -6  -9  114.97    0.59   0
   3  -9 -10    0.02    0.21   0
   3  -6  -5    5.53    0.23   0
   3  -4   0    0.01    0.14   0
   3  -3   3  325.41    1.03   0
   3  -2   7    1.30    0.16   0
   3   0  17    0.72    0.15   0
   3   1  26   14.94    0.29   0
   4  -3   9    6.51    0.21   0
   4  -2  14    1.47    0.21   0
   4  -1  20    7.68    0.28   0
   5 -13  -6    1.50    0.33   0
   5 -12  -5   17.80    0.50   0
   5 -11  -4    5.16    0.34   0
   5 -10  -2    5.07    0.31   0
   5  -9  -1   42.26    0.63   0
   5  -8   1    3.69    0.33   0
   5  -7   3   13.36    0.40   0
   5  -6   6   26.30    0.49   0
   5  -5   9   47.95    0.60   0
   5  -4  13   28.81    0.50   0
   5  -3  18    5.22    0.31   0
   5  -2  25   17.15    0.40   0
   5  -2  26   10.21    0.34   0
   6 -15  -2    4.96    0.45   0
   6 -13  -1    1.94    0.35   0
   6 -12   1   48.98    0.79   0
   6 -10   3    0.74    0.24   0
   6 -10   4    3.86    0.38   0
   6  -9   5   12.82    0.44   0
   6  -9   6   10.31    0.42   0
   6  -8   8   36.68    0.63   0
   6  -7  10    6.63    0.32   0
   6  -6  14   43.23    0.65   0
   6  -5  18   34.28    0.58   0
   6  -5  19   30.06    0.55   0
   6  -4  24    1.24    0.28   0
   6  -4  25    1.57    0.28   0
   6  -4  26    0.73    0.26   0
   6  -3  35    1.83    0.30   0
   7 -15   4    0.43    0.39   0
   7 -15   5    0.90    0.42   0
   7 -14   5    1.26    0.43   0
   7 -14   6    0.33    0.42   0
   7 -13   6    0.67    0.41   0
   7 -13   7    0.72    0.42   0
   7 -12   7    3.69    0.41   0
   7 -12   8    2.59    0.43   0
   7 -11  10    7.53    0.48   0
   7 -10  12    4.80    0.42   0
   7  -9  13    2.87    0.30   0
   7  -9  14    8.31    0.46   0
   7  -8  16    1.90    0.28   0
   7  -8  17    5.22    0.41   0
   7  -8  18    3.41    0.36   0
   7  -7  20    1.06    0.25   0
   7  -7  21    0.47    0.34   0
   7  -7  22    0.80    0.35   0
   7  -6  27    7.00    0.45   0
   7  -6  28   22.12    0.59   0
   7  -6  29    4.54    0.43   0
   8 -12  17    3.71    0.49   0
   8 -12  18    0.70    0.44   0
   8 -11  20    6.45    0.54   0
   8 -11  21    4.31    0.50   0
   8 -10  23    5.52    0.51   0
   8  -9  26    5.60    0.41   0
   8  -9  28    4.07    0.47   0
   8  -9  29    1.27    0.44   0
   8  -9  30    0.94    0.44   0
   8  -9  31    1.64    0.42   0
   8  -8  35    0.90    0.32   0
   8  -8  36   -0.43    0.38   0
  -1   1   0   12.96    0.11   0
   1  -4  -8    2.06    0.10   0
   1   3  24  176.29    0.48   0
   2  -8 -12   41.22    0.41   0
   2  -4  -4    0.88    0.11   0
   2  -2   2   12.79    0.20   0
   2   0  10    1.13    0.12   0
   2   1  16    2.96    0.13   0
   2   2  25    0.47    0.13   0
   3  -5  -2   18.86    0.30   0
   3  -1  12   14.14    0.25   0
   3   0  18  181.81    0.78   0
   3   1  27   20.91    0.31   0
   3   1  28   10.23    0.27   0
   4  -9  -5   22.55    0.43   0
   4  -5   3    8.96    0.25   0
   4  -3  10   15.39    0.31   0
   4  -2  15   73.34    0.60   0
   4  -1  21   -0.11    0.20   0
   4  -1  22    0.97    0.21   0
   5 -13  -5    0.61    0.32   0
   5 -12  -4    0.93    0.31   0
   5 -11  -3   12.40    0.41   0
   5 -10  -1    0.19    0.24   0
   5  -8   2   52.32    0.67   0
   5  -6   7    8.98    0.38   0
   5  -5  10    0.20    0.27   0
   5  -4  14   28.93    0.49   0
   5  -4  15   24.63    0.46   0
   5  -3  19    1.73    0.27   0
   5  -3  20   34.02    0.53   0
   5  -2  27    1.22    0.24   0
   5  -2  28    2.13    0.24   0
   5  -2  29    2.15    0.25   0
   5  -2  30    1.71    0.27   0
   6 -16  -1    0.35    0.38   0
   6 -15  -1    0.77    0.39   0
   6 -15   0    0.07    0.35   0
   6 -14   0   12.86    0.53   0
   6 -12   2   10.53    0.49   0
   6 -11   3   46.37    0.74   0
   6  -9   7    0.35    0.29   0
   6  -8   9   38.00    0.63   0
   6  -7  12   62.82    0.77   0
   6  -6  15   55.09    0.69   0
   6  -5  21    3.10    0.30   0
   6  -4  27   -0.35    0.26   0
   6  -4  28    5.49    0.34   0
   6  -4  29    7.33    0.38   0
   7 -15   6    2.12    0.45   0
   7 -14   7   10.15    0.55   0
   7 -14   8    0.61    0.40   0
   7 -13   9    9.44    0.50   0
   7 -12  10    0.70    0.40   0
   7 -11  11    1.61    0.41   0
   7 -10  13   18.80    0.58   0
   7  -8  19    1.05    0.36   0
   7  -7  23   14.83    0.46   0
   7  -7  25   13.91    0.51   0
   7  -7  26    3.54    0.37   0
   7  -6  30    4.43    0.33   0
   7  -6  31    1.50    0.38   0
   7  -6  33   14.21    0.55   0
   7  -6  34   21.21    0.61   0
   7  -6  35    2.37    0.41   0
   7  -6  36    1.75    0.40   0
   7  -6  39    7.83    0.49   0
   8 -11  22    7.91    0.46   0
   8 -11  23    2.60    0.48   0
   8 -10  26    1.63    0.41   0
   8 -10  27    0.54    0.42   0
   8  -9  32    3.50    0.39   0
  -2  -4 -17    1.00    0.06   0
   0  -6 -15   71.23    0.29   0
   1  -8 -15   76.21    0.46   0
   1  -6 -12   85.84    0.42   0
   1  -5 -10    0.44    0.09   0
   2  -9 -13    5.54    0.23   0
   2  -7 -10    2.34    0.17   0
   2  -5  -6   61.94    0.42   0
   2  -3  -1    3.76    0.14   0
   2  -1   6   51.01    0.34   0
   2   2  26    1.80    0.14   0
   3  -7  -6    8.85    0.27   0
   3  -2   8    4.24    0.18   0
   3   1  29   14.77    0.28   0
   4 -12  -8    0.71    0.25   0
   4 -10  -6   81.73    0.76   0
   4  -5   4    5.29    0.26   0
   4  -4   7    8.24    0.23   0
   4  -3  11    0.18    0.19   0
   4  -2  16    6.39    0.27   0
   5 -13  -4    6.49    0.40   0
   5 -12  -3    1.48    0.31   0
   5 -11  -2    2.08    0.30   0
   5 -10   0    0.11    0.24   0
   5  -9   1   45.43    0.64   0
   5  -8   3  125.01    0.96   0
   5  -5  11    0.27    0.20   0
   5  -5  12    2.51    0.28   0
   5  -4  16   15.59    0.39   0
   5  -3  21  162.24    1.02   0
   5  -3  22   13.42    0.40   0
   5  -2  31    0.48    0.24   0
   5  -2  33    3.42    0.27   0
   5  -2  34    3.81    0.29   0
   6 -17   1    0.79    0.36   0
   6 -16   0    5.96    0.46   0
   6 -16   1    0.69    0.38   0
   6 -15   1    0.68    0.38   0
   6 -14   1   13.49    0.54   0
   6 -14   2    4.63    0.41   0
   6 -12   3   16.19    0.53   0
   6 -11   4   13.59    0.43   0
   6 -11   5    1.34    0.35   0
   6 -10   6   36.21    0.66   0
   6  -9   8    0.83    0.31   0
   6  -9   9    3.56    0.32   0
   6  -8  10   13.22    0.39   0
   6  -7  14    1.43    0.29   0
   6  -6  18    4.14    0.33   0
   6  -5  22    4.12    0.31   0
   6  -5  23    2.05    0.30   0
   6  -5  24    1.04    0.28   0
   6  -4  31   -0.09    0.28   0
   6  -4  33    8.32    0.39   0
   6  -4  34    3.21    0.34   0
   6  -4  35    2.15    0.33   0
   6  -4  36    0.84    0.31   0
   6  -4  37    0.96    0.33   0
   7 -15   8    5.90    0.51   0
   7 -14   9    2.83    0.46   0
   7 -13  10    4.29    0.46   0
   7 -13  11    1.42    0.39   0
   7 -12  11    3.45    0.44   0
   7 -12  12    0.18    0.39   0
   7 -11  14    5.71    0.46   0
   7 -10  15    5.10    0.45   0
   7 -10  16    3.77    0.43   0
   7  -9  18    3.20    0.40   0
   7  -9  19    1.41    0.38   0
   7  -8  21    6.64    0.36   0
   7  -8  23    0.97    0.36   0
   7  -8  24    0.03    0.32   0
   7  -7  27    0.64    0.32   0
   7  -7  28    0.24    0.36   0
   7  -7  29    6.91    0.45   0
   7  -7  30    3.27    0.41   0
   7  -7  32    1.81    0.38   0
  -2  -5 -19    6.82    0.09   0
   1   3  25    5.34    0.12   0
   2   1  17    6.59    0.14   0
   2   2  27    0.38    0.12   0
   3 -11 -11    2.77    0.23   0
   3  -8  -7    0.36    0.20   0
   3  -6  -3  226.62    0.94   0
   3  -5  -1   25.63    0.34   0
   3  -4   2   44.69    0.41   0
   3  -3   5   77.18    0.53   0
   3  -2   9   17.54    0.27   0
   3   0  20    4.48    0.20   0
   4 -13  -8    1.09    0.27   0
   4 -12  -7    5.75    0.32   0
   4 -11  -6    0.08    0.22   0
   4 -10  -5   16.73    0.39   0
   4  -8  -2    7.96    0.32   0
   4  -2  17    7.82    0.28   0
   4  -2  18   71.69    0.61   0
   5 -14  -4    6.79    0.39   0
   5 -14  -3    4.76    0.36   0
   5 -13  -3   49.02    0.73   0
   5 -12  -2    4.04    0.34   0
   5 -11  -1   15.43    0.45   0
   5 -10   1   -0.01    0.25   0
   5  -8   4   32.31    0.54   0
   5  -7   6   75.60    0.72   0
   5  -6   9   60.81    0.66   0
   5  -5  13    5.58    0.32   0
   5  -4  17    1.01    0.27   0
   5  -4  18    7.34    0.32   0
   5  -3  23   39.56    0.56   0
   5  -3  25   15.55    0.39   0
   6 -17   2    2.62    0.43   0
   6 -16   2    1.24    0.41   0
   6 -15   3    2.50    0.38   0
   6 -14   3    9.61    0.50   0
   6 -13   4   18.16    0.56   0
   6 -12   4    3.40    0.31   0
   6 -11   6   -0.20    0.31   0
   6 -10   8    6.44    0.40   0
   6  -9  10    4.49    0.37   0
   6  -8  12   17.76    0.48   0
   6  -7  15    3.85    0.31   0
   6  -7  16    0.32    0.28   0
   6  -6  20    2.43    0.31   0
   6  -6  21    1.27    0.27   0
   6  -5  25    4.51    0.33   0
   6  -5  26    3.65    0.34   0
   6  -5  28    0.35    0.27   0
   7 -13  12    1.01    0.42   0
   7 -13  13    3.60    0.49   0
   7 -12  13    2.69    0.40   0
   7 -12  14    0.74    0.40   0
   7 -10  18   15.18    0.57   0
   7  -9  20   12.39    0.46   0
   7  -9  21   13.81    0.53   0
   7  -8  25    1.72    0.39   0
   7  -8  26    7.11    0.46   0
   7  -8  27    5.51    0.44   0
   7  -8  28    3.22    0.41   0
   7  -7  34    1.92    0.41   0
   7  -7  38    2.35    0.42   0
   7  -7  39    0.82    0.39   0
   7  -7  40    2.41    0.43   0
   7  -7  41    6.46    0.48   0
  -1   0  -4   -0.06    0.03   0
   1  -7 -13    9.22    0.19   0
   1  -3  -5    0.72    0.07   0
   1   0   5   -0.04    0.04   0
   1   2  16    2.05    0.07   0
   2  -9 -12   19.26    0.32   0
   2  -8 -11    0.30    0.15   0
   3 -11 -10    5.59    0.28   0
   3  -7  -5    4.29    0.23   0
   3  -1  14    6.48    0.19   0
   3   0  21    0.30    0.16   0
   4 -12  -6   16.18    0.44   0
   4  -9  -3  181.77    1.06   0
   4  -8  -1   20.23    0.41   0
   4  -4   9    4.48    0.24   0
   4  -2  19   10.11    0.31   0
   5 -15  -3    9.68    0.45   0
   5 -14  -2    1.50    0.34   0
   5 -13  -2   13.98    0.48   0
   5 -12  -1    0.64    0.29   0
   5 -11   0  118.79    1.01   0
   5  -8   5    1.45    0.29   0
   5  -7   8    0.71    0.28   0
   5  -5  14    2.69    0.29   0
   5  -5  15    4.44    0.29   0
   5  -4  19   23.10    0.45   0
   5  -4  20    4.89    0.30   0
   5  -3  26    8.52    0.33   0
   5  -3  27    0.80    0.24   0
   5  -3  28    1.02    0.23   0
   6 -17   3    0.22    0.40   0
   6 -16   3    0.39    0.36   0
   6 -15   4   11.73    0.53   0
   6 -14   5   13.60    0.54   0
   6 -13   5    1.56    0.37   0
   6 -12   6    2.13    0.37   0
   6 -11   7    0.43    0.30   0
   6 -11   8    3.93    0.37   0
   6 -10  10    0.71    0.32   0
   6  -9  11   13.84    0.45   0
   6  -9  12    4.20    0.36   0
   6  -8  15   16.68    0.47   0
   6  -7  17    6.27    0.34   0
   6  -7  18    1.72    0.31   0
   6  -6  22    7.61    0.37   0
   6  -6  23    0.85    0.29   0
   6  -6  24    1.26    0.28   0
   6  -5  29    5.45    0.36   0
   6  -5  30   16.73    0.48   0
   6  -5  32    0.68    0.30   0
   6  -5  33    0.23    0.31   0
   6  -5  34    0.65    0.30   0
   6  -5  35    0.52    0.31   0
   6  -5  36    0.47    0.30   0
   6  -5  37    1.45    0.32   0
   6  -5  38    0.48    0.31   0
   6  -5  39    0.15    0.31   0
   7 -13  14   28.70    0.74   0
   7 -13  16   13.48    0.57   0
   7 -12  15    3.41    0.36   0
   7 -10  20    4.00    0.42   0
   7 -10  21    0.34    0.39   0
   7  -9  25    0.42    0.37   0
   7  -8  30   -0.01    0.33   0
   7  -8  31    0.40    0.38   0
   7  -8  32    4.41    0.44   0
   7  -8  33    2.61    0.42   0
   7  -8  36    3.45    0.43   0
   7  -8  37    0.49    0.39   0
   7  -8  38    2.01    0.41   0
   7  -8  39   -0.03    0.38   0
   7  -8  40    4.67    0.46   0
   0  -5 -13    0.04    0.05   0
   0  -4 -11    1.96    0.06   0
   1  -2  -2    0.15    0.05   0
   1   1  10   26.79    0.17   0
   2 -10 -13    2.42    0.18   0
   2  -7  -9   16.77    0.27   0
   2  -6  -7    2.63    0.15   0
   2  -5  -5    6.69    0.17   0
   2  -3   0    0.08    0.12   0
   2   0  12  960.17    1.38   0
   3  -8  -6    2.93    0.23   0
   3  -7  -4    0.28    0.20   0
   3  -6  -2   19.25    0.32   0
   3  -5   0  300.41    1.04   0
   3  -4   3  337.56    1.07   0
   3  -3   6  507.08    1.28   0
   3  -2  10    1.57    0.15   0
   3  -1  15  100.82    0.58   0
   3   0  22    0.51    0.17   0
   3   0  23    9.25    0.27   0
   4 -13  -6    1.19    0.28   0
   4 -11  -5    2.44    0.26   0
   4  -9  -2   36.95    0.53   0
   4  -8   0   81.06    0.70   0
   4  -3  14   15.57    0.30   0
   4  -1  31    0.66    0.19   0
   4  -1  32   12.20    0.32   0
   5 -15  -2    1.46    0.35   0
   5 -15  -1    1.80    0.33   0
   5 -14  -1    0.73    0.32   0
   5 -13  -1    3.11    0.33   0
   5 -13   0    3.58    0.32   0
   5 -12   0    0.52    0.29   0
   5 -11   1   18.04    0.46   0
   5 -10   3   13.38    0.41   0
   5  -9   4    3.78    0.25   0
   5  -9   5    1.83    0.28   0
   5  -8   6    5.70    0.27   0
   5  -7   9    3.13    0.30   0
   5  -6  12   12.02    0.37   0
   5  -5  16    1.04    0.26   0
   5  -4  21   26.69    0.48   0
   5  -4  22    7.68    0.34   0
   5  -3  29    0.08    0.22   0
   5  -3  30    0.21    0.23   0
   5  -3  32    1.90    0.26   0
   5  -3  33   -0.34    0.23   0
   5  -3  34    0.41    0.26   0
   5  -3  35   14.85    0.44   0
   5  -3  36   24.15    0.51   0
   6 -15   5    1.18    0.39   0
   6 -15   6    0.43    0.38   0
   6 -14   7   10.50    0.48   0
   6 -13   7    2.25    0.39   0
   6 -12   8    8.20    0.44   0
   6 -11   9    0.89    0.34   0
   6 -11  10   15.25    0.50   0
   6 -10  11    3.62    0.36   0
   6  -9  13   10.21    0.43   0
   6  -8  16    6.03    0.37   0
   6  -8  17    1.34    0.31   0
   6  -7  19    6.27    0.30   0
   6  -7  20    3.83    0.34   0
   6  -6  25    3.46    0.35   0
   6  -6  26   15.88    0.49   0
   7 -13  19    0.63    0.39   0
   7 -12  19   31.55    0.76   0
   7 -11  21   10.40    0.54   0
   7 -11  22   11.89    0.55   0
   7 -11  23    2.88    0.44   0
   7 -10  23   10.05    0.45   0
   7 -10  24    7.07    0.49   0
   7 -10  27    5.91    0.47   0
   7  -9  28    0.52    0.29   0
   7  -9  29    5.41    0.45   0
   7  -9  30    4.67    0.45   0
   7  -9  31    2.99    0.43   0
   7  -9  32    1.47    0.42   0
   7  -9  33   -0.06    0.38   0
   7  -9  34    0.13    0.38   0
   7  -9  35    2.02    0.41   0
   7  -9  36    0.78    0.40   0
   1  -8 -14    2.95    0.16   0
   1  -6 -11    0.97    0.11   0
   2  -8 -10    0.95    0.16   0
   2   1  19    8.58    0.16   0
   3 -11  -9   22.71    0.40   0
   3  -8  -5    0.36    0.20   0
   3  -5   1   25.11    0.34   0
   3  -3   7   16.56    0.27   0
   3  -2  11    1.53    0.15   0
   3  -1  16   39.77    0.39   0
   3   0  24   67.62    0.51   0
   3   0  25    2.91    0.20   0
   4 -12  -5    5.50    0.31   0
   4 -10  -3    5.15    0.28   0
   5 -16  -1    2.30    0.34   0
   5 -16   0    0.31    0.34   0
   5 -15   0    4.57    0.38   0
   5 -14   0   -0.08    0.31   0
   5 -12   1    0.45    0.26   0
   5 -10   4    8.57    0.36   0
   5  -7  10    1.45    0.27   0
   5  -7  11    1.07    0.27   0
   5  -6  13    3.00    0.23   0
   5  -5  17    1.67    0.21   0
   5  -4  25    5.23    0.31   0
   6 -16   7   15.13    0.59   0
   6 -13   8    1.44    0.34   0
   6 -12   9    8.84    0.42   0
   6 -12  10    1.06    0.35   0
   6 -11  11    2.18    0.36   0
   6 -11  12    6.64    0.41   0
   6 -10  13    6.58    0.40   0
   6  -9  16    1.49    0.34   0
   6  -8  18    0.25    0.30   0
   6  -7  22    3.73    0.32   0
   6  -7  24   18.77    0.51   0
   6  -6  30    7.39    0.40   0
   6  -6  32    0.89    0.32   0
   6  -6  33    3.20    0.35   0
   6  -6  34    1.30    0.32   0
   6  -6  35    0.17    0.33   0
   6  -6  36   -0.19    0.31   0
   6  -6  37   -0.02    0.31   0
   6  -6  38    4.72    0.40   0
   6  -6  39    8.04    0.45   0
   7 -12  22    1.66    0.43   0
   7 -11  24    1.32    0.31   0
   7 -11  25    0.06    0.38   0
   7 -11  26    0.94    0.40   0
   7 -11  27    5.13    0.46   0
   7 -11  28    6.84    0.50   0
   7 -10  29    1.62    0.38   0
   7 -10  30    0.87    0.40   0
   7 -10  31    0.20    0.40   0
   7 -10  32    2.28    0.44   0
   7 -10  33    1.08    0.41   0
  -1   1  -1    0.25    0.03   0
  -1   2   3   75.84    0.27   0
   0  -7 -16    0.03    0.08   0
   1   2  17    0.40    0.06   0
   2 -10 -12   18.86    0.32   0
   2  -9 -11    2.80    0.18   0
   2  -4  -2    7.87    0.18   0
   2  -2   4    8.70    0.15   0
   2  -1   8    7.44    0.16   0
   2   0  13   17.89    0.21   0
   2   1  20    2.68    0.14   0
   3 -12  -9    4.45    0.25   0
   3  -4   4   29.71    0.33   0
   3  -1  17   15.37    0.27   0
   3   0  26    0.01    0.14   0
   3   0  27    0.03    0.17   0
   4 -12  -4    1.89    0.26   0
   4 -11  -3   45.08    0.59   0
   4  -9   0   -0.29    0.23   0
   4  -8   1   19.12    0.37   0
   4  -7   3   26.06    0.40   0
   5 -17   2    0.60    0.37   0
   5 -16   1    1.77    0.36   0
   5 -15   1    2.40    0.36   0
   5 -14   1    0.77    0.32   0
   5 -14   2    1.60    0.33   0
   5 -12   3    1.31    0.31   0
   5 -11   4    5.54    0.35   0
   5 -10   5    5.94    0.33   0
   5 -10   6    2.82    0.28   0
   5  -9   7    0.08    0.25   0
   5  -8   9   12.96    0.38   0
   5  -8  10    1.19    0.26   0
   5  -6  16    0.95    0.26   0
   5  -5  19    1.79    0.21   0
   5  -5  20    1.30    0.26   0
   5  -5  21    7.06    0.31   0
   5  -4  27    6.44    0.32   0
   6 -14   9    5.22    0.36   0
   6 -14  10   -0.19    0.35   0
   6 -13  11    0.67    0.37   0
   6 -12  11    1.19    0.33   0
   6 -12  12    0.72    0.36   0
   6 -11  13    1.89    0.35   0
   6 -11  14    1.36    0.35   0
   6 -10  15   20.72    0.55   0
   6 -10  16   17.47    0.52   0
   6  -9  18   15.83    0.49   0
   6  -8  21   15.39    0.48   0
   6  -7  26    5.89    0.40   0
   6  -7  27    0.71    0.32   0
   6  -7  28    0.40    0.31   0
   6  -7  29    1.59    0.33   0
   6  -7  31    3.62    0.33   0
   6  -7  42    4.82    0.44   0
   1  -7 -12    2.58    0.15   0
   2  -8  -9   21.67    0.33   0
   2  -6  -6    0.22    0.12   0
   2  -5  -4    4.35    0.15   0
   2   1  21   24.89    0.27   0
   3 -12  -8    2.08    0.26   0
   3  -8  -4    7.82    0.28   0
   3  -7  -2    0.46    0.20   0
   3  -5   2   18.58    0.30   0
   3  -4   5    0.36    0.15   0
   3  -2  13    0.67    0.14   0
   3  -1  18   47.97    0.42   0
   3  -1  19   22.25    0.33   0
   3   0  28    0.34    0.16   0
   3   0  30    9.54    0.26   0
   4 -14  -4    3.86    0.33   0
   4 -13  -3   38.50    0.60   0
   4 -12  -3   37.02    0.56   0
   4 -11  -2    7.91    0.33   0
   4  -7   4    2.35    0.20   0
   4  -2  27    9.23    0.28   0
   5 -16   2    0.50    0.32   0
   5 -16   3    0.29    0.34   0
   5 -15   2    1.13    0.32   0
   5 -15   3    9.09    0.44   0
   5 -14   3    5.16    0.38   0
   5 -13   4    7.00    0.40   0
   5 -12   4    0.47    0.30   0
   5 -11   5    1.17    0.29   0
   5 -11   6    7.43    0.37   0
   5  -9   8    0.99    0.20   0
   5  -9   9    0.69    0.26   0
   5  -8  11    2.59    0.28   0
   5  -7  14   -0.08    0.25   0
   5  -6  17    0.95    0.25   0
   5  -6  18    6.15    0.31   0
   5  -5  22    7.17    0.32   0
   5  -5  23    8.10    0.34   0
   5  -5  24   31.34    0.51   0
   5  -4  31    0.33    0.25   0
   5  -4  33   39.29    0.60   0
   5  -4  38    6.62    0.36   0
   6 -15  11    3.59    0.41   0
   6 -15  12    2.98    0.44   0
   6 -14  12    0.67    0.38   0
   6 -13  12    0.21    0.33   0
   6 -13  14    1.20    0.35   0
   6 -12  13    3.89    0.33   0
   6 -12  14    0.71    0.36   0
   6 -12  15    0.59    0.36   0
   6 -11  16    3.29    0.41   0
   6 -11  17   20.78    0.57   0
   6 -10  18    8.11    0.43   0
   6 -10  19    5.76    0.41   0
   6  -9  20    3.13    0.34   0
   6  -9  21   14.45    0.49   0
   6  -9  22    9.10    0.43   0
   6  -8  25    0.57    0.32   0
   6  -8  26    0.98    0.32   0
   6  -8  27    1.53    0.33   0
   6  -8  28    3.50    0.34   0
   6  -7  32    0.70    0.29   0
   6  -7  34    0.18    0.34   0
   6  -7  35    0.49    0.34   0
   6  -7  37    0.69    0.34   0
   6  -7  38    0.56    0.35   0
   6  -7  39    2.29    0.38   0
   6  -7  40   -0.27    0.34   0
   1  -8 -13    0.55    0.14   0
   1  -1   2   -0.06    0.03   0
   1   0   6  281.10    0.52   0
   2 -10 -11    0.18    0.15   0
   2  -9 -10    0.75    0.16   0
   2  -7  -7    0.64    0.18   0
   2  -4  -1   71.94    0.44   0
   2  -2   5    8.10    0.17   0
   2  -1   9   32.36    0.27   0
   2   0  14    0.11    0.09   0
   2   1  22    7.43    0.18   0
   3 -11  -7    1.92    0.21   0
   3 -10  -6   35.73    0.47   0
   3  -4   6   37.71    0.38   0
   3  -3   9    0.24    0.14   0
   3  -2  14    0.46    0.14   0
   4 -14  -3    8.53    0.38   0
   4 -13  -2    8.32    0.36   0
   4 -12  -2    6.27    0.33   0
   4 -11  -1    0.19    0.23   0
   4 -10   0   42.97    0.57   0
   4  -6   8   14.16    0.37   0
   4  -2  30   98.51    0.75   0
   4  -2  32    1.33    0.21   0
   4  -2  33    4.33    0.25   0
   4  -2  34    0.39    0.21   0
   5 -17   5    2.93    0.41   0
   5 -16   4   -0.59    0.32   0
   5 -16   5    0.39    0.34   0
   5 -15   4   -0.25    0.33   0
   5 -15   5    0.09    0.31   0
   5 -13   5    1.07    0.32   0
   5 -12   6   39.19    0.64   0
   5 -11   7    0.40    0.29   0
   5  -9  10    2.49    0.28   0
   5  -9  11    0.20    0.24   0
   5  -8  13    0.77    0.26   0
   5  -7  15    2.80    0.28   0
   5  -6  20    2.80    0.28   0
   5  -5  25    8.22    0.34   0
   5  -5  26    4.73    0.30   0
   5  -5  27    0.53    0.24   0
   6 -15  14    3.45    0.46   0
   6 -13  15    1.27    0.38   0
   6 -13  16    1.53    0.39   0
   6 -12  16    3.33    0.40   0
   6 -12  18   -0.22    0.35   0
   6 -10  20   13.96    0.50   0
   6 -10  23    4.19    0.38   0
   6  -9  23    1.37    0.25   0
   6  -9  24    4.11    0.38   0
   6  -9  25    3.24    0.39   0
   6  -9  26   14.29    0.51   0
   6  -8  29    6.19    0.38   0
   6  -8  31    0.55    0.34   0
   6  -8  32    0.47    0.33   0
   6  -8  33   -0.46    0.32   0
   6  -8  35   -0.15    0.34   0
   6  -8  37    0.15    0.35   0
   6  -8  39    2.08    0.39   0
   6  -8  40    0.21    0.36   0
   6  -8  41    1.08    0.37   0
   6  -8  42    3.02    0.40   0
   6  -8  43    1.11    0.35   0
   0  -6 -14    0.10    0.08   0
   0  -2  -6  133.47    0.20   0
   1  -9 -14    0.27    0.12   0
   1  -6 -10    0.02    0.08   0
   1  -5  -8    1.81    0.10   0
   1  -4  -6    8.69    0.14   0
   1  -2  -1    0.59    0.06   0
   1   2  18    5.64    0.10   0
   2  -8  -8    4.65    0.22   0
   2  -6  -5    0.14    0.12   0
   2  -5  -3   54.09    0.39   0
   2   0  15    0.51    0.09   0
   2   1  23    0.17    0.13   0
   3 -13  -7    0.49    0.22   0
   3 -12  -7    2.33    0.24   0
   3 -11  -6    4.70    0.25   0
   3  -7  -1   21.97    0.36   0
   3  -6   1    0.47    0.17   0
   3  -3  10    3.49    0.17   0
   4 -16  -1    1.62    0.34   0
   4 -15  -2   10.48    0.42   0
   4 -15  -1    0.97    0.33   0
   4 -14  -2    1.31    0.30   0
   4 -11   0    0.05    0.22   0
   4 -10   1   25.12    0.46   0
   4  -8   4    1.29    0.20   0
   4  -8   5    3.23    0.25   0
   4  -5  13    5.63    0.30   0
   4  -4  17   14.41    0.35   0
   4  -3  22   10.56    0.31   0
   5 -17   7    2.59    0.41   0
   5 -16   6    6.77    0.44   0
   5 -16   7    1.29    0.35   0
   5 -15   6   -0.39    0.33   0
   5 -14   6   13.91    0.49   0
   5 -14   7    6.95    0.39   0
   5 -13   6    2.13    0.30   0
   5 -13   7    1.31    0.34   0
   5 -12   7    9.47    0.41   0
   5 -12   8    2.32    0.32   0
   5 -11   8    4.53    0.32   0
   5 -11   9   10.26    0.40   0
   5 -10  10    3.34    0.32   0
   5  -8  15    0.50    0.26   0
   5  -7  17   11.99    0.37   0
   5  -7  18    1.27    0.26   0
   5  -6  21    0.14    0.18   0
   5  -6  22    2.68    0.27   0
   5  -6  23    2.62    0.27   0
   5  -6  24    2.44    0.26   0
   5  -5  29   17.98    0.43   0
   5  -5  30   23.46    0.49   0
   5  -5  32    6.90    0.36   0
   5  -5  33    2.42    0.30   0
   5  -5  34    2.14    0.31   0
   5  -5  39    0.32    0.29   0
   6 -14  18    0.96    0.41   0
   6 -13  19    0.94    0.42   0
   6 -12  19    0.73    0.35   0
   6 -12  20    7.36    0.47   0
   6 -11  21    8.16    0.44   0
   6 -11  23    5.02    0.43   0
   6 -10  24    7.23    0.42   0
   6 -10  25    7.53    0.45   0
   6 -10  26    0.33    0.34   0
   6 -10  27    0.12    0.35   0
   6 -10  28    0.64    0.38   0
   6  -9  28    9.75    0.41   0
   6  -9  30    0.53    0.35   0
   6  -9  31    1.69    0.37   0
   6  -9  33    5.53    0.43   0
   6  -9  34    1.23    0.38   0
   6  -9  35    3.07    0.42   0
   6  -9  37   -0.18    0.37   0
   6  -9  38    3.19    0.41   0
   6  -9  39    1.19    0.39   0
  -1   0  -5   -0.07    0.03   0
   1  -7 -11    9.72    0.20   0
   2  -4   0 1957.75    2.14   0
   2  -2   6   23.43    0.25   0
   2  -1  10    4.38    0.14   0
   2   0  16    0.55    0.11   0
   2   1  25   14.05    0.24   0
   3 -11  -5    0.45    0.20   0
   3  -5   4    1.31    0.13   0
   3  -4   7    3.07    0.14   0
   3  -2  16    2.02    0.17   0
   4 -16   0    0.26    0.30   0
   4 -15   0    0.36    0.30   0
   4 -12   1   18.07    0.44   0
   4 -10   2    1.36    0.20   0
   4 -10   3    4.76    0.29   0
   4  -8   6    2.74    0.27   0
   4  -7   8    6.05    0.30   0
   4  -3  26    4.50    0.25   0
   4  -3  28    5.09    0.27   0
   5 -16   8    0.14    0.36   0
   5 -14   8    0.09    0.33   0
   5 -14   9   -0.08    0.30   0
   5 -13   8    8.80    0.42   0
   5 -13   9   11.04    0.45   0
   5 -12  10    0.56    0.30   0
   5 -11  10    6.87    0.37   0
   5 -11  11    1.39    0.31   0
   5  -9  13    1.27    0.22   0
   5  -9  15   26.12    0.51   0
   5  -8  16    1.05    0.25   0
   5  -7  20    0.95    0.25   0
   5  -7  22    0.52    0.25   0
   5  -6  25    0.56    0.26   0
   5  -6  28   15.01    0.43   0
   5  -6  29    1.24    0.29   0
   5  -6  40    6.01    0.41   0
   5  -6  41    1.77    0.33   0
   6 -13  21   21.28    0.58   0
   6 -12  24   27.99    0.68   0
   6 -12  25    5.94    0.47   0
   6 -12  26    0.39    0.38   0
   6 -12  27    0.51    0.38   0
   6 -12  28    1.25    0.33   0
   6 -11  25    0.98    0.29   0
   6 -11  26    1.72    0.39   0
   6 -11  27    0.10    0.37   0
   6 -11  28    1.76    0.40   0
   6 -11  29    0.60    0.38   0
   6 -11  30   -0.06    0.36   0
   6 -11  31    1.07    0.39   0
   6 -11  32    8.38    0.50   0
   6 -10  32    4.49    0.43   0
   6 -10  33   -0.08    0.37   0
   6 -10  35    5.84    0.46   0
   6 -10  36    6.12    0.46   0
   1  -9 -13    6.09    0.20   0
   1  -8 -12   56.04    0.40   0
   2 -10  -9   37.60    0.44   0
   2  -9  -8    0.60    0.19   0
   2  -6  -4    0.66    0.13   0
   2  -5  -2    9.37    0.19   0
   2  -3   3  666.99    1.21   0
   2  -1  11   12.50    0.19   0
   2   1  26    7.10    0.20   0
   3 -13  -5    1.12    0.25   0
   3 -12  -5    4.89    0.26   0
   3 -11  -4    2.51    0.22   0
   3  -6   3  219.38    0.93   0
   3  -4   8   27.45    0.34   0
   3  -1  26   13.12    0.29   0
   4 -17   1    0.30    0.29   0
   4 -17   2    1.65    0.33   0
   4 -16   1    1.69    0.33   0
   4 -16   2    0.28    0.28   0
   4 -15   1    0.28    0.29   0
   4 -14   1    4.50    0.34   0
   4 -13   1    1.22    0.28   0
   4 -12   2    5.60    0.33   0
   4 -10   4    0.89    0.24   0
   4  -8   7    3.05    0.26   0
   4  -6  12   20.74    0.40   0
   4  -3  29    0.22    0.20   0
   4  -3  31    0.07    0.20   0
   4  -3  33   10.90    0.32   0
   4  -3  34    2.29    0.23   0
   4  -3  35    0.54    0.21   0
   4  -3  36    1.68    0.23   0
   5 -16  10    8.01    0.48   0
   5 -15  10    5.99    0.44   0
   5 -14  10    2.05    0.37   0
   5 -13  10    4.56    0.37   0
   5 -13  11    1.01    0.33   0
   5 -12  11    1.47    0.32   0
   5 -12  12    0.64    0.31   0
   5 -11  13    1.91    0.32   0
   5 -10  14    1.83    0.31   0
   5  -8  19    5.72    0.34   0
   5  -8  20    7.74    0.36   0
   5  -7  23    1.42    0.28   0
   5  -7  24   11.39    0.39   0
   5  -7  26    0.17    0.24   0
   5  -6  30    3.17    0.24   0
   5  -6  31    1.06    0.28   0
   5  -6  32   15.82    0.46   0
   5  -6  33   43.75    0.66   0
   0  -8 -16   -0.12    0.10   0
   0  -7 -15  113.94    0.41   0
   0  -5 -12  108.87    0.32   0
   1  -6  -9   11.35    0.18   0
   1  -1   3  252.96    0.51   0
   1   0   7    2.36    0.07   0
   1   1  12  172.02    0.41   0
   2  -7  -5   10.12    0.23   0
   2  -2   7    0.69    0.12   0
   2   0  17    1.80    0.11   0
   2   1  29    1.51    0.15   0
   3 -14  -5    1.31    0.26   0
   3 -13  -4   -0.08    0.23   0
   3 -12  -4    0.39    0.21   0
   3  -4   9   31.86    0.36   0
   4 -17   3    0.17    0.32   0
   4 -17   4    1.41    0.34   0
   4 -16   3    0.05    0.31   0
   4 -15   2    9.94    0.41   0
   4 -15   3   19.37    0.50   0
   4 -14   2    1.33    0.30   0
   4 -14   3    8.23    0.38   0
   4 -11   4   14.53    0.40   0
   4  -9   7    9.26    0.33   0
   4  -6  13    0.60    0.25   0
   4  -4  24    0.02    0.22   0
   5 -15  13    7.50    0.46   0
   5 -14  13    4.83    0.42   0
   5 -13  12    0.19    0.30   0
   5 -13  13    1.60    0.36   0
   5 -13  14   14.94    0.51   0
   5 -12  15   15.28    0.47   0
   5 -10  16    2.24    0.32   0
   5  -9  18    1.62    0.27   0
   5  -9  19    0.58    0.29   0
   5  -8  21   11.97    0.35   0
   5  -8  23    0.62    0.28   0
   5  -8  24   -0.12    0.27   0
   5  -8  25    0.55    0.26   0
   5  -8  43    0.14    0.30   0
   5  -8  44    0.10    0.33   0
   5  -7  27    0.06    0.24   0
   5  -7  28    0.23    0.28   0
   5  -7  29   10.66    0.41   0
   5  -7  30   12.02    0.42   0
   5  -7  31   14.00    0.44   0
   5  -7  32    2.99    0.33   0
   5  -7  37   15.13    0.49   0
   5  -7  39    8.49    0.43   0
   5  -7  40    2.85    0.37   0
   1  -7 -10   14.34    0.22   0
   1  -4  -5    1.25    0.09   0
   1  -2   0    0.09    0.05   0
   2 -12  -9    6.69    0.27   0
   2  -9  -7    0.01    0.16   0
   2  -8  -6    0.17    0.16   0
   2  -6  -3   67.70    0.46   0
   2  -5  -1    6.74    0.17   0
   2  -3   4    1.19    0.10   0
   2   0  18   35.49    0.29   0
   3 -13  -3    1.14    0.23   0
   3 -12  -3    5.98    0.27   0
   3 -10  -2    2.91    0.24   0
   3  -9  -1   23.19    0.41   0
   3  -6   4   20.50    0.31   0
   3  -5   7   -0.17    0.16   0
   3  -4  10   -0.08    0.14   0
   3  -3  14    1.34    0.16   0
   3  -2  20   10.21    0.26   0
   3  -2  21   21.67    0.35   0
   4 -17   6   15.76    0.52   0
   4 -16   4    0.11    0.28   0
   4 -16   5    0.60    0.32   0
   4 -15   5    0.97    0.29   0
   4 -14   4    2.90    0.34   0
   4 -14   5    9.46    0.38   0
   4 -13   5    0.96    0.26   0
   4 -12   5    4.45    0.31   0
   4 -11   5    1.70    0.26   0
   4 -11   6    0.29    0.24   0
   4 -10   7   15.26    0.40   0
   4  -5  19   43.07    0.54   0
   4  -4  27    5.15    0.26   0
   4  -4  28    1.43    0.22   0
   4  -4  29    3.64    0.25   0
   4  -4  31   -0.02    0.20   0
   4  -4  34    0.03    0.25   0
   4  -4  35    2.90    0.26   0
   4  -4  36    7.31    0.32   0
   4  -4  37    2.44    0.27   0
   4  -4  38    4.40    0.31   0
   5 -15  15   44.96    0.79   0
   5 -13  15   35.34    0.67   0
   5 -13  17    4.68    0.40   0
   5 -12  16    2.54    0.38   0
   5 -12  17   22.86    0.58   0
   5 -12  18   71.44    0.87   0
   5 -11  17    3.57    0.36   0
   5 -11  18    1.43    0.33   0
   5 -11  19   -0.21    0.32   0
   5 -10  21    0.66    0.31   0
   5  -9  23   10.61    0.42   0
   5  -9  24    1.78    0.32   0
   5  -9  25    0.50    0.30   0
   5  -9  42    4.77    0.39   0
   5  -9  43    1.24    0.36   0
   5  -8  26    2.16    0.29   0
   5  -8  27    3.52    0.33   0
   5  -8  28    0.75    0.29   0
   5  -8  29    0.27    0.29   0
   5  -8  30    0.30    0.29   0
   5  -8  31    0.25    0.30   0
   5  -8  33    6.58    0.39   0
   5  -8  34    7.26    0.41   0
   5  -8  35    2.22    0.36   0
   5  -8  36    1.23    0.34   0
   5  -8  38    1.11    0.34   0
   5  -8  39   12.37    0.48   0
   5  -8  40    4.52    0.39   0
   5  -8  41    1.17    0.35   0
   5  -8  42    1.07    0.32   0
  -1  -3 -13    0.06    0.02   0
   0  -4 -10    0.26    0.05   0
   1  -9 -12  115.64    0.59   0
   1  -8 -11    0.29    0.12   0
   2  -7  -4    0.46    0.15   0
   2  -4   2    8.03    0.19   0
   2   0  19    1.28    0.11   0
   2   0  20    0.10    0.12   0
   3 -14  -2    0.89    0.26   0
   3 -13  -2   -0.04    0.21   0
   3 -12  -2    5.09    0.27   0
   3 -11  -2    8.29    0.28   0
   3 -10  -1    0.44    0.20   0
   3  -5   8   10.46    0.26   0
   3  -4  11    0.94    0.16   0
   3  -3  16    1.17    0.17   0
   4 -17   7    3.04    0.37   0
   4 -17   8   -0.13    0.33   0
   4 -16   7    6.72    0.42   0
   4 -15   6    2.10    0.33   0
   4 -15   7    0.15    0.28   0
   4 -13   6    0.87    0.28   0
   4 -12   7    5.67    0.33   0
   4 -11   7    0.55    0.25   0
   4  -9   9    4.21    0.27   0
   4  -9  10    1.62    0.25   0
   4  -8  11    5.20    0.31   0
   4  -6  17    0.05    0.23   0
   4  -6  18    0.37    0.23   0
   4  -5  23    0.64    0.22   0
   4  -5  24    0.57    0.22   0
   5 -15  18    0.04    0.33   0
   5 -14  19   12.23    0.52   0
   5 -14  20    0.55    0.38   0
   5 -14  21   26.25    0.64   0
   5 -13  18    9.47    0.44   0
   5 -13  19    0.31    0.36   0
   5 -13  20    7.25    0.44   0
   5 -13  21    3.94    0.40   0
   5 -12  19    6.00    0.43   0
   5 -12  20    0.69    0.35   0
   5 -12  21    1.31    0.35   0
   5 -11  21   49.14    0.75   0
   5 -11  23    3.92    0.40   0
   5 -11  24    0.37    0.32   0
   5 -10  22    0.63    0.24   0
   5 -10  23   12.17    0.45   0
   5 -10  25    6.94    0.41   0
   5 -10  26    8.72    0.43   0
   5 -10  27   18.50    0.52   0
   5 -10  28    8.73    0.42   0
   5 -10  38    0.41    0.32   0
   5 -10  39    1.28    0.35   0
   5  -9  26    3.75    0.28   0
   5  -9  27    2.70    0.33   0
   5  -9  28    0.87    0.31   0
   5  -9  29    4.76    0.38   0
   5  -9  30    9.81    0.43   0
   5  -9  32    0.53    0.31   0
   5  -9  33   -0.10    0.32   0
   5  -9  34    1.07    0.34   0
   5  -9  35   -0.05    0.32   0
   5  -9  36    5.31    0.40   0
   5  -9  38    1.73    0.36   0
   5  -9  40    0.31    0.34   0
   5  -9  41    0.26    0.32   0
  -1  -5 -16    0.14    0.03   0
   0  -6 -13    0.03    0.07   0
   1 -10 -12   12.21    0.24   0
   1  -6  -8   -0.18    0.10   0
   1   1  13    1.87    0.08   0
   1   2  21  322.93    0.64   0
   2 -11  -7    0.23    0.19   0
   2  -9  -6   23.43    0.34   0
   2  -8  -5    0.37    0.17   0
   2  -6  -2    4.88    0.17   0
   2  -5   0    0.22    0.12   0
   2  -2   9  655.58    1.19   0
   2  -1  14    5.56    0.16   0
   2   0  21   -0.24    0.13   0
   3 -16  -1   -0.06    0.26   0
   3 -16   0   -0.12    0.26   0
   3 -15  -1    3.22    0.30   0
   3 -14  -1    0.14    0.24   0
   3 -12  -1    1.11    0.22   0
   3 -10   0   -0.12    0.19   0
   3  -9   1   27.55    0.44   0
   3  -6   6   12.52    0.26   0
   3  -5   9   44.14    0.44   0
   3  -3  17    7.32    0.23   0
   3  -2  24   69.14    0.55   0
   4 -16   8    2.15    0.34   0
   4 -16   9   14.87    0.49   0
   4 -16  10    1.00    0.32   0
   4 -15   8    3.65    0.36   0
   4 -14   8    1.48    0.31   0
   4 -13   8    0.77    0.28   0
   4 -12   8    0.86    0.28   0
   4 -12   9    1.18    0.26   0
   4 -10   9   13.45    0.34   0
   4  -9  12   85.06    0.77   0
   4  -8  13    9.08    0.35   0
   4  -7  15    6.22    0.25   0
   4  -7  16    0.45    0.25   0
   4  -5  25    1.74    0.22   0
   4  -5  26    1.60    0.24   0
   4  -5  27    0.58    0.22   0
   4  -5  28    1.76    0.24   0
   4  -5  31    6.58    0.30   0
   4  -5  32    3.90    0.27   0
   4  -5  33    0.31    0.24   0
   4  -5  35    0.25    0.25   0
   4  -5  36    2.57    0.28   0
   4  -5  37    0.85    0.26   0
   4  -5  38    0.64    0.26   0
   4  -5  39    1.11    0.28   0
   4  -5  40   -0.29    0.26   0
   5 -14  22    9.80    0.43   0
   5 -13  22    6.57    0.37   0
   5 -13  23    6.13    0.45   0
   5 -13  25    2.52    0.40   0
   5 -13  26    0.22    0.35   0
   5 -13  27    0.36    0.35   0
   5 -12  23    3.60    0.32   0
   5 -12  26    3.32    0.41   0
   5 -12  27    2.82    0.38   0
   5 -12  28   -0.17    0.35   0
   5 -12  29    0.40    0.35   0
   5 -12  30    2.58    0.38   0
   5 -12  31    0.72    0.35   0
   5 -11  25    1.25    0.27   0
   5 -11  26    2.28    0.37   0
   5 -11  27    8.06    0.44   0
   5 -11  28    4.43    0.40   0
   5 -11  29    2.93    0.39   0
   5 -11  30   18.33    0.55   0
   5 -11  31    2.71    0.40   0
   5 -11  32    0.33    0.35   0
   5 -11  33    0.12    0.34   0
   5 -11  34    0.50    0.35   0
   5 -10  29    2.83    0.30   0
   5 -10  30    0.12    0.31   0
   5 -10  31    0.42    0.31   0
   5 -10  32    2.64    0.34   0
   5 -10  33    4.12    0.37   0
   5 -10  34   -0.02    0.31   0
   5 -10  36    4.13    0.38   0
   5 -10  37    0.80    0.27   0
  -1   0  -6  241.11    0.42   0
  -1   5  19    0.18    0.06   0
   0  -7 -14    0.18    0.10   0
   1  -8 -10   -0.04    0.15   0
   1  -5  -6  229.69    0.64   0
   1  -3  -2    6.30    0.12   0
   1  -1   4    5.84    0.09   0
   1   0   8    0.25    0.06   0
   1   2  22    4.18    0.11   0
   2 -13  -7    0.07    0.19   0
   2 -12  -7    2.60    0.21   0
   2  -9  -5    0.47    0.18   0
   2  -8  -4    1.13    0.18   0
   2  -7  -3    2.50    0.17   0
   2  -6  -1    1.67    0.14   0
   2  -5   1    6.71    0.18   0
   2  -4   3    2.50    0.14   0
   2  -3   6  282.62    0.81   0
   2  -2  10    7.60    0.17   0
   2   0  22    0.02    0.12   0
   2   0  23    1.31    0.17   0
   3 -18   4    2.04    0.32   0
   3 -17   2    0.05    0.28   0
   3 -16   1    0.13    0.27   0
   3 -15   1    3.48    0.31   0
   3 -14   0    0.13    0.24   0
   3 -13   0    3.63    0.27   0
   3 -11   1   11.58    0.34   0
   3 -10   1    0.48    0.21   0
   3  -9   2    8.28    0.30   0
   3  -8   4    7.44    0.29   0
   3  -3  18    0.79    0.14   0
   3  -3  19    1.06    0.22   0
   3  -2  31    3.05    0.20   0
   3  -2  34    1.09    0.19   0
   4 -16  11    0.05    0.33   0
   4 -16  12    0.50    0.33   0
   4 -15  10    3.95    0.37   0
   4 -15  11    2.74    0.37   0
   4 -14  10    2.56    0.34   0
   4 -14  11    3.16    0.32   0
   4 -13  10    0.71    0.28   0
   4 -12  10    0.43    0.27   0
   4 -12  11    4.39    0.33   0
   4 -11  11    1.95    0.28   0
   4 -10  11    0.68    0.23   0
   4  -6  22    1.39    0.24   0
   4  -6  37    0.64    0.30   0
   4  -6  39   28.47    0.55   0
  -2  -4 -19    0.32    0.05   0
   1 -10 -11    0.91    0.16   0
   1  -2   1    0.79    0.06   0
   1   1  14    1.24    0.08   0
   2 -11  -6    1.04    0.17   0
   2  -4   4    0.55    0.13   0
   3 -18   5    0.02    0.30   0
   3 -17   3    0.42    0.27   0
   3 -17   4   -0.10    0.29   0
   3 -16   2    0.88    0.26   0
   3 -16   3    5.74    0.35   0
   3 -14   1    0.00    0.24   0
   3 -14   2    0.80    0.26   0
   3 -13   1   -0.04    0.22   0
   3 -13   2    0.24    0.23   0
   3 -10   2    2.36    0.23   0
   3 -10   3   30.58    0.45   0
   3  -9   3    8.28    0.29   0
   3  -9   4    5.61    0.27   0
   3  -4  15    2.88    0.21   0
   4 -16  13   -0.04    0.24   0
   4 -16  15   16.45    0.53   0
   4 -15  13   11.61    0.47   0
   4 -15  14    2.41    0.36   0
   4 -15  15    0.45    0.31   0
   4 -14  12    2.67    0.34   0
   4 -14  13    0.83    0.32   0
   4 -14  14    4.74    0.37   0
   4 -13  12    1.33    0.31   0
   4 -13  13    0.10    0.28   0
   4 -12  12   24.04    0.51   0
   4 -12  13    2.25    0.31   0
   4 -11  12    3.56    0.24   0
   4 -11  13    1.15    0.27   0
   4 -10  13    6.21    0.28   0
   4  -8  17    0.17    0.18   0
   4  -8  18    0.01    0.22   0
   4  -8  43    0.24    0.30   0
   4  -8  44    2.20    0.35   0
   4  -8  45    3.23    0.37   0
   4  -7  21   57.37    0.63   0
   4  -7  38    0.61    0.26   0
   4  -7  39    0.85    0.30   0
   4  -7  41    1.00    0.32   0
   4  -7  42   19.34    0.51   0
   4  -7  43    1.48    0.30   0
   4  -6  31    0.40    0.25   0
   4  -6  32    0.78    0.25   0
   4  -6  33    0.18    0.25   0
   4  -6  34    0.47    0.26   0
   4  -6  35    0.43    0.26   0
   4  -6  36    0.51    0.25   0
  -1   5  18    1.36    0.06   0
   0  -1  -3  808.98    0.37   0
   1 -11 -11    0.20    0.15   0
   1  -9 -10    4.21    0.19   0
   1  -6  -7    0.17    0.09   0
   1   2  25    3.16    0.12   0
   1   2  26   -0.06    0.10   0
   2 -14  -5    4.03    0.26   0
   2 -13  -5    1.92    0.22   0
   2 -11  -5    0.06    0.17   0
   2  -5   2    9.78    0.20   0
   2  -3   7    0.52    0.09   0
   2  -2  11   12.42    0.20   0
   2   0  27    0.05    0.12   0
   2   0  28   -0.32    0.12   0
   2   0  30    0.42    0.13   0
   2   0  31    0.26    0.14   0
   3 -18   7    0.11    0.30   0
   3 -17   5    2.47    0.32   0
   3 -17   6   19.17    0.52   0
   3 -17   7    0.14    0.28   0
   3 -16   4    0.57    0.29   0
   3 -16   5    0.30    0.29   0
   3 -15   3    1.89    0.27   0
   3 -15   4   -0.40    0.27   0
   3 -13   3    1.38    0.25   0
   3 -12   3    6.18    0.29   0
   3 -10   4    6.74    0.29   0
   3  -9   5    3.43    0.26   0
   3  -7   8    1.02    0.24   0
   3  -3  26    0.24    0.19   0
   3  -3  28    0.10    0.19   0
   3  -3  29    4.88    0.25   0
   3  -3  33    0.69    0.21   0
   3  -3  34    3.49    0.26   0
   4 -15  16    0.25    0.33   0
   4 -15  17    1.76    0.37   0
   4 -15  19    1.36    0.33   0
   4 -14  15   50.63    0.75   0
   4 -14  17   -0.07    0.33   0
   4 -13  14    0.20    0.22   0
   4 -13  15    6.73    0.38   0
   4 -13  16   -0.18    0.30   0
   4 -13  17    0.65    0.29   0
   4 -12  14    0.27    0.20   0
   4 -12  17    3.52    0.32   0
   4 -10  16    8.68    0.35   0
   4 -10  17    1.41    0.28   0
   4  -9  18   26.11    0.48   0
   4  -9  20    0.96    0.27   0
   4  -9  21   34.01    0.54   0
   4  -9  42    7.81    0.43   0
   4  -9  43    0.40    0.35   0
   4  -9  44    1.00    0.35   0
   4  -9  45    4.16    0.37   0
   4  -8  23    2.68    0.28   0
   4  -8  25    5.03    0.30   0
   4  -8  36    0.04    0.27   0
   4  -8  37   -0.27    0.28   0
   4  -8  38    3.04    0.35   0
   4  -8  40    1.24    0.32   0
   4  -8  41    1.45    0.34   0
   4  -8  42   12.82    0.45   0
   4  -7  25    1.56    0.21   0
   4  -7  28    0.21    0.24   0
   4  -7  29    0.36    0.25   0
   4  -7  33    0.63    0.27   0
   4  -7  34    0.12    0.26   0
   4  -7  35    0.44    0.28   0
   4  -7  36    4.72    0.34   0
   4  -7  37    0.27    0.25   0
   0  -5 -11    0.05    0.06   0
   1 -10 -10   -0.06    0.16   0
   1  -8  -9  130.52    0.60   0
   1  -5  -5    1.32    0.10   0
   1  -3  -1    6.01    0.12   0
   1  -1   5    0.43    0.06   0
   1   0   9    0.15    0.06   0
   1   2  27    4.23    0.12   0
   2 -14  -4   -0.18    0.20   0
   2 -13  -4    2.02    0.22   0
   2 -12  -4    0.12    0.18   0
   2 -11  -4    5.94    0.25   0
   2  -8  -2    5.40    0.23   0
   2  -4   5    3.11    0.15   0
   2  -3   8    1.18    0.13   0
   2  -2  12    6.13    0.16   0
   3 -17   8    0.49    0.31   0
   3 -17   9    2.18    0.33   0
   3 -16   6   -0.03    0.29   0
   3 -16   7    0.13    0.29   0
   3 -16   8    2.07    0.31   0
   3 -15   5    0.84    0.28   0
   3 -15   6   17.33    0.45   0
   3 -13   4    0.02    0.23   0
   3 -13   5    1.05    0.25   0
   3 -12   4    0.08    0.22   0
   3 -11   4    3.02    0.24   0
   3 -11   5    0.27    0.22   0
   3  -9   6    0.45    0.21   0
   3  -8   7    0.36    0.22   0
   3  -8   8    5.67    0.28   0
   3  -7   9    0.26    0.23   0
   3  -3  30    2.36    0.20   0
   3  -3  31    2.97    0.21   0
   3  -3  32    0.94    0.19   0
   4 -15  20    0.31    0.31   0
   4 -15  21    2.08    0.35   0
   4 -14  18    0.22    0.24   0
   4 -14  20    1.22    0.35   0
   4 -14  21    0.27    0.33   0
   4 -14  23    4.07    0.38   0
   4 -14  24    9.79    0.45   0
   4 -13  18    6.05    0.38   0
   4 -13  19   -0.26    0.32   0
   4 -13  20   12.16    0.47   0
   4 -13  21   18.64    0.53   0
   4 -13  22    0.68    0.32   0
   4 -12  18    5.80    0.36   0
   4 -12  19    0.24    0.32   0
   4 -12  20   10.05    0.44   0
   4 -12  21   29.22    0.59   0
   4 -11  21   26.16    0.54   0
   4 -11  22    4.38    0.33   0
   4 -10  22    5.31    0.35   0
   4 -10  23    1.73    0.31   0
   4 -10  24   36.25    0.59   0
   4 -10  36   15.85    0.49   0
   4 -10  38    3.10    0.38   0
   4 -10  39    6.19    0.41   0
   4  -9  29    0.21    0.29   0
   4  -9  30    1.87    0.28   0
   4  -9  31   -0.23    0.26   0
   4  -9  32    4.85    0.37   0
   4  -9  33    7.61    0.40   0
   4  -9  34    2.57    0.35   0
   4  -9  35    2.78    0.35   0
   4  -9  36    0.44    0.32   0
   4  -9  37    0.22    0.32   0
   4  -9  38    2.13    0.35   0
   4  -9  39   10.95    0.45   0
   4  -8  26    1.23    0.21   0
   4  -8  30   10.62    0.40   0
   4  -8  31    2.94    0.31   0
   4  -8  32    0.67    0.28   0
   4  -8  33    1.45    0.30   0
   4  -8  34    0.24    0.29   0
  -1  -6 -17    1.68    0.06   0
   1  -9  -9    6.37    0.19   0
   1  -6  -6    0.15    0.11   0
   1  -4  -3 1088.36    1.30   0
   1  -2   2    0.18    0.06   0
   2 -15  -2    0.44    0.23   0
   2 -14  -3    0.56    0.22   0
   2  -8  -1    1.77    0.20   0
   2  -2  13    1.19    0.12   0
   3 -17  10    0.27    0.29   0
   3 -17  11    0.81    0.33   0
   3 -17  12    8.97    0.43   0
   3 -16   9    5.88    0.38   0
   3 -16  10    0.72    0.32   0
   3 -15   7    0.79    0.27   0
   3 -15   8    2.38    0.32   0
   3 -14   6    5.91    0.31   0
   3 -14   7    2.20    0.29   0
   3 -14   8    0.01    0.24   0
   3 -13   6    9.07    0.34   0
   3 -13   7    0.98    0.26   0
   3 -12   6   15.30    0.39   0
   3 -12   7    2.49    0.24   0
   3 -11   6    4.42    0.27   0
   3 -11   7    1.67    0.23   0
   3  -9   7    0.51    0.16   0
   3  -9   8    3.97    0.25   0
   3  -7  10    0.68    0.17   0
   3  -6  13    0.06    0.23   0
   3  -6  14    1.43    0.24   0
   3  -5  17    2.36    0.24   0
   3  -4  26    4.09    0.24   0
   3  -4  33   80.51    0.70   0
   3  -4  34    7.23    0.30   0
   3  -4  35    5.17    0.28   0
   3  -4  37    0.62    0.24   0
   3  -4  38    6.67    0.32   0
   4 -14  25   -0.31    0.32   0
   4 -13  23    3.42    0.31   0
   4 -13  25    0.32    0.36   0
   4 -13  26    2.59    0.37   0
   4 -13  27    0.14    0.34   0
   4 -13  28    0.74    0.34   0
   4 -13  29    1.98    0.38   0
   4 -12  23   12.87    0.47   0
   4 -12  24   38.36    0.67   0
   4 -12  26    0.48    0.33   0
   4 -12  27    3.29    0.35   0
   4 -12  28   -0.21    0.31   0
   4 -12  29    0.10    0.34   0
   4 -12  30    4.18    0.39   0
   4 -12  32    0.48    0.34   0
   4 -12  34   -0.28    0.32   0
   4 -11  23    1.99    0.26   0
   4 -11  24    7.00    0.37   0
   4 -11  25    7.25    0.40   0
   4 -11  26    2.21    0.35   0
   4 -11  27    1.13    0.34   0
   4 -11  28    0.65    0.33   0
   4 -11  29    0.38    0.31   0
   4 -11  30    0.24    0.31   0
   4 -11  31    4.16    0.37   0
   4 -11  32    5.30    0.41   0
   4 -11  33   24.75    0.59   0
   4 -11  34   12.07    0.50   0
   4 -11  35    1.31    0.37   0
   4 -11  36    2.73    0.38   0
   4 -10  25    6.81    0.32   0
   4 -10  26    1.50    0.29   0
   4 -10  27    0.01    0.28   0
   4 -10  28   -0.11    0.31   0
   4 -10  29   11.49    0.45   0
   4 -10  30   28.50    0.59   0
   4 -10  31    5.43    0.39   0
   4 -10  33    3.40    0.36   0
   4 -10  34    0.26    0.30   0
   4 -10  35    3.15    0.35   0
   0  -7 -13   -0.19    0.09   0
   0  -6 -12  114.31    0.38   0
   1 -12  -9   -0.15    0.17   0
   1  -8  -8    6.92    0.19   0
   1  -7  -7    9.98    0.19   0
   1   0  10   -0.07    0.07   0
   2 -18   4    0.47    0.30   0
   2 -18   5    0.25    0.32   0
   2 -17   2    0.21    0.28   0
   2 -16   1    2.25    0.29   0
   2 -15  -1    0.28    0.24   0
   2 -15   0   -0.11    0.23   0
   2 -13  -2    3.19    0.24   0
   2 -11  -2   17.40    0.35   0
   2 -10  -2    0.49    0.18   0
   2  -7   1    1.93    0.18   0
   2  -6   2    4.51    0.15   0
   2  -5   4    4.46    0.16   0
   2  -3  10    3.16    0.15   0
   2  -2  15    0.39    0.11   0
   2  -1  23    0.22    0.17   0
   3 -16  13    4.37    0.39   0
   3 -16  14    0.68    0.31   0
   3 -15  10    2.13    0.32   0
   3 -15  11    1.23    0.31   0
   3 -14   9    0.52    0.27   0
   3 -14  10    0.28    0.28   0
   3 -12   8    1.87    0.26   0
   3 -12   9    3.96    0.27   0
   3 -11   8    1.16    0.23   0
   3 -10   8    2.27    0.24   0
   3  -9  10   -0.05    0.22   0
   3  -7  13    2.45    0.26   0
   3  -6  15    8.56    0.29   0
   3  -6  16    0.12    0.22   0
   3  -6  42    3.33    0.31   0
   3  -5  19   -0.06    0.20   0
   3  -5  20    3.34    0.24   0
   3  -5  38    1.68    0.27   0
   3  -5  39   -0.11    0.24   0
   3  -5  40    0.75    0.25   0
   3  -4  29    2.76    0.23   0
   3  -4  30    1.93    0.21   0
   3  -4  31   -0.01    0.19   0
  -1   0  -7    2.58    0.06   0
   0  -9 -14    0.25    0.11   0
   0  -4  -9   42.65    0.18   0
   1 -10  -8    0.24    0.16   0
   1  -9  -8    0.21    0.14   0
   1  -8  -7    1.68    0.17   0
   1  -3   0   18.30    0.18   0
   1  -1   6    5.95    0.10   0
   1   1  17    0.40    0.07   0
   2 -18   6   18.03    0.50   0
   2 -18   7    0.24    0.30   0
   2 -17   4    1.04    0.31   0
   2 -17   5    0.42    0.27   0
   2 -16   2    0.64    0.27   0
   2 -16   3    8.70    0.36   0
   2 -15   1    0.30    0.24   0
   2 -14   0    9.27    0.32   0
   2 -13  -1    0.63    0.20   0
   2 -13   0    0.14    0.20   0
   2 -12  -1    6.72    0.27   0
   2 -11  -1    1.78    0.21   0
   2 -10  -1    5.35    0.24   0
   2  -7   2    0.76    0.16   0
   2  -6   3   67.33    0.47   0
   2  -5   5    6.53    0.19   0
   2  -4   8   18.65    0.26   0
   2  -1  24    0.09    0.15   0
   2  -1  25   13.05    0.25   0
   2  -1  28    0.47    0.15   0
   2  -1  30   -0.05    0.14   0
   3 -16  16    2.13    0.36   0
   3 -16  17    1.52    0.35   0
   3 -16  18    7.54    0.39   0
   3 -15  12    3.70    0.28   0
   3 -15  13    0.51    0.32   0
   3 -15  14    5.73    0.39   0
   3 -14  11    6.13    0.35   0
   3 -14  12   25.49    0.52   0
   3 -14  13    4.26    0.35   0
   3 -13  10    5.03    0.31   0
   3 -13  11    1.39    0.28   0
   3 -13  12   -0.35    0.25   0
   3 -11  10    5.66    0.29   0
   3 -11  11    2.86    0.26   0
   3 -10  10    1.10    0.23   0
   3  -9  11    3.39    0.26   0
   3  -9  12    9.36    0.31   0
   3  -9  45   12.96    0.46   0
   3  -8  12    2.14    0.19   0
   3  -8  44    0.40    0.30   0
   3  -8  45    0.60    0.32   0
   3  -7  14    0.66    0.17   0
   3  -7  15    2.95    0.25   0
   3  -7  16    1.23    0.23   0
   3  -7  41    4.30    0.37   0
   3  -7  43    1.57    0.31   0
   3  -7  44    0.14    0.29   0
   3  -6  19    2.66    0.25   0
   3  -6  40    3.31    0.31   0
   3  -6  41    2.69    0.30   0
   3  -5  25    1.77    0.24   0
   3  -5  27    9.18    0.30   0
   3  -5  28    1.03    0.22   0
   3  -5  31    7.16    0.29   0
   3  -5  32    1.57    0.23   0
   3  -5  33    0.59    0.22   0
   3  -5  34   -0.13    0.21   0
   3  -5  35    6.79    0.33   0
   0  -8 -13    0.29    0.11   0
   1  -9  -7    0.44    0.17   0
   1  -7  -6  115.50    0.54   0
   1  -6  -5    0.40    0.10   0
   1   0  11    1.52    0.09   0
   1   1  18    4.45    0.10   0
   2 -18   8    0.07    0.31   0
   2 -17   7    4.04    0.36   0
   2 -16   4    0.82    0.27   0
   2 -16   5   -0.36    0.27   0
   2 -14   1    0.79    0.22   0
   2 -14   2    0.01    0.22   0
   2 -13   1    0.43    0.20   0
   2 -11   0   -0.13    0.18   0
   2 -10   1    7.02    0.26   0
   2  -7   3    2.24    0.18   0
   2  -6   4    0.59    0.15   0
   2  -5   6   58.57    0.43   0
   2  -2  17    0.41    0.12   0
   3 -15  18    0.35    0.33   0
   3 -15  19   -0.15    0.31   0
   3 -15  20    1.40    0.34   0
   3 -14  14    5.97    0.36   0
   3 -14  15   34.70    0.61   0
   3 -14  16   -0.38    0.32   0
   3 -14  17   12.05    0.46   0
   3 -13  13    4.19    0.32   0
   3 -13  15   62.39    0.74   0
   3 -12  13    2.91    0.29   0
   3 -12  14    0.31    0.25   0
   3 -11  13   -0.07    0.25   0
   3 -10  13    3.35    0.27   0
   3 -10  43    1.22    0.34   0
   3  -9  41    0.34    0.29   0
   3  -9  43   -0.16    0.31   0
   3  -9  44    0.81    0.34   0
   3  -8  16    0.61    0.23   0
   3  -8  17    5.30    0.27   0
   3  -8  41    1.14    0.31   0
   3  -8  42    1.06    0.32   0
   3  -8  43    0.22    0.27   0
   3  -7  17    2.55    0.24   0
   3  -7  18    0.30    0.21   0
   3  -7  19    0.36    0.22   0
   3  -7  37    7.99    0.37   0
   3  -7  38    0.72    0.28   0
   3  -7  39   15.25    0.43   0
   3  -7  40    0.20    0.30   0
   3  -6  22    0.51    0.22   0
   3  -6  23    1.93    0.23   0
   3  -6  24    5.19    0.26   0
   3  -6  25    0.62    0.22   0
   3  -6  27  137.89    0.90   0
   3  -6  29    0.65    0.22   0
   3  -6  30   -0.04    0.21   0
   3  -6  31    0.36    0.22   0
   3  -6  32    5.79    0.31   0
   3  -6  33   59.29    0.65   0
   3  -6  35    0.21    0.25   0
   3  -6  36    0.65    0.25   0
   3  -6  37    0.42    0.24   0
  -2  -4 -20    3.29    0.07   0
   0  -9 -13    0.11    0.12   0
   1 -13  -6    2.70    0.23   0
   1  -5  -3    1.05    0.09   0
   1  -3   1    5.86    0.13   0
   1  -1   7    0.14    0.07   0
   1   1  19    0.03    0.07   0
   2 -17   8    0.35    0.30   0
   2 -17   9    2.24    0.33   0
   2 -17  10    0.67    0.31   0
   2 -16   7    2.79    0.32   0
   2 -15   4    2.71    0.28   0
   2 -15   5    0.43    0.26   0
   2 -14   3    0.64    0.24   0
   2 -14   4    0.23    0.23   0
   2 -13   2    2.20    0.24   0
   2 -12   2    0.48    0.20   0
   2 -11   1    1.38    0.20   0
   2 -11   2   10.37    0.31   0
   2  -9   2   10.62    0.30   0
   2  -7   4    0.49    0.17   0
   2  -6   5    0.22    0.14   0
   2  -5   7   19.62    0.28   0
   2  -4  10   39.17    0.38   0
   2  -3  13   34.02    0.33   0
   2  -3  14    3.12    0.16   0
   2  -2  19    0.17    0.14   0
   2  -2  20    1.70    0.16   0
   2  -2  35    1.09    0.18   0
   3 -15  23    1.94    0.34   0
   3 -14  18  113.28    1.00   0
   3 -14  19    7.40    0.43   0
   3 -14  20    0.25    0.33   0
   3 -14  21   14.69    0.47   0
   3 -14  22   -0.11    0.33   0
   3 -14  23    1.22    0.34   0
   3 -14  24    5.83    0.39   0
   3 -14  25    0.06    0.33   0
   3 -14  26    1.04    0.33   0
   3 -14  27    6.00    0.39   0
   3 -13  16    8.56    0.34   0
   3 -13  17    1.03    0.31   0
   3 -13  18    6.49    0.37   0
   3 -13  19   -0.57    0.30   0
   3 -12  15    0.44    0.19   0
   3 -12  16    0.84    0.28   0
   3 -12  19   11.93    0.41   0
   3 -11  37    0.99    0.31   0
   3 -11  38   -0.24    0.33   0
   3 -11  39    4.90    0.40   0
   3 -10  15    0.25    0.21   0
   3 -10  16    0.77    0.23   0
   3 -10  17    4.15    0.30   0
   3 -10  37    0.64    0.30   0
   3 -10  38    0.65    0.33   0
   3 -10  39    5.79    0.39   0
   3 -10  41    0.03    0.29   0
   3  -9  16   13.83    0.37   0
   3  -9  17    9.62    0.34   0
   3  -9  18    3.42    0.27   0
   3  -9  19    0.03    0.22   0
   3  -9  36   28.72    0.56   0
   3  -9  37    1.86    0.34   0
   3  -9  39    0.82    0.32   0
   3  -9  40    2.25    0.34   0
   3  -8  19   -0.11    0.22   0
   3  -8  21   36.94    0.51   0
   3  -8  33   41.68    0.60   0
   3  -8  34    3.50    0.32   0
   3  -8  35    0.55    0.29   0
   3  -8  36   -0.11    0.27   0
   3  -8  37    0.24    0.29   0
   3  -8  38    1.37    0.31   0
   3  -7  21    3.43    0.26   0
   3  -7  22    3.39    0.26   0
   3  -7  23   12.99    0.35   0
   3  -7  24   33.68    0.49   0
   3  -7  25    3.49    0.26   0
   3  -7  26    0.13    0.22   0
   3  -7  27    3.28    0.25   0
   3  -7  28   -0.07    0.22   0
   3  -7  32    0.33    0.25   0
   3  -7  33    0.14    0.25   0
   3  -7  34    1.43    0.27   0
   3  -7  36   77.34    0.78   0
   0  -6 -11   -0.11    0.07   0
   0  -5 -10    0.00    0.05   0
   0  -3  -7    0.36    0.05   0
   1 -14  -4    0.19    0.22   0
   1 -13  -5    0.15    0.17   0
   1  -7  -5    1.67    0.14   0
   1  -6  -4    2.33    0.12   0
   1  -2   4    2.99    0.10   0
   1   0  12   34.35    0.21   0
   1   1  20    5.21    0.12   0
   2 -17  11    0.95    0.29   0
   2 -17  12    6.87    0.39   0
   2 -17  13   -0.18    0.30   0
   2 -17  14    0.04    0.28   0
   2 -16  10    2.76    0.34   0
   2 -15   6    2.99    0.27   0
   2 -15   7   -0.03    0.25   0
   2 -15   8    1.11    0.28   0
   2 -14   5    1.77    0.28   0
   2 -14   6   72.06    0.73   0
   2 -13   4    3.46    0.27   0
   2 -13   5    2.39    0.25   0
   2 -12   4    0.46    0.21   0
   2  -7   5    9.70    0.26   0
   2  -6   6    0.23    0.14   0
   2  -5   8    8.05    0.20   0
   2  -4  11    3.80    0.18   0
   2  -3  16   -0.24    0.13   0
   2  -2  22    5.21    0.21   0
   2  -2  24    7.73    0.23   0
   2  -2  25    0.29    0.16   0
   2  -2  26    2.05    0.18   0
   2  -2  27    0.30    0.16   0
   2  -2  33    3.63    0.20   0
   3 -13  22    1.99    0.27   0
   3 -13  23   -0.02    0.29   0
   3 -13  24   16.54    0.48   0
   3 -13  25    0.02    0.32   0
   3 -13  26   -0.61    0.31   0
   3 -13  27   11.91    0.46   0
   3 -13  28    0.52    0.33   0
   3 -13  29    0.06    0.32   0
   3 -13  31    0.16    0.30   0
   3 -12  20    0.17    0.21   0
   3 -12  21    2.12    0.32   0
   3 -12  22    1.98    0.32   0
   3 -12  23    3.44    0.35   0
   3 -12  24   34.56    0.61   0
   3 -12  25   13.91    0.46   0
   3 -12  27    4.96    0.36   0
   3 -12  28    0.15    0.30   0
   3 -12  29    0.68    0.31   0
   3 -12  30    3.85    0.36   0
   3 -12  31    0.64    0.33   0
   3 -12  32   -0.20    0.32   0
   3 -12  33    3.19    0.36   0
   3 -12  34    0.02    0.30   0
   3 -12  35    0.59    0.32   0
   3 -11  19    3.59    0.25   0
   3 -11  20    7.25    0.37   0
   3 -11  21   86.64    0.84   0
   3 -11  22   10.66    0.41   0
   3 -11  23    0.82    0.29   0
   3 -11  24    5.88    0.35   0
   3 -11  25    0.24    0.28   0
   3 -11  26    0.52    0.31   0
   3 -11  29    1.46    0.33   0
   3 -11  30   20.50    0.52   0
   3 -11  31    9.20    0.43   0
   3 -11  32    0.66    0.32   0
   3 -11  35    0.15    0.32   0
   3 -11  36    3.14    0.34   0
   3 -10  19   17.78    0.40   0
   3 -10  20    1.41    0.28   0
   3 -10  22    0.44    0.26   0
   3 -10  23    0.11    0.26   0
   3 -10  24   10.38    0.38   0
   3 -10  25    5.70    0.34   0
   3 -10  26    3.10    0.32   0
   3 -10  27   20.84    0.48   0
   3 -10  28    2.59    0.32   0
   3 -10  29    0.68    0.29   0
   3 -10  30    1.36    0.31   0
   3 -10  31    1.94    0.33   0
   3 -10  32    2.76    0.33   0
   3 -10  33    7.72    0.39   0
   3 -10  34    0.38    0.31   0
   3 -10  35    1.30    0.33   0
   3  -9  21   17.00    0.40   0
   3  -9  22    2.50    0.27   0
   3  -9  23    0.62    0.25   0
   3  -9  24    1.23    0.26   0
   3  -9  25    0.30    0.25   0
   3  -9  26    1.32    0.27   0
   3  -9  27    1.11    0.27   0
   3  -9  28    0.10    0.27   0
   3  -9  30   17.61    0.45   0
   3  -9  31    1.42    0.29   0
   3  -9  32    0.50    0.28   0
   3  -9  33    0.44    0.28   0
   3  -9  34   -0.29    0.29   0
   3  -9  35    2.38    0.31   0
   3  -8  23    0.33    0.22   0
   3  -8  24    0.22    0.22   0
   3  -8  25    0.32    0.24   0
   3  -8  28   -0.18    0.24   0
   3  -8  29    0.26    0.25   0
   3  -8  30    6.11    0.32   0
   0  -8 -12    4.06    0.15   0
   0  -2  -5    0.16    0.03   0
   1 -18   5    0.26    0.28   0
   1 -17   2    0.69    0.27   0
   1 -16   0   -0.04    0.24   0
   1 -15  -2    0.30    0.22   0
   1 -14  -3    2.90    0.23   0
   1 -13  -4    0.63    0.18   0
   1 -12  -5    2.18    0.19   0
   1  -9  -5    0.25    0.16   0
   1  -8  -5    0.40    0.15   0
   1  -7  -4    0.69    0.13   0
   1  -6  -3  239.78    0.73   0
   1  -5  -2   17.09    0.20   0
   1  -1   8   15.25    0.16   0
   1   0  13    7.79    0.13   0
   1   1  22    5.22    0.14   0
   1   1  23    0.29    0.11   0
   1   1  25    1.55    0.13   0
   1   1  26    0.68    0.13   0
   1   1  29    0.42    0.12   0
   2 -17  15    0.30    0.29   0
   2 -16  11    0.24    0.28   0
   2 -16  12   -0.25    0.29   0
   2 -16  13    0.12    0.30   0
   2 -16  14    1.45    0.33   0
   2 -15   9   18.57    0.46   0
   2 -15  10    1.36    0.30   0
   2 -15  11    4.16    0.34   0
   2 -14   7    4.25    0.31   0
   2 -14   8    0.56    0.26   0
   2 -14   9    1.89    0.25   0
   2 -13   6    3.78    0.27   0
   2 -13   7   -0.01    0.23   0
   2 -12   5    6.48    0.29   0
   2  -9   5    0.40    0.21   0
   2  -6   7    2.64    0.14   0
   2  -6   8    7.76    0.23   0
   2  -4  12  134.87    0.64   0
   2  -4  39    8.19    0.31   0
   2  -3  17    6.52    0.20   0
   2  -3  18   88.12    0.54   0
   2  -3  19    0.16    0.16   0
   2  -3  34    0.15    0.20   0
   2  -3  35    0.02    0.18   0
   2  -3  37    0.59    0.20   0
  -1  -7 -17    0.65    0.07   0
   0 -10 -12    0.32    0.11   0
   0   3  16   -0.06    0.03   0
   1 -18   6    2.67    0.32   0
   1 -18   7    0.14    0.30   0
   1 -18   8   -0.29    0.30   0
   1 -17   3    5.04    0.33   0
   1 -17   4   -0.00    0.27   0
   1 -16   1    0.51    0.25   0
   1 -16   2    0.87    0.26   0
   1 -15  -1    0.06    0.23   0
   1 -14  -2    0.14    0.20   0
   1 -13  -3    1.58    0.20   0
   1 -12  -4    0.04    0.15   0
   1 -11  -4    5.91    0.22   0
   1  -8  -4    1.12    0.17   0
   1  -4   0    0.06    0.10   0
   1  -3   2    6.91    0.14   0
   1  -2   5    1.03    0.09   0
   2 -16  16    1.74    0.34   0
   2 -16  17    0.99    0.33   0
   2 -16  19    1.29    0.33   0
   2 -15  14   -0.17    0.29   0
   2 -15  15    0.22    0.30   0
   2 -14  10    0.13    0.26   0
   2 -14  11   -0.04    0.26   0
   2 -14  12    0.31    0.24   0
   2 -13   8    1.32    0.26   0
   2 -13  10    3.19    0.27   0
   2 -12   8    0.09    0.21   0
   2 -11   6    1.52    0.22   0
   2 -11   7   -0.10    0.20   0
   2 -10   7    0.20    0.20   0
   2  -9   7    0.10    0.19   0
   2  -9  45    7.24    0.39   0
   2  -9  46    0.30    0.31   0
   2  -8   7    1.15    0.23   0
   2  -8  44    0.93    0.28   0
   2  -8  45    9.32    0.40   0
   2  -8  46   -0.18    0.29   0
   2  -7  43   -0.08    0.29   0
   2  -7  44   -0.32    0.27   0
   2  -6   9  108.84    0.63   0
   2  -6  42    4.36    0.30   0
   2  -5  11    3.86    0.19   0
   2  -5  39    3.95    0.29   0
   2  -5  40    0.81    0.24   0
   2  -5  41    3.05    0.28   0
   2  -4  36   41.42    0.51   0
   2  -4  37    0.30    0.21   0
   2  -4  38    0.82    0.22   0
   2  -3  20    0.54    0.17   0
   2  -3  22    0.71    0.19   0
   2  -3  29    0.87    0.18   0
   2  -3  31    0.96    0.18   0
   2  -3  32    1.20    0.18   0
   0  -8 -11    0.59    0.12   0
   0  -6 -10    0.39    0.08   0
   1 -18  10   -0.30    0.31   0
   1 -18  11   -0.03    0.30   0
   1 -17   7    0.80    0.30   0
   1 -15   1    1.12    0.25   0
   1 -15   2    0.20    0.24   0
   1 -14  -1   -0.13    0.20   0
   1 -14   0    0.24    0.21   0
   1 -13  -2   -0.02    0.18   0
   1 -13  -1    0.34    0.21   0
   1 -12  -3    2.64    0.20   0
   1 -12  -2    1.15    0.20   0
   1  -9  -4    1.82    0.18   0
   1  -5  -1    4.20    0.14   0
   1  -1   9  260.14    0.59   0
   1   0  14    0.50    0.07   0
   1   0  15    0.03    0.08   0
   2 -15  16    0.39    0.23   0
   2 -15  17    0.62    0.31   0
   2 -15  18    0.97    0.32   0
   2 -15  19   -0.10    0.30   0
   2 -15  20    0.41    0.32   0
   2 -15  21    2.36    0.34   0
   2 -15  22    0.11    0.32   0
   2 -15  23    0.42    0.32   0
   2 -14  13    1.04    0.28   0
   2 -14  14    1.41    0.31   0
   2 -14  15   39.86    0.61   0
   2 -14  16    2.94    0.33   0
   2 -14  17   -0.09    0.27   0
   2 -13  11   -0.03    0.24   0
   2 -13  13    0.22    0.26   0
   2 -12   9    7.22    0.30   0
   2 -12  10    0.19    0.23   0
   2 -12  11    2.05    0.26   0
   2 -11   8    1.37    0.22   0
   2 -11  10    2.77    0.23   0
   2 -10   8    3.03    0.24   0
   2 -10   9   35.65    0.47   0
   2 -10  41    0.96    0.30   0
   2 -10  42   13.20    0.47   0
   2 -10  43    0.37    0.33   0
   2 -10  44    0.29    0.30   0
   2  -9   8    0.19    0.21   0
   2  -9  44    0.73    0.30   0
   2  -8   8    4.53    0.26   0
   2  -8  41    0.49    0.28   0
   2  -8  42   20.09    0.49   0
   2  -8  43    0.39    0.30   0
   2  -7  40    0.42    0.24   0
   2  -7  41    2.00    0.30   0
   2  -7  42   11.39    0.40   0
   2  -6  39   25.33    0.47   0
   2  -6  40    1.52    0.27   0
   2  -6  41   -0.17    0.25   0
   2  -5  14    0.70    0.18   0
   2  -5  36    0.40    0.21   0
   2  -5  37   -0.06    0.22   0
   2  -5  38    0.30    0.23   0
   2  -4  17    0.92    0.18   0
   2  -4  31   -0.26    0.21   0
   2  -4  35    1.65    0.22   0
   0 -10 -11    0.13    0.11   0
   0  -9 -11   -0.02    0.11   0
   0  -5  -9   86.24    0.31   0
   1 -17   8    0.43    0.27   0
   1 -17  10    0.08    0.30   0
   1 -17  11    0.35    0.31   0
   1 -16   6    0.69    0.27   0
   1 -16   7    0.40    0.27   0
   1 -15   3    0.18    0.23   0
   1 -15   4   -0.20    0.24   0
   1 -14   2   -0.24    0.21   0
   1 -12  -1   -0.01    0.17   0
   1  -9  -3    5.75    0.21   0
   1  -7  -2    1.44    0.14   0
   1  -5   0  467.11    0.97   0
   1  -4   1    0.65    0.08   0
   1  -3   3   41.72    0.26   0
   1  -2   6   21.17    0.19   0
   1  -1  10   30.07    0.23   0
   1   0  16   -0.06    0.09   0
   2 -14  19    0.38    0.30   0
   2 -14  20   -0.28    0.30   0
   2 -14  21    0.99    0.31   0
   2 -14  22    0.43    0.31   0
   2 -14  23    1.72    0.33   0
   2 -14  24   41.92    0.68   0
   2 -14  25    0.44    0.35   0
   2 -14  26    1.80    0.35   0
   2 -14  28    0.26    0.32   0
   2 -13  14   -0.00    0.23   0
   2 -13  15    0.47    0.27   0
   2 -13  16    0.14    0.27   0
   2 -13  17    0.42    0.27   0
   2 -13  18    2.31    0.30   0
   2 -13  19    0.15    0.26   0
   2 -13  30   17.90    0.49   0
   2 -13  31   -0.08    0.32   0
   2 -13  32    2.14    0.36   0
   2 -12  13   -0.03    0.24   0
   2 -12  14    0.54    0.25   0
   2 -12  15    0.61    0.23   0
   2 -12  34   -0.42    0.29   0
   2 -12  35    5.86    0.42   0
   2 -12  36   77.22    0.90   0
   2 -11  12    6.56    0.28   0
   2 -11  36    3.26    0.33   0
   2 -11  37    0.63    0.33   0
   2 -11  38    0.05    0.35   0
   2 -11  39   21.72    0.55   0
   2 -11  40    2.07    0.34   0
   2 -10  11    0.28    0.21   0
   2 -10  37    5.41    0.36   0
   2 -10  39   15.59    0.49   0
   2 -10  40    0.20    0.32   0
   2  -9  10    0.87    0.23   0
   2  -9  11    2.99    0.25   0
   2  -9  38    1.05    0.31   0
   2  -9  39   17.78    0.48   0
   2  -9  40    2.94    0.35   0
   2  -9  41    2.41    0.32   0
   2  -8  10    0.71    0.23   0
   2  -8  11   -0.06    0.22   0
   2  -8  38    3.11    0.32   0
   2  -8  40    0.11    0.30   0
   2  -7  37    1.85    0.28   0
   2  -7  38    0.58    0.26   0
   2  -7  39    0.09    0.26   0
   2  -6  35   -0.02    0.22   0
   2  -6  36    1.68    0.25   0
   2  -6  37    0.49    0.24   0
   2  -6  38    0.91    0.23   0
   2  -5  31    1.59    0.23   0
   2  -5  32    0.08    0.20   0
   2  -5  34    0.34    0.20   0
   2  -5  35   -0.02    0.20   0
   2  -4  24    0.62    0.20   0
   2  -4  25    2.09    0.21   0
   2  -4  26    0.19    0.19   0
   2  -4  27   18.58    0.33   0
   2  -4  28    3.02    0.22   0
   2  -4  29    0.93    0.21   0
   2  -4  30   70.42    0.60   0
   0 -11 -10    0.09    0.12   0
   0 -10 -10    0.32    0.14   0
   0  -7 -10    0.20    0.11   0
   1 -17  13    0.15    0.31   0
   1 -17  14    0.35    0.32   0
   1 -17  16    0.11    0.31   0
   1 -16   8    0.64    0.28   0
   1 -16  10   -0.33    0.28   0
   1 -16  11    1.00    0.29   0
   1 -15   5    0.30    0.26   0
   1 -15   6   20.48    0.45   0
   1 -14   4    0.35    0.22   0
   1 -13   1    1.24    0.21   0
   1 -13   2   -0.05    0.19   0
   1 -12   0    0.07    0.17   0
   1 -11  -1    0.36    0.17   0
   1  -9  -2    8.95    0.25   0
   1  -8  -2   10.70    0.25   0
   1  -4   2    3.19    0.14   0
   1  -3   4   11.94    0.17   0
   1   0  17   15.45    0.18   0
   1   0  30  143.88    0.64   0
   1   0  31    0.33    0.13   0
   2 -13  20    1.11    0.23   0
   2 -13  21   20.68    0.48   0
   2 -13  23    1.78    0.31   0
   2 -13  24   54.24    0.73   0
   2 -13  26    1.33    0.31   0
   2 -13  27   11.16    0.42   0
   2 -13  28    3.14    0.34   0
   2 -13  29    0.05    0.24   0
   2 -12  16    0.26    0.23   0
   2 -12  18    0.42    0.26   0
   2 -12  19    0.72    0.27   0
   2 -12  20    0.32    0.27   0
   2 -12  24   51.16    0.68   0
   2 -12  26    0.73    0.31   0
   2 -12  27    7.30    0.38   0
   2 -12  28    0.87    0.31   0
   2 -12  29    0.29    0.29   0
   2 -12  30    1.56    0.32   0
   2 -12  31    0.95    0.31   0
   2 -12  32    0.85    0.31   0
   2 -12  33    1.00    0.30   0
   2 -11  14    1.17    0.23   0
   2 -11  15    4.55    0.28   0
   2 -11  17    1.83    0.26   0
   2 -11  18    7.33    0.32   0
   2 -11  29    0.17    0.27   0
   2 -11  30    1.92    0.30   0
   2 -11  31    0.33    0.30   0
   2 -11  33   45.13    0.68   0
   2 -11  34    4.93    0.39   0
   2 -11  35    1.30    0.31   0
   2 -10  13    2.46    0.25   0
   2 -10  16    4.10    0.27   0
   2 -10  32    1.48    0.28   0
   2 -10  33    1.86    0.32   0
   2 -10  34    0.05    0.30   0
   2 -10  35   -0.38    0.30   0
   2 -10  36   15.11    0.46   0
   2  -9  14    2.41    0.24   0
   2  -9  33   14.64    0.40   0
   2  -9  34   -0.18    0.28   0
   2  -9  35    3.42    0.32   0
   2  -9  36    4.75    0.34   0
   2  -9  37    0.76    0.28   0
   2  -8  12   39.34    0.45   0
   2  -8  13    1.26    0.25   0
   2  -8  14    5.25    0.28   0
   2  -8  34   -0.33    0.25   0
   2  -8  35   -0.04    0.26   0
   2  -8  36    4.39    0.32   0
   2  -8  37   -0.09    0.24   0
   2  -7  14    3.86    0.26   0
   2  -7  15   41.52    0.48   0
   2  -7  16   -0.22    0.22   0
   2  -7  32    0.64    0.22   0
   2  -7  34   -0.17    0.24   0
   2  -7  36   19.64    0.42   0
   2  -6  16    3.83    0.27   0
   2  -6  17    1.32    0.24   0
   2  -6  18   13.50    0.32   0
   2  -6  29    0.75    0.21   0
   2  -6  30   16.13    0.36   0
   2  -6  31    1.79    0.23   0
   2  -6  32    0.24    0.21   0
   2  -6  33    0.62    0.22   0
   2  -6  34    0.34    0.20   0
   2  -5  20    0.56    0.21   0
   2  -5  21    9.07    0.28   0
   2  -5  22    0.22    0.20   0
   2  -5  23    0.71    0.21   0
   2  -5  24   10.36    0.29   0
   2  -5  25    5.21    0.26   0
   2  -5  26    0.11    0.20   0
   2  -5  27    0.17    0.19   0
   2  -5  28    0.66    0.20   0
   2  -5  29    1.55    0.21   0
   2  -5  30   13.56    0.32   0
  -1  -6 -16    6.62    0.09   0
   0 -18   5   -0.21    0.29   0
   0 -12  -8    0.32    0.14   0
   0  -8 -10    0.10    0.11   0
   0  -6  -9  374.34    0.73   0
   1 -16  12   82.45    0.86   0
   1 -16  13    1.11    0.33   0
   1 -16  14   -0.10    0.31   0
   1 -16  15   29.41    0.58   0
   1 -16  16    0.11    0.29   0
   1 -15   8    0.09    0.25   0
   1 -15  10   -0.27    0.25   0
   1 -14   5    0.27    0.23   0
   1 -14   6    6.99    0.31   0
   1 -13   3    2.17    0.22   0
   1 -12   2    1.17    0.20   0
   1 -10   0   -0.06    0.17   0
   1  -9  47   -0.19    0.29   0
   1  -9  48    0.13    0.32   0
   1  -7   0  257.11    0.84   0
   1  -6   0    0.13    0.11   0
   1  -2   7    0.87    0.08   0
   1  -1  11    9.80    0.15   0
   1   0  19    8.26    0.15   0
   1   0  20    0.16    0.10   0
   1   0  21   -0.01    0.11   0
   1   0  22   -0.25    0.12   0
   1   0  23   -0.07    0.14   0
   1   0  25    0.96    0.15   0
   1   0  28   -0.04    0.12   0
   2 -11  19    0.29    0.18   0
   2 -11  20   -0.22    0.18   0
   2 -11  22    2.69    0.31   0
   2 -11  23    0.07    0.27   0
   2 -11  24   14.87    0.42   0
   2 -11  26    0.54    0.28   0
   2 -11  28    0.30    0.21   0
   2 -10  17   -0.01    0.21   0
   2 -10  18    0.37    0.23   0
   2 -10  20    0.45    0.25   0
   2 -10  21   40.44    0.55   0
   2 -10  22   -0.51    0.24   0
   2 -10  23   -0.17    0.25   0
   2 -10  24   53.01    0.64   0
   2 -10  25   -0.60    0.26   0
   2 -10  26    0.69    0.27   0
   2 -10  27    3.79    0.31   0
   2 -10  28    0.57    0.27   0
   2 -10  29    0.87    0.29   0
   2 -10  30   21.74    0.48   0
   2 -10  31   -0.17    0.25   0
   2  -9  16    1.37    0.24   0
   2  -9  18  157.98    0.95   0
   2  -9  20    2.50    0.27   0
   2  -9  21   84.89    0.73   0
   2  -9  22    0.93    0.25   0
   2  -9  23    1.41    0.26   0
   2  -9  26    2.84    0.29   0
   2  -9  27   38.96    0.56   0
   2  -9  28   -0.52    0.26   0
   2  -9  30   17.79    0.43   0
   2  -9  31    0.45    0.27   0
   2  -9  32   -0.32    0.24   0
   2  -8  17    1.77    0.25   0
   2  -8  19    2.32    0.25   0
   2  -8  20   12.37    0.36   0
   2  -8  21  149.52    0.92   0
   2  -8  22    8.91    0.34   0
   2  -8  23    9.16    0.32   0
   2  -8  24    9.49    0.32   0
   2  -8  25    0.90    0.23   0
   2  -8  27   23.65    0.44   0
   2  -8  28    0.39    0.24   0
   2  -8  29    0.28    0.25   0
   2  -8  30   39.07    0.55   0
   2  -8  31    2.07    0.28   0
   2  -8  32    0.28    0.23   0
   2  -7  17    2.70    0.25   0
   2  -7  18   79.08    0.65   0
   2  -7  20    0.44    0.21   0
   2  -7  21    2.83    0.25   0
   2  -7  22    2.76    0.25   0
   2  -7  23    3.23    0.26   0
   2  -7  24  119.35    0.82   0
   2  -7  25   16.79    0.38   0
   2  -7  26    3.00    0.26   0
   2  -7  27    9.57    0.31   0
   2  -7  28    0.59    0.22   0
   2  -7  30    5.67    0.28   0
   2  -6  19    0.24    0.15   0
   2  -6  20    0.54    0.21   0
   2  -6  22    1.90    0.22   0
   2  -6  24    7.98    0.29   0
   2  -6  25    2.94    0.23   0
   2  -6  26    0.67    0.22   0
   2  -6  27   27.48    0.43   0
   2  -6  28    7.60    0.28   0
   0 -18   7   -0.22    0.29   0
   0 -18   8   -0.28    0.29   0
   0 -18  10    0.02    0.29   0
   0 -17   3    3.34    0.30   0
   0 -17   4   -0.08    0.26   0
   0 -16   0    2.22    0.27   0
   0 -16   1   -0.06    0.24   0
   0 -15  -2    0.19    0.21   0
   0 -14  -4   -0.04    0.18   0
   0 -12  -7   -0.05    0.15   0
   0  -7  -9  217.83    0.63   0
   1 -16  17    0.45    0.24   0
   1 -16  19    1.57    0.34   0
   1 -16  20   -0.14    0.33   0
   1 -15  11    0.04    0.25   0
   1 -15  13    1.13    0.31   0
   1 -15  14    4.25    0.36   0
   1 -14   7    0.47    0.22   0
   1 -14   8    0.23    0.24   0
   1 -14   9    7.32    0.32   0
   1 -14  10    1.69    0.26   0
   1 -13   5    0.19    0.21   0
   1 -13   6    2.94    0.25   0
   1 -12   3    2.42    0.22   0
   1 -12   4    0.24    0.19   0
   1 -11   2   -0.02    0.19   0
   1 -10   1    0.05    0.18   0
   1 -10  44    0.32    0.32   0
   1  -9  46    0.25    0.31   0
   1  -8   0    0.23    0.17   0
   1  -8  45    1.65    0.30   0
   1  -8  46    0.25    0.29   0
   1  -6   1    0.33    0.12   0
   1  -5   2   17.33    0.22   0
   1  -4   3 1078.22    1.42   0
   1  -2   8   25.44    0.22   0
   1  -1  12  174.63    0.52   0
   1  -1  13    1.71    0.12   0
   1  -1  32    1.25    0.17   0
  -1  -7 -16    0.48    0.07   0
   0 -18  11   -0.31    0.27   0
   0 -17   7    0.63    0.30   0
   0 -17   8    0.39    0.31   0
   0 -16   2    0.00    0.24   0
   0 -15  -1   -0.04    0.21   0
   0 -15   0    0.10    0.22   0
   0 -14  -3    0.23    0.19   0
   0 -14  -2    0.19    0.22   0
   0 -13  -5    0.12    0.17   0
   0 -13  -4   -0.19    0.20   0
   0 -10  -8    0.00    0.12   0
   0  -5  -8    0.01    0.05   0
   0  -4  -7    0.35    0.06   0
   1 -15  16    3.33    0.29   0
   1 -15  17    0.63    0.29   0
   1 -15  18    0.75    0.31   0
   1 -15  19    0.38    0.31   0
   1 -15  20   -0.19    0.30   0
   1 -15  21   23.23    0.53   0
   1 -15  23    0.07    0.32   0
   1 -15  24   41.87    0.68   0
   1 -15  25   -0.38    0.33   0
   1 -14  11    0.20    0.25   0
   1 -14  12   10.74    0.37   0
   1 -14  13   -0.02    0.26   0
   1 -14  14   -0.35    0.27   0
   1 -14  15   34.24    0.55   0
   1 -14  29   -0.57    0.28   0
   1 -13   7    0.97    0.21   0
   1 -13   8    0.19    0.24   0
   1 -13   9  105.95    0.82   0
   1 -13  10    5.06    0.29   0
   1 -12   5    0.40    0.20   0
   1 -12   6   59.02    0.59   0
   1 -11  40   -0.06    0.31   0
   1 -11  41    0.12    0.34   0
   1 -10  41    0.77    0.29   0
   1 -10  42    0.78    0.31   0
   1  -8   2   10.50    0.26   0
   1  -8  42    0.02    0.31   0
   1  -8  43    0.73    0.29   0
   1  -8  44    0.33    0.29   0
   1  -7   2    1.32    0.16   0
   1  -7  42   26.46    0.52   0
   1  -7  43   -0.15    0.27   0
   1  -7  44   -0.21    0.27   0
   1  -6   2    8.78    0.19   0
   1  -6  42    3.26    0.29   0
   1  -6  43    1.06    0.26   0
   1  -5   3    0.73    0.12   0
   1  -5  41    0.28    0.24   0
   1  -4   4   44.22    0.32   0
   1  -3   6  309.59    0.74   0
   1  -2   9   32.99    0.25   0
   1  -2  34    2.97    0.22   0
   1  -2  35   -0.05    0.16   0
   1  -2  36   22.69    0.34   0
   1  -1  14    1.70    0.09   0
   1  -1  29    0.54    0.16   0
   1  -1  30    0.64    0.16   0
   1  -1  31    0.77    0.14   0
   0 -17   9   37.57    0.61   0
   0 -17  10    0.07    0.30   0
   0 -17  11   -0.03    0.30   0
   0 -17  12   12.97    0.44   0
   0 -17  13    0.05    0.28   0
   0 -16   4    0.08    0.26   0
   0 -16   5    0.20    0.26   0
   0 -15   1   -0.15    0.22   0
   0 -14  -1    0.23    0.20   0
   0 -10  -7    0.00    0.15   0
   0  -9  -8    0.28    0.13   0
   0  -8  -8    0.33    0.15   0
   1 -14  16   -0.18    0.27   0
   1 -14  17    0.93    0.31   0
   1 -14  18  143.55    1.07   0
   1 -14  19    3.02    0.37   0
   1 -14  22    0.36    0.30   0
   1 -14  23    0.84    0.31   0
   1 -14  24    8.44    0.40   0
   1 -14  25    0.34    0.31   0
   1 -14  26   -0.21    0.31   0
   1 -14  28   -0.03    0.30   0
   1 -13  11    0.37    0.24   0
   1 -13  12    0.68    0.25   0
   1 -13  13    2.73    0.28   0
   1 -13  15  100.23    0.84   0
   1 -13  28    0.48    0.30   0
   1 -13  29   -0.31    0.30   0
   1 -13  30    2.26    0.33   0
   1 -13  31   -0.28    0.31   0
   1 -13  32   -0.41    0.30   0
   1 -13  33    3.70    0.36   0
   1 -12   8   -0.02    0.20   0
   1 -12   9    0.22    0.21   0
   1 -12  10    0.10    0.20   0
   1 -12  33    0.05    0.28   0
   1 -12  34    0.04    0.31   0
   1 -12  35    0.13    0.33   0
   1 -12  36   12.78    0.46   0
   1 -12  37    0.81    0.32   0
   1 -11   5    0.05    0.14   0
   1 -11   6    0.96    0.21   0
   1 -11   7    0.54    0.20   0
   1 -11  36   21.49    0.50   0
   1 -11  37    0.76    0.33   0
   1 -11  38    0.52    0.33   0
   1 -10   5   -0.01    0.20   0
   1 -10  38    0.61    0.31   0
   1 -10  39    1.83    0.33   0
   1 -10  40    0.46    0.31   0
   1  -9  39    2.90    0.33   0
   1  -9  40    0.54    0.30   0
   1  -9  41    0.10    0.30   0
   1  -8   3  294.79    1.00   0
   1  -8  40   -0.50    0.27   0
   1  -7  40    1.41    0.28   0
   1  -7  41   -0.15    0.27   0
   1  -6  41    0.25    0.25   0
   1  -5   4   16.95    0.23   0
   1  -5  39    1.30    0.24   0
   1  -5  40   -0.46    0.22   0
   1  -4   5    1.32    0.13   0
   1  -4  37   -0.14    0.23   0
   1  -4  38    2.57    0.25   0
   1  -4  39   55.63    0.58   0
   1  -3   7   26.54    0.25   0
   1  -3  35   -0.57    0.22   0
   1  -3  36  115.44    0.74   0
   1  -3  37    2.95    0.23   0
   1  -2  10    7.80    0.15   0
   1  -1  15  483.95    0.92   0
   1  -1  17    0.52    0.09   0
   1  -1  25    1.37    0.18   0
   1  -1  26    0.99    0.18   0
   1  -1  27   20.22    0.28   0
   1  -1  28    0.65    0.14   0
   0 -17  14   -0.36    0.27   0
   0 -17  15    0.18    0.31   0
   0 -17  16   -0.55    0.31   0
   0 -16   8    0.03    0.28   0
   0 -16   9   38.12    0.59   0
   0 -16  10    0.35    0.30   0
   0 -16  11   -0.06    0.26   0
   0 -15   3   11.81    0.35   0
   0 -15   4    0.14    0.24   0
   0 -15   5    0.02    0.24   0
   0 -14   0   36.37    0.48   0
   0 -14   1    0.85    0.22   0
   0 -13  -2    2.11    0.21   0
   0 -13  -1   -0.11    0.21   0
   0 -12  -4   -0.26    0.16   0
   0  -9  -7    0.09    0.14   0
   0   3  19    0.02    0.04   0
   0   3  21   62.17    0.21   0
   0   3  22   -0.11    0.07   0
   0   3  24  285.86    0.51   0
   1 -13  16   -0.03    0.21   0
   1 -13  18   14.88    0.41   0
   1 -13  19   -0.18    0.27   0
   1 -13  20    2.79    0.33   0
   1 -13  21   47.10    0.65   0
   1 -13  22    2.04    0.33   0
   1 -13  23    1.99    0.33   0
   1 -13  24   16.77    0.46   0
   1 -13  26    1.30    0.31   0
   1 -13  27   40.49    0.61   0
   1 -12  11    0.40    0.24   0
   1 -12  12   81.46    0.72   0
   1 -12  13    5.06    0.30   0
   1 -12  14    0.06    0.24   0
   1 -12  26    0.27    0.27   0
   1 -12  27    2.76    0.33   0
   1 -12  28    2.18    0.32   0
   1 -12  29    1.80    0.32   0
   1 -12  30    9.23    0.40   0
   1 -12  31   -0.42    0.30   0
   1 -12  32    0.61    0.29   0
   1 -11   8    1.43    0.22   0
   1 -11   9   30.65    0.44   0
   1 -11  33    1.77    0.32   0
   1 -11  34    0.86    0.31   0
   1 -11  35    1.97    0.31   0
   1 -10   6   36.89    0.44   0
   1 -10  34   -0.01    0.27   0
   1 -10  35    0.18    0.29   0
   1 -10  37    1.62    0.30   0
   1  -9   5    0.21    0.20   0
   1  -9   6   19.17    0.34   0
   1  -9  36   79.03    0.81   0
   1  -9  37   -0.01    0.31   0
   1  -9  38    0.89    0.31   0
   1  -8  37    0.76    0.27   0
   1  -8  38   -0.62    0.28   0
   1  -8  39   48.53    0.64   0
   1  -7   4    0.44    0.16   0
   1  -7  38    0.12    0.26   0
   1  -7  39    7.33    0.34   0
   1  -6   4    1.34    0.15   0
   1  -6   5    0.38    0.12   0
   1  -6  38    1.61    0.28   0
   1  -6  39   57.10    0.64   0
   1  -5   5    1.12    0.13   0
   1  -5  36  151.20    0.92   0
   1  -5  38    0.77    0.23   0
   1  -4   6    8.06    0.18   0
   1  -4  35    0.51    0.20   0
   1  -4  36   27.72    0.42   0
   1  -3   8    0.70    0.13   0
   1  -3   9   93.46    0.45   0
   1  -3  33   44.54    0.46   0
   1  -2  11    0.71    0.08   0
   1  -2  12   89.23    0.42   0
   1  -1  18    4.28    0.13   0
   1  -1  19    0.11    0.10   0
   1  -1  20    5.01    0.16   0
   1  -1  21  185.31    0.66   0
   1  -1  22    5.38    0.17   0
   1  -1  23    0.31    0.14   0
   1  -1  24   75.22    0.46   0
  -1 -18   6    1.92    0.31   0
  -1 -18   7    0.57    0.29   0
  -1 -18   8    0.22    0.32   0
  -1  -8 -15   71.24    0.34   0
   0 -16  12    0.14    0.29   0
   0 -16  14   -0.44    0.31   0
   0 -16  16    0.42    0.34   0
   0 -16  17   -0.39    0.31   0
   0 -16  18    2.58    0.34   0
   0 -16  19    0.37    0.31   0
   0 -16  20    0.54    0.33   0
   0 -15   6    1.24    0.27   0
   0 -15   7   -0.28    0.24   0
   0 -15   8    0.27    0.25   0
   0 -15   9    1.02    0.25   0
   0 -14   2    0.30    0.22   0
   0 -14   3    0.39    0.22   0
   0 -13   0   -0.16    0.18   0
   0 -12  -3   27.69    0.38   0
   0  -9  -6  120.71    0.60   0
   0  -9  47    0.58    0.31   0
   0  -9  48    9.17    0.42   0
   0  -8  -7   -0.02    0.13   0
   0  -7  -7    1.82    0.14   0
   0  -6  -7   -0.14    0.09   0
   0  -5  -7    0.38    0.06   0
   0  -2  -4   -0.04    0.03   0
   1 -12  16    3.19    0.23   0
   1 -12  17    0.47    0.25   0
   1 -12  18  132.12    0.94   0
   1 -12  19   -0.13    0.29   0
   1 -12  20    0.12    0.26   0
   1 -12  21    4.27    0.31   0
   1 -12  22    1.70    0.29   0
   1 -12  24   76.17    0.78   0
   1 -11  11   -0.06    0.15   0
   1 -11  13    0.26    0.22   0
   1 -11  14    0.38    0.23   0
   1 -11  15   99.66    0.78   0
   1 -11  16    1.00    0.26   0
   1 -11  17    0.09    0.22   0
   1 -11  24   14.94    0.39   0
   1 -11  26    1.55    0.29   0
   1 -11  27   10.22    0.38   0
   1 -11  28   -0.07    0.29   0
   1 -11  29    0.28    0.30   0
   1 -11  30   38.36    0.59   0
   1 -11  31    0.64    0.23   0
   1 -10   8    0.39    0.14   0
   1 -10   9   19.15    0.36   0
   1 -10  10    0.18    0.21   0
   1 -10  29    0.30    0.24   0
   1 -10  30    0.43    0.27   0
   1 -10  31    0.31    0.28   0
   1 -10  32    0.31    0.29   0
   1 -10  33   15.36    0.42   0
   1  -9   8   -0.32    0.21   0
   1  -9  32    0.29    0.26   0
   1  -9  33    0.85    0.28   0
   1  -9  34   -0.34    0.27   0
   1  -9  35   -0.40    0.26   0
   1  -8  33   96.48    0.81   0
   1  -8  34    1.45    0.29   0
   1  -8  35    0.43    0.27   0
   1  -8  36    6.48    0.31   0
   1  -7   5    2.15    0.14   0
   1  -7   6  115.99    0.63   0
   1  -7  34   -0.08    0.25   0
   1  -7  35    5.61    0.33   0
   1  -7  36   97.62    0.82   0
   1  -6   6    0.22    0.13   0
   1  -6  34    4.15    0.28   0
   1  -6  35    0.58    0.23   0
   1  -6  36    2.26    0.26   0
   1  -5   6  225.60    0.75   0
   1  -5   7   15.70    0.24   0
   1  -5  33    2.11    0.24   0
   1  -5  34    0.52    0.21   0
   1  -5  35    1.15    0.25   0
   1  -4   8    1.73    0.14   0
   1  -4  32   -0.00    0.20   0
   1  -4  33  111.94    0.74   0
   1  -4  34    2.06    0.23   0
   1  -3  30   31.93    0.39   0
   1  -3  31    2.53    0.20   0
   1  -3  32   -0.35    0.17   0
   1  -2  13    5.62    0.15   0
   1  -2  14    1.90    0.12   0
   1  -2  15  273.70    0.77   0
   1  -2  26    0.32    0.16   0
   1  -2  27    4.24    0.19   0
   1  -2  28    1.83    0.17   0
  -1 -18   9   19.15    0.50   0
  -1 -18  10    0.49    0.31   0
  -1 -18  11    0.06    0.30   0
  -1 -17   3    6.21    0.33   0
  -1 -17   4    0.33    0.27   0
  -1 -17   5    0.28    0.26   0
  -1  -7 -15   15.68    0.15   0
   0 -15  10    0.30    0.27   0
   0 -15  12   97.28    0.87   0
   0 -15  14    0.32    0.30   0
   0 -15  15    8.76    0.37   0
   0 -15  16   -0.28    0.27   0
   0 -15  23    0.23    0.29   0
   0 -15  24    2.54    0.32   0
   0 -15  25   -0.16    0.31   0
   0 -14   5   -0.12    0.23   0
   0 -14   6   58.26    0.63   0
   0 -14   7    1.94    0.24   0
   0 -13   1    0.05    0.19   0
   0 -13   2   -0.07    0.20   0
   0 -13   3   64.74    0.62   0
   0 -12  -1    0.09    0.19   0
   0 -12   0  200.49    0.96   0
   0 -11  -3  206.12    0.89   0
   0 -10  43    0.22    0.30   0
   0 -10  44    0.35    0.32   0
   0  -9  44    0.40    0.33   0
   0  -9  45    3.37    0.34   0
   0  -9  46   -0.10    0.28   0
   0  -8  -6  140.15    0.59   0
   0  -8  45   12.84    0.41   0
   0  -8  46   -0.36    0.29   0
   0  -4  -6   67.85    0.26   0
   0  -3  -5    0.15    0.05   0
   1 -11  18   10.78    0.30   0
   1 -11  19    0.71    0.19   0
   1 -11  20    0.11    0.20   0
   1 -10  12   11.96    0.31   0
   1 -10  13    0.08    0.21   0
   1 -10  14    0.64    0.22   0
   1 -10  16   -0.18    0.21   0
   1 -10  17   -0.07    0.24   0
   1 -10  18  195.50    1.05   0
   1 -10  20    2.17    0.26   0
   1 -10  21    3.82    0.28   0
   1 -10  22   -0.15    0.24   0
   1 -10  23   -0.02    0.24   0
   1 -10  24    0.83    0.25   0
   1 -10  26    0.77    0.27   0
   1 -10  27   50.09    0.62   0
   1 -10  28   -0.62    0.24   0
   1  -9  11   -0.00    0.22   0
   1  -9  12  116.11    0.75   0
   1  -9  27    0.10    0.24   0
   1  -9  30   62.55    0.68   0
   1  -9  31    0.25    0.25   0
   1  -8   9  131.00    0.74   0
   1  -8  10    0.34    0.24   0
   1  -8  29    1.66    0.24   0
   1  -8  30    1.56    0.26   0
   1  -8  31    1.17    0.26   0
   1  -8  32    1.45    0.29   0
   1  -7   7    9.92    0.26   0
   1  -7  30   21.94    0.40   0
   1  -7  31    5.48    0.29   0
   1  -7  32   -0.08    0.24   0
   1  -7  33    4.13    0.28   0
   1  -6   7    0.18    0.14   0
   1  -6   8    0.07    0.14   0
   1  -6  31    0.76    0.22   0
   1  -6  33   54.25    0.58   0
   1  -5   8    1.68    0.14   0
   1  -5  30   69.61    0.60   0
   1  -5  31    6.41    0.27   0
   1  -5  32    0.15    0.20   0
   1  -4   9  412.99    0.99   0
   1  -4  10   28.20    0.30   0
   1  -4  29    0.31    0.18   0
   1  -4  30   27.28    0.39   0
   1  -4  31    0.20    0.19   0
   1  -3  12  393.87    0.94   0
   1  -2  17    0.36    0.11   0
   1  -2  18    5.25    0.16   0
   1  -2  19    5.20    0.17   0
   1  -2  21  336.40    0.95   0
   1  -2  22    4.15    0.20   0
   1  -2  23    0.25    0.17   0
   1  -2  24  208.34    0.80   0
  -1 -17   6   22.60    0.49   0
  -1 -17   7    0.60    0.29   0
  -1 -17   8    0.27    0.29   0
  -1 -16   1    0.06    0.24   0
  -1 -16   2    1.06    0.27   0
  -1  -6 -15   71.42    0.24   0
   0 -15  17   -0.20    0.22   0
   0 -15  18   19.78    0.44   0
   0 -15  19    0.27    0.28   0
   0 -15  20   -0.16    0.27   0
   0 -15  21    0.06    0.22   0
   0 -15  22   -0.12    0.22   0
   0 -14   8   -0.01    0.24   0
   0 -14   9    2.41    0.27   0
   0 -14  10   -0.13    0.25   0
   0 -14  11    0.38    0.25   0
   0 -14  12    2.27    0.26   0
   0 -14  26    0.16    0.28   0
   0 -14  27    5.54    0.38   0
   0 -14  29   -0.45    0.31   0
   0 -13   4    2.14    0.23   0
   0 -13  32   -0.01    0.32   0
   0 -13  33   70.78    0.84   0
   0 -12   1    6.25    0.27   0
   0 -12   2   -0.13    0.17   0
   0 -12  36  109.41    1.00   0
   0 -12  37   -0.70    0.35   0
   0 -11  -1    0.03    0.16   0
   0 -11  40   -0.14    0.32   0
   0 -11  41    0.08    0.29   0
   0 -10  41    0.10    0.31   0
   0 -10  42   19.27    0.50   0
   0  -9  -4    1.57    0.20   0
   0  -9  42   38.53    0.62   0
   0  -8  43   -0.30    0.28   0
   0  -8  44   -0.13    0.29   0
   0  -7  -6   78.29    0.41   0
   0  -7  44   -0.15    0.28   0
   0  -7  45    7.95    0.37   0
   0  -6  -6   15.52    0.18   0
   0  -5  -6  230.16    0.55   0
   1  -9  13    6.22    0.25   0
   1  -9  14   -0.16    0.22   0
   1  -9  15   43.94    0.51   0
   1  -9  16   -0.00    0.23   0
   1  -9  18    2.10    0.25   0
   1  -9  19    2.32    0.25   0
   1  -9  20    0.42    0.24   0
   1  -9  21   27.85    0.44   0
   1  -9  22    0.37    0.23   0
   1  -9  23    2.73    0.26   0
   1  -9  24   41.17    0.54   0
   1  -9  25    2.36    0.25   0
   1  -9  26    2.80    0.21   0
   1  -8  11    0.39    0.23   0
   1  -8  12   57.89    0.54   0
   1  -8  13    0.47    0.24   0
   1  -8  14    2.74    0.25   0
   1  -8  22   -0.21    0.21   0
   1  -8  24   32.40    0.46   0
   1  -8  26    0.40    0.23   0
   1  -8  27   30.01    0.47   0
   1  -7  25    1.11    0.22   0
   1  -7  26   -0.04    0.22   0
   1  -7  27   42.54    0.51   0
   1  -7  28   -0.24    0.22   0
   1  -7  29    2.11    0.25   0
   1  -6   9   11.61    0.23   0
   1  -6  10    0.01    0.15   0
   1  -6  26    0.51    0.21   0
   1  -6  27   69.48    0.61   0
   1  -6  28    4.02    0.26   0
   1  -6  29   -0.38    0.20   0
   1  -6  30    9.77    0.29   0
   1  -5  10    0.33    0.14   0
   1  -5  11    0.15    0.14   0
   1  -5  26    0.24    0.20   0
   1  -5  27   18.18    0.34   0
   1  -5  28    1.29    0.21   0
   1  -5  29    1.88    0.23   0
   1  -4  11    0.72    0.14   0
   1  -4  12  116.72    0.56   0
   1  -4  13    8.08    0.21   0
   1  -4  26    4.48    0.24   0
   1  -4  27   83.36    0.61   0
   1  -4  28    2.96    0.22   0
   1  -3  14    2.32    0.14   0
   1  -3  15    0.88    0.13   0
   1  -3  16    5.04    0.17   0
   1  -3  17    9.68    0.21   0
   1  -3  18   16.12    0.25   0
   1  -3  19    0.08    0.15   0
   1  -3  21  324.46    1.00   0
   1  -3  22    5.07    0.24   0
   1  -3  23   10.07    0.27   0
   1  -3  24  174.49    0.78   0
  -1 -17  10    0.09    0.27   0
  -1 -17  11   -0.26    0.30   0
  -1 -17  12   27.74    0.56   0
  -1 -17  13   -0.10    0.31   0
  -1 -17  15   23.10    0.53   0
  -1 -17  16    0.47    0.33   0
  -1 -16   3   22.25    0.46   0
  -1 -16   4    0.95    0.28   0
  -1 -16   5   -0.14    0.26   0
  -1 -16   6    0.63    0.24   0
  -1 -15   0   42.46    0.54   0
  -1 -14  -4    0.13    0.19   0
  -1 -10 -12   12.09    0.21   0
   0 -14  13   -0.14    0.23   0
   0 -14  14   -0.69    0.24   0
   0 -14  15   39.49    0.58   0
   0 -14  16    1.32    0.31   0
   0 -14  17    0.05    0.29   0
   0 -14  18    0.43    0.30   0
   0 -14  19   -0.67    0.28   0
   0 -14  22    0.62    0.30   0
   0 -14  23    0.51    0.31   0
   0 -14  24   16.30    0.45   0
   0 -14  25   -0.14    0.23   0
   0 -13   6    6.46    0.27   0
   0 -13   7    0.55    0.22   0
   0 -13   8   -0.07    0.22   0
   0 -13   9   22.87    0.43   0
   0 -13  10    0.51    0.22   0
   0 -13  28    0.16    0.31   0
   0 -13  29   -0.01    0.32   0
   0 -13  30   15.76    0.48   0
   0 -13  31   -0.43    0.31   0
   0 -12   3   29.14    0.41   0
   0 -12  33    6.50    0.38   0
   0 -12  34   -0.02    0.31   0
   0 -12  35   -0.74    0.34   0
   0 -11   0   -0.12    0.17   0
   0 -11  36   10.93    0.42   0
   0 -11  37   -0.47    0.30   0
   0 -11  38   -0.50    0.29   0
   0 -10  38    0.26    0.31   0
   0 -10  39   20.19    0.50   0
   0 -10  40   -0.06    0.28   0
   0  -9  -3  251.77    0.88   0
   0  -9  40   -0.08    0.30   0
   0  -9  41   -0.43    0.31   0
   0  -8  41   -0.01    0.29   0
   0  -8  42   25.07    0.51   0
   0  -7  42   41.60    0.60   0
   0  -7  43   -0.22    0.28   0
   0  -6  43   -0.41    0.25   0
   1  -8  17    5.09    0.24   0
   1  -8  18   93.93    0.68   0
   1  -8  20    1.07    0.18   0
   1  -7  14    0.64    0.24   0
   1  -7  15   16.22    0.35   0
   1  -7  16    0.30    0.24   0
   1  -7  17    0.82    0.23   0
   1  -7  18    0.52    0.22   0
   1  -7  19    0.66    0.22   0
   1  -7  20    0.02    0.22   0
   1  -7  21  127.99    0.79   0
   1  -7  22    0.25    0.24   0
   1  -7  23    0.31    0.22   0
   1  -7  24   28.16    0.42   0
   1  -6  12   83.14    0.54   0
   1  -6  18   88.53    0.63   0
   1  -6  20    0.72    0.22   0
   1  -6  21   34.33    0.43   0
   1  -6  22    0.50    0.22   0
   1  -6  23    3.86    0.26   0
   1  -6  24    0.08    0.21   0
   1  -6  25    1.41    0.22   0
   1  -5  13    1.43    0.17   0
   1  -5  14    6.82    0.22   0
   1  -5  16    0.22    0.19   0
   1  -5  22    2.28    0.25   0
   1  -5  23   -0.41    0.22   0
   1  -5  24  163.25    0.84   0
   1  -5  25    0.98    0.24   0
   1  -4  14   23.97    0.29   0
   1  -4  15    7.81    0.21   0
   1  -4  16    3.53    0.18   0
   1  -4  17    0.11    0.16   0
   1  -4  20    3.10    0.22   0
  -1 -16   7   -0.11    0.27   0
  -1 -16   8    0.52    0.29   0
  -1 -16   9    9.65    0.38   0
  -1 -16  10    0.52    0.29   0
  -1 -16  11    1.48    0.33   0
  -1 -16  12   84.82    0.84   0
  -1 -15   2    0.28    0.24   0
  -1 -15   3    0.03    0.23   0
  -1 -14  -3    2.94    0.22   0
  -1 -14  -2    0.12    0.20   0
  -1 -13  -6    2.84    0.20   0
  -1 -13  -5   -0.06    0.19   0
  -1 -11 -10    0.31    0.13   0
   0 -13  11   -0.04    0.24   0
   0 -13  12   -0.09    0.24   0
   0 -13  13   -0.06    0.24   0
   0 -13  15    0.63    0.26   0
   0 -13  16    0.05    0.26   0
   0 -13  17   -0.10    0.26   0
   0 -13  18    1.13    0.28   0
   0 -13  19    0.46    0.27   0
   0 -13  20    0.07    0.28   0
   0 -13  21    6.13    0.34   0
   0 -13  22    0.16    0.29   0
   0 -13  23   -0.21    0.29   0
   0 -13  24   16.65    0.46   0
   0 -13  25    0.06    0.28   0
   0 -12   5    0.88    0.22   0
   0 -12   6  131.11    0.83   0
   0 -12   7    4.11    0.26   0
   0 -12  27    7.24    0.35   0
   0 -12  28   -0.59    0.29   0
   0 -12  29    0.07    0.30   0
   0 -12  31    0.49    0.30   0
   0 -11   2   -0.10    0.19   0
   0 -11   3  213.61    0.97   0
   0 -11  32    0.10    0.30   0
   0 -11  33   27.23    0.54   0
   0 -11  35   -0.36    0.22   0
   0 -10  35    0.20    0.30   0
   0 -10  36   23.52    0.51   0
   0 -10  37   -0.16    0.30   0
   0  -9  37   -0.20    0.29   0
   0  -9  38   -0.13    0.29   0
   0  -9  39   12.03    0.40   0
   0  -8  -4    0.37    0.15   0
   0  -8  39   44.21    0.62   0
   0  -8  40   -0.29    0.28   0
   0  -7  39   -0.15    0.29   0
   0  -7  40    0.36    0.26   0
   0  -7  41   -0.53    0.28   0
   0  -6  -5   -0.10    0.08   0
   0  -6  40   -0.01    0.25   0
   0  -6  41   -0.05    0.25   0
   0  -5  40   -0.08    0.23   0
   0  -5  41   -0.65    0.24   0
   0  -4  -5   -0.12    0.06   0
   0  -4  40   -0.21    0.21   0
   0   2  27   12.81    0.18   0
  -2 -18   7    0.47    0.30   0
  -2 -18   8    0.05    0.30   0
  -2 -18   9   16.00    0.46   0
  -2 -18  10    1.68    0.33   0
  -1 -16  13    1.19    0.31   0
  -1 -16  14   -0.16    0.28   0
  -1 -16  15   31.00    0.58   0
  -1 -16  16    0.25    0.32   0
  -1 -16  17    0.73    0.32   0
  -1 -16  19    1.68    0.34   0
  -1 -16  20    0.57    0.31   0
  -1 -15   4    0.14    0.25   0
  -1 -15   5    0.49    0.25   0
  -1 -15   6   20.53    0.44   0
  -1 -15   7    2.04    0.26   0
  -1 -14  -1    0.05    0.20   0
  -1 -13  -4    0.24    0.18   0
  -1 -12  -7    0.12    0.14   0
  -1 -10 -11    0.74    0.12   0
  -1  -9 -12  117.35    0.51   0
  -1  -9  47    0.22    0.30   0
  -1  -8 -13    0.52    0.12   0
  -1  -8  47    0.30    0.30   0
  -1  -7 -14    0.16    0.08   0
   0 -12   9    5.24    0.27   0
   0 -12  10    0.06    0.21   0
   0 -12  12   42.73    0.54   0
   0 -12  13    0.32    0.24   0
   0 -12  14    0.11    0.24   0
   0 -12  15    1.04    0.25   0
   0 -12  16    0.16    0.22   0
   0 -12  17    0.15    0.23   0
   0 -12  18   20.68    0.42   0
   0 -12  19   -0.02    0.26   0
   0 -12  20   -0.30    0.26   0
   0 -12  21   26.17    0.49   0
   0 -12  22   -0.01    0.28   0
   0 -12  23    0.38    0.29   0
   0 -12  25   -0.49    0.30   0
   0 -12  26   -0.15    0.26   0
   0 -11   5    0.19    0.20   0
   0 -11  30   14.76    0.43   0
   0 -11  31    0.07    0.28   0
   0 -10   1    1.83    0.27   0
   0 -10   2   -0.15    0.18   0
   0 -10  32   -0.08    0.28   0
   0 -10  33   15.86    0.44   0
   0 -10  34    0.04    0.27   0
   0  -9  -1    0.11    0.18   0
   0  -9  34   -0.34    0.24   0
   0  -9  35   -0.35    0.27   0
   0  -9  36    7.45    0.36   0
   0  -8  -3   12.49    0.23   0
   0  -8  -2   -0.23    0.17   0
   0  -8  36    4.00    0.31   0
   0  -8  37    0.96    0.29   0
   0  -8  38   -0.65    0.26   0
   0  -7  -4    0.17    0.11   0
   0  -7  37    0.65    0.26   0
   0  -7  38    0.45    0.26   0
   0  -6  -4    0.68    0.11   0
   0  -6  38   -0.34    0.25   0
   0  -6  39   41.39    0.56   0
   0  -5  39    2.61    0.26   0
   0  -4  38    0.47    0.24   0
   0  -4  39    6.41    0.27   0
   0  -3  -4   -0.04    0.06   0
   0   2  26   -0.15    0.11   0
  -2 -17   4    1.26    0.29   0
  -2 -17   5    0.30    0.29   0
  -2 -17   6   41.87    0.63   0
  -1 -15   8    0.28    0.25   0
  -1 -15   9    7.75    0.34   0
  -1 -15  10    0.27    0.28   0
  -1 -15  11    0.16    0.27   0
  -1 -15  12   13.12    0.41   0
  -1 -15  13    0.83    0.30   0
  -1 -15  14    4.15    0.37   0
  -1 -15  15  113.87    0.95   0
  -1 -15  16    3.54    0.36   0
  -1 -15  17    0.29    0.31   0
  -1 -15  18    0.92    0.31   0
  -1 -15  19    0.52    0.31   0
  -1 -15  20    0.43    0.32   0
  -1 -15  21   22.73    0.52   0
  -1 -15  22    2.35    0.35   0
  -1 -15  23   -0.06    0.32   0
  -1 -15  24   43.00    0.67   0
  -1 -15  25    0.01    0.34   0
  -1 -14   1    0.21    0.20   0
  -1 -14   2    0.03    0.22   0
  -1 -14   3    2.84    0.25   0
  -1 -14   4    0.25    0.24   0
  -1 -14  29   -0.04    0.30   0
  -1 -13  -3    2.10    0.20   0
  -1 -13  -2   -0.09    0.18   0
  -1 -12  -6   60.54    0.50   0
  -1 -12  -5    2.13    0.20   0
  -1 -11  40    0.32    0.30   0
  -1 -11  41   -0.16    0.30   0
  -1 -10 -10    0.01    0.14   0
  -1 -10  42   -0.01    0.28   0
  -1 -10  43    0.12    0.32   0
  -1 -10  44    0.42    0.29   0
  -1  -9  44    0.23    0.31   0
  -1  -9  45   14.96    0.46   0
  -1  -8  45    1.35    0.31   0
   0 -11   7    0.57    0.21   0
   0 -11   8   -0.45    0.20   0
   0 -11   9   44.39    0.50   0
   0 -11  11   -0.04    0.21   0
   0 -11  21   99.89    0.80   0
   0 -11  24    7.40    0.34   0
   0 -11  25    0.26    0.27   0
   0 -11  27    8.94    0.31   0
   0 -10   3    7.62    0.26   0
   0 -10   4    0.82    0.20   0
   0 -10  28    0.41    0.26   0
   0 -10  31    0.06    0.19   0
   0  -9  31    0.03    0.26   0
   0  -9  32   -0.15    0.26   0
   0  -9  33    6.21    0.33   0
   0  -8  -1   -0.06    0.16   0
   0  -8  33    3.34    0.27   0
   0  -8  35    0.75    0.28   0
   0  -7  -3   33.34    0.29   0
   0  -7  35    0.04    0.24   0
   0  -7  36    0.92    0.26   0
   0  -6  36    0.23    0.24   0
   0  -6  37    1.52    0.26   0
   0  -5  -4    0.12    0.07   0
   0  -5  36    0.48    0.24   0
   0  -5  37   -0.17    0.22   0
   0  -4  -4    0.15    0.08   0
   0  -4  37   -0.28    0.21   0
   0  -3  36   29.38    0.40   0
   0  -3  37    0.06    0.19   0
   0  -2  -3  168.91    0.29   0
   0  -2  35    0.21    0.19   0
   0  -2  36    5.93    0.22   0
   0   0  32    0.47    0.16   0
   0   1  29    0.17    0.13   0
   0   1  30    2.09    0.13   0
   0   2  25    0.10    0.10   0
  -2 -17   7    5.45    0.36   0
  -2 -17   9    2.43    0.32   0
  -2 -17  10   -0.15    0.29   0
  -2 -17  11    1.48    0.31   0
  -2 -17  13    0.27    0.30   0
  -2 -17  14    0.20    0.30   0
  -2 -17  15    0.24    0.31   0
  -2 -16   1    2.15    0.28   0
  -1 -14   5    0.54    0.23   0
  -1 -14   6    7.37    0.31   0
  -1 -14   8    0.51    0.25   0
  -1 -14  23    0.39    0.29   0
  -1 -14  24    8.77    0.40   0
  -1 -14  25    0.64    0.32   0
  -1 -14  27   20.75    0.51   0
  -1 -13  -1   -0.25    0.18   0
  -1 -13   0   40.94    0.48   0
  -1 -13   1    1.28    0.20   0
  -1 -13  30    1.90    0.31   0
  -1 -13  31   -0.18    0.31   0
  -1 -13  32   -0.62    0.30   0
  -1 -13  33    4.44    0.35   0
  -1 -12  -4    0.08    0.16   0
  -1 -12  35    0.65    0.32   0
  -1 -12  36   12.43    0.46   0
  -1 -12  37    0.48    0.26   0
  -1 -11  38    0.43    0.32   0
  -1 -11  39    4.21    0.36   0
  -1 -10  40    0.48    0.31   0
  -1 -10  41    0.72    0.32   0
  -1  -9  42   11.94    0.43   0
  -1  -9  43   -0.72    0.29   0
  -1  -8 -12   56.28    0.33   0
  -1  -8  43    0.15    0.27   0
  -1  -8  44    0.12    0.29   0
  -1  -7  44   -0.19    0.30   0
  -1  -7  45    2.51    0.31   0
  -1  -6 -14    0.65    0.07   0
   0 -11  12   31.63    0.43   0
   0 -11  13    0.25    0.21   0
   0 -11  14    0.51    0.21   0
   0 -11  15    1.37    0.23   0
   0 -11  16    0.05    0.23   0
   0 -11  17    0.49    0.24   0
   0 -11  18   20.95    0.41   0
   0 -11  19    0.13    0.23   0
   0 -11  20   -0.25    0.19   0
   0 -10   6   16.62    0.33   0
   0 -10   7   -0.08    0.20   0
   0 -10   8    0.08    0.21   0
   0 -10   9    0.35    0.19   0
   0 -10  23   -0.51    0.26   0
   0 -10  24  100.48    0.81   0
   0 -10  25   -0.72    0.27   0
   0 -10  26   -0.05    0.26   0
   0 -10  27    1.30    0.20   0
   0  -9  27  111.69    0.83   0
   0  -9  29    0.28    0.26   0
   0  -8   0   30.06    0.34   0
   0  -8  30   99.24    0.79   0
   0  -8  32   -0.19    0.25   0
   0  -7  -2   -0.21    0.12   0
   0  -7  33   26.16    0.46   0
   0  -7  34    0.74    0.26   0
   0  -6  -3   95.88    0.43   0
   0  -6  34   -0.16    0.21   0
   0  -6  35    0.82    0.24   0
   0  -5  34   -0.08    0.19   0
   0  -5  35    0.42    0.21   0
   0  -3  34    0.03    0.19   0
   0  -3  35   -0.27    0.17   0
   0  -2  34   -0.05    0.16   0
   0   0  31    0.19    0.15   0
   0   2  23   -0.00    0.10   0
  -2 -16   2    0.14    0.26   0
  -2 -16   3    8.92    0.35   0
  -2 -16   4    0.78    0.27   0
  -2 -16   5    0.15    0.28   0
  -2 -16   6   29.39    0.54   0
  -1 -14   9    8.04    0.31   0
  -1 -14  10    1.79    0.27   0
  -1 -14  11    0.65    0.27   0
  -1 -14  12   10.95    0.37   0
  -1 -14  13    0.20    0.27   0
  -1 -14  14   -0.07    0.27   0
  -1 -14  15   34.35    0.55   0
  -1 -14  16    0.35    0.31   0
  -1 -14  17    1.01    0.34   0
  -1 -14  18  151.22    1.07   0
  -1 -14  19    4.42    0.38   0
  -1 -14  21    7.77    0.36   0
  -1 -14  22    0.19    0.23   0
  -1 -13   3    1.61    0.22   0
  -1 -13   4    0.58    0.21   0
  -1 -13  27   41.92    0.64   0
  -1 -13  28    0.14    0.32   0
  -1 -13  29    0.37    0.30   0
  -1 -12  -3    2.65    0.20   0
  -1 -12  -2    1.46    0.19   0
  -1 -12  31    0.03    0.28   0
  -1 -12  32    0.84    0.32   0
  -1 -12  34    0.51    0.23   0
  -1 -11  35    2.38    0.34   0
  -1 -11  36   21.74    0.51   0
  -1 -11  37    0.64    0.30   0
  -1 -10  -8    0.53    0.16   0
  -1 -10  38    0.80    0.32   0
  -1 -10  39    1.89    0.33   0
  -1  -9 -10    4.33    0.18   0
  -1  -9  40    0.23    0.30   0
  -1  -9  41   -0.36    0.30   0
  -1  -8  41    0.78    0.27   0
  -1  -8  42    0.05    0.29   0
  -1  -7  43   -0.15    0.27   0
  -1  -6  43    0.80    0.29   0
  -1  -6  44    0.09    0.27   0
  -1  -3 -15    0.84    0.02   0
   0 -10  10    0.39    0.21   0
   0 -10  12    0.38    0.22   0
   0 -10  13   -0.07    0.21   0
   0 -10  14   -0.47    0.22   0
   0 -10  15  137.71    0.85   0
   0 -10  16    0.03    0.24   0
   0 -10  17    0.12    0.22   0
   0 -10  18    0.43    0.23   0
   0 -10  19   -0.21    0.21   0
   0 -10  21  127.95    0.86   0
   0  -9   5    0.25    0.22   0
   0  -9   6  127.09    0.72   0
   0  -9  23   -0.21    0.23   0
   0  -9  24   69.21    0.65   0
   0  -9  25   -0.68    0.24   0
   0  -8   1    0.12    0.16   0
   0  -8   2   -0.13    0.18   0
   0  -8  27   38.49    0.51   0
   0  -8  28   -0.66    0.24   0
   0  -8  29   -0.60    0.25   0
   0  -7  -1    0.18    0.12   0
   0  -7   0    0.12    0.13   0
   0  -7  31    0.10    0.23   0
   0  -6  31    0.27    0.21   0
   0  -6  32    0.09    0.21   0
   0  -5  -3  212.28    0.57   0
   0  -5  32    0.49    0.21   0
   0  -5  33   22.37    0.38   0
   0  -4  -3   88.47    0.33   0
   0  -4  33   21.96    0.36   0
   0  -4  34   -0.19    0.19   0
   0  -3  -3   97.53    0.29   0
   0  -3  33   17.58    0.32   0
   0  -1  31    0.16    0.16   0
   0   0  29    0.05    0.15   0
   0   0  30    2.55    0.15   0
   0   1  27  213.08    0.66   0
   0   2  22    0.33    0.09   0
  -3 -18   7   -0.07    0.30   0
  -3 -18   8    1.55    0.32   0
  -3 -18   9   14.06    0.46   0
  -2 -16   7    2.87    0.32   0
  -2 -16   9   57.16    0.70   0
  -2 -16  10    2.66    0.34   0
  -2 -16  11    0.46    0.30   0
  -2 -16  12   -0.06    0.30   0
  -2 -16  13   -0.06    0.30   0
  -2 -16  15   33.38    0.59   0
  -2 -16  16    2.03    0.35   0
  -2 -16  19    1.67    0.35   0
  -2 -16  20    0.32    0.34   0
  -2 -15  -1    0.36    0.23   0
  -2 -15   0   -0.31    0.23   0
  -1 -13   5   -0.04    0.21   0
  -1 -13   6    2.80    0.25   0
  -1 -13   7    0.79    0.24   0
  -1 -13   8    0.08    0.25   0
  -1 -13   9  113.21    0.83   0
  -1 -13  10    5.66    0.30   0
  -1 -13  11    0.10    0.23   0
  -1 -13  17    0.48    0.25   0
  -1 -13  19   -0.03    0.28   0
  -1 -13  20    2.53    0.33   0
  -1 -13  21   49.42    0.65   0
  -1 -13  22    2.15    0.33   0
  -1 -13  23    1.77    0.33   0
  -1 -13  24   17.74    0.45   0
  -1 -13  25    1.05    0.25   0
  -1 -12  -1    0.07    0.17   0
  -1 -12   0   -0.02    0.17   0
  -1 -12   1   -0.17    0.18   0
  -1 -12  27    3.57    0.32   0
  -1 -12  28    2.27    0.33   0
  -1 -12  29    2.13    0.33   0
  -1 -12  30    8.98    0.40   0
  -1 -11  32    0.63    0.31   0
  -1 -11  33    2.44    0.33   0
  -1 -10  -7    0.48    0.14   0
  -1 -10  35   -0.13    0.29   0
  -1 -10  36    2.56    0.33   0
  -1 -10  37    1.31    0.30   0
  -1  -9  -9    6.43    0.19   0
  -1  -9  38    0.82    0.31   0
  -1  -9  39    3.51    0.31   0
  -1  -8 -11    0.44    0.13   0
  -1  -8  39   48.56    0.63   0
  -1  -8  40   -0.80    0.29   0
  -1  -7  41   -0.09    0.27   0
  -1  -6  42    3.25    0.30   0
  -1  -5 -14    7.08    0.08   0
  -1  -5  42    7.84    0.35   0
   0  -9   8    0.24    0.21   0
   0  -9   9   12.74    0.32   0
   0  -9  10   -0.09    0.21   0
   0  -9  11   -0.07    0.22   0
   0  -9  12   43.82    0.49   0
   0  -9  13    0.04    0.22   0
   0  -9  15   53.08    0.54   0
   0  -9  16   -0.50    0.22   0
   0  -9  17   -0.07    0.26   0
   0  -9  21  108.18    0.77   0
   0  -9  22   -0.00    0.19   0
   0  -8   4    0.11    0.20   0
   0  -8  23   -0.38    0.22   0
   0  -8  24   48.38    0.54   0
   0  -7   1    0.28    0.13   0
   0  -7  26    0.63    0.22   0
   0  -7  27   44.60    0.52   0
   0  -7  28   -0.49    0.22   0
   0  -7  29   -0.18    0.16   0
   0  -6  -1   -0.15    0.10   0
   0  -6  29    0.99    0.22   0
   0  -6  30    1.10    0.22   0
   0  -5  31    0.25    0.20   0
   0  -4  31   -0.28    0.19   0
   0  -4  32   -0.31    0.19   0
   0  -3  31   -0.08    0.17   0
   0  -3  32    0.49    0.18   0
   0  -1  29    0.39    0.17   0
   0  -1  30    2.18    0.16   0
   0   0  28    0.06    0.15   0
   0   1  25    0.20    0.13   0
  -2 -15   2    0.51    0.25   0
  -2 -15   3   12.81    0.37   0
  -2 -15   4    3.75    0.29   0
  -2 -15   5    0.58    0.25   0
  -2 -15  23    0.65    0.32   0
  -2 -15  24    7.15    0.41   0
  -2 -10  43    0.39    0.30   0
  -2  -9  45    8.22    0.41   0
  -2  -9  46   -0.45    0.30   0
  -2  -8  47   -0.29    0.30   0
  -1 -13  12    0.72    0.19   0
  -1 -13  13    2.92    0.23   0
  -1 -13  15  101.86    0.81   0
  -1 -12   2    1.02    0.20   0
  -1 -12   3    2.81    0.22   0
  -1 -12   4    0.03    0.20   0
  -1 -12  22    1.90    0.28   0
  -1 -12  23    0.76    0.31   0
  -1 -12  25    0.16    0.32   0
  -1 -12  26    0.52    0.28   0
  -1 -11  -3  118.80    0.68   0
  -1 -11  29    0.29    0.30   0
  -1 -11  30   39.18    0.60   0
  -1 -11  31    0.38    0.29   0
  -1 -10  -6   37.56    0.37   0
  -1 -10  32    0.30    0.27   0
  -1 -10  33   15.37    0.43   0
  -1 -10  34    0.21    0.29   0
  -1  -9  -8   -0.26    0.15   0
  -1  -9  35    0.18    0.30   0
  -1  -9  36   80.66    0.80   0
  -1  -9  37    0.34    0.23   0
  -1  -8  37    0.16    0.26   0
  -1  -8  38   -0.60    0.29   0
  -1  -7  39    6.73    0.34   0
  -1  -7  40    0.92    0.27   0
  -1  -6 -13    0.06    0.07   0
  -1  -6  40    0.95    0.27   0
  -1  -6  41    0.72    0.27   0
  -1  -5  41    0.75    0.25   0
   0  -8  10    0.21    0.24   0
   0  -8  15  161.62    0.85   0
   0  -8  17    0.11    0.23   0
   0  -8  18    1.09    0.23   0
   0  -8  19    0.04    0.23   0
   0  -8  21  349.65    1.30   0
   0  -7   3   34.34    0.34   0
   0  -7   4   -0.11    0.15   0
   0  -7  23   -0.09    0.22   0
   0  -7  24   48.17    0.52   0
   0  -7  25   -0.59    0.21   0
   0  -6   0  148.95    0.57   0
   0  -6  26   -0.54    0.21   0
   0  -6  28   -0.28    0.16   0
   0  -5  -1    0.27    0.09   0
   0  -5  29    0.02    0.20   0
   0  -4  -2    0.28    0.08   0
   0  -4  29    0.87    0.20   0
   0  -3  -2    0.34    0.08   0
   0  -3  30   22.01    0.34   0
   0  -2  -2   -0.02    0.03   0
   0  -1  28   -0.16    0.15   0
   0   0  26    0.23    0.15   0
   0   0  27    0.02    0.13   0
   0   1  24   10.38    0.18   0
   0   2  20    0.74    0.08   0
  -3 -17   4    0.07    0.28   0
  -3 -17   6   21.71    0.49   0
  -3 -17   7    0.60    0.30   0
  -3 -17   8    0.32    0.30   0
  -3 -17   9    1.78    0.32   0
  -3 -17  11    0.49    0.29   0
  -3 -17  12    9.45    0.39   0
  -3 -17  13    3.38    0.33   0
  -3 -17  14    2.21    0.31   0
  -2 -15   6    3.58    0.28   0
  -2 -15   7   -0.07    0.27   0
  -2 -15   9   20.82    0.46   0
  -2 -15  10    1.55    0.30   0
  -2 -15  11    3.74    0.33   0
  -2 -15  12   59.20    0.70   0
  -2 -15  13    4.87    0.36   0
  -2 -15  15    0.49    0.30   0
  -2 -15  16    0.43    0.31   0
  -2 -15  17    0.48    0.31   0
  -2 -15  18    1.36    0.32   0
  -2 -15  19    0.29    0.31   0
  -2 -15  20    0.17    0.29   0
  -2 -15  21    2.51    0.27   0
  -2 -14  -2   -0.08    0.20   0
  -2 -14  -1    0.88    0.22   0
  -2 -14   0    9.89    0.30   0
  -2 -14  26    1.70    0.35   0
  -2 -14  27    1.66    0.35   0
  -2 -13  32    1.84    0.37   0
  -2 -12  36   78.93    0.88   0
  -2 -11  39   22.37    0.54   0
  -2 -11  40    1.96    0.36   0
  -2 -10  41    0.72    0.31   0
  -2  -9  43    0.73    0.29   0
  -2  -9  44    0.75    0.32   0
  -2  -8  45    9.65    0.40   0
  -2  -8  46   -0.23    0.27   0
  -1 -12   5    0.57    0.20   0
  -1 -12   6   63.68    0.59   0
  -1 -12   8    0.06    0.21   0
  -1 -12  10    0.28    0.22   0
  -1 -12  11    0.86    0.25   0
  -1 -12  12   84.84    0.72   0
  -1 -12  13    6.33    0.31   0
  -1 -12  14    0.35    0.25   0
  -1 -12  15    7.06    0.32   0
  -1 -12  17   -0.07    0.28   0
  -1 -12  19    0.35    0.30   0
  -1 -12  20    0.21    0.27   0
  -1 -12  21    4.44    0.30   0
  -1 -11  -1    0.61    0.18   0
  -1 -11   0   36.06    0.42   0
  -1 -11  25    0.56    0.28   0
  -1 -11  27   11.72    0.39   0
  -1 -11  28   -0.05    0.21   0
  -1 -10  -5    0.06    0.16   0
  -1 -10  29    0.24    0.25   0
  -1 -10  30    1.10    0.28   0
  -1 -10  31    0.69    0.28   0
  -1  -9  -7    0.35    0.17   0
  -1  -9  33    1.18    0.28   0
  -1  -9  34   -0.24    0.27   0
  -1  -8 -10   -0.11    0.11   0
  -1  -8  35    0.42    0.28   0
  -1  -8  36    7.02    0.34   0
  -1  -7  38    0.46    0.27   0
  -1  -6  39   60.67    0.65   0
  -1  -5  39    1.38    0.23   0
  -1  -5  40    0.31    0.24   0
   0  -8  12    3.77    0.20   0
   0  -8  13    0.38    0.17   0
   0  -7   5   -0.03    0.15   0
   0  -7   6   82.64    0.52   0
   0  -7   7    1.64    0.19   0
   0  -7   8    0.18    0.18   0
   0  -7  17   -0.02    0.21   0
   0  -7  19   -0.00    0.23   0
   0  -7  20   -0.24    0.22   0
   0  -7  21   45.85    0.50   0
   0  -7  22   -0.24    0.17   0
   0  -6   2   -0.24    0.11   0
   0  -6  22   -0.05    0.20   0
   0  -6  25   -0.31    0.15   0
   0  -5   0    0.07    0.10   0
   0  -5  25   -0.30    0.22   0
   0  -5  26    0.88    0.22   0
   0  -4  26    0.22    0.21   0
   0  -4  27   79.70    0.59   0
   0  -2  27   12.65    0.26   0
   0  -2  28    0.18    0.17   0
   0   1  23    0.61    0.12   0
  -2 -14   1    1.11    0.23   0
  -2 -14   2    0.08    0.22   0
  -2 -14   3    0.79    0.24   0
  -2 -14   4    0.08    0.23   0
  -2 -14  21    2.01    0.33   0
  -2 -14  22    0.35    0.30   0
  -2 -14  23    2.30    0.36   0
  -2 -14  24   43.45    0.66   0
  -2 -14  25    0.71    0.26   0
  -2 -13  -5    2.32    0.21   0
  -2 -13  28    3.50    0.36   0
  -2 -13  29    0.17    0.34   0
  -2 -13  30   18.77    0.50   0
  -2 -13  31   -0.39    0.23   0
  -2 -12  33    1.70    0.33   0
  -2 -12  34   -0.20    0.32   0
  -2 -12  35    5.54    0.34   0
  -2 -11  36    3.02    0.33   0
  -2 -11  37    0.75    0.34   0
  -2 -11  38    0.61    0.31   0
  -2 -10  39   16.76    0.48   0
  -2 -10  40    0.31    0.33   0
  -2  -9  41    2.78    0.33   0
  -2  -8  43    0.54    0.31   0
  -2  -8  44    1.22    0.32   0
  -2  -7  45    9.40    0.38   0
  -1 -11   2    0.11    0.20   0
  -1 -11  19    0.95    0.24   0
  -1 -11  20   -0.10    0.27   0
  -1 -11  21  109.66    0.85   0
  -1 -10  26    0.72    0.28   0
  -1 -10  27   51.20    0.62   0
  -1 -10  28   -0.19    0.28   0
  -1  -9  -6   19.05    0.29   0
  -1  -9  30   62.93    0.67   0
  -1  -9  31    0.01    0.28   0
  -1  -9  32    0.38    0.25   0
  -1  -8  -9  133.96    0.54   0
  -1  -8  33   98.94    0.82   0
  -1  -8  34    1.60    0.30   0
  -1  -7 -11    9.68    0.16   0
  -1  -7  35    6.37    0.34   0
  -1  -7  36  102.38    0.82   0
  -1  -5  38    1.67    0.25   0
   0  -6   4    0.11    0.13   0
   0  -6   5   -0.22    0.12   0
   0  -6   6   16.12    0.24   0
   0  -6  18    1.79    0.24   0
   0  -6  19    0.06    0.22   0
   0  -6  20    0.75    0.23   0
   0  -6  21   12.27    0.32   0
   0  -5   1    0.16    0.10   0
   0  -5  22   -0.13    0.22   0
   0  -5  24   55.23    0.51   0
   0  -4   0  989.74    1.19   0
   0  -3  -1   -0.12    0.07   0
   0  -2  25    0.17    0.18   0
   0  -2  26    0.13    0.17   0
   0  -1  25   -0.16    0.15   0
   0   0  24  250.88    0.74   0
   0   1  21   11.12    0.16   0
   0   1  22    0.03    0.10   0
  -4 -18   7    0.76    0.31   0
  -3 -16   2    1.07    0.27   0
  -3 -16   3    6.11    0.33   0
  -3 -16   4    0.29    0.27   0
  -3 -16   5    0.39    0.28   0
  -3 -16   6   -0.34    0.28   0
  -3 -16   7   -0.08    0.28   0
  -3 -16   8    1.79    0.29   0
  -3 -16   9    6.46    0.38   0
  -3 -16  15   12.37    0.42   0
  -3 -16  16    1.54    0.34   0
  -3 -16  17    0.80    0.34   0
  -3 -16  19    0.97    0.34   0
  -2 -14   5    1.85    0.25   0
  -2 -14   6   80.17    0.72   0
  -2 -14   7    5.54    0.32   0
  -2 -14   8    0.51    0.26   0
  -2 -14   9    2.25    0.28   0
  -2 -14  11    0.00    0.26   0
  -2 -14  13    1.29    0.29   0
  -2 -14  14    2.09    0.32   0
  -2 -14  15   44.90    0.62   0
  -2 -14  16    2.65    0.34   0
  -2 -14  17   -0.35    0.30   0
  -2 -14  18    2.54    0.31   0
  -2 -14  19    0.36    0.23   0
  -2 -13  -1    0.77    0.22   0
  -2 -13  24   58.41    0.72   0
  -2 -13  26    1.44    0.34   0
  -2 -13  27   11.86    0.42   0
  -2 -12  -8    0.45    0.15   0
  -2 -12  -7    2.51    0.21   0
  -2 -12  30    1.90    0.33   0
  -2 -12  31    0.33    0.31   0
  -2 -12  32    0.31    0.29   0
  -2 -11  34    4.45    0.37   0
  -2 -11  35    1.86    0.34   0
  -2 -10  37    5.53    0.38   0
  -2 -10  38    0.77    0.33   0
  -2  -9  39   19.18    0.47   0
  -2  -9  40    2.53    0.35   0
  -2  -8  41    0.36    0.28   0
  -2  -8  42   22.41    0.50   0
  -2  -7  44   -0.22    0.26   0
  -2  -6  44    1.86    0.30   0
  -1 -11   5    0.11    0.14   0
  -1 -11   6    0.74    0.21   0
  -1 -11   7    0.45    0.21   0
  -1 -11   8    1.29    0.22   0
  -1 -11   9   32.63    0.44   0
  -1 -11  10    0.99    0.23   0
  -1 -11  11   -0.28    0.21   0
  -1 -11  13    0.27    0.23   0
  -1 -11  14    0.14    0.24   0
  -1 -11  17    0.05    0.24   0
  -1 -11  18   10.81    0.33   0
  -1 -10  22    0.03    0.22   0
  -1 -10  23   -0.17    0.24   0
  -1 -10  24    0.41    0.25   0
  -1 -10  25    1.68    0.27   0
  -1  -9  -5    0.55    0.16   0
  -1  -9  28    0.11    0.26   0
  -1  -9  29    2.05    0.29   0
  -1  -8  -8    6.85    0.21   0
  -1  -8  31    0.74    0.26   0
  -1  -8  32    2.16    0.30   0
  -1  -7  33    3.76    0.28   0
  -1  -7  34   -0.09    0.25   0
  -1  -6 -12   89.23    0.32   0
  -1  -6  35    0.84    0.24   0
  -1  -6  36    2.40    0.24   0
  -1  -4  37    0.16    0.22   0
  -1  -3  38    0.37    0.22   0
   0  -6   7    0.03    0.14   0
   0  -6  11   -0.09    0.16   0
   0  -5   3  218.41    0.67   0
   0  -3  23    0.20    0.21   0
   0  -2  -1   -0.07    0.03   0
   0  -2  23    0.76    0.17   0
   0  -2  24    2.07    0.19   0
   0  -1  23    0.63    0.15   0
   0  -1  24   10.26    0.22   0
   0   0  22    1.38    0.15   0
   0   1  20    0.69    0.09   0
   0   2  16    1.08    0.06   0
  -3 -16  10    1.40    0.29   0
  -3 -16  11    6.37    0.36   0
  -3 -16  12   57.48    0.72   0
  -3 -16  13    6.58    0.33   0
  -3 -15  22    0.82    0.32   0
  -3  -9  45   13.15    0.48   0
  -3  -8  47    0.45    0.32   0
  -2 -13   0    0.03    0.20   0
  -2 -13   1    0.75    0.21   0
  -2 -13   2    1.87    0.23   0
  -2 -13   3   54.95    0.58   0
  -2 -13  18    2.40    0.29   0
  -2 -13  20    1.19    0.31   0
  -2 -13  21   23.48    0.50   0
  -2 -13  22    1.45    0.33   0
  -2 -13  23    1.83    0.27   0
  -2 -12  -6  103.84    0.65   0
  -2 -12  26    1.03    0.29   0
  -2 -12  27    8.02    0.39   0
  -2 -12  28    0.78    0.32   0
  -2 -11  31    0.43    0.31   0
  -2 -11  33   47.38    0.66   0
  -2 -10  35    0.05    0.31   0
  -2 -10  36   17.07    0.46   0
  -2  -9  37    0.74    0.28   0
  -2  -9  38    0.51    0.31   0
  -2  -8  40    0.64    0.30   0
  -2  -7  41    1.87    0.30   0
  -2  -7  42   12.09    0.40   0
  -2  -6  43    1.07    0.28   0
  -1 -10   1    0.21    0.19   0
  -1 -10   2   -0.01    0.19   0
  -1 -10   3   26.89    0.38   0
  -1 -10  17   -0.04    0.24   0
  -1 -10  18  202.50    1.05   0
  -1 -10  21    4.36    0.27   0
  -1  -9  -4    1.70    0.18   0
  -1  -9  -3    5.91    0.22   0
  -1  -9  24   41.86    0.53   0
  -1  -9  25    1.87    0.27   0
  -1  -8  -7    1.38    0.17   0
  -1  -8  28    3.06    0.28   0
  -1  -8  29    1.79    0.26   0
  -1  -7 -10   14.53    0.18   0
  -1  -7  31    5.82    0.30   0
  -1  -7  32    0.56    0.24   0
  -1  -6  33   55.20    0.58   0
  -1  -6  34    3.71    0.28   0
  -1  -5  34    0.12    0.20   0
  -1  -4  35    1.10    0.23   0
  -1  -3  37    3.52    0.25   0
   0  -5   5   -0.08    0.12   0
   0  -5   6  239.29    0.75   0
   0  -5   8   -0.02    0.13   0
   0  -5  11    0.10    0.13   0
   0  -5  14    0.11    0.15   0
   0  -5  15    2.72    0.19   0
   0  -5  16    0.04    0.18   0
   0  -4   2    0.30    0.11   0
   0  -4   3   91.33    0.41   0
   0  -4  18    0.35    0.17   0
   0  -4  19    0.24    0.18   0
   0  -4  20    0.07    0.19   0
   0  -3   0    0.19    0.07   0
   0  -3  20   -0.08    0.16   0
   0  -3  21   63.76    0.47   0
   0  -3  22   -0.14    0.20   0
   0  -2  21   33.12    0.33   0
   0  -2  22    0.06    0.16   0
   0  -1  21   11.48    0.22   0
   0  -1  22   -0.30    0.13   0
   0   0  21    0.48    0.11   0
   0   1  19    0.02    0.08   0
  -4 -17   5    3.15    0.33   0
  -4 -17   6   18.55    0.48   0
  -4 -17   7    3.17    0.34   0
  -4 -17   8    0.09    0.28   0
  -4 -17   9    4.88    0.34   0
  -4 -17  10    1.22    0.30   0
  -4 -17  11    3.15    0.33   0
  -4 -17  12    8.97    0.39   0
  -3 -15   1    3.66    0.29   0
  -3 -15   2    0.23    0.25   0
  -3 -15   3    2.26    0.28   0
  -3 -15   4    0.14    0.24   0
  -3 -15  15   93.20    0.88   0
  -3 -15  16   15.48    0.48   0
  -3 -15  17    2.71    0.36   0
  -3 -15  18    0.35    0.32   0
  -3 -15  19    0.43    0.33   0
  -3 -15  20    1.20    0.34   0
  -3 -15  21   29.98    0.57   0
  -3 -14  26    2.09    0.34   0
  -3 -14  27    6.79    0.41   0
  -3 -10  42    1.66    0.35   0
  -3  -9  44    0.38    0.33   0
  -3  -8  46    0.09    0.30   0
  -2 -13   6    4.44    0.27   0
  -2 -13   8    1.49    0.26   0
  -2 -13   9   54.65    0.61   0
  -2 -13  11   -0.09    0.25   0
  -2 -13  13    0.54    0.26   0
  -2 -13  14    0.27    0.26   0
  -2 -13  15    0.90    0.28   0
  -2 -13  16    0.55    0.27   0
  -2 -13  17    1.18    0.26   0
  -2 -12  -4    0.23    0.17   0
  -2 -12  23    1.61    0.32   0
  -2 -12  24   54.49    0.67   0
  -2 -12  25    2.29    0.34   0
  -2 -11  28   -0.04    0.27   0
  -2 -11  29    0.18    0.30   0
  -2 -11  30    1.96    0.32   0
  -2 -10  32    2.21    0.30   0
  -2 -10  33    1.83    0.32   0
  -2 -10  34    0.00    0.27   0
  -2  -9  35    3.98    0.32   0
  -2  -9  36    4.38    0.34   0
  -2  -8  38    3.26    0.32   0
  -2  -8  39   21.34    0.47   0
  -2  -7  40    1.09    0.28   0
  -2  -6  41    0.13    0.27   0
  -2  -6  42    4.73    0.32   0
  -2  -5  42   36.48    0.53   0
  -1 -10   5   -0.00    0.19   0
  -1 -10   7    0.97    0.22   0
  -1 -10   8    0.42    0.22   0
  -1 -10  10   -0.18    0.21   0
  -1 -10  11    0.69    0.22   0
  -1 -10  13    0.13    0.22   0
  -1 -10  14    0.28    0.23   0
  -1 -10  15   27.62    0.43   0
  -1 -10  16   -0.33    0.17   0
  -1  -9  -2    9.63    0.25   0
  -1  -9  -1    7.84    0.26   0
  -1  -9  20    1.14    0.23   0
  -1  -9  22    0.42    0.23   0
  -1  -9  23    3.48    0.26   0
  -1  -8  25   -0.34    0.21   0
  -1  -8  26   -0.03    0.22   0
  -1  -8  27   30.27    0.46   0
  -1  -7  -9    4.02    0.15   0
  -1  -7  29    2.91    0.26   0
  -1  -6  31    0.65    0.21   0
  -1  -6  32   -0.28    0.22   0
  -1  -5  33    2.05    0.22   0
  -1  -4  34    2.16    0.23   0
  -1  -3  35   -0.42    0.20   0
  -1  -2  35    0.41    0.20   0
  -1  -2  36   24.48    0.36   0
   0  -4   4   -0.11    0.12   0
   0  -4   5    0.10    0.12   0
   0  -4  14   -0.05    0.13   0
   0  -3   1    0.04    0.08   0
   0  -2   0  620.40    0.68   0
   0  -2  20    0.67    0.15   0
   0  -1  20    0.80    0.12   0
   0   0  19   -0.16    0.10   0
   0   0  20    1.15    0.10   0
   0   2   4   -0.05    0.02   0
  -3 -15   6   19.91    0.45   0
  -3 -15   7    0.96    0.28   0
  -3 -15   8    2.26    0.31   0
  -3 -15   9   22.23    0.47   0
  -3 -15  10    2.39    0.32   0
  -3 -15  11    1.71    0.31   0
  -3 -15  12    3.57    0.34   0
  -3 -15  13    0.68    0.29   0
  -3 -14  22    0.07    0.32   0
  -3 -14  23    0.79    0.33   0
  -3 -14  24    6.40    0.39   0
  -3 -14  25   -0.36    0.29   0
  -3 -13  29    0.50    0.32   0
  -3 -13  30   -0.12    0.31   0
  -3 -13  31    0.37    0.25   0
  -3 -12  33    2.70    0.32   0
  -3 -12  35    0.25    0.30   0
  -3 -11  37    1.21    0.33   0
  -3 -11  38   -0.04    0.32   0
  -3 -10  40    0.38    0.32   0
  -3 -10  41    0.39    0.29   0
  -3  -9  42   12.20    0.43   0
  -3  -9  43   -0.21    0.31   0
  -3  -8  44   -0.11    0.30   0
  -3  -8  45    1.08    0.29   0
  -3  -7  46    0.07    0.29   0
  -2 -12  -1    7.82    0.27   0
  -2 -12  18    0.88    0.27   0
  -2 -12  19    0.18    0.27   0
  -2 -12  20    1.03    0.28   0
  -2 -12  21   27.23    0.50   0
  -2 -12  22    1.79    0.23   0
  -2 -11  25    0.86    0.26   0
  -2 -11  26   -0.22    0.27   0
  -2 -11  27    0.00    0.29   0
  -2 -10  30   23.53    0.48   0
  -2 -10  31    0.25    0.30   0
  -2  -9  33   13.74    0.40   0
  -2  -9  34    0.42    0.29   0
  -2  -8  36    4.67    0.32   0
  -2  -8  37    0.63    0.26   0
  -2  -7  38    1.27    0.28   0
  -2  -7  39   -0.05    0.24   0
  -2  -6  40    1.46    0.28   0
  -2  -5  41    2.88    0.29   0
  -1  -9  16    0.25    0.24   0
  -1  -9  17    0.56    0.23   0
  -1  -9  19    2.60    0.25   0
  -1  -8  -5    0.40    0.15   0
  -1  -8  22    0.02    0.21   0
  -1  -8  23   -0.13    0.22   0
  -1  -7  -8    5.73    0.16   0
  -1  -7  28   -0.04    0.17   0
  -1  -6 -11    0.74    0.08   0
  -1  -6  29   -0.56    0.21   0
  -1  -5  31    6.59    0.27   0
  -1  -5  32    0.24    0.21   0
  -1  -3  33   49.51    0.49   0
  -1  -3  34   -0.04    0.18   0
  -1  -2  34    3.05    0.20   0
   0  -4   6   68.73    0.37   0
   0  -4   9   44.08    0.33   0
   0  -4  10    0.04    0.13   0
   0  -4  11    2.36    0.16   0
   0  -4  12  660.87    1.27   0
   0  -3   2    0.32    0.07   0
   0  -3   3   97.69    0.37   0
   0  -3  14    0.53    0.12   0
   0  -3  16    0.01    0.12   0
   0  -3  17    0.16    0.09   0
   0   0  18   10.08    0.15   0
   0   1  16    0.15    0.07   0
  -4 -16   2    0.45    0.25   0
  -4 -16  15   18.13    0.48   0
  -4 -16  16    6.47    0.40   0
  -4 -16  17   -0.36    0.33   0
  -3 -14  -3   12.10    0.33   0
  -3 -14  -1    0.26    0.22   0
  -3 -14   0    0.15    0.23   0
  -3 -14  16    0.25    0.30   0
  -3 -14  17   13.05    0.46   0
  -3 -14  18  126.38    1.01   0
  -3 -14  19    7.05    0.42   0
  -3 -14  20   -0.66    0.31   0
  -3 -14  21   15.54    0.41   0
  -3 -13  25   -0.15    0.29   0
  -3 -13  26   -0.37    0.32   0
  -3 -13  28    1.04    0.25   0
  -3 -12  31    0.14    0.32   0
  -3 -12  32    0.33    0.32   0
  -3 -11  35    0.13    0.31   0
  -3 -11  36    3.53    0.33   0
  -3 -10  38    0.48    0.32   0
  -3 -10  39    5.59    0.36   0
  -3  -8  43    0.83    0.30   0
  -3  -7  44    0.73    0.30   0
  -3  -7  45    2.45    0.32   0
  -2 -12   2    0.73    0.21   0
  -2 -12   4    0.48    0.21   0
  -2 -12   5    7.36    0.29   0
  -2 -12   9    7.14    0.29   0
  -2 -12  10    0.59    0.24   0
  -2 -12  11    2.29    0.26   0
  -2 -12  12   14.37    0.37   0
  -2 -12  14    1.05    0.26   0
  -2 -12  15    1.32    0.26   0
  -2 -12  16    0.45    0.26   0
  -2 -12  17    0.15    0.18   0
  -2 -11  23   -0.13    0.27   0
  -2 -11  24   15.98    0.41   0
  -2 -10 -11    0.38    0.12   0
  -2 -10  27    3.61    0.28   0
  -2 -10  28   -0.25    0.26   0
  -2 -10  29    0.84    0.26   0
  -2  -9  31   -0.02    0.27   0
  -2  -9  32   -0.11    0.27   0
  -2  -8  34    0.65    0.27   0
  -2  -8  35    0.26    0.27   0
  -2  -7  36   20.18    0.43   0
  -2  -7  37    1.34    0.28   0
  -2  -6  38    0.92    0.27   0
  -2  -6  39   27.20    0.48   0
  -2  -5  40    0.66    0.25   0
  -1  -9   6   19.82    0.34   0
  -1  -9   7    0.52    0.23   0
  -1  -9   8   -0.12    0.21   0
  -1  -9  10    4.24    0.25   0
  -1  -9  11    0.27    0.24   0
  -1  -9  14    0.09    0.22   0
  -1  -9  15   45.72    0.48   0
  -1  -8  20    0.73    0.24   0
  -1  -7  25    1.31    0.23   0
  -1  -6 -10    0.03    0.08   0
  -1  -6  28    3.91    0.26   0
  -1  -5  29    2.43    0.24   0
  -1  -4  31   -0.00    0.19   0
  -1  -3  32   -0.29    0.18   0
   0  -3   4   -0.05    0.08   0
   0  -3   5    0.09    0.10   0
   0  -3   7    0.36    0.12   0
   0  -3   8    0.68    0.14   0
   0  -3  12  352.01    0.86   0
   0  -2   2   -0.04    0.04   0
   0  -2  14    0.21    0.11   0
   0  -2  16    0.96    0.12   0
   0  -1  16    0.06    0.09   0
   0   0  16    1.15    0.09   0
   0   0  17    0.04    0.07   0
   0   1  15   42.33    0.21   0
  -4 -16   3    0.17    0.25   0
  -4 -16   4    0.37    0.28   0
  -4 -16   5    0.76    0.30   0
  -4 -16   6   37.53    0.59   0
  -4 -16   7    8.58    0.40   0
  -4 -16   8    3.27    0.34   0
  -4 -16  11    0.29    0.31   0
  -4 -16  12    0.29    0.29   0
  -4 -16  13   -0.07    0.28   0
  -4 -16  14    1.34    0.26   0
  -3 -14   1    0.23    0.22   0
  -3 -14   2    0.87    0.24   0
  -3 -14   3   11.91    0.35   0
  -3 -14   4    2.76    0.28   0
  -3 -14   5    1.48    0.27   0
  -3 -14   6    6.56    0.32   0
  -3 -14   8    0.36    0.26   0
  -3 -14   9    0.64    0.27   0
  -3 -14  10    0.38    0.27   0
  -3 -14  11    7.38    0.35   0
  -3 -14  12   29.68    0.53   0
  -3 -14  13    4.97    0.34   0
  -3 -14  14    6.52    0.37   0
  -3 -14  15   38.65    0.58   0
  -3 -13  22    2.34    0.34   0
  -3 -13  23    0.38    0.31   0
  -3 -13  24   18.44    0.48   0
  -3 -12  28    0.79    0.32   0
  -3 -12  29    1.86    0.33   0
  -3 -12  30    4.32    0.29   0
  -3 -11  32    1.58    0.31   0
  -3 -11  33    0.02    0.30   0
  -3 -11  34   -0.20    0.22   0
  -3 -10  36    3.69    0.35   0
  -3 -10  37    0.40    0.29   0
  -3  -9  39    2.12    0.33   0
  -3  -8  41    1.79    0.32   0
  -3  -7  43    1.62    0.31   0
  -3  -6  44    0.96    0.29   0
  -2 -11  -4    6.80    0.24   0
  -2 -11  18    7.81    0.32   0
  -2 -11  19    0.08    0.25   0
  -2 -11  21   54.06    0.59   0
  -2 -10  24   53.79    0.61   0
  -2 -10  25   -0.60    0.26   0
  -2 -10  26   -0.09    0.26   0
  -2  -9  29    0.64    0.27   0
  -2  -9  30   19.06    0.43   0
  -2  -8  32    0.35    0.26   0
  -2  -8  33    0.82    0.27   0
  -2  -7  35    0.93    0.26   0
  -2  -6  37    0.67    0.25   0
  -2  -5  38   -0.05    0.24   0
  -2  -5  39    4.48    0.27   0
  -2  -4  39    9.27    0.33   0
  -2  -4  40    0.04    0.23   0
  -1  -8  -2   10.53    0.25   0
  -1  -8  -1    0.83    0.18   0
  -1  -8   0    0.16    0.18   0
  -1  -8  15   76.48    0.61   0
  -1  -8  17    5.50    0.28   0
  -1  -8  18   97.08    0.69   0
  -1  -7  22   -0.43    0.25   0
  -1  -7  23    0.14    0.21   0
  -1  -6  25    1.19    0.22   0
  -1  -6  26    0.10    0.22   0
  -1  -5 -12    8.17    0.09   0
  -1  -5  27   17.70    0.33   0
  -1  -4  29    0.24    0.20   0
  -1  -3  31    2.71    0.20   0
  -1   0  32   -0.09    0.15   0
   0  -2   3  165.98    0.41   0
   0  -2  11   -0.03    0.11   0
   0  -2  12   47.08    0.31   0
   0  -2  13   -0.06    0.11   0
   0  -1  14    0.18    0.08   0
   0  -1  15   41.95    0.28   0
   0   0  15   -0.08    0.07   0
  -5 -17   5    3.55    0.35   0
  -5 -17   6   13.28    0.44   0
  -5 -17   7    3.05    0.34   0
  -5 -17   8   -0.23    0.30   0
  -5 -17   9    0.25    0.31   0
  -4 -15  16   -0.09    0.29   0
  -4 -15  17    1.40    0.34   0
  -4 -15  20    0.98    0.33   0
  -4 -15  21    2.89    0.29   0
  -4  -8  46    0.52    0.30   0
  -3 -13  -5    1.26    0.20   0
  -3 -13  -4    0.14    0.19   0
  -3 -13  -3    1.30    0.23   0
  -3 -13  17    1.21    0.28   0
  -3 -13  18    7.18    0.37   0
  -3 -13  19   -0.07    0.30   0
  -3 -13  20    9.33    0.40   0
  -3 -13  21   37.31    0.56   0
  -3 -12  27    5.18    0.34   0
  -3 -11  30   21.71    0.50   0
  -3 -11  31    9.08    0.41   0
  -3 -10  34    0.14    0.31   0
  -3 -10  35    1.52    0.30   0
  -3  -9  37    2.20    0.33   0
  -3  -9  38    2.22    0.26   0
  -3  -8  39   10.29    0.40   0
  -3  -8  40    2.18    0.33   0
  -3  -7  41    4.53    0.36   0
  -3  -6  43   -0.57    0.27   0
  -2 -11  -1    1.28    0.19   0
  -2 -11   0    0.02    0.18   0
  -2 -11   1    1.45    0.20   0
  -2 -11   2   11.42    0.30   0
  -2 -11   3  260.68    1.07   0
  -2 -11  11    0.79    0.21   0
  -2 -11  13    0.99    0.23   0
  -2 -11  14    1.31    0.25   0
  -2 -11  15    4.06    0.28   0
  -2 -11  16    2.36    0.26   0
  -2 -11  17    2.00    0.20   0
  -2 -10  21   42.75    0.54   0
  -2 -10  22   -0.08    0.25   0
  -2 -10  23    0.04    0.26   0
  -2  -9 -13    5.76    0.15   0
  -2  -9  26    2.31    0.26   0
  -2  -9  28   -0.35    0.24   0
  -2  -8  30   39.24    0.54   0
  -2  -8  31    2.02    0.29   0
  -2  -7  34   -0.23    0.18   0
  -2  -6  35    0.29    0.24   0
  -2  -6  36    1.74    0.23   0
  -2  -5  37   -0.36    0.23   0
  -2  -4  38    0.89    0.23   0
  -1  -8   1    0.77    0.19   0
  -1  -8   9  137.43    0.74   0
  -1  -8  11    0.69    0.23   0
  -1  -8  12   59.08    0.53   0
  -1  -8  14    2.92    0.21   0
  -1  -7  18    0.37    0.21   0
  -1  -7  19    0.56    0.22   0
  -1  -7  20   -0.00    0.24   0
  -1  -6  23    4.06    0.26   0
  -1  -6  24   -0.16    0.22   0
  -1  -5  26    0.38    0.22   0
  -1  -4  28    3.00    0.22   0
  -1  -3  29    0.30    0.21   0
  -1  -1  31    0.73    0.18   0
   0  -2   7    0.44    0.10   0
   0  -2   9 2236.45    1.82   0
   0  -1  12 1439.86    1.43   0
   0   0  13    0.09    0.08   0
   0   0  14    0.24    0.07   0
   0   2   1   -0.02    0.02   0
   0   3   6    9.91    0.08   0
  -4 -15   0    0.19    0.25   0
  -4 -15   1    0.40    0.26   0
  -4 -15   2   11.18    0.38   0
  -4 -15   3   21.75    0.46   0
  -4 -15   4    5.99    0.34   0
  -4 -15   5    0.89    0.29   0
  -4 -15   6    2.36    0.31   0
  -4 -15   7    0.88    0.30   0
  -4 -15   8    3.98    0.33   0
  -4 -15   9   12.26    0.41   0
  -4 -15  10    3.77    0.34   0
  -4 -15  11    3.38    0.35   0
  -4 -15  12   36.54    0.60   0
  -4 -15  13   12.04    0.44   0
  -4 -15  14    1.59    0.34   0
  -4 -14  22    0.63    0.33   0
  -4 -14  23    4.30    0.38   0
  -4 -14  24   11.26    0.45   0
  -4 -14  25   -0.02    0.24   0
  -4 -13  29    1.72    0.35   0
  -4 -12  33    1.88    0.33   0
  -4 -11  37    0.22    0.31   0
  -4 -10  40   -0.51    0.34   0
  -4  -9  42    8.48    0.41   0
  -4  -8  45    3.41    0.35   0
  -4  -7  46    0.08    0.30   0
  -3 -13  -2    0.32    0.20   0
  -3 -13  -1    0.15    0.21   0
  -3 -13   1   -0.01    0.21   0
  -3 -13   2   -0.12    0.22   0
  -3 -13   4    0.09    0.24   0
  -3 -13   9   52.28    0.60   0
  -3 -13  10    6.00    0.33   0
  -3 -13  11    1.81    0.28   0
  -3 -13  12    0.18    0.26   0
  -3 -13  13    5.03    0.32   0
  -3 -13  14    6.62    0.35   0
  -3 -13  15   71.09    0.73   0
  -3 -13  16   10.61    0.38   0
  -3 -12  23    4.65    0.35   0
  -3 -11  27   20.03    0.46   0
  -3 -11  28    4.84    0.36   0
  -3 -11  29    1.51    0.33   0
  -3 -10  32    3.19    0.34   0
  -3 -10  33    8.30    0.37   0
  -3  -9  35    3.54    0.34   0
  -3  -9  36   31.20    0.54   0
  -3  -8  37    0.30    0.27   0
  -3  -8  38    1.49    0.31   0
  -3  -6  41    2.46    0.31   0
  -3  -6  42    3.54    0.32   0
  -2 -11   5   -0.05    0.21   0
  -2 -11   6    1.29    0.22   0
  -2 -11   7    0.17    0.21   0
  -2 -11   8    1.32    0.22   0
  -2 -11   9   13.90    0.33   0
  -2 -11  10    3.00    0.20   0
  -2 -10  -7   -0.03    0.14   0
  -2 -10  -6   30.04    0.34   0
  -2 -10  18    0.21    0.23   0
  -2 -10  19    1.05    0.25   0
  -2 -10  20    0.70    0.25   0
  -2  -9 -12   19.93    0.24   0
  -2  -9  24   28.36    0.46   0
  -2  -9  25    0.04    0.25   0
  -2  -8  28   -0.03    0.24   0
  -2  -8  29    0.44    0.25   0
  -2  -7  31    0.95    0.25   0
  -2  -7  32    0.62    0.25   0
  -2  -6  33    0.66    0.21   0
  -2  -6  34    0.02    0.23   0
  -2  -5  35    0.13    0.21   0
  -2  -5  36    0.45    0.23   0
  -2  -4  37    0.03    0.22   0
  -2  -3  38    3.99    0.26   0
  -1  -7  16    0.25    0.23   0
  -1  -7  17    1.09    0.24   0
  -1  -6  -8   -0.09    0.09   0
  -1  -6  20    0.46    0.23   0
  -1  -6  22    0.65    0.21   0
  -1  -5  24  164.25    0.83   0
  -1  -4  26    4.94    0.25   0
  -1  -1  30    0.53    0.15   0
   0  -1   9  249.75    0.54   0
   0   0  12    0.84    0.08   0
   0   1  12 1520.74    1.05   0
   0   2   0  546.70    0.59   0
   0   3   4   -0.01    0.04   0
  -5 -16  12   39.10    0.64   0
  -5 -16  14    2.98    0.39   0
  -4 -14  18    0.26    0.32   0
  -4 -14  19    1.51    0.33   0
  -4 -14  20    2.30    0.35   0
  -4 -14  21    0.33    0.29   0
  -4 -12  31    0.70    0.33   0
  -4 -12  32   -0.17    0.31   0
  -4 -11  35    1.68    0.35   0
  -4 -11  36    2.45    0.33   0
  -4 -10  38    3.79    0.37   0
  -4 -10  39    6.12    0.37   0
  -4  -9  41    3.43    0.36   0
  -4  -8  43    0.74    0.31   0
  -3 -13   5    0.89    0.22   0
  -3 -13   6   10.03    0.32   0
  -3 -13   7    0.11    0.22   0
  -3 -12  -7    2.44    0.22   0
  -3 -12  19   13.59    0.43   0
  -3 -12  20   -0.07    0.28   0
  -3 -12  21    2.64    0.25   0
  -3 -11  25    0.76    0.30   0
  -3 -11  26    0.84    0.31   0
  -3 -10  29    1.25    0.28   0
  -3 -10  30    0.92    0.29   0
  -3 -10  31    2.34    0.25   0
  -3  -9  33    0.76    0.29   0
  -3  -9  34   -0.20    0.29   0
  -3  -8  36    0.55    0.28   0
  -3  -7  38    1.42    0.30   0
  -3  -7  39   16.27    0.42   0
  -3  -6  40    3.75    0.32   0
  -3  -5  42    2.55    0.28   0
  -2 -10  13    2.81    0.24   0
  -2 -10  14    8.85    0.31   0
  -2 -10  15   94.77    0.73   0
  -2 -10  16    5.76    0.29   0
  -2 -10  17   -0.10    0.16   0
  -2  -9 -11    2.98    0.15   0
  -2  -9  21   90.32    0.72   0
  -2  -9  22    0.85    0.26   0
  -2  -8 -15   87.14    0.39   0
  -2  -8  26    1.50    0.25   0
  -2  -8  27   23.27    0.42   0
  -2  -7  29   -0.54    0.22   0
  -2  -7  30    6.26    0.30   0
  -2  -6  32    0.49    0.22   0
  -2  -5  34    0.12    0.21   0
  -2  -3  37    1.01    0.22   0
  -1  -7  -2    1.30    0.14   0
  -1  -7  -1    8.07    0.19   0
  -1  -7   1    5.57    0.20   0
  -1  -6  -7    0.18    0.09   0
  -1  -5 -11    0.11    0.06   0
  -1  -5  23   -0.09    0.23   0
  -1  -4  25   -0.51    0.22   0
  -1  -1  29    0.34    0.15   0
   0  -1   4   -0.04    0.03   0
   0  -1   5   -0.06    0.04   0
   0  -1   6   30.51    0.17   0
   0  -1   7    0.08    0.06   0
   0  -1   8    0.01    0.07   0
   0   0  10    1.20    0.08   0
   0   0  11    0.11    0.07   0
  -5 -16   3   -0.35    0.27   0
  -5 -16   4   -0.07    0.28   0
  -5 -16   5    0.76    0.30   0
  -5 -16   6    8.02    0.38   0
  -5 -16   7    1.72    0.32   0
  -5 -16   8    0.33    0.31   0
  -5 -16   9   13.03    0.44   0
  -5 -16  10    8.15    0.41   0
  -4 -14  12    2.91    0.30   0
  -4 -14  13    0.71    0.31   0
  -4 -14  14    5.81    0.38   0
  -4 -14  15   54.94    0.70   0
  -4 -14  16    7.64    0.40   0
  -4 -14  17    0.39    0.24   0
  -4 -13  22    1.29    0.31   0
  -4 -13  24   18.97    0.50   0
  -4 -13  25    0.42    0.25   0
  -4 -12  28   -0.10    0.29   0
  -4 -12  29    0.23    0.33   0
  -4 -12  30    4.44    0.34   0
  -4 -11  33   26.20    0.56   0
  -4 -11  34   13.31    0.45   0
  -4 -10  36   16.24    0.48   0
  -4 -10  37    6.13    0.39   0
  -4  -9  39   11.30    0.43   0
  -4  -9  40    1.90    0.32   0
  -4  -8  41    1.64    0.33   0
  -4  -8  42   14.47    0.45   0
  -4  -7  43    1.51    0.30   0
  -4  -7  44    0.89    0.31   0
  -3 -12  -5    4.97    0.23   0
  -3 -12  -4    0.28    0.21   0
  -3 -12  14    0.84    0.26   0
  -3 -12  15    0.25    0.26   0
  -3 -12  16    1.34    0.28   0
  -3 -12  17   17.28    0.42   0
  -3 -11  22   13.42    0.41   0
  -3 -11  24    6.21    0.32   0
  -3 -10  27   21.45    0.46   0
  -3  -9  31    1.33    0.29   0
  -3  -9  32    0.22    0.27   0
  -3  -8  34    4.59    0.33   0
  -3  -8  35    0.98    0.28   0
  -3  -7  37    9.80    0.39   0
  -3  -5  40    0.66    0.24   0
  -3  -5  41    1.45    0.27   0
  -2 -10   2    0.60    0.20   0
  -2 -10   6   29.88    0.41   0
  -2 -10   8    2.28    0.23   0
  -2 -10   9   38.22    0.46   0
  -2 -10  10    1.76    0.23   0
  -2 -10  11    0.51    0.22   0
  -2 -10  12   18.76    0.36   0
  -2  -9  -9   15.65    0.25   0
  -2  -9  18  163.54    0.92   0
  -2  -9  19   14.25    0.38   0
  -2  -9  20    2.69    0.27   0
  -2  -8  24   10.30    0.32   0
  -2  -8  25    1.06    0.23   0
  -2  -7  27    9.99    0.31   0
  -2  -6  30   17.61    0.36   0
  -2  -6  31    2.27    0.24   0
  -2  -5  32    0.45    0.20   0
  -2  -5  33   11.60    0.31   0
  -2  -4  34    0.20    0.20   0
  -2  -4  35    2.15    0.22   0
  -2  -3  36   15.35    0.32   0
  -2  -2  37    0.53    0.19   0
  -1  -7   2    1.48    0.15   0
  -1  -7   3   61.54    0.43   0
  -1  -7   4    0.74    0.16   0
  -1  -7   5    2.11    0.18   0
  -1  -7   7   10.34    0.26   0
  -1  -6  -6    0.26    0.10   0
  -1  -1  28    1.02    0.16   0
  -1   0  29   -0.13    0.14   0
  -1   1  29    0.46    0.14   0
   0   0   9   -0.01    0.06   0
  -6 -17   6    4.75    0.36   0
  -5 -15  15   49.23    0.70   0
  -5 -15  18    0.57    0.34   0
  -5 -15  19   -0.08    0.30   0
  -4 -14  -1    4.27    0.29   0
  -4 -14   0   32.79    0.49   0
  -4 -14   1    5.40    0.31   0
  -4 -14   2    1.02    0.26   0
  -4 -14   3    8.61    0.33   0
  -4 -14   4    3.80    0.30   0
  -4 -14   5   11.83    0.38   0
  -4 -14   6   54.72    0.64   0
  -4 -14   8    1.98    0.29   0
  -4 -14   9    3.29    0.31   0
  -4 -14  10    2.73    0.30   0
  -4 -13  19    0.32    0.32   0
  -4 -13  20   14.05    0.45   0
  -4 -13  21   21.00    0.50   0
  -4 -12  27    3.32    0.35   0
  -4 -11  30   -0.14    0.28   0
  -4 -11  32    5.05    0.31   0
  -4 -10  34    0.57    0.32   0
  -4 -10  35    2.94    0.35   0
  -4  -9  37    0.44    0.31   0
  -4  -9  38    1.09    0.32   0
  -4  -8  40    1.47    0.32   0
  -4  -6  44    3.04    0.32   0
  -3 -12  -3    6.43    0.24   0
  -3 -12  -1    1.30    0.21   0
  -3 -12   0    0.34    0.19   0
  -3 -12   1    1.14    0.21   0
  -3 -12   3    6.50    0.27   0
  -3 -12   4    0.66    0.21   0
  -3 -12   5    4.68    0.26   0
  -3 -12   6   17.57    0.37   0
  -3 -12   8    1.83    0.25   0
  -3 -12  10    0.19    0.24   0
  -3 -12  11    3.39    0.28   0
  -3 -12  12   35.01    0.50   0
  -3 -11  21   94.70    0.80   0
  -3 -10  25    5.29    0.32   0
  -3 -10  26    3.17    0.31   0
  -3  -9  29    6.90    0.34   0
  -3  -9  30   19.05    0.44   0
  -3  -8  32    4.39    0.30   0
  -3  -8  33   45.54    0.60   0
  -3  -7  35    2.92    0.33   0
  -3  -7  36   84.84    0.77   0
  -3  -6  37    0.64    0.27   0
  -3  -6  38    4.81    0.32   0
  -3  -4  41    0.13    0.24   0
  -2  -9  -8    0.27    0.14   0
  -2  -9  15   53.23    0.54   0
  -2  -9  16    1.48    0.26   0
  -2  -9  17    8.07    0.31   0
  -2  -8 -13    1.06    0.12   0
  -2  -8  21  156.64    0.90   0
  -2  -8  22   10.16    0.34   0
  -2  -8  23    9.15    0.28   0
  -2  -7  25   19.09    0.38   0
  -2  -7  26    3.90    0.26   0
  -2  -6  29    0.31    0.22   0
  -2  -5  31    1.88    0.22   0
  -2  -3  34    0.20    0.22   0
  -2  -3  35    0.38    0.19   0
  -2  -2  36   24.60    0.36   0
  -1  -6  -5    0.51    0.09   0
  -1  -5 -10    0.44    0.06   0
  -1  -2  26   -0.13    0.17   0
  -1   0  28    0.03    0.13   0
  -1   1  28    0.82    0.14   0
   0   0   7   -0.02    0.04   0
   0   0   8    0.43    0.05   0
   0   1  10   -0.11    0.05   0
  -5 -15   9   27.44    0.54   0
  -5 -15  10    7.45    0.39   0
  -5 -15  11    6.37    0.39   0
  -5 -15  12   18.61    0.50   0
  -5 -15  13    7.02    0.42   0
  -5 -15  14   20.81    0.52   0
  -5 -14  21   27.64    0.58   0
  -5 -14  22   11.40    0.47   0
  -5 -14  23    0.45    0.35   0
  -5  -8  44   -0.05    0.31   0
  -4 -13  15    7.25    0.36   0
  -4 -13  16    0.38    0.30   0
  -4 -13  17    0.87    0.31   0
  -4 -13  18    5.82    0.34   0
  -4 -12  23   15.53    0.47   0
  -4 -12  24   42.51    0.64   0
  -4 -11  28    0.79    0.32   0
  -4 -11  29    0.56    0.31   0
  -4 -10  33    3.49    0.34   0
  -4  -9  35    3.30    0.32   0
  -4  -9  36    0.29    0.30   0
  -4  -8  39   11.01    0.41   0
  -4  -7  40    0.22    0.31   0
  -4  -7  41    1.61    0.32   0
  -4  -6  42    4.13    0.35   0
  -4  -6  43    1.83    0.31   0
  -3 -11  16    6.13    0.32   0
  -3 -11  17    0.11    0.26   0
  -3 -11  18    8.51    0.29   0
  -3 -10  22    0.48    0.23   0
  -3 -10  23    0.22    0.26   0
  -3 -10  24   11.06    0.35   0
  -3  -9  27    0.55    0.26   0
  -3  -9  28   -0.01    0.26   0
  -3  -8  31    0.59    0.26   0
  -3  -7  33    0.08    0.23   0
  -3  -7  34    1.16    0.27   0
  -3  -6  36    0.89    0.25   0
  -3  -5  38    2.24    0.27   0
  -2  -9  -6   25.03    0.30   0
  -2  -9  -5    0.33    0.16   0
  -2  -9  -4   10.16    0.26   0
  -2  -9  11    2.65    0.24   0
  -2  -9  12   20.14    0.36   0
  -2  -9  14    3.22    0.21   0
  -2  -8  19    1.63    0.24   0
  -2  -8  20   13.40    0.34   0
  -2  -7 -17    2.73    0.10   0
  -2  -7  23    4.48    0.26   0
  -2  -6  27   29.39    0.42   0
  -2  -6  28    7.90    0.25   0
  -2  -5  30   14.02    0.32   0
  -2  -4  32    2.98    0.23   0
  -2  -3  33   28.11    0.39   0
  -2  -2  35    1.25    0.19   0
  -1  -6  -3  250.93    0.69   0
  -1  -6  -1    0.40    0.13   0
  -1  -6   8    0.08    0.14   0
  -1  -6  10   -0.11    0.15   0
  -1  -6  11    0.99    0.13   0
  -1  -3  23   10.29    0.27   0
  -1  -2  25    3.50    0.21   0
  -1  -1  26    0.93    0.17   0
  -1   0  27    0.49    0.14   0
  -1   2  28    1.78    0.13   0
   0   0   6  166.52    0.30   0
   0   1  -3  678.60    0.61   0
   0   1   9  264.83    0.36   0
   0   4  10    0.14    0.04   0
  -6 -16   9    2.92    0.35   0
  -6 -16  10    2.86    0.35   0
  -6 -16  11    0.26    0.34   0
  -5 -15   1    2.21    0.29   0
  -5 -15   2    1.36    0.28   0
  -5 -15   3   10.33    0.38   0
  -5 -15   5    0.09    0.28   0
  -5 -15   6    0.28    0.29   0
  -5 -15   7    2.30    0.30   0
  -5 -14  17   25.92    0.56   0
  -5 -14  18   48.55    0.71   0
  -5 -14  19   14.49    0.48   0
  -5 -14  20   -0.01    0.32   0
  -5 -13  25    3.82    0.37   0
  -5 -13  26    0.19    0.33   0
  -5 -12  30    2.63    0.35   0
  -5 -12  31    0.85    0.33   0
  -5 -10  37    1.07    0.31   0
  -5 -10  38    0.62    0.33   0
  -5  -9  40    0.58    0.32   0
  -5  -9  41    0.17    0.32   0
  -5  -8  43   -0.58    0.31   0
  -5  -7  45   -0.10    0.29   0
  -4 -13  -4   12.05    0.33   0
  -4 -13   9    2.31    0.26   0
  -4 -13  11    0.06    0.26   0
  -4 -13  13    0.12    0.27   0
  -4 -13  14    0.32    0.26   0
  -4 -12  20   10.92    0.41   0
  -4 -12  21   31.12    0.56   0
  -4 -12  22   19.47    0.48   0
  -4 -11  26    3.61    0.34   0
  -4 -11  27    1.26    0.32   0
  -4 -10  31    5.23    0.37   0
  -4  -9  34    2.75    0.33   0
  -4  -8  37    0.30    0.29   0
  -4  -7  39    1.15    0.30   0
  -4  -6  41    0.09    0.28   0
  -4  -5  43    4.83    0.33   0
  -3 -11  -7    1.73    0.17   0
  -3 -11  11    3.04    0.25   0
  -3 -11  13   -0.37    0.24   0
  -3 -10  20    1.42    0.27   0
  -3  -8  29    0.25    0.25   0
  -3  -8  30    7.09    0.27   0
  -3  -7  32    0.43    0.25   0
  -3  -6  34   10.82    0.33   0
  -3  -6  35    0.69    0.25   0
  -3  -5  37   11.99    0.38   0
  -3  -4  38    8.99    0.34   0
  -2  -9  -2   13.69    0.29   0
  -2  -9   4   11.27    0.30   0
  -2  -9   5    0.59    0.21   0
  -2  -9   6   25.47    0.37   0
  -2  -9   7   -0.14    0.21   0
  -2  -9   8    0.05    0.21   0
  -2  -9   9   15.72    0.33   0
  -2  -9  10    0.88    0.16   0
  -2  -8 -11    0.18    0.14   0
  -2  -8  18    0.38    0.16   0
  -2  -7  21    2.66    0.23   0
  -2  -7  22    2.77    0.25   0
  -2  -6  25    3.04    0.24   0
  -2  -6  26    1.09    0.22   0
  -2  -5  28    0.88    0.21   0
  -2  -5  29    1.84    0.21   0
  -2  -4  30   74.13    0.59   0
  -2  -4  31   -0.33    0.20   0
  -2  -3  32    1.44    0.20   0
  -2  -2  34    6.77    0.23   0
  -2  -1  35    4.90    0.21   0
  -1  -6   0    0.01    0.11   0
  -1  -6   1    0.39    0.12   0
  -1  -6   2    9.03    0.19   0
  -1  -6   3  248.16    0.78   0
  -1  -6   4    1.05    0.15   0
  -1  -6   5    0.47    0.13   0
  -1  -6   6    0.03    0.13   0
  -1  -6   7    0.17    0.10   0
  -1  -5  13    1.30    0.16   0
  -1  -5  14    7.14    0.22   0
  -1  -5  15   24.42    0.30   0
  -1  -4 -13    9.05    0.07   0
  -1  -4  18  116.96    0.61   0
  -1  -4  19    0.72    0.20   0
  -1  -2  23    0.42    0.22   0
  -1  -1  25    1.70    0.17   0
  -1   0  26    1.09    0.17   0
  -1   1  27   21.29    0.24   0
  -1   2  27    4.07    0.14   0
  -6 -16   3    0.27    0.29   0
  -6 -16   4    1.26    0.30   0
  -6 -16   5    3.20    0.34   0
  -6 -16   6   20.69    0.51   0
  -6 -16   7   16.88    0.47   0
  -5 -14  13    4.75    0.38   0
  -5 -14  14   25.19    0.56   0
  -5 -14  15   85.81    0.87   0
  -5 -13  22    6.97    0.41   0
  -5 -13  23    7.86    0.42   0
  -5 -13  24   20.65    0.51   0
  -5 -12  28    0.25    0.32   0
  -5 -12  29    0.33    0.30   0
  -5 -11  32    0.53    0.32   0
  -5 -11  33    0.24    0.32   0
  -5 -10  36    5.16    0.38   0
  -5  -9  39    1.67    0.33   0
  -5  -8  41    0.66    0.32   0
  -5  -8  42    0.73    0.30   0
  -5  -7  43    2.77    0.32   0
  -5  -7  44    0.65    0.31   0
  -4 -13  -3   40.95    0.50   0
  -4 -13  -2    9.01    0.31   0
  -4 -13  -1    1.03    0.23   0
  -4 -13   0    0.18    0.22   0
  -4 -13   1    0.73    0.23   0
  -4 -13   2    7.70    0.31   0
  -4 -13   3   40.15    0.53   0
  -4 -13   4   13.49    0.37   0
  -4 -13   5    1.07    0.26   0
  -4 -13   6    1.17    0.26   0
  -4 -13   7    4.25    0.29   0
  -4 -13   8    0.79    0.24   0
  -4 -12  17    4.30    0.32   0
  -4 -12  18    6.66    0.35   0
  -4 -12  19    0.17    0.28   0
  -4 -11  24    7.71    0.37   0
  -4 -11  25    7.64    0.36   0
  -4 -10  28    0.33    0.30   0
  -4 -10  29   13.21    0.43   0
  -4  -9  32    5.97    0.36   0
  -4  -9  33    7.93    0.36   0
  -4  -8  35    2.91    0.32   0
  -4  -7  38    0.97    0.29   0
  -4  -6  40    7.89    0.36   0
  -3 -11  -5    0.29    0.16   0
  -3 -11  -3   31.60    0.39   0
  -3 -11  -2    8.59    0.26   0
  -3 -11  -1    9.80    0.28   0
  -3 -11   0   75.69    0.60   0
  -3 -11   2    8.68    0.28   0
  -3 -11   3   32.34    0.43   0
  -3 -11   5    0.52    0.21   0
  -3 -11   6    4.95    0.25   0
  -3 -11   7    1.53    0.23   0
  -3 -11   8    1.10    0.23   0
  -3 -11   9   22.87    0.40   0
  -3 -11  10    6.08    0.24   0
  -3 -10  17    5.08    0.30   0
  -3 -10  18  123.55    0.86   0
  -3 -10  19   19.51    0.38   0
  -3  -9  23    0.58    0.24   0
  -3  -9  24    1.41    0.23   0
  -3  -8  28   -0.02    0.22   0
  -3  -7  30   36.82    0.51   0
  -3  -7  31    2.51    0.28   0
  -3  -6  33   65.70    0.65   0
  -3  -5  35    8.58    0.34   0
  -3  -4  37    0.97    0.24   0
  -3  -3  39   41.02    0.50   0
  -2  -8 -10    0.88    0.15   0
  -2  -8  14    5.73    0.27   0
  -2  -8  15   85.41    0.64   0
  -2  -7 -16    0.01    0.09   0
  -2  -7  19    3.79    0.25   0
  -2  -7  20    0.12    0.22   0
  -2  -6  24    7.88    0.28   0
  -2  -5  27    0.22    0.20   0
  -2  -4  29    1.19    0.22   0
  -2  -3  31    1.25    0.19   0
  -2  -2  33    4.44    0.21   0
  -1  -5  -8    1.75    0.08   0
  -1  -5  11    0.06    0.13   0
  -1  -5  12    7.70    0.20   0
  -1  -4  16    3.92    0.17   0
  -1  -4  17   -0.03    0.16   0
  -1  -1  24   79.56    0.48   0
  -1   1  26    0.64    0.15   0
   0   1  -5    0.00    0.03   0
  -6 -15  13   11.24    0.45   0
  -6 -15  15    5.15    0.39   0
  -6 -15  16    1.40    0.34   0
  -5 -14   6   14.61    0.40   0
  -5 -14   7    6.38    0.35   0
  -5 -14   8    0.41    0.29   0
  -5 -14   9   -0.26    0.28   0
  -5 -14  10    1.52    0.32   0
  -5 -14  11   15.50    0.45   0
  -5 -14  12   18.24    0.46   0
  -5 -13  19    0.92    0.33   0
  -5 -13  20    8.77    0.41   0
  -5 -13  21    5.24    0.36   0
  -5 -12  25    8.77    0.40   0
  -5 -12  27    3.12    0.28   0
  -5 -11  30   20.81    0.51   0
  -5 -11  31    2.39    0.35   0
  -5 -10  34    0.07    0.31   0
  -5  -9  37    2.67    0.34   0
  -5  -9  38    1.57    0.31   0
  -5  -8  40    5.47    0.37   0
  -5  -7  42   18.58    0.48   0
  -5  -6  44    0.72    0.29   0
  -4 -12  13    2.81    0.29   0
  -4 -12  14    0.76    0.27   0
  -4 -12  15    1.57    0.28   0
  -4 -12  16    3.28    0.24   0
  -4 -11  21   29.36    0.52   0
  -4 -11  22    4.99    0.34   0
  -4 -10  26    1.48    0.30   0
  -4 -10  27    0.03    0.29   0
  -4  -9  30    2.63    0.31   0
  -4  -9  31    0.13    0.29   0
  -4  -8  33    1.65    0.27   0
  -4  -8  34    1.14    0.29   0
  -4  -7  36    4.81    0.33   0
  -4  -7  37    0.40    0.27   0
  -4  -5  40    0.14    0.29   0
  -4  -5  41   10.87    0.38   0
  -3 -10  14    0.71    0.23   0
  -3 -10  15    0.29    0.22   0
  -3 -10  16    0.72    0.18   0
  -3  -9  20    1.16    0.22   0
  -3  -9  21   18.88    0.40   0
  -3  -9  22    2.31    0.24   0
  -3  -8  25   -0.01    0.23   0
  -3  -8  26    5.37    0.29   0
  -3  -7  29    3.09    0.27   0
  -3  -6  32    6.71    0.31   0
  -3  -5  34   -0.01    0.23   0
  -3  -3  38    4.43    0.26   0
  -2  -8  -9   22.17    0.25   0
  -2  -8  -8    4.59    0.19   0
  -2  -8  10    1.04    0.23   0
  -2  -8  12   41.66    0.46   0
  -2  -7 -15   44.79    0.27   0
  -2  -7  17    2.92    0.25   0
  -2  -7  18   85.36    0.63   0
  -2  -6  22    1.63    0.22   0
  -2  -6  23    0.26    0.15   0
  -2  -5  25    6.13    0.26   0
  -2  -5  26    0.16    0.19   0
  -2  -4  28    3.01    0.22   0
  -2  -3  30   49.25    0.47   0
  -2  -2  32    3.82    0.21   0
  -1  -5   8    1.65    0.14   0
  -1  -5   9   78.15    0.46   0
  -1  -4  15    7.03    0.20   0
  -1  -3  19   -0.13    0.15   0
  -1  -1  23    0.56    0.16   0
  -1   2  26    0.14    0.12   0
  -6 -15   6   -0.12    0.28   0
  -6 -15   7    0.37    0.32   0
  -6 -15   8   15.27    0.47   0
  -6 -15   9   31.56    0.59   0
  -6 -15  10   11.82    0.44   0
  -6 -15  11    3.22    0.36   0
  -6 -15  12    3.87    0.34   0
  -6 -14  19    1.10    0.34   0
  -5 -14  -2    1.70    0.26   0
  -5 -14   0   -0.39    0.24   0
  -5 -14   1    1.05    0.26   0
  -5 -14   2    1.88    0.28   0
  -5 -14   3    4.93    0.31   0
  -5 -14   4    6.30    0.33   0
  -5 -13  15   41.09    0.61   0
  -5 -13  16    4.31    0.36   0
  -5 -13  17    5.35    0.37   0
  -5 -13  18   10.53    0.40   0
  -5 -12  23    4.43    0.36   0
  -5 -12  24    5.89    0.38   0
  -5 -11  29    3.26    0.36   0
  -5 -10  32    2.95    0.34   0
  -5 -10  33    4.47    0.36   0
  -5  -9  35    0.75    0.29   0
  -5  -9  36    6.20    0.37   0
  -5  -8  39   13.01    0.44   0
  -5  -7  41    7.65    0.40   0
  -5  -6  43    0.34    0.29   0
  -4 -12   8    0.77    0.23   0
  -4 -12   9    0.90    0.25   0
  -4 -12  11    4.64    0.30   0
  -4 -12  12   26.25    0.46   0
  -4 -11  18   49.74    0.61   0
  -4 -11  19   15.29    0.42   0
  -4 -11  20    2.69    0.29   0
  -4 -10  24   39.16    0.57   0
  -4  -9  28    8.15    0.34   0
  -4  -9  29   -0.06    0.27   0
  -4  -8  32    0.54    0.27   0
  -4  -7  35    0.62    0.27   0
  -4  -6  37    0.84    0.28   0
  -4  -6  38    2.09    0.27   0
  -4  -5  39    0.87    0.27   0
  -4  -4  41    0.48    0.26   0
  -3 -10 -11    3.62    0.16   0
  -3 -10 -10    0.65    0.14   0
  -3 -10  -9   15.20    0.26   0
  -3 -10  10    1.05    0.22   0
  -3 -10  11    3.25    0.25   0
  -3 -10  12   20.57    0.38   0
  -3 -10  13    3.52    0.21   0
  -3  -9  18    3.60    0.26   0
  -3  -8  24    0.07    0.22   0
  -3  -7  27    3.05    0.25   0
  -3  -7  28    0.09    0.21   0
  -3  -6  30    0.61    0.22   0
  -3  -6  31    0.92    0.22   0
  -3  -5  33    0.23    0.21   0
  -3  -4  35    5.96    0.28   0
  -2  -8  -6    0.27    0.14   0
  -2  -8  -4    1.32    0.19   0
  -2  -8   8    4.56    0.25   0
  -2  -7  15   44.10    0.47   0
  -2  -7  16   -0.03    0.24   0
  -2  -6  20    0.66    0.22   0
  -2  -6  21    0.48    0.21   0
  -2  -4  27   19.58    0.34   0
  -2  -3  29    1.93    0.20   0
  -2  -2  31    8.23    0.26   0
  -1  -5   4   17.21    0.22   0
  -1  -5   5    1.38    0.14   0
  -1  -5   6  235.41    0.74   0
  -1  -5   7   16.21    0.24   0
  -1  -4  13    8.11    0.20   0
  -1  -3  17    9.90    0.21   0
  -1  -3  18   16.27    0.23   0
  -1   0  24   29.59    0.29   0
  -1   1  25    1.53    0.13   0
  -7 -16   4    2.22    0.32   0
  -7 -16   5    1.24    0.31   0
  -7 -16   6    0.09    0.31   0
  -6 -15   1    0.50    0.28   0
  -6 -15   2    4.60    0.33   0
  -6 -15   5    1.29    0.29   0
  -6 -14  17    4.33    0.39   0
  -6 -14  18    1.63    0.33   0
  -6 -13  23    6.62    0.42   0
  -6 -13  24   13.44    0.48   0
  -6  -7  44    1.30    0.33   0
  -5 -13  11    0.71    0.26   0
  -5 -13  12    0.40    0.29   0
  -5 -13  13    2.50    0.32   0
  -5 -13  14   17.15    0.47   0
  -5 -12  20    0.77    0.29   0
  -5 -12  21    1.35    0.31   0
  -5 -12  22    0.46    0.29   0
  -5 -11  27    8.78    0.40   0
  -5 -10  30    0.49    0.31   0
  -5 -10  31    0.65    0.32   0
  -5  -8  37    0.44    0.30   0
  -5  -7  39    8.37    0.39   0
  -5  -7  40    3.36    0.35   0
  -5  -6  42    2.85    0.32   0
  -5  -5  43    0.65    0.26   0
  -4 -12  -7    6.02    0.24   0
  -4 -12  -6   16.64    0.32   0
  -4 -12  -5    5.04    0.24   0
  -4 -12  -4    1.32    0.21   0
  -4 -12  -3   38.95    0.47   0
  -4 -12  -2    6.38    0.27   0
  -4 -12  -1   17.82    0.36   0
  -4 -12   0   84.69    0.67   0
  -4 -12   1   19.57    0.38   0
  -4 -12   2    6.27    0.28   0
  -4 -12   5    5.14    0.28   0
  -4 -12   6   16.30    0.37   0
  -4 -11  15    2.43    0.26   0
  -4 -11  16    1.24    0.27   0
  -4 -11  17    8.39    0.35   0
  -4  -9  27   25.45    0.48   0
  -4  -8  30   11.20    0.37   0
  -4  -8  31    2.97    0.30   0
  -4  -7  33    0.45    0.25   0
  -4  -7  34    0.07    0.26   0
  -4  -6  36    0.45    0.26   0
  -4  -4  40    0.37    0.25   0
  -3 -10   5    2.89    0.23   0
  -3 -10   6   36.81    0.45   0
  -3 -10   9   15.50    0.31   0
  -3  -9  16   15.19    0.36   0
  -3  -9  17   10.21    0.32   0
  -3  -8  21   38.84    0.48   0
  -3  -8  22    9.80    0.32   0
  -3  -7  26    0.47    0.22   0
  -3  -6  29    0.86    0.22   0
  -3  -5  31    8.09    0.28   0
  -3  -5  32    2.11    0.23   0
  -3  -4  34    8.14    0.30   0
  -3  -2  37    0.98    0.20   0
  -2  -8  -3   46.51    0.39   0
  -2  -8  -1    1.98    0.19   0
  -2  -8   0   72.87    0.50   0
  -2  -8   1    1.97    0.21   0
  -2  -8   2    4.67    0.23   0
  -2  -7 -14    3.63    0.12   0
  -2  -7  14    3.80    0.26   0
  -2  -6  18   13.85    0.32   0
  -2  -6  19    0.27    0.23   0
  -2  -5  22    0.53    0.21   0
  -2  -5  23    0.62    0.22   0
  -2  -4  25    2.29    0.22   0
  -2  -4  26   -0.18    0.19   0
  -2  -3  28   10.80    0.27   0
  -2   0  32    0.10    0.16   0
  -1  -5  -3    0.82    0.09   0
  -1  -5  -2   17.76    0.19   0
  -1  -5  -1    4.63    0.14   0
  -1  -5   0  486.68    0.94   0
  -1  -5   3    0.96    0.12   0
  -1  -4  11    1.30    0.14   0
  -1  -4  12  118.28    0.55   0
  -1  -3  16    4.93    0.17   0
  -1  -2  19    5.36    0.17   0
  -1   0  23    0.48    0.13   0
  -1   2  25    4.67    0.15   0
   0   1   7    0.01    0.02   0
  -6 -14  11    0.59    0.29   0
  -6 -14  12    0.23    0.31   0
  -6 -14  13    0.39    0.31   0
  -6 -14  15   18.75    0.46   0
  -6 -13  21   23.23    0.55   0
  -6 -13  22    6.92    0.42   0
  -6 -12  28    0.59    0.25   0
  -6 -11  31    0.94    0.34   0
  -6 -10  35    6.32    0.41   0
  -6  -9  38    2.78    0.37   0
  -6  -8  41    2.17    0.35   0
  -6  -7  43    2.13    0.33   0
  -6  -6  45    4.23    0.36   0
  -5 -13   6    1.62    0.25   0
  -5 -13   7    1.65    0.28   0
  -5 -13   9   11.74    0.38   0
  -5 -13  10    5.59    0.34   0
  -5 -12  17   25.21    0.51   0
  -5 -12  18   79.16    0.80   0
  -5 -11  25    0.99    0.29   0
  -5 -10  28   10.16    0.39   0
  -5 -10  29    2.55    0.34   0
  -5  -9  32    0.67    0.30   0
  -5  -9  33    0.52    0.28   0
  -5  -8  35    2.53    0.33   0
  -5  -8  36    1.89    0.32   0
  -5  -7  38    3.56    0.35   0
  -5  -6  40    7.18    0.37   0
  -5  -6  41    1.28    0.28   0
  -5  -5  42    0.43    0.27   0
  -4 -11  12    3.92    0.28   0
  -4 -11  13    0.85    0.25   0
  -4 -11  14    0.51    0.25   0
  -4 -10  20    5.59    0.32   0
  -4  -9  25    1.48    0.28   0
  -4  -9  26    7.29    0.29   0
  -4  -8  29    7.63    0.34   0
  -4  -7  32    2.94    0.29   0
  -4  -6  35    0.50    0.25   0
  -4  -5  37    1.09    0.26   0
  -4  -4  39   12.06    0.36   0
  -3 -10  -3   31.88    0.38   0
  -3 -10  -2    2.63    0.20   0
  -3 -10  -1    0.14    0.17   0
  -3 -10   0    0.07    0.17   0
  -3 -10   1    0.42    0.19   0
  -3 -10   2    2.43    0.22   0
  -3 -10   3   32.01    0.41   0
  -3  -9  13    0.31    0.21   0
  -3  -9  14    1.71    0.24   0
  -3  -9  15   41.48    0.48   0
  -3  -8  19    0.04    0.21   0
  -3  -8  20    1.72    0.24   0
  -3  -7  24   36.03    0.48   0
  -3  -7  25    3.63    0.21   0
  -3  -6  28    5.52    0.30   0
  -3  -5  30   90.45    0.69   0
  -3  -2  36   18.02    0.34   0
  -2  -7 -13    1.66    0.12   0
  -2  -7  12  173.22    0.81   0
  -2  -6  17    1.28    0.24   0
  -2  -5  21    9.79    0.28   0
  -2  -4  24    0.28    0.20   0
  -2  -3  27   28.70    0.37   0
  -1  -4   9  428.62    0.98   0
  -1  -4  10   29.72    0.30   0
  -1  -3  15    0.91    0.13   0
  -1   0  22   -0.03    0.14   0
  -1   3  25    5.88    0.13   0
  -7 -15   9    4.87    0.38   0
  -7 -15  10    7.26    0.41   0
  -7 -15  11    8.83    0.44   0
  -7 -15  12    1.06    0.35   0
  -6 -14   7    9.42    0.40   0
  -6 -14   8    3.58    0.34   0
  -6 -14   9    5.40    0.36   0
  -6 -13  18    9.33    0.42   0
  -6 -13  19    1.55    0.36   0
  -6 -12  24   31.20    0.60   0
  -6 -12  25    7.33    0.42   0
  -6 -11  29    0.94    0.33   0
  -6 -11  30   -0.21    0.29   0
  -6 -10  33    0.41    0.32   0
  -6  -9  36    0.86    0.33   0
  -6  -9  37    0.86    0.31   0
  -6  -8  39    2.05    0.34   0
  -6  -8  40   -0.28    0.22   0
  -6  -7  41    7.54    0.42   0
  -6  -7  42    5.04    0.37   0
  -6  -6  44    7.61    0.39   0
  -5 -13  -3   49.23    0.56   0
  -5 -13  -2   15.28    0.38   0
  -5 -13  -1    3.29    0.27   0
  -5 -13   1    2.52    0.27   0
  -5 -13   2   13.43    0.38   0
  -5 -13   3   49.26    0.59   0
  -5 -13   5    1.04    0.24   0
  -5 -12  14    4.64    0.31   0
  -5 -12  15   16.67    0.44   0
  -5 -12  16    2.38    0.33   0
  -5 -11  21   55.06    0.68   0
  -5 -11  22   20.66    0.49   0
  -5 -11  23    4.52    0.30   0
  -5 -10  26   10.11    0.39   0
  -5 -10  27   20.93    0.49   0
  -5  -9  30   10.48    0.38   0
  -5  -9  31    0.44    0.30   0
  -5  -8  34    7.35    0.38   0
  -5  -7  37   16.74    0.47   0
  -5  -6  39   29.27    0.54   0
  -5  -5  41    3.95    0.32   0
  -4 -11   8   11.87    0.33   0
  -4 -11   9   43.19    0.53   0
  -4 -11  10   17.10    0.39   0
  -4 -10  17    1.88    0.27   0
  -4 -10  18    0.25    0.25   0
  -4 -10  19    0.96    0.19   0
  -4  -9  23    4.08    0.30   0
  -4  -9  24    6.44    0.30   0
  -4  -8  27   11.47    0.36   0
  -4  -8  28    4.67    0.30   0
  -4  -7  30   10.61    0.34   0
  -4  -7  31    9.45    0.35   0
  -4  -6  33   -0.06    0.24   0
  -4  -6  34    0.16    0.22   0
  -4  -5  36    3.34    0.28   0
  -4  -4  38    5.84    0.30   0
  -4  -3  39   51.54    0.59   0
  -3  -9  12   10.04    0.30   0
  -3  -8  18   27.26    0.42   0
  -3  -7  23   14.32    0.35   0
  -3  -6  26   11.71    0.33   0
  -3  -5  29    5.92    0.28   0
  -3  -4  31    0.07    0.20   0
  -3  -4  32    6.40    0.26   0
  -3  -3  33    0.63    0.21   0
  -3  -2  35    1.68    0.20   0
  -2  -7 -12  176.63    0.55   0
  -2  -7 -11    7.71    0.18   0
  -2  -6  16    4.98    0.21   0
  -2  -5  20    0.46    0.21   0
  -2   0  31    0.16    0.14   0
  -1  -4   7    2.98    0.14   0
  -1  -3  13    0.05    0.12   0
  -1  -3  14    2.26    0.11   0
  -1   1  23    0.33    0.13   0
  -1   2  24  217.29    0.59   0
   0   5  13   -0.01    0.04   0
  -7 -15   3    7.58    0.37   0
  -7 -15   4    0.35    0.30   0
  -7 -15   5   -0.14    0.29   0
  -7 -15   6    2.67    0.33   0
  -7 -15   7    1.74    0.33   0
  -7 -15   8    6.21    0.36   0
  -6 -14  -1   13.37    0.40   0
  -6 -14   0   13.31    0.40   0
  -6 -14   1   13.98    0.41   0
  -6 -14   2    3.90    0.32   0
  -6 -14   3   10.17    0.38   0
  -6 -14   4    6.39    0.35   0
  -6 -14   5   14.08    0.42   0
  -6 -13  14    1.23    0.29   0
  -6 -13  15    1.24    0.32   0
  -6 -13  16    1.82    0.33   0
  -6 -13  17    6.94    0.33   0
  -6 -12  22   18.71    0.52   0
  -6 -12  23   11.03    0.45   0
  -6 -11  27    1.26    0.33   0
  -6 -11  28    2.18    0.34   0
  -6 -10  31   13.18    0.46   0
  -6 -10  32    4.93    0.38   0
  -6  -9  35    3.10    0.35   0
  -6  -8  38    5.34    0.37   0
  -6  -7  40    0.95    0.32   0
  -6  -6  42    2.04    0.30   0
  -6  -6  43    2.62    0.34   0
  -5 -12  11    2.06    0.28   0
  -5 -12  12    0.75    0.27   0
  -5 -12  13    3.15    0.30   0
  -5 -10  25    7.80    0.39   0
  -5  -9  29    5.22    0.34   0
  -5  -8  32    5.89    0.36   0
  -5  -8  33    7.97    0.38   0
  -5  -7  35   16.15    0.46   0
  -5  -7  36   55.82    0.68   0
  -5  -6  38   18.32    0.46   0
  -5  -5  40    1.01    0.28   0
  -4 -11  -9   44.36    0.45   0
  -4 -11  -8   13.70    0.30   0
  -4 -11   3   45.62    0.51   0
  -4 -11   4   15.10    0.35   0
  -4 -11   5    2.34    0.24   0
  -4 -11   6    0.34    0.21   0
  -4 -11   7    0.60    0.22   0
  -4 -10  15   57.80    0.62   0
  -4  -9  22   10.57    0.34   0
  -4  -8  25    6.01    0.29   0
  -4  -7  29    0.51    0.25   0
  -4  -6  32    0.08    0.24   0
  -4  -5  34    2.41    0.24   0
  -4  -5  35    0.50    0.24   0
  -4  -4  37    2.69    0.26   0
  -3  -9 -13    0.11    0.11   0
  -3  -9 -12    9.73    0.21   0
  -3  -9   8    4.33    0.24   0
  -3  -9   9    7.51    0.27   0
  -3  -8  15   23.66    0.39   0
  -3  -8  16    0.11    0.22   0
  -3  -6  24    5.53    0.25   0
  -3  -6  25    0.84    0.22   0
  -3  -5  28    0.99    0.22   0
  -3  -4  30    1.80    0.21   0
  -3  -3  32    0.84    0.19   0
  -3  -2  34    1.23    0.19   0
  -2  -7 -10    2.15    0.14   0
  -2  -7  -9   16.71    0.22   0
  -2  -7   4    0.42    0.17   0
  -2  -7   5   10.53    0.25   0
  -2  -7   6  122.04    0.64   0
  -2  -6 -18   13.92    0.13   0
  -2   0  30    0.53    0.14   0
  -1  -4   5    1.15    0.13   0
  -1  -4   6    8.72    0.18   0
  -1  -3  12  409.15    0.94   0
  -1  -1  19    0.15    0.11   0
  -1   0  21    0.04    0.10   0
   0   0  -6  138.19    0.25   0
  -7 -14  13    6.85    0.42   0
  -6 -13  11    0.40    0.30   0
  -6 -13  12    0.35    0.30   0
  -6 -13  13    1.25    0.31   0
  -6 -12  19    0.79    0.30   0
  -6 -12  21   21.43    0.51   0
  -6 -11  25    1.93    0.34   0
  -6 -11  26    1.76    0.34   0
  -6 -10  29   13.55    0.45   0
  -6 -10  30   23.04    0.54   0
  -6  -9  33    5.68    0.37   0
  -6  -9  34    1.72    0.30   0
  -6  -8  36   -0.23    0.30   0
  -6  -8  37    0.66    0.29   0
  -6  -7  39    2.73    0.34   0
  -6  -5  43    5.69    0.35   0
  -5 -12   8    2.66    0.28   0
  -5 -12   9    1.40    0.27   0
  -5 -12  10    1.02    0.24   0
  -5 -11  17    4.36    0.33   0
  -5 -11  18    2.30    0.30   0
  -5 -10  24   29.18    0.49   0
  -5  -9  27    2.55    0.30   0
  -5  -9  28    1.01    0.28   0
  -5  -8  31    0.06    0.28   0
  -5  -7  34    0.03    0.28   0
  -5  -6  36    2.23    0.28   0
  -5  -6  37    2.86    0.32   0
  -5  -5  39    0.30    0.27   0
  -5  -4  41    1.02    0.27   0
  -4 -11  -6    0.58    0.16   0
  -4 -11  -5    2.12    0.20   0
  -4 -11  -4   13.44    0.30   0
  -4 -11  -3   46.33    0.48   0
  -4 -11  -1    0.38    0.19   0
  -4 -11   0    0.31    0.19   0
  -4 -11   1    0.15    0.19   0
  -4 -11   2    7.02    0.26   0
  -4 -10  13    6.44    0.29   0
  -4 -10  14   12.98    0.32   0
  -4  -9  20    1.14    0.24   0
  -4  -8  24   16.21    0.38   0
  -4  -7  27    0.74    0.22   0
  -4  -7  28    0.24    0.23   0
  -4  -6  31    0.41    0.24   0
  -4  -5  33    0.19    0.23   0
  -4  -4  36    8.41    0.31   0
  -4  -3  37    1.11    0.25   0
  -3  -9 -10    0.34    0.14   0
  -3  -9  -9    7.85    0.22   0
  -3  -9   2    8.07    0.27   0
  -3  -9   3    9.14    0.27   0
  -3  -9   4    5.87    0.26   0
  -3  -9   5    3.68    0.24   0
  -3  -9   6    0.07    0.15   0
  -3  -8  13    6.85    0.28   0
  -3  -8  14    7.99    0.29   0
  -3  -7  19    0.29    0.21   0
  -3  -7  20    4.29    0.21   0
  -3  -6  23    2.21    0.23   0
  -3  -5  26    2.48    0.23   0
  -3  -5  27    9.72    0.28   0
  -3  -4  29    3.23    0.23   0
  -3  -3  31    2.97    0.22   0
  -3  -2  33   54.15    0.50   0
  -3  -1  35    0.28    0.17   0
  -2  -7  -8    4.76    0.15   0
  -2  -7  -7    0.61    0.12   0
  -2  -7  -6  119.29    0.52   0
  -2  -7  -5    9.03    0.21   0
  -2  -7  -4    0.34    0.15   0
  -2  -7  -2    0.71    0.14   0
  -2  -7  -1    2.03    0.16   0
  -2  -7   0    0.15    0.15   0
  -2  -7   1    2.31    0.17   0
  -2  -7   3    2.71    0.14   0
  -2  -1  28    0.97    0.17   0
  -2   0  29   10.17    0.24   0
  -1  -4   4   42.31    0.32   0
  -1  -3  11   46.20    0.34   0
  -1  -2  15  289.24    0.78   0
  -1  -1  18    4.89    0.14   0
  -1   0  20    0.24    0.10   0
  -1   1  22    5.73    0.14   0
   0   0  -8    0.51    0.05   0
   0   0  -7    0.00    0.03   0
   0   1   6   33.14    0.09   0
  -7 -14   8    1.88    0.35   0
  -7 -14   9    3.41    0.35   0
  -7 -13  18    5.11    0.39   0
  -7 -13  19    0.97    0.35   0
  -7 -12  24    1.44    0.33   0
  -7  -6  44    0.71    0.31   0
  -6 -13   8    1.37    0.30   0
  -6 -13   9   -0.37    0.28   0
  -6 -13  10    0.26    0.26   0
  -6 -12  17    3.67    0.35   0
  -6 -12  18    0.32    0.31   0
  -6 -11  23    5.22    0.38   0
  -6 -10  28    0.85    0.33   0
  -6  -9  31    1.99    0.31   0
  -6  -9  32    4.36    0.36   0
  -6  -8  35    0.12    0.30   0
  -6  -7  38    0.55    0.30   0
  -6  -6  40    9.58    0.40   0
  -6  -5  42   14.69    0.44   0
  -5 -12   1    0.32    0.20   0
  -5 -12   2    4.10    0.27   0
  -5 -12   3    1.24    0.24   0
  -5 -12   6   40.82    0.54   0
  -5 -11  14   10.61    0.37   0
  -5 -11  15   26.53    0.49   0
  -5 -10  21    0.71    0.29   0
  -5  -9  25    0.98    0.28   0
  -5  -9  26    4.34    0.32   0
  -5  -8  29    0.13    0.27   0
  -5  -8  30    0.29    0.25   0
  -5  -7  32    3.71    0.30   0
  -5  -7  33    4.27    0.32   0
  -5  -6  35    7.99    0.37   0
  -5  -5  38    3.58    0.32   0
  -4 -10   9   14.06    0.34   0
  -4 -10  10    6.83    0.29   0
  -4  -9  17    7.08    0.30   0
  -4  -9  18   26.92    0.44   0
  -4  -8  22    9.55    0.33   0
  -4  -8  23    3.30    0.26   0
  -4  -7  26    4.18    0.28   0
  -4  -6  29    4.40    0.28   0
  -4  -6  30    7.14    0.29   0
  -4  -5  32    4.67    0.28   0
  -4  -4  34    0.29    0.20   0
  -4  -4  35    2.96    0.24   0
  -4  -3  36    2.22    0.25   0
  -3  -9  -8    4.48    0.18   0
  -3  -9  -7    0.50    0.15   0
  -3  -9  -6    0.39    0.15   0
  -3  -9  -5    3.31    0.19   0
  -3  -9   1   26.35    0.39   0
  -3  -8  11    0.64    0.22   0
  -3  -7  17    2.79    0.25   0
  -3  -7  18    0.08    0.21   0
  -3  -6  22    0.40    0.23   0
  -3  -5  25    2.83    0.24   0
  -3  -4  28    8.97    0.27   0
  -3  -3  30    2.62    0.21   0
  -3  -1  34    0.79    0.17   0
  -2  -6 -17    0.97    0.08   0
  -2  -6   9  114.20    0.61   0
  -2  -6  10    2.99    0.20   0
  -2  -2  25    0.45    0.18   0
  -2  -1  27  151.04    0.69   0
  -2   1  30   -0.05    0.12   0
  -1  -4   1    0.73    0.10   0
  -1  -4   2    3.58    0.13   0
  -1  -2  14    2.11    0.13   0
  -1  -1  17    0.58    0.10   0
  -1   1  21  192.68    0.57   0
   0   0  -9    0.00    0.05   0
  -8 -15   3    1.42    0.31   0
  -8 -15   4    7.64    0.40   0
  -8 -15   5    2.32    0.34   0
  -8 -15   6    0.62    0.32   0
  -8 -15   7    1.71    0.34   0
  -7 -14   3    2.00    0.29   0
  -7 -14   4    4.89    0.35   0
  -7 -14   5    0.50    0.30   0
  -7 -14   6    0.80    0.31   0
  -7 -14   7    9.92    0.41   0
  -7 -13  15   15.05    0.47   0
  -7 -13  16   13.75    0.48   0
  -7 -13  17    6.02    0.40   0
  -7 -12  22    0.75    0.34   0
  -7 -12  23    4.17    0.38   0
  -7 -11  27    5.09    0.39   0
  -7 -11  28    7.14    0.41   0
  -7  -9  35    1.79    0.34   0
  -7  -7  40    1.98    0.33   0
  -7  -7  41    6.16    0.41   0
  -7  -6  43    0.01    0.31   0
  -6 -13   3   33.84    0.54   0
  -6 -13   4   19.13    0.44   0
  -6 -13   5    1.62    0.29   0
  -6 -13   6    2.30    0.27   0
  -6 -12  14    1.13    0.31   0
  -6 -12  15    0.35    0.30   0
  -6 -12  16    3.13    0.27   0
  -6 -11  21    9.30    0.41   0
  -6 -11  22   10.76    0.41   0
  -6 -10  26    1.04    0.31   0
  -6  -9  30    0.47    0.31   0
  -6  -8  33    0.28    0.30   0
  -6  -8  34    0.16    0.27   0
  -6  -7  36    0.15    0.30   0
  -6  -7  37    1.24    0.24   0
  -6  -6  39    9.22    0.40   0
  -6  -5  41   14.62    0.45   0
  -5 -12  -6   41.65    0.49   0
  -5 -12  -5   17.42    0.36   0
  -5 -12  -4    0.78    0.22   0
  -5 -12  -3    1.25    0.22   0
  -5 -12  -2    4.29    0.26   0
  -5 -12  -1    0.25    0.21   0
  -5 -12   0    0.03    0.21   0
  -5 -11  11    1.38    0.27   0
  -5 -11  12   17.91    0.41   0
  -5 -11  13    1.62    0.26   0
  -5 -10  18   70.35    0.71   0
  -5 -10  19   37.98    0.57   0
  -5  -9  24    2.58    0.30   0
  -5  -8  28    1.42    0.28   0
  -5  -7  31   15.65    0.42   0
  -5  -6  34   36.16    0.56   0
  -5  -5  36   79.20    0.75   0
  -5  -5  37   17.87    0.43   0
  -5  -4  39   20.58    0.44   0
  -4 -10   6   80.06    0.65   0
  -4 -10   7   17.49    0.37   0
  -4 -10   8   11.88    0.33   0
  -4  -9  15   25.76    0.42   0
  -4  -9  16    5.03    0.27   0
  -4  -8  20   13.22    0.36   0
  -4  -8  21   66.79    0.64   0
  -4  -7  25    1.54    0.24   0
  -4  -6  28    7.70    0.31   0
  -4  -5  31    6.93    0.29   0
  -4  -3  35    0.68    0.23   0
  -4  -2  37    6.36    0.27   0
  -3  -8   8    6.13    0.26   0
  -3  -8   9  113.88    0.71   0
  -3  -6  20    4.17    0.26   0
  -3  -6  21   52.36    0.50   0
  -3  -5  24  203.39    0.96   0
  -3  -4  27   22.76    0.37   0
  -3  -3  29    5.09    0.23   0
  -3  -2  31    3.72    0.23   0
  -3  -1  33    2.23    0.19   0
  -2  -6   7    2.71    0.17   0
  -2  -6   8    8.21    0.22   0
  -2  -5  14    0.99    0.18   0
  -2  -3  21    1.36    0.20   0
  -2  -2  24    9.00    0.24   0
  -2   1  29    1.65    0.15   0
  -1  -4  -7    3.25    0.08   0
  -1  -4  -4   44.76    0.25   0
  -1  -4  -1    0.82    0.09   0
  -1  -4   0    0.09    0.09   0
  -1  -3 -19   -0.01    0.03   0
  -1  -3   8    0.65    0.13   0
  -1  -1  16   -0.13    0.09   0
  -1   0  19    9.49    0.16   0
   0   5  14    0.02    0.03   0
  -7 -14  -1    1.36    0.29   0
  -7 -14   0    0.22    0.27   0
  -7 -14   1    1.06    0.29   0
  -7 -14   2    1.98    0.30   0
  -7 -13  12    0.46    0.30   0
  -7 -12  20    5.06    0.40   0
  -7 -12  21    1.39    0.35   0
  -7 -11  25    0.41    0.33   0
  -7 -11  26    1.65    0.34   0
  -7 -10  30    1.12    0.33   0
  -7  -9  34    0.47    0.30   0
  -7  -8  36    4.08    0.35   0
  -7  -8  37    0.46    0.33   0
  -7  -7  39    1.41    0.33   0
  -7  -6  42    0.47    0.32   0
  -6 -13  -3   33.84    0.51   0
  -6 -13  -2   19.13    0.42   0
  -6 -13  -1    2.30    0.28   0
  -6 -12  11    0.78    0.28   0
  -6 -12  13    4.82    0.32   0
  -6 -11  18   50.29    0.66   0
  -6 -11  19   25.44    0.53   0
  -6 -11  20    2.08    0.31   0
  -6 -10  24    7.94    0.39   0
  -6 -10  25    8.11    0.38   0
  -6  -9  28   10.63    0.41   0
  -6  -9  29    1.17    0.32   0
  -6  -8  32    0.22    0.30   0
  -6  -7  35    1.46    0.31   0
  -6  -6  37   -0.04    0.31   0
  -6  -6  38    5.54    0.36   0
  -6  -5  40    0.87    0.31   0
  -5 -11   8    4.97    0.29   0
  -5 -11   9   11.05    0.35   0
  -5 -11  10    7.14    0.32   0
  -5 -10  16    2.00    0.28   0
  -5 -10  17   16.32    0.42   0
  -5  -9  22    7.90    0.35   0
  -5  -8  26    2.08    0.28   0
  -5  -8  27    3.71    0.28   0
  -5  -7  30   12.26    0.38   0
  -5  -6  33   48.57    0.62   0
  -5  -5  35   19.54    0.46   0
  -5  -4  37    0.90    0.28   0
  -5  -4  38    7.03    0.31   0
  -4 -10   1   25.59    0.38   0
  -4 -10   2    1.29    0.21   0
  -4 -10   3    5.00    0.25   0
  -4 -10   4    0.96    0.21   0
  -4 -10   5   15.15    0.33   0
  -4  -9  12   88.31    0.69   0
  -4  -9  13   10.50    0.32   0
  -4  -9  14    1.17    0.18   0
  -4  -8  19    5.43    0.28   0
  -4  -7  23    7.99    0.30   0
  -4  -7  24   25.44    0.40   0
  -4  -6  27  105.01    0.77   0
  -4  -5  30   24.21    0.41   0
  -4  -4  32    3.63    0.25   0
  -4  -3  34    2.75    0.25   0
  -4  -2  36   19.82    0.37   0
  -3  -8   6    2.84    0.24   0
  -3  -8   7    0.71    0.21   0
  -3  -7  14    0.94    0.23   0
  -3  -6  19    2.57    0.24   0
  -3  -5  23   26.11    0.40   0
  -3  -4  26    5.07    0.25   0
  -3  -3  28    0.31    0.19   0
  -3  -1  32   -0.14    0.17   0
  -2  -6 -16    4.60    0.11   0
  -2  -6   5    0.01    0.13   0
  -2  -6   6    0.31    0.14   0
  -2  -5  12  290.30    0.95   0
  -2  -5  13    4.31    0.17   0
  -2  -4  17    0.91    0.18   0
  -2  -3  20    0.86    0.18   0
  -2  -2  23    5.51    0.22   0
  -2   0  27    0.34    0.16   0
  -1  -3   7   27.27    0.25   0
  -1  -2  12   89.39    0.42   0
  -1   0  18  522.54    0.95   0
  -1   1  20    4.91    0.14   0
  -8 -14   8    2.65    0.32   0
  -8 -14   9    0.39    0.32   0
  -8 -14  10    0.22    0.31   0
  -7 -13   9    9.84    0.41   0
  -7 -13  10    4.80    0.36   0
  -7 -13  11    1.39    0.32   0
  -7 -12  18   38.42    0.65   0
  -7 -11  23    3.04    0.36   0
  -7 -10  28    2.23    0.35   0
  -7 -10  29    1.41    0.25   0
  -7  -9  32    1.22    0.33   0
  -7  -7  38    3.10    0.36   0
  -7  -5  42    1.47    0.33   0
  -7  -5  43    0.42    0.30   0
  -6 -12   8    7.88    0.35   0
  -6 -12  10    0.72    0.25   0
  -6 -11  16    2.85    0.32   0
  -6 -11  17   21.73    0.50   0
  -6 -10  23    4.13    0.35   0
  -6  -9  27   23.47    0.51   0
  -6  -8  30    5.85    0.36   0
  -6  -8  31    0.92    0.30   0
  -6  -7  33   -0.10    0.26   0
  -6  -7  34    0.16    0.29   0
  -6  -6  36    0.14    0.29   0
  -6  -5  39    0.16    0.28   0
  -6  -4  41    0.02    0.27   0
  -5 -11   5    0.74    0.23   0
  -5 -11   6    7.55    0.30   0
  -5 -11   7    0.47    0.23   0
  -5 -10  14    1.73    0.27   0
  -5  -9  21   33.86    0.52   0
  -5  -7  28    1.03    0.27   0
  -5  -7  29   11.42    0.36   0
  -5  -6  31    1.70    0.26   0
  -5  -6  32   18.41    0.44   0
  -5  -5  34    2.46    0.29   0
  -5  -4  36    3.67    0.30   0
  -5  -3  38    9.13    0.35   0
  -4 -10  -6   78.62    0.57   0
  -4 -10  -5   16.08    0.30   0
  -4 -10  -4    0.94    0.18   0
  -4 -10  -3    4.83    0.22   0
  -4 -10  -1   25.25    0.38   0
  -4 -10   0   44.77    0.48   0
  -4  -9  10    1.34    0.23   0
  -4  -9  11   14.33    0.35   0
  -4  -8  18    0.49    0.16   0
  -4  -6  25    2.28    0.24   0
  -4  -6  26    9.81    0.31   0
  -4  -5  29    7.35    0.29   0
  -4  -4  31    0.10    0.20   0
  -4  -3  33   12.05    0.33   0
  -4  -2  35    8.07    0.29   0
  -3  -8 -15   23.12    0.24   0
  -3  -8   5    0.57    0.15   0
  -3  -7  12   27.61    0.40   0
  -3  -6  18   23.94    0.37   0
  -3  -5  21   60.79    0.54   0
  -3  -5  22    6.03    0.22   0
  -3  -3  27   26.59    0.37   0
  -3  -2  30    0.69    0.17   0
  -2  -6 -15  273.66    0.56   0
  -2  -6   2    4.91    0.17   0
  -2  -6   3   70.01    0.44   0
  -2  -6   4    0.37    0.10   0
  -1  -2  11    0.73    0.12   0
  -1  -1  15  496.49    0.94   0
  -8 -14   4    3.98    0.35   0
  -8 -14   6   12.15    0.44   0
  -8 -14   7   10.56    0.43   0
  -8 -13  15    1.30    0.35   0
  -8 -13  16    2.06    0.35   0
  -7 -13   6    0.73    0.30   0
  -7 -13   7    1.40    0.31   0
  -7 -12  15    4.45    0.36   0
  -7 -12  16    6.42    0.40   0
  -7 -11  21   11.90    0.45   0
  -7 -11  22   13.42    0.46   0
  -7 -10  26   10.60    0.44   0
  -7 -10  27    5.84    0.37   0
  -7  -9  30    4.92    0.38   0
  -7  -8  34    4.84    0.37   0
  -7  -7  36   11.60    0.43   0
  -7  -7  37    8.88    0.42   0
  -7  -6  39    9.73    0.42   0
  -7  -5  41    2.70    0.31   0
  -6 -11  14    1.73    0.30   0
  -6 -11  15    3.76    0.32   0
  -6 -10  20   14.89    0.45   0
  -6 -10  21   24.28    0.51   0
  -6  -9  25    3.60    0.34   0
  -6  -8  29    7.33    0.37   0
  -6  -7  32   -0.25    0.28   0
  -6  -6  35    0.07    0.28   0
  -6  -5  38    0.67    0.28   0
  -6  -4  40    0.13    0.27   0
  -5 -11  -1   14.71    0.35   0
  -5 -11   0  115.79    0.79   0
  -5 -11   1   18.30    0.38   0
  -5 -11   2    1.63    0.23   0
  -5 -11   3   12.50    0.33   0
  -5 -10  12   42.32    0.55   0
  -5 -10  13   16.18    0.39   0
  -5  -9  18    1.90    0.27   0
  -5  -9  19    0.89    0.26   0
  -5  -8  23    0.24    0.24   0
  -5  -8  24    0.29    0.18   0
  -5  -7  27    0.24    0.25   0
  -5  -6  30    3.27    0.28   0
  -5  -5  33    2.04    0.27   0
  -5  -4  35    8.67    0.34   0
  -5  -3  37    9.24    0.35   0
  -4  -9   8    0.48    0.21   0
  -4  -9   9    4.25    0.25   0
  -4  -8  15   44.61    0.52   0
  -4  -7  20    1.28    0.24   0
  -4  -7  21   58.87    0.57   0
  -4  -6  24   20.03    0.38   0
  -4  -5  27    1.00    0.22   0
  -4  -5  28    1.53    0.22   0
  -4  -4  30    3.90    0.24   0
  -3  -8 -14    7.32    0.18   0
  -3  -8 -13    6.84    0.18   0
  -3  -8  -2   16.57    0.31   0
  -3  -8  -1    1.47    0.20   0
  -3  -7  10    0.64    0.22   0
  -3  -6  16    0.15    0.22   0
  -3  -5  20    3.40    0.24   0
  -3  -4  24  109.30    0.69   0
  -3  -3  26    0.52    0.19   0
  -3  -2  29    1.89    0.19   0
  -3  -1  31    0.65    0.16   0
  -2  -6 -14    3.86    0.11   0
  -2  -6 -13    0.15    0.10   0
  -2  -6  -1    1.68    0.13   0
  -2  -6   0   40.54    0.33   0
  -2  -5   9  152.90    0.66   0
  -2  -4  14   31.66    0.35   0
  -2  -4  15  341.95    1.01   0
  -2  -3  18   91.46    0.54   0
  -2  -2  21   66.72    0.46   0
  -2  -1  24    0.15    0.16   0
  -2   0  26    2.36    0.16   0
  -2   2  29    6.83    0.17   0
  -1  -2  10    8.10    0.15   0
  -1  -1  14    1.38    0.11   0
  -1   0  17   15.38    0.18   0
  -1   1  19    0.09    0.09   0
  -1   2  21  336.86    0.68   0
  -8 -14   0   -0.21    0.28   0
  -8 -14   1    3.70    0.33   0
  -8 -14   2    1.18    0.31   0
  -8 -14   3    1.11    0.29   0
  -8 -13  12    0.26    0.32   0
  -8 -13  14    0.53    0.25   0
  -8 -12  19    3.55    0.38   0
  -7 -13  -1    1.98    0.31   0
  -7 -13   0    1.36    0.29   0
  -7 -13   2    7.08    0.35   0
  -7 -13   3    4.70    0.32   0
  -7 -13   4    4.06    0.30   0
  -7 -12  12   -0.04    0.30   0
  -7 -12  13    2.85    0.33   0
  -7 -12  14    1.15    0.29   0
  -7 -11  19    2.49    0.36   0
  -7 -11  20   19.82    0.51   0
  -7 -10  24    8.64    0.41   0
  -7 -10  25   17.33    0.50   0
  -7  -9  29    5.00    0.37   0
  -7  -8  32    4.61    0.36   0
  -7  -8  33    3.05    0.28   0
  -7  -7  35   14.45    0.47   0
  -7  -6  38   17.37    0.49   0
  -7  -5  40    1.32    0.32   0
  -6 -12  -2    9.50    0.36   0
  -6 -12   1   48.72    0.60   0
  -6 -12   2   10.04    0.36   0
  -6 -12   3   16.06    0.39   0
  -6 -11  11    2.20    0.27   0
  -6 -11  13    2.20    0.27   0
  -6 -10  18    8.55    0.37   0
  -6 -10  19    6.22    0.35   0
  -6  -9  23    1.50    0.30   0
  -6  -8  27    1.27    0.27   0
  -6  -8  28    4.18    0.34   0
  -6  -7  31    4.04    0.32   0
  -6  -6  34    1.22    0.28   0
  -6  -5  36    0.88    0.25   0
  -6  -5  37    1.38    0.26   0
  -6  -4  39   10.31    0.38   0
  -5 -11  -8    4.99    0.23   0
  -5 -11  -7    0.38    0.18   0
  -5 -11  -6    7.80    0.26   0
  -5 -11  -5    0.66    0.18   0
  -5 -11  -2    2.07    0.22   0
  -5 -10  10    3.47    0.27   0
  -5  -9  16   20.60    0.42   0
  -5  -9  17    5.03    0.30   0
  -5  -8  21   13.24    0.35   0
  -5  -8  22    1.55    0.26   0
  -5  -7  26    0.30    0.25   0
  -5  -6  29    1.80    0.27   0
  -5  -5  32    7.92    0.33   0
  -5  -4  34   18.90    0.41   0
  -5  -3  36   25.35    0.46   0
  -4  -9   5   22.15    0.38   0
  -4  -9   6   42.77    0.48   0
  -4  -9   7    9.46    0.26   0
  -4  -8  13   10.26    0.33   0
  -4  -8  14   35.73    0.48   0
  -4  -6  23    5.10    0.27   0
  -4  -5  26    1.49    0.22   0
  -4  -4  29    4.27    0.25   0
  -4  -3  32    8.38    0.28   0
  -4  -2  34    1.01    0.20   0
  -4  -1  35    3.75    0.25   0
  -3  -8 -12    2.34    0.13   0
  -3  -8 -11    0.67    0.13   0
  -3  -8 -10   20.09    0.26   0
  -3  -8  -9  114.96    0.56   0
  -3  -8  -8    6.27    0.20   0
  -3  -8  -7    0.41    0.15   0
  -3  -8  -6    2.75    0.17   0
  -3  -8  -5    0.43    0.16   0
  -3  -8  -4    8.04    0.23   0
  -3  -8  -3  123.64    0.64   0
  -3  -7   9    0.56    0.22   0
  -3  -6  14    1.62    0.23   0
  -3  -6  15    8.65    0.28   0
  -3  -4  23   15.07    0.32   0
  -3  -3  25    5.90    0.27   0
  -3  -2  28    5.14    0.22   0
  -2  -6 -12    0.30    0.09   0
  -2  -6 -11    0.85    0.10   0
  -2  -6 -10    3.18    0.12   0
  -2  -6  -5    0.22    0.12   0
  -2  -6  -4    0.68    0.11   0
  -2  -6  -3   69.01    0.40   0
  -2  -4  13    1.08    0.16   0
  -2  -3  17    6.65    0.20   0
  -2  -1  23   -0.05    0.16   0
  -2   0  25   13.79    0.26   0
  -2   1  27  143.49    0.60   0
  -1  -3   4   11.67    0.16   0
  -8 -13   9    2.56    0.34   0
  -8 -13  10    2.09    0.34   0
  -8 -13  11    1.53    0.31   0
  -8 -12  18    0.48    0.33   0
  -8 -11  23    2.45    0.38   0
  -8 -10  27    0.34    0.31   0
  -8  -5  42    3.23    0.34   0
  -7 -13  -3    4.54    0.30   0
  -7 -13  -2    7.85    0.34   0
  -7 -12  10    1.46    0.31   0
  -7 -12  11    3.45    0.33   0
  -7 -11  17    4.03    0.37   0
  -7 -11  18    1.39    0.33   0
  -7 -10  23   11.47    0.44   0
  -7  -9  27    5.20    0.36   0
  -7  -9  28   -0.17    0.23   0
  -7  -8  31    0.23    0.31   0
  -7  -7  34    1.42    0.33   0
  -7  -6  37    2.14    0.35   0
  -7  -5  39    0.99    0.31   0
  -7  -4  41    0.35    0.28   0
  -6 -12  -6    1.62    0.24   0
  -6 -12  -5    9.23    0.32   0
  -6 -12  -4    3.10    0.26   0
  -6 -12  -3   16.40    0.38   0
  -6 -11   9    1.48    0.27   0
  -6 -11  10   16.41    0.41   0
  -6 -10  17    6.69    0.35   0
  -6  -9  22    9.48    0.37   0
  -6  -8  26    0.30    0.28   0
  -6  -7  29    1.53    0.27   0
  -6  -7  30    3.05    0.31   0
  -6  -6  33    3.53    0.31   0
  -6  -5  35    1.10    0.29   0
  -6  -4  38    6.76    0.35   0
  -5 -10   6    2.88    0.23   0
  -5 -10   7    0.40    0.22   0
  -5 -10   8    9.40    0.31   0
  -5  -9  15   28.09    0.46   0
  -5  -8  20    7.92    0.32   0
  -5  -7  25    7.47    0.27   0
  -5  -5  31   21.58    0.43   0
  -5  -4  33   40.30    0.53   0
  -4  -8  11    5.94    0.28   0
  -4  -8  12    5.56    0.28   0
  -4  -7  17   18.37    0.37   0
  -4  -7  18   60.71    0.57   0
  -4  -6  21   46.98    0.52   0
  -4  -5  25    1.94    0.22   0
  -4  -4  28    1.77    0.22   0
  -4  -2  33    4.91    0.24   0
  -3  -5  18    9.04    0.29   0
  -3  -4  21    9.08    0.27   0
  -3  -4  22    0.49    0.15   0
  -3  -2  27    1.10    0.19   0
  -2  -6  -9  112.22    0.44   0
  -2  -6  -7    2.39    0.11   0
  -2  -6  -6    0.26    0.09   0
  -2  -5   6   60.07    0.41   0
  -2  -4  12  142.48    0.64   0
  -2  -3  16    0.10    0.13   0
  -2  -2  20    1.87    0.17   0
  -2   2  28    0.16    0.11   0
  -1  -3   3   41.27    0.26   0
  -1  -2   9   33.08    0.25   0
  -1  -1  13    2.08    0.10   0
  -1   0  16   -0.20    0.08   0
  -2   5  21    9.73    0.26   0
  -1   5  20    2.20    0.25   0
  -1   7  25    1.45    0.23   0
   0   5  19   -0.14    0.22   0
   1   2   7    0.85    0.13   0
   1   3  11   42.24    0.42   0
   1   5  17    4.82    0.29   0
   1   6  20    0.74    0.28   0
   1  10  28    0.25    0.36   0
   1  12  31   -0.01    0.42   0
   2   4  12  143.25    0.85   0
   2   5  15   64.21    0.66   0
   2   6  18   13.16    0.42   0
   2  11  28    0.11    0.40   0
   2  12  29    0.16    0.39   0
   2  14  32    2.19    0.52   0
   3   3   6  513.83    1.48   0
   3   6  16    0.42    0.23   0
   3  11  26    1.66    0.46   0
   3  13  29    0.22    0.47   0
   3  14  30    6.79    0.60   0
   3  15  31    1.61    0.55   0
   3  16  32    2.87    0.60   0
   3  17  32    0.63    0.54   0
   3  18  33   10.05    0.76   0
   4   3   2   72.09    0.60   0
   4   5  10    1.79    0.32   0
   4   6  13    0.52    0.34   0
   4   7  16    0.85    0.27   0
   4   8  18    0.83    0.36   0
   4  11  24    9.32    0.58   0
   4  12  25    1.36    0.51   0
   4  13  27    0.73    0.47   0
   4  14  28    0.43    0.53   0
   4  15  29    1.45    0.57   0
   4  16  30    2.33    0.60   0
   4  17  30    0.42    0.57   0
   4  18  31    0.52    0.64   0
   5   2  -8   31.70    0.38   0
   5   3  -2   19.41    0.36   0
   5   5   6   54.81    0.69   0
   5   6  10    7.81    0.34   0
   5   8  15    0.83    0.36   0
   5  10  19   39.33    0.81   0
   5  11  21   55.63    0.99   0
   5  12  23    4.76    0.56   0
   5  13  24   20.15    0.78   0
   5  14  25    0.24    0.51   0
   5  15  26    3.02    0.58   0
   5  15  27   12.37    0.63   0
   5  16  27    3.65    0.62   0
   5  17  28    0.14    0.65   0
   5  18  29   -0.39    0.66   0
   6   2 -15    3.40    0.18   0
   6   3  -8    1.37    0.25   0
   6   4  -2   30.47    0.51   0
   6   5   2    3.33    0.35   0
   6   6   6    0.59    0.32   0
   6   7   9    0.42    0.35   0
   6  10  16   22.16    0.69   0
   6  11  18   52.28    0.99   0
   6  14  23    7.74    0.64   0
   6  15  24    1.69    0.60   0
   6  16  25    0.86    0.62   0
   6  17  25    1.89    0.61   0
   6  17  26    1.67    0.62   0
   6  18  26    1.09    0.71   0
   7   6   1    9.42    0.43   0
   7   7   5   20.50    0.55   0
   7   9  10    0.82    0.42   0
   7  11  15    3.77    0.54   0
   7  12  17   26.38    0.76   0
   7  13  18    4.47    0.60   0
   7  14  19   18.95    0.80   0
   7  14  20    2.03    0.49   0
   7  15  21    1.61    0.57   0
   7  16  22    4.85    0.64   0
   7  17  22    2.48    0.65   0
   7  17  23    3.33    0.67   0
   8   5 -11   15.13    0.44   0
   8   6  -5    1.16    0.28   0
   8   7  -1    4.95    0.40   0
   8   9   6    1.23    0.44   0
   8  10   9    1.93    0.37   0
   8  11  11   10.95    0.63   0
   8  12  12    2.25    0.53   0
   8  12  13    9.56    0.63   0
   8  13  14    1.10    0.57   0
   8  14  16    9.84    0.72   0
   8  15  17    0.77    0.62   0
   9   7  -8    3.63    0.38   0
   9  10   3    1.60    0.48   0
   9  11   5    1.29    0.48   0
   9  11   6    0.94    0.51   0
   9  12   8    2.37    0.56   0
   9  13  10    5.22    0.63   0
   9  14  11    5.84    0.67   0
   9  14  12    1.33    0.49   0
   9  17  15   -0.35    0.71   0
  10   9  -7    1.71    0.43   0
  10  10  -4    4.34    0.53   0
  10  10  -3    1.41    0.48   0
  10  11   0    2.78    0.55   0
  10  12   2    3.38    0.59   0
  10  12   3    2.29    0.44   0
  10  13   4    6.87    0.65   0
  10  13   5    3.88    0.57   0
  10  14   6    0.48    0.59   0
  10  14   7    6.94    0.56   0
  10  15   7    0.94    0.56   0
  10  15   8    0.64    0.65   0
  10  16   9    0.58    0.68   0
  11  13  -2   -0.33    0.53   0
  11  14   0   -0.10    0.55   0
  11  15   1    0.43    0.65   0
  11  16   3   -0.10    0.66   0
  11  16   4    1.27    0.62   0
  -1   3  14    2.08    0.12   0
  -1   4  17   -0.13    0.17   0
   0   6  21   12.67    0.36   0
   1   8  24   32.95    0.59   0
   1  12  30   10.32    0.55   0
   2   2   4   11.39    0.23   0
   2   3   8    1.34    0.19   0
   2   7  20    0.13    0.28   0
   2  11  27   -0.05    0.41   0
   2  14  31    1.99    0.52   0
   2  15  32    1.02    0.52   0
   3   2   1    1.63    0.17   0
   3   3   5   75.36    0.59   0
   3   4   9   35.62    0.48   0
   3   5  12   65.99    0.69   0
   3   8  20    2.06    0.35   0
   3   9  22    2.79    0.38   0
   3  13  28    1.36    0.49   0
   3  14  29    0.85    0.52   0
   3  15  30    1.86    0.54   0
   3  16  31    1.83    0.60   0
   3  17  31    0.58    0.54   0
   3  18  32    0.58    0.64   0
   4   2  -3  144.48    0.70   0
   4   4   6   63.52    0.61   0
   4   5   9    0.97    0.30   0
   4   6  12   23.40    0.54   0
   4   7  15    7.58    0.43   0
   4   8  17    0.29    0.35   0
   4  11  23    2.64    0.49   0
   4  12  24   43.09    0.90   0
   4  14  27    3.47    0.58   0
   4  15  28    1.46    0.57   0
   4  16  29    0.69    0.61   0
   4  17  29    0.43    0.57   0
   4  18  30    0.34    0.63   0
   4  19  30   -0.13    0.61   0
   5   3  -3   74.41    0.62   0
   5   4   2    6.08    0.31   0
   5   6   9   63.44    0.78   0
   5   7  12    0.03    0.33   0
   5  12  22    0.62    0.50   0
   5  14  24    0.07    0.55   0
   5  16  26    3.69    0.66   0
   5  18  28    2.09    0.64   0
   6   3  -9    7.55    0.30   0
   6   6   5    1.65    0.35   0
   6   8  11    3.35    0.42   0
   6  10  15   22.25    0.70   0
   6  12  19    1.01    0.54   0
   6  14  22    2.84    0.49   0
   6  15  23    1.74    0.56   0
   6  16  24    2.38    0.61   0
   6  17  24    2.92    0.69   0
   6  18  25   -0.17    0.68   0
   7   4 -10    2.51    0.28   0
   7   5  -4    6.05    0.34   0
   7   6   0    1.35    0.33   0
   7   7   3    1.25    0.34   0
   7   7   4    4.81    0.33   0
   7  10  11    2.03    0.44   0
   7  10  12    4.42    0.40   0
   7  11  13    3.44    0.49   0
   7  11  14    7.20    0.47   0
   7  12  15    4.58    0.60   0
   7  13  17    7.14    0.66   0
   7  14  18   20.92    0.87   0
   7  15  19    0.98    0.63   0
   7  15  20    6.92    0.59   0
   7  16  20    1.08    0.65   0
   7  16  21    1.52    0.51   0
   7  17  21    2.59    0.70   0
   8   6  -7    1.73    0.34   0
   8   6  -6    0.52    0.29   0
   8  11   9    2.12    0.53   0
   8  12  11    4.24    0.59   0
   8  13  13    1.27    0.57   0
   8  14  14   12.65    0.77   0
   8  14  15    3.80    0.52   0
   8  15  15   -0.11    0.55   0
   8  15  16    0.24    0.61   0
   8  16  16    3.94    0.66   0
   9   7  -9    1.46    0.35   0
   9  10   1    2.23    0.47   0
   9  10   2   11.89    0.60   0
   9  11   4    5.73    0.58   0
   9  12   7    2.89    0.53   0
   9  13   8    4.54    0.62   0
   9  13   9    0.66    0.43   0
   9  14  10    1.46    0.60   0
   9  15  11    3.25    0.67   0
   9  15  12    0.49    0.49   0
   9  16  12    0.99    0.70   0
   9  16  13    5.77    0.68   0
   9  17  13    3.83    0.77   0
   9  17  14    4.14    0.72   0
  10  10  -6    0.57    0.43   0
  10  11  -3    0.81    0.47   0
  10  11  -2   16.91    0.71   0
  10  12   0    0.77    0.55   0
  10  12   1   12.64    0.70   0
  10  13   3    1.25    0.57   0
  10  14   4    1.37    0.60   0
  10  14   5    4.37    0.64   0
  10  16   7    5.88    0.78   0
  10  16   8    3.03    0.66   0
  10  17   8    2.01    0.76   0
  10  17   9   -0.29    0.68   0
  11  13  -5    0.25    0.53   0
  11  13  -4   -0.36    0.54   0
  11  14  -3    0.39    0.57   0
  11  14  -2    1.29    0.57   0
  11  16   1    0.82    0.69   0
  11  16   2    1.17    0.62   0
  -2   4  18   37.72    0.35   0
  -2   6  23    0.34    0.17   0
  -1   6  22    0.98    0.22   0
  -1   7  24   28.61    0.47   0
  -1   8  26    0.63    0.23   0
   0   5  18  147.80    0.87   0
   1   3  10   27.21    0.34   0
   1   5  16   -0.20    0.21   0
   1   7  21  126.54    1.00   0
   1   8  23    0.36    0.29   0
   2   6  17    0.73    0.23   0
   2   7  19    3.93    0.36   0
   2  11  26    0.71    0.38   0
   2  12  28    1.02    0.44   0
   2  13  29    0.37    0.47   0
   2  14  30    4.78    0.56   0
   2  15  31    1.75    0.54   0
   2  16  32    0.81    0.54   0
   3   7  17    2.68    0.35   0
   3   8  19   -0.04    0.33   0
   3   9  21   18.94    0.55   0
   3  11  24    6.33    0.48   0
   3  12  26    0.95    0.47   0
   3  13  27   12.93    0.64   0
   3  14  28    1.83    0.53   0
   3  15  29    0.79    0.55   0
   3  16  30    0.86    0.58   0
   3  17  30    7.37    0.65   0
   3  18  31    0.05    0.63   0
   3  19  31    0.06    0.58   0
   4   3   1    6.88    0.25   0
   4   4   5    8.91    0.31   0
   4  16  28    0.26    0.53   0
   4  17  28    0.25    0.63   0
   4  18  29    0.34    0.65   0
   4  19  29    0.26    0.67   0
   5   2  -9   42.91    0.40   0
   5   4   1    1.25    0.26   0
   5   5   5   14.34    0.44   0
   5   7  11    1.36    0.37   0
   5   8  13    1.55    0.37   0
   5  10  18   70.90    0.97   0
   5  11  19    1.14    0.50   0
   5  14  23    0.88    0.58   0
   5  15  24   16.87    0.81   0
   5  16  25    3.09    0.65   0
   5  17  26   -0.39    0.64   0
   5  18  27    2.39    0.54   0
   6   5   0    0.24    0.30   0
   6   6   4    0.52    0.31   0
   6   8  10   13.23    0.52   0
   6  12  18    0.29    0.53   0
   6  14  20    4.35    0.64   0
   6  15  22    0.12    0.44   0
   6  16  22    1.36    0.64   0
   6  17  23    1.70    0.67   0
   6  18  24    0.79    0.69   0
   7   4 -11   10.51    0.34   0
   7   6  -1    8.90    0.42   0
   7  10  10    0.99    0.46   0
   7  11  12   -0.23    0.47   0
   7  14  17   29.18    0.94   0
   7  15  18    0.52    0.63   0
   7  18  20    1.18    0.66   0
   7  18  21    2.75    0.66   0
   8   6  -8    5.66    0.35   0
   8   9   3   16.48    0.62   0
   8  10   6    2.91    0.49   0
   8  12  10    0.79    0.53   0
   8  13  12   -0.25    0.51   0
   8  14  13    2.04    0.65   0
   8  15  14    1.85    0.66   0
   8  16  15    0.62    0.65   0
   9  11   3    2.69    0.54   0
   9  12   5    6.48    0.62   0
   9  14   8    1.88    0.60   0
   9  14   9    0.51    0.55   0
   9  15   9    0.58    0.58   0
   9  17  12    1.04    0.71   0
  10  10  -7    3.60    0.48   0
  10  11  -4    6.69    0.57   0
  10  12  -1   13.06    0.70   0
  10  13   1    3.02    0.60   0
  10  14   2    2.86    0.58   0
  10  14   3    0.86    0.59   0
  10  15   5    2.78    0.63   0
  10  16   5    0.31    0.69   0
  10  16   6    2.58    0.72   0
  10  17   6    1.13    0.69   0
  10  17   7    2.84    0.77   0
  11  13  -6   -0.17    0.56   0
  11  14  -5    1.31    0.59   0
  11  15  -3    0.09    0.62   0
  11  15  -2    0.77    0.64   0
  11  16  -1    0.79    0.67   0
  11  16   0   -0.36    0.60   0
  -1   5  19    0.40    0.20   0
   0   4  15  112.86    0.67   0
   0   6  20    0.79    0.25   0
   0   9  26   -0.40    0.29   0
   0  11  29    0.39    0.38   0
   1  10  26    1.30    0.37   0
   1  13  30    2.50    0.47   0
   2  14  29    1.23    0.51   0
   2  15  30    7.98    0.62   0
   2  16  31    0.06    0.53   0
   3   7  16    1.33    0.35   0
   3   8  18   27.36    0.60   0
   3  14  27    7.32    0.61   0
   3  15  28    1.39    0.54   0
   3  16  29    0.67    0.56   0
   3  17  29    2.47    0.57   0
   3  18  30    1.42    0.63   0
   3  19  30    8.16    0.78   0
   4   6  11   14.96    0.42   0
   4   8  16    8.99    0.37   0
   4  11  21   28.93    0.75   0
   4  13  24   19.26    0.75   0
   4  14  25    0.03    0.54   0
   4  15  26    4.70    0.63   0
   4  17  27    0.53    0.62   0
   4  18  28    0.68    0.67   0
   4  19  28    0.53    0.68   0
   5   6   7   11.02    0.46   0
   5   7  10    1.91    0.36   0
   5  11  18    1.85    0.48   0
   5  12  20    1.14    0.51   0
   5  15  23    3.35    0.64   0
   5  16  24    7.31    0.72   0
   5  17  25    1.43    0.64   0
   5  18  25   -0.53    0.67   0
   5  19  26   -0.86    0.69   0
   6   6   3    1.10    0.34   0
   6   7   6   45.97    0.73   0
   6   8   9   38.62    0.72   0
   6  10  13    6.71    0.52   0
   6  12  17    3.73    0.53   0
   6  13  18    8.81    0.65   0
   6  15  20    0.80    0.61   0
   6  16  21    3.04    0.65   0
   6  18  23    2.12    0.55   0
   7   4 -12   25.00    0.45   0
   7   5  -6   11.17    0.37   0
   7   6  -2   57.04    0.75   0
   7   8   4    8.82    0.47   0
   7  10   9    2.52    0.47   0
   7  11  11    2.24    0.51   0
   7  13  15   15.15    0.66   0
   7  16  18    0.58    0.63   0
   7  17  18    0.78    0.62   0
   7  17  19    2.12    0.62   0
   7  18  19    0.99    0.71   0
   8   6  -9    1.06    0.29   0
   8   7  -4    2.93    0.34   0
   8  10   4    3.12    0.50   0
   8  10   5   15.51    0.61   0
   8  11   7    1.56    0.50   0
   8  12   8    1.12    0.51   0
   8  12   9    0.40    0.49   0
   8  14  11    0.31    0.55   0
   8  14  12   -0.12    0.58   0
   8  16  14    3.93    0.68   0
   8  17  14    0.00    0.63   0
   8  17  15   -0.25    0.70   0
   8  18  15    0.43    0.72   0
   9   9  -5    1.75    0.39   0
   9   9  -4    2.21    0.43   0
   9  11   1   10.27    0.61   0
   9  12   3    0.76    0.54   0
   9  12   4    3.70    0.54   0
   9  13   5    0.19    0.55   0
   9  13   6    0.38    0.41   0
   9  15   8    2.11    0.64   0
   9  16   9   -0.39    0.67   0
   9  17  10    0.26    0.70   0
   9  17  11    0.59    0.52   0
  10  11  -6    0.35    0.49   0
  10  12  -3    1.92    0.56   0
  10  13   0    0.66    0.53   0
  10  14   1    3.43    0.64   0
  10  15   2    0.41    0.63   0
  10  15   3    0.18    0.63   0
  10  16   3   -0.26    0.60   0
  10  17   4    3.34    0.71   0
  10  17   5    4.62    0.80   0
  11  14  -6    0.38    0.57   0
  11  15  -4    0.46    0.62   0
  11  16  -4    1.26    0.61   0
  11  16  -3   -0.06    0.69   0
  11  16  -2   -0.24    0.59   0
  -2   5  20    0.72    0.16   0
  -1   4  16    3.63    0.19   0
  -1   6  21   35.19    0.47   0
  -1   7  23    0.41    0.22   0
  -1   8  25    0.38    0.23   0
   0   5  17    0.46    0.21   0
   0  10  27    1.65    0.33   0
   0  11  28   -0.13    0.36   0
   1   2   6   20.73    0.25   0
   1   7  20    0.04    0.29   0
   1   8  22   -0.26    0.29   0
   1  10  25    2.05    0.37   0
   1  12  28    2.63    0.45   0
   1  14  30   14.75    0.65   0
   2   2   3  606.23    1.27   0
   2   5  13    4.79    0.29   0
   2   7  18   85.98    0.87   0
   2  14  28    0.65    0.48   0
   2  15  29   -0.17    0.51   0
   2  16  30    0.92    0.55   0
   2  17  30    4.24    0.66   0
   3   6  13    0.53    0.32   0
   3  11  23    1.18    0.41   0
   3  13  25   -0.02    0.48   0
   3  14  26    1.65    0.54   0
   3  15  27    4.39    0.59   0
   3  16  28    0.03    0.55   0
   3  17  28   -0.63    0.53   0
   3  18  29    0.02    0.63   0
   3  19  29    1.16    0.68   0
   4   3   0    0.01    0.17   0
   4   4   4    0.47    0.16   0
   4   5   7    3.12    0.31   0
   4  13  23    4.29    0.57   0
   4  15  25    0.42    0.57   0
   4  17  26    0.40    0.61   0
   4  18  27    5.56    0.73   0
   4  19  27    1.05    0.69   0
   5   3  -5    5.11    0.24   0
   5   5   3   58.05    0.69   0
   5   7   9    3.42    0.39   0
   5  11  17    4.06    0.51   0
   5  12  19    8.13    0.61   0
   5  13  20    8.62    0.63   0
   5  16  23    3.06    0.64   0
   5  17  24    4.34    0.65   0
   5  18  24   -0.28    0.66   0
   5  19  24    2.12    0.67   0
   6   3 -11   10.14    0.28   0
   6   4  -6    0.27    0.24   0
   6   6   2    5.53    0.38   0
   6   7   5   15.29    0.50   0
   6   8   8   42.09    0.75   0
   6  11  14    1.86    0.50   0
   6  12  15    0.48    0.46   0
   6  12  16    3.59    0.43   0
   6  13  17    7.48    0.65   0
   6  14  18    1.66    0.58   0
   6  15  19    7.92    0.71   0
   6  16  20    2.71    0.64   0
   6  18  21    4.12    0.74   0
   7   4 -13   20.45    0.41   0
   7   5  -7   14.08    0.40   0
   7   6  -3   18.65    0.49   0
   7   7   0   65.76    0.86   0
   7   8   3   21.52    0.59   0
   7  10   8    4.23    0.49   0
   7  11  10    8.24    0.58   0
   7  12  12    0.11    0.52   0
   7  15  15   21.32    0.86   0
   7  15  16   23.63    0.88   0
   7  17  17    0.06    0.65   0
   7  18  18    0.36    0.69   0
   8   6 -10   13.09    0.42   0
   8   8  -2   10.12    0.50   0
   8  11   6    0.58    0.36   0
   8  12   7    5.73    0.60   0
   8  14  10    0.12    0.57   0
   8  15  11    9.69    0.76   0
   8  16  12    1.02    0.64   0
   8  16  13    1.17    0.59   0
   8  18  14    5.82    0.81   0
   9   9  -6    2.47    0.44   0
   9  11   0    5.99    0.58   0
   9  12   2    5.07    0.58   0
   9  13   3    0.33    0.51   0
   9  14   5    3.01    0.62   0
   9  14   6    0.18    0.43   0
   9  15   6    1.64    0.58   0
   9  16   7    0.75    0.60   0
   9  16   8    0.74    0.66   0
   9  17   8    1.08    0.65   0
   9  17   9   -0.92    0.68   0
  10  12  -5    8.53    0.64   0
  10  12  -4    4.17    0.55   0
  10  14   0    0.52    0.53   0
  10  15   0    0.31    0.57   0
  10  15   1    0.28    0.61   0
  10  16   2    1.40    0.67   0
  10  17   3   -0.45    0.70   0
  11  15  -6    0.91    0.62   0
  11  16  -6    0.50    0.59   0
  11  16  -5    0.92    0.66   0
  11  17  -5    1.08    0.74   0
  11  17  -4    0.38    0.70   0
  11  17  -3    0.74    0.66   0
  -2   7  24  123.82    0.85   0
   0   4  14   -0.22    0.16   0
   0   6  19   -0.18    0.24   0
   0   7  21   46.08    0.60   0
   0   8  23   -0.40    0.25   0
   0  10  26    0.22    0.34   0
   1   3   9   88.95    0.56   0
   1   4  12  119.83    0.73   0
   1   5  15   24.90    0.41   0
   1   6  17    1.25    0.30   0
   1   9  23    2.99    0.35   0
   1  12  27    3.58    0.47   0
   2   7  17    2.60    0.36   0
   2  15  28   -0.29    0.51   0
   2  16  29    0.29    0.53   0
   2  18  30    2.75    0.63   0
   3   5  10   12.17    0.32   0
   3   7  15    2.98    0.27   0
   3   8  17    5.15    0.40   0
   3   9  19    0.38    0.33   0
   3  14  25   -0.37    0.51   0
   3  15  26    1.51    0.55   0
   3  17  27   -0.33    0.52   0
   3  18  28    2.54    0.67   0
   3  19  28    0.38    0.65   0
   4   4   3    0.24    0.21   0
   4   6   9   68.62    0.78   0
   4  15  24    0.21    0.56   0
   4  16  25    0.59    0.53   0
   4  17  25    1.53    0.64   0
   4  18  26   -0.49    0.58   0
   4  19  26   -0.01    0.67   0
   5   2 -11    3.20    0.20   0
   5   4  -1    1.59    0.25   0
   5   6   6   24.86    0.49   0
   5   7   8    0.56    0.35   0
   5  12  18   81.65    1.18   0
   5  17  22    1.80    0.61   0
   5  17  23    3.43    0.52   0
   5  18  23    0.64    0.67   0
   6   3 -12   32.51    0.43   0
   6   4  -7    2.29    0.29   0
   6   6   1   29.67    0.58   0
   6   8   7    4.71    0.42   0
   6  10  11    4.16    0.48   0
   6  12  14    1.60    0.48   0
   6  16  19    3.82    0.68   0
   6  17  19    2.58    0.66   0
   6  17  20    1.98    0.49   0
   6  19  20    0.17    0.75   0
   7   5  -9    0.53    0.28   0
   7   6  -4   34.43    0.60   0
   7   7  -1   62.30    0.83   0
   7  12  10    0.96    0.48   0
   7  12  11    4.27    0.54   0
   7  13  12    0.41    0.57   0
   7  16  15    1.21    0.63   0
   7  17  16    2.46    0.70   0
   7  18  16   -0.05    0.69   0
   7  18  17    0.07    0.62   0
   8   6 -11    9.44    0.39   0
   8   7  -7   10.42    0.44   0
   8   8  -4    2.35    0.38   0
   8  10   2    4.18    0.51   0
   8  11   4    9.60    0.61   0
   8  12   6    2.01    0.55   0
   8  13   7    1.48    0.54   0
   8  13   8    9.00    0.64   0
   8  14   9    0.13    0.58   0
   8  15  10    4.29    0.69   0
   8  16  11    1.16    0.66   0
   8  17  12    0.68    0.68   0
   8  18  12    0.03    0.72   0
   8  18  13    2.30    0.70   0
   9   9  -7    1.78    0.43   0
   9  12   0    0.53    0.51   0
   9  12   1    0.82    0.48   0
   9  13   2    0.91    0.55   0
   9  14   4    3.30    0.62   0
   9  15   5    1.86    0.64   0
   9  16   6   -0.21    0.65   0
   9  17   7    0.74    0.70   0
  10  13  -5    4.46    0.61   0
  10  13  -4    6.24    0.63   0
  10  14  -2    3.73    0.63   0
  10  15  -1    1.51    0.62   0
[truncated: 3,994,244 more chars]
